# Supplementary material for: APOE4/4 is linked to damaging lipid droplets in Alzheimer’s disease microglia
Source: Nature. 2024 Mar 13;628(8006):154–61. doi: 10.1038/s41586-024-07185-7 (PMC10990924; doi:10.1038/s41586-024-07185-7)
Supplement: Supplementary file 2 — Metadata for brain tissue used in single-nucleus RNA-seq. [file 41586_2024_7185_MOESM2_ESM.xls]

## Sheet: Legend
Instructions for Using Inventory Spreadsheet
Columns at top are fields for specific data on each subject.
Rows are autopsied subjects listed by year and number, e.g. 07-45 is the 45th autopsy done in 2007.
PMI is postmortem interval in hours.
For Gender, 1 is male, 2 is female.
Expired Age is age in years at the time of death.
ApoE is the apolipoprotein E genotype.
Last MMSE score is the last score prior to death.
Months before Neuro and Death is also generally the months elapsed between the final MMSE score and death.
Motor UPDRS score “On” is the final Part 3 (motor part) score of the Unified Parkinson’s Disease Rating Scale when the subject was taking anti-parkinsonian medications.
Motor UPDRS score “Off is the final Part 3 (motor part) score of the Unified Parkinson’s Disease Rating Scale when the subject was not taking anti-parkinsonian medications.
Motor UPDRS score months prior to death is the number of months prior to death of the last motor UPDRS score.
MCI denotes that the subject had this clinical diagnosis at the time of death. No attempt is made to subdivide the MCI types here but additional information may be available on request.
Control is a subject without dementia or parkinsonism during life and without a major neuropathological diagnosis. MCI subjects are classified here as controls, as are subjects with incidental Lewy bodies, essential tremor, restless legs syndrome and other tremor disorders. Additional detailed information on control subject characteristics is available on request.
LBS means the subject had Lewy bodies on neuropathological examination but did not meet diagnostic criteria for either Parkinson’s disease or dementia with Lewy bodies. In combination with Control, LBS would signify that the case had incidental Lewy body disease. In combination with Alzheimer’s disease, the subject would have had Alzheimer’s disease with Lewy bodies but not meeting criteria for d…
AD means Alzheimer’s disease, generally at a minimum defined as intermediate or high NIA-Reagan criteria.
Dementia NOS means dementia was present but not a defined dementing disorder such as AD, dementia with Lewy bodies, vascular dementia or dementia lacking distinctive histology.
PD means Parkinson’s disease, defined as having two of the three cardinal clinical signs of resting tremor, muscular rigidity and bradykinesia, along with pigmented neuron loss and Lewy bodies in the substantia nigra.
DLB means dementia with Lewy bodies defined by intermediate or high likelihood by the third meeting of the Dementia with Lewy Bodies Consortium (McKeith et al 2005).
VaD means vascular dementia defined by modification of the NINDS-AIREN criteria.
PSP means progressive supranuclear palsy defined by neuropathology including the classical neurofibrillary tangle distribution in the basal ganglia, brainstem and cerebellar dentate nucleus as well as abnormal glial tauopathy with tufted astrocytes. Coiled bodies and thorned astrocytes are also a common finding.
HS means hippocampal sclerosis, defined as near-complete neuronal loss from CA1 of the hippocampus without ghost neurofibrillary tangles present in sufficient numbers to account for this.
DLDH is dementia lacking distinctive histology, defined as having no gross or histopathological evidence of a process capable of causing dementia despite staining with standard stains for AD histopathology and immunostains for synuclein histopathology and ubiquitin, TDP-43 and abnormally phosphorylated tau protein.
MND is motor neuron disease, including ALS, primary lateral sclerosis and motor neuron disease associated with frontotemporal lobar degeneration. Information on subtypes is available on request.
CBD is corticobasal degeneration, defined by the classic H & E histopathology of achromatic, swollen neurons in the cerebral cortex and indistinct inclusions within pigmented neurons of the substantia nigra as well as abnormal, phosphorylated tau or Gallyas-positive astrocytic plaques in the cerebral cortex. Coiled bodies and thorned astrocytes are also often a common finding.
Pick’s disease is defined as clinical dementia with tau or silver-stain positive Pick bodies within neurons of the cerebral cortex, hippocampus and/or basal ganglia. Coiled bodies and thorned astrocytes are also often a common finding.
HD is Huntington’s disease, defined by the characteristic trinucleotide repeat expansion in the gene for huntingtin. The common gross finding is atrophy of the head of the caudate nucleus.
MSA is multiple system atrophy, defined by atrophy and gliosis of the cerebellar folia, basal pons, substantia nigra and/or striatum, as well as alpha-synuclein or silver-positive glial and neuronal cytoplasmic inclusions.
ARG is argyrophilic grains, defined by the characteristic Gallyas-positive rice-grain morphology in the neuropil of one or more the of the following structures (order of listing is also order of likelihood of presence) the amygdala, entorhinal cortex, hippocampal CA1 region, insula, hypothalamus, cingulate gyrus and inferomesial temporal neocortex.
FTLD-U is frontotemporal lobar dementia with ubiquitinated neuronal inclusions. Subsets include those positive or not positive for TDP-43. Subtyping is available on request.
Plaque F, T, P, H and E is for senile plaque density score in standard regions of the frontal, temporal and parietal lobes, hippocampal CA1 region and entorhinal/transentorhinal region. All plaque types (neuritic, cored, diffuse) are included. The scoring method has a significant correlation with Abeta/amyloid deposits as measured with Abeta 40 and 42 ELISA and postmortem autoradiography for flor…
Plaque total is the arithmetic sum of scores from Plaque F, T, P, H and E above.
Plaque density is the CERAD neuritic and/or cored plaque density (Mirra et al, 1991) defined using the CERAD templates as none, sparse, moderate and frequent. The value listed represents the highest density score seen in any of the three evaluated cerebral neocortex regions (frontal, temporal and parietal). However, if frequent neuritic or cored plaques are a rare finding, the score may be adjust…
Tangle F, T, P, H and E is for neurofibrillary tangle density score in standard regions of the frontal, temporal and parietal lobes, hippocampal CA1 region and entorhinal/transentorhinal region. The CERAD templates are used to obtain semi-quantitative scores of none, sparse, moderate and frequent and these are converted to numerical values 0 – 3 in the table.
Tangle total is the arithmetic sum of scores from Tangle F, T, P, H and E above.
Braak score is the Braak neurofibrillary stage (0- VI)as defined originally by Braak and Braak (1991). Thick 40 – 80 micron sections stained with Gallyas, Campbell-Switzer and thioflavine S stains are used to obtain this.
NIA-Reagan is from the (1997) consensus recommendations for the postmortem diagnosis of Alzheimer's disease,sponsored by the National Institute on Aging and Reagan Institute Working Group (Neurobiol.Aging 18:S1-S2, 1997). High, intermediate and low refer to the likelihood that dementia, if present, is due to Alzheimer’s disease histopathology. Criteria not met refers to cases in which dementia wa…
Unified LB stage is the synuclein/Lewy body stage, defined with our Unified Staging System for Lewy Body Disorders (Beach TG et al Acta Neuropathol.117:613-634, 2009). Other synuclein/Lewy body staging systems, including those of Braak et al and the Dementia with Lewy Bodies Consortium, fail to classify about 40-60% of subjects and therefore we do not use these.
SN depigmentation is the substantia nigra pigmented neuron loss score, estimated by examination of H & E stained coronal sections (SN is cut with cerebrum) through the substantia nigra at or near the level of the egress of the oculomotor nerve. The scoring method has a significant correlation with striatal tyrosine hydroxylase concentration as measured with ELISA (Beach TG et al Acta Neuropathol.…
TDP-43 is the staining results for that particular brain. Yes means some TDP-43 staining was present in at least one brain region. No means no TDP-43 staining was present in any brain region. Blank cell means TDP-43 staining was not performed on that brain. TPD-MFG is staining semi-quantitative density score in middle frontal gyrus. Same for TDP-MTG (middle temporal gyrus), TDP-amyg (amygdala), T…
Obt (olfactory bulb and tract), brainstem IX – X, brainstem LC, brainstem SN, amygdala, trans (transentorhinal), cing (anterior cingulate gyrus), nctx temporal, frontal and parietal are the Lewy-related histopathology density scores for the aggregate impression of all immunoreactive features, at the site of highest density, in the regions noted. Neuronal perikaryal cytoplasmic staining, neurites …	McKeith IG et al Neurology 65:1863-1872, 2005). Scores are from none to very high, converted to 0 – 4 for statistical purposes. The immunohistochemical method uses an antibody against phosphorylated synuclein, as described (Beach TG et al Acta Neuropathol.117:613-634, 2009). Blank cell means an LB density score is not available for that brain region.
Sum lb density brain is the arithmetic sum of the Lewy body/synuclein histopathology density scores in the ten brain regions listed above. The maximum score is 40. Blank cell means an LB density score from one or more brain regions was missing so a total score is not available for that brain.
Spinal cord cervical, thoracic, lumbar and sacral, vagus nerve, sympathetic ganglia, submandibular gland and lower esophagus are the Lewy-related histopathology density scores for the aggregate impression of all immunoreactive features, at the site of highest density, in the regions noted. Neuronal perikaryal cytoplasmic staining, neurites and puncta are all considered together, using the templat…
Sum Lewy body density body is the arithmetic sum of the Lewy body/synuclein density scores for the eight body regions listed above. The maximum score is 32. Blank cell means an LB density score from one or more brain regions was missing so a total score is not available for that brain.
Medical records earliest, medical records latest, medical records total months are for private medical records requisitioned and reviewed. The dates refer to the earliest and latest dates of a physician’s note and the total months is the interval between the latest and earliest record.
CAA score frontal, temporal, parietal and occipital are density scores for amyloidotic blood vessels in standard brain regions. The occipital region is an average of primary visual and association cortex. The scoring system is loosely based on the CERAD templates for plaques and tangles (none, sparse, moderate and frequent, converted to 0 – 3 for statistical purposes. Large vessel CAA and capilla…
CAA score total is the arithmetic sum for amyloidotic vessel density of the four cerebral cortex regions discussed above. Note that score of 9 means total score not available because scores were not available for all four scored brain regions.
Circle of Willis athero score is the grossly-assessed score for atherosclerotic plaque visible on external examination of the circle of Willis. The scoring method has been published and validated against computer-assisted image analysis of serial arterial cross sections (Beach TG et al Acta Neuropathol.(Berl) 113:13-21, 2007). Note that score of 9 means circle of Willis was not scored in that bra…
Infarct cortical (cerebral cortex), deep nuclei (diencephalic regions including basal ganglia, thalamus, subthalamic regions and hypothalamus), infratentorial (brainstem and cerebellum) total volume refers to the arithmetic sum of all infarct volumes in the listed regions, in milliliters. The great majority of these are old ischemic infarcts but there are some acute and subacute infarcts and some…
Infarct cerebral total volume is the total sum of cerebral cortex, white matter and deep nuclei infarcts.
Infarct total volume is the total sum of cerebral cortex, white matter, deep nuclei and infratentorial infarcts.

## Sheet: AD apoe 44
CaseID	race	gender	expired_age	PMI	last_mmse_test_score	last_mmse_interval_before_death	motor_updrs_score_on	motor_updrs_score_off	motor_updrs_score_months_prior_to_death	Control	AD	PD	DLB	VAD	PSP	HS	DLDH	MND	CBD	PICKS	HD	MSA	ARG	CWMR	dementia_nos	MS	CAA	MCI	LBS	BRAIN_ABNORMAL	ACUTE_INFARCTS	ApoE	PlaqueF	PlaqueT	PlaqueP	PlaqueH	PlaqueE	PlaqueTotal	Plaque density	TangleF	TangleT	TangleP	TangleE	TangleH	TangleTotal	Cerad NP	Braak score	NIA-R	Unified LB Stage
03-54	1	1	76	4	0	2				no	yes	no	no	no	no	no	no	no	no	no	no	no	yes	yes	no	no	yes	no	no	no	no	4/4	2.5	3	3	1.5	1.75	11.75	frequent	3	3	3	3	3	15	definite AD	V	high	0. No Lewy bodies
04-06	1	1	84	2	16	15				no	yes	no	no	no	no	no	no	no	no	no	no	no	no	no	no	no	yes	no	no	yes	no	4/4	3	3	3	2	3	14	frequent	0.5	3	2	3	3	11.5	definite AD	V	high	0. No Lewy bodies
05-27	1	2	67	4						no	yes	no	no	no	no	no	no	no	no	no	no	no	no	yes	no	no	yes	no	yes	no	no	4/4	3	3	3	3	3	15	frequent	3	3	3	3	3	15	definite AD	V	high	llb. Limbic Predominant
11-59	1	1	83	3	11	7				no	yes	no	no	no	no	no	no	no	no	no	no	no	no	yes	no	no	yes	no	no	no	no	4/4	2	3	3	1	1	10	frequent	3	3	2.5	3	3	14.5	definite AD	V	high	0. No Lewy bodies
12-37	1	1	82	4.17	15	16				no	yes	no	no	no	no	no	no	no	no	no	no	no	no	no	no	no	yes	no	yes	no	no	4/4	3	3	3	2.5	3	14.5	frequent	3	3	3	3	3	15	definite AD	VI	high	llb. Limbic Predominant
13-42	1	1	80	3	27	11		10	10	no	yes	no	no	no	no	no	no	no	no	no	no	no	no	yes	no	no	yes	no	no	no	no	4/4	3	3	3	2	3	14	frequent	1.5	3	1.5	3	3	12	definite AD	VI	high	0. No Lewy bodies
13-69	1	2	64	2.9	28	104				no	yes	no	no	no	no	no	no	no	no	no	no	no	no	no	no	no	yes	no	yes	no	no	4/4	3	3	3	2	3	14	frequent	3	3	3	3	3	15	definite AD	VI	high	l. Olfactory Bulb-Only
13-72	1	2	73	3.55	0	20				no	yes	no	no	no	no	no	no	no	no	no	no	no	no	yes	no	no	yes	no	yes	no	no	4/4	3	3	3	2	3	14	frequent	3	3	3	3	3	15	definite AD	VI	high	llb. Limbic Predominant
18-28	1	2	82	3.33	15	1				no	yes	no	no	no	no	no	no	no	no	no	no	no	no	no	no	no	yes	no	yes	no	no	4/4	3	3	3	1.5	1.5	12	frequent	2	3	2.5	3	3	13.5	definite AD	VI	high	llb. Limbic Predominant
99-15	1	1	83	2.83						no	yes	no	no	no	no	no	no	no	no	no	no	no	no	yes	no	no	yes	no	no	no	no	4/4	3	3	3	3	3	15	frequent	3	3	3	3	3	15	definite AD	VI	high	0. No Lewy bodies
[truncated: 21 more columns]

## Sheet: AD apoe 33
CaseID	race	gender	expired_age	PMI	last_mmse_test_score	last_mmse_interval_before_death	motor_updrs_score_on	motor_updrs_score_off	motor_updrs_score_months_prior_to_death	Control	AD	PD	DLB	VAD	PSP	HS	DLDH	MND	CBD	PICKS	HD	MSA	ARG	FTLD-TDP	TDP-43	CWMR	dementia_nos	MS	CAA	MCI	LBS	BRAIN_ABNORMAL	ACUTE_INFARCTS	ApoE	PlaqueF	PlaqueT	PlaqueP	PlaqueH	PlaqueE	PlaqueTotal	Plaque density	TangleF	TangleT	TangleP	TangleE	TangleH	TangleTotal	Cerad NP	Braak score
04-44	1	1	81	3	3	45				no	yes	no	no	no	no	no	no	no	no	no	no	no	no	no	yes	yes	no	no	yes	no	yes	no	no	3/3	3	3	3	3	3	15	frequent	3	3	3	3	3	15	definite AD	VI
05-52	1	2	70	2.66	5	9				no	yes	no	no	no	no	no	no	no	no	no	no	no	yes	no	no	yes	no	no	yes	no	no	no	no	3/3	3	3	3	3	3	15	frequent	3	3	3	3	3	15	definite AD	VI
10-46	1	1	86	2.05	4	8				no	yes	no	no	no	no	no	no	no	no	no	no	no	no	no	no	yes	no	no	yes	no	no	no	no	3/3	3	3	3	2	3	14	frequent	3	3	3	3	3	15	definite AD	VI
11-14	1	2	101	1.85	8	14		7.5	92	no	yes	no	no	no	no	no	no	no	no	no	no	no	no	no	no	yes	no	no	yes	no	yes	no	no	3/3	3	3	3	3	3	15	frequent	3	3	3	3	3	15	definite AD	VI
12-27	1	2	89	2.7	11	15		20	14	no	yes	no	no	no	no	no	no	no	no	no	no	no	no	no		yes	no	no	yes	no	no	no	no	3/3	3	3	3	3	3	15	frequent	3	3	3	3	3	15	definite AD	VI
13-54	1	2	85	3.42	2	15		22	14	no	yes	no	no	no	no	no	no	no	no	no	no	no	no	no		yes	no	no	yes	no	no	no	no	3/3	3	3	3	2.5	2.5	14	frequent	3	3	3	3	3	15	definite AD	VI
14-14	1	1	78	4.13	0	37				no	yes	no	no	no	no	no	no	no	no	yes	no	no	no	no	no	yes	no	no	no	no	yes	no	no	3/3	2	3	1	0	0	6	moderate	1	3	0	3	3	10	probable AD	IV
15-27	1	2	84	3.33	24	15		59	2	no	yes	no	no	no	no	no	no	no	no	no	no	no	yes	undx	undx	yes	no	no	yes	no	no	no	no	3/3	3	3	3	3	3	15	frequent	0.5	2.5	2	3	3	11	definite AD	VI
[truncated: 24 more columns]

## Sheet: ND APOE 33
CaseID	race	gender	expired_age	PMI	last_mmse_test_score	last_mmse_interval_before_death	motor_updrs_score_on	motor_updrs_score_off	motor_updrs_score_months_prior_to_death	Control	AD	PD	DLB	VAD	PSP	HS	DLDH	MND	CBD	PICKS	HD	MSA	ARG	CWMR	dementia_nos	MS	CAA	MCI	LBS	BRAIN_ABNORMAL	ACUTE_INFARCTS	ApoE	PlaqueF	PlaqueT	PlaqueP	PlaqueH	PlaqueE	PlaqueTotal	Plaque density	TangleF	TangleT	TangleP	TangleE	TangleH	TangleTotal	Cerad NP	Braak score	NIA-R	Unified LB Stage
12-44	1	2	80	2.88	27	7		2	7	yes	no	no	no	no	no	no	no	no	no	no	no	no	no	no	no	no	yes	no	no	no	no	3/3	3	3	3	2.5	2.5	14	frequent	0	0.5	0	2	1.5	4	possible AD	III	Criteria not met	0. No Lewy bodies
14-02	1	2	86	2.33	29	7		2	7	yes	no	no	no	no	no	no	no	no	no	no	no	no	no	no	no	no	yes	no	no	no	no	3/3	2.5	2.5	3	0.5	1.5	10	frequent	0.5	1	0.5	3	3	8	possible AD	IV	Criteria not met	0. No Lewy bodies
14-20	1	2	93	2.33	28	12		17	12	yes	no	no	no	no	no	no	no	no	no	no	no	no	yes	yes	no	no	yes	no	no	no	no	3/3	1.5	1.5	1	0	1	5	frequent	0	1.5	0	3	3	7.5	possible AD	IV	Criteria not met	0. No Lewy bodies
16-29	1	1	96	5.03	25	0				yes	no	no	no	no	no	no	no	no	no	no	no	no	yes	no	no	no	yes	yes	no	no	no	3/3	3	2.5	3	1.5	2	12	frequent	0.5	1	0	3	3	7.5	possible AD	IV	Criteria not met	0. No Lewy bodies
16-30	1	1	101	2.77	25	17		39	2	yes	no	no	no	no	no	no	no	no	no	no	no	no	no	yes	no	no	no	no	no	no	no	3/3	3	3	3	1.5	3	13.5	frequent	0.5	2	0	3	3	8.5	possible AD	IV	Criteria not met	0. No Lewy bodies
18-20	1	1	87	3.32	30	17		0	6	yes	no	no	no	no	no	no	no	no	no	no	no	no	yes	yes	no	no	yes	no	no	no	no	3/3	3	3	3	1	2.5	12.5	frequent	0.5	2.5	0.5	3	3	9.5	possible AD	IV	intermediate	0. No Lewy bodies
18-68	1	1	96	4.67	29	6		8	6	yes	no	no	no	no	no	no	no	no	no	no	no	no	no	yes	no	no	yes	yes	no	no	no	3/3	3	2	2	1	1.5	9.5	frequent	0.5	1	0.5	3	3	8	possible AD	IV	intermediate	0. No Lewy bodies
18-75	1	2	81	2.72	23	3		31	12	yes	no	no	no	no	no	no	no	no	no	no	no	no	no	no	no	no	yes	yes	no	no	no	3/3	2.5	2.5	2.5	1.5	3	12	frequent	0	1.5	0	2.5	2	6	possible AD	IV	Criteria not met	0. No Lewy bodies
[truncated: 22 more columns]
