# Supplementary material for: APOE4/4 is linked to damaging lipid droplets in Alzheimer’s disease microglia
Source: Nature. 2024 Mar 13;628(8006):154–61. doi: 10.1038/s41586-024-07185-7 (PMC10990924; doi:10.1038/s41586-024-07185-7)
Supplement: Supplementary file 4 — Genome-wide CRISPR-KO screen analysis for LD levels. [file 41586_2024_7185_MOESM4_ESM.xls]

## Sheet: Extended_Data_Table_4_2
#GeneID	Symbol	GeneInfo	Localization	Process	Function	Effect Score	p-value
ENSG00000187446	CHP1	calcineurin-like EF-hand protein 1	Golgi membrane|nucleus|cytoplasm|endoplasmic reticulum|endoplasmic reticulum-Golgi intermediate compartment|cytosol|plasma membrane|microtubule cytoskeleton|transport vesicle|extracellular vesicular exosome|	microtubule bundle formation|negative regulation of protein phosphorylation|negative regulation of protein kinase activity|protein export from nucleus|potassium ion transport|small GTPase mediated signal transduction|negative regulation of phosphatase activity|calcium ion-dependent exocytosis|membrane docking|cytoplasmic microtubule organization|negative regulation of protein ubiquitination|negat…	protein kinase inhibitor activity|transporter activity|calcium ion binding|protein binding|microtubule binding|potassium channel regulator activity|kinase binding|calcium-dependent protein binding|	-4.1	1e-06
ENSG00000011198	ABHD5	abhydrolase domain containing 5	nucleus|cytoplasm|lipid particle|lipid particle|cytosol|intracellular membrane-bounded organelle|	fatty acid metabolic process|phosphatidic acid biosynthetic process|negative regulation of sequestering of triglyceride|positive regulation of triglyceride catabolic process|triglyceride catabolic process|cell differentiation|small molecule metabolic process|positive regulation of lipoprotein lipase activity|	1-acylglycerol-3-phosphate O-acyltransferase activity|lysophosphatidic acid acyltransferase activity|	5.1	1e-06
ENSG00000135245	HILPDA	hypoxia inducible lipid droplet-associated	extracellular space|lipid particle|cell surface|integral component of membrane|secretory granule|	positive regulation of cytokine production|response to stress|positive regulation of cell proliferation|positive regulation of lipid storage|autocrine signaling|	receptor binding|protein binding|	-4	1e-06
ENSG00000177666	PNPLA2	patatin-like phospholipase domain containing 2	endoplasmic reticulum membrane|lipid particle|cytosol|plasma membrane|integral component of membrane|intracellular membrane-bounded organelle|	phospholipid metabolic process|negative regulation of sequestering of triglyceride|positive regulation of triglyceride catabolic process|triglyceride catabolic process|acylglycerol acyl-chain remodeling|small molecule metabolic process|glycerophospholipid biosynthetic process|	triglyceride lipase activity|	4.1	1e-06
ENSG00000110497	AMBRA1	autophagy/beclin-1 regulator 1	cytoplasm|autophagic vacuole|axoneme|cytoplasmic vesicle|	autophagy|negative regulation of cell proliferation|neural tube development|cell differentiation|negative regulation of neuron apoptotic process|	protein binding|	-2.6	1e-06
ENSG00000145495	MARCHF6	membrane-associated ring finger (C3HC4) 6, E3 ubiquitin protein ligase	membrane|integral component of endoplasmic reticulum membrane|	protein K48-linked ubiquitination|	ubiquitin-protein transferase activity|ubiquitin-protein transferase activity|zinc ion binding|ligase activity|enzyme binding|ubiquitin conjugating enzyme binding|	4.1	1e-06
ENSG00000158669	AGPAT6	1-acylglycerol-3-phosphate O-acyltransferase 6	endoplasmic reticulum|endoplasmic reticulum|endoplasmic reticulum membrane|membrane|integral component of membrane|	glandular epithelial cell maturation|fatty acid metabolic process|acyl-CoA metabolic process|phospholipid metabolic process|phosphatidic acid biosynthetic process|phosphatidylcholine biosynthetic process|lactation|lipid biosynthetic process|CDP-diacylglycerol biosynthetic process|triglyceride biosynthetic process|triglyceride biosynthetic process|regulation of multicellular organism growth|cellul…	glycerol-3-phosphate O-acyltransferase activity|	-3.8	1e-06
ENSG00000100393	EP300	E1A binding protein p300	histone acetyltransferase complex|chromatin|nucleus|nucleoplasm|transcription factor complex|cytoplasm|protein-DNA complex|	G2/M transition of mitotic cell cycle|negative regulation of transcription from RNA polymerase II promoter|mitotic cell cycle|response to hypoxia|somitogenesis|liver development|positive regulation of protein phosphorylation|chromatin organization|transcription, DNA-templated|regulation of transcription, DNA-templated|internal protein amino acid acetylation|apoptotic process|Notch signaling pathw…	RNA polymerase II core promoter proximal region sequence-specific DNA binding|core promoter binding|RNA polymerase II activating transcription factor binding|p53 binding|DNA binding|chromatin binding|transcription coactivator activity|transcription coactivator activity|antigen binding|histone acetyltransferase activity|lysine N-acetyltransferase activity|protein binding|beta-catenin binding|trans…	-2.5	1e-06
ENSG00000083168	KAT6A	K(lysine) acetyltransferase 6A	nucleosome|nucleus|nucleoplasm|Golgi apparatus|PML body|MOZ/MORF histone acetyltransferase complex|	heart morphogenesis|DNA packaging|chromatin organization|nucleosome assembly|transcription, DNA-templated|protein acetylation|histone acetylation|myeloid cell differentiation|somatic stem cell maintenance|embryonic hemopoiesis|aorta morphogenesis|negative regulation of sequence-specific DNA binding transcription factor activity|histone H3 acetylation|negative regulation of transcription, DNA-temp…	DNA binding|chromatin binding|transcription coactivator activity|histone acetyltransferase activity|protein binding|transcription factor binding|zinc ion binding|acetyltransferase activity|	-2.5	1e-06
ENSG00000160087	UBE2J2	ubiquitin-conjugating enzyme E2, J2	endoplasmic reticulum membrane|integral component of membrane|	response to unfolded protein|protein ubiquitination|	ATP binding|acid-amino acid ligase activity|	3.7	1e-06
ENSG00000067248	DHX29	DEAH (Asp-Glu-Ala-His) box polypeptide 29	mitochondrion|eukaryotic 43S preinitiation complex|	ATP catabolic process|translational initiation|	translation initiation factor activity|ATP binding|ATP-dependent helicase activity|ribosomal small subunit binding|poly(A) RNA binding|	-3.4	1e-06
ENSG00000097021	ACOT7	acyl-CoA thioesterase 7	nucleus|cytoplasm|mitochondrion|cytosol|neuron projection|cell body|extracellular vesicular exosome|	fatty acid catabolic process|coenzyme A biosynthetic process|medium-chain fatty-acyl-CoA catabolic process|long-chain fatty-acyl-CoA catabolic process|medium-chain fatty acid biosynthetic process|palmitic acid biosynthetic process|	fatty-acyl-CoA binding|protein binding|palmitoyl-CoA hydrolase activity|long-chain fatty acyl-CoA binding|protein homodimerization activity|	2.3	1e-06
ENSG00000178982	EIF3K	eukaryotic translation initiation factor 3, subunit K	nucleus|cytosol|eukaryotic translation initiation factor 3 complex|membrane|eukaryotic 43S preinitiation complex|eukaryotic 48S preinitiation complex|extracellular vesicular exosome|	formation of translation preinitiation complex|translation|translational initiation|translational initiation|translational initiation|regulation of translational initiation|gene expression|cellular protein metabolic process|	translation initiation factor activity|translation initiation factor activity|protein binding|ribosome binding|	3.1	1e-06
ENSG00000112561	TFEB	transcription factor EB	nucleus|nucleus|transcription factor complex|cytoplasm|	embryonic placenta development|transcription, DNA-templated|regulation of transcription, DNA-templated|autophagy|humoral immune response|lysosome organization|positive regulation of autophagy|positive regulation of transcription from RNA polymerase II promoter|	sequence-specific DNA binding transcription factor activity|sequence-specific DNA binding transcription factor activity|transcription regulatory region DNA binding|protein heterodimerization activity|	-3	1e-06
ENSG00000166224	SGPL1	sphingosine-1-phosphate lyase 1	endoplasmic reticulum|endoplasmic reticulum membrane|integral component of endoplasmic reticulum membrane|	luteinization|vasculogenesis|kidney development|fatty acid metabolic process|sphingolipid metabolic process|ceramide metabolic process|spermatogenesis|androgen metabolic process|estrogen metabolic process|post-embryonic development|fibroblast migration|hemopoiesis|sphingolipid biosynthetic process|sphingolipid catabolic process|sphingolipid catabolic process|Leydig cell differentiation|regulation…	protein binding|sphinganine-1-phosphate aldolase activity|sphinganine-1-phosphate aldolase activity|carboxy-lyase activity|pyridoxal phosphate binding|	2.2	1e-06
ENSG00000151726	ACSL1	acyl-CoA synthetase long-chain family member 1	mitochondrion|mitochondrial outer membrane|peroxisomal membrane|endoplasmic reticulum membrane|plasma membrane|membrane|integral component of membrane|	long-chain fatty acid metabolic process|response to nutrient|lipid biosynthetic process|response to organic cyclic compound|triglyceride biosynthetic process|adiponectin-activated signaling pathway|unsaturated fatty acid metabolic process|response to oleic acid|long-chain fatty-acyl-CoA biosynthetic process|alpha-linolenic acid metabolic process|xenobiotic catabolic process|response to drug|linol…	long-chain fatty acid-CoA ligase activity|long-chain fatty acid-CoA ligase activity|ATP binding|	-2.7	1e-06
ENSG00000156983	BRPF1	bromodomain and PHD finger containing, 1	nucleus|nucleoplasm|cytoplasm|MOZ/MORF histone acetyltransferase complex|	chromatin organization|transcription, DNA-templated|histone H3 acetylation|positive regulation of transcription, DNA-templated|	DNA binding|zinc ion binding|	-1.9	1e-06
ENSG00000062282	DGAT2	diacylglycerol O-acyltransferase 2	mitochondrion|endoplasmic reticulum|endoplasmic reticulum membrane|lipid particle|integral component of membrane|integral component of endoplasmic reticulum membrane|integral component of endoplasmic reticulum membrane|perinuclear region of cytoplasm|	glycerol metabolic process|phospholipid metabolic process|triglyceride biosynthetic process|triglyceride biosynthetic process|triglyceride biosynthetic process|lipid storage|low-density lipoprotein particle clearance|long-chain fatty-acyl-CoA metabolic process|cellular triglyceride homeostasis|acylglycerol acyl-chain remodeling|retinol metabolic process|cholesterol homeostasis|cellular lipid meta…	2-acylglycerol O-acyltransferase activity|diacylglycerol O-acyltransferase activity|protein homodimerization activity|retinol O-fatty-acyltransferase activity|	-1.8	1e-06
ENSG00000139921	TMX1	thioredoxin-related transmembrane protein 1	nucleolus|endoplasmic reticulum|endoplasmic reticulum membrane|integral component of membrane|	protein folding|response to endoplasmic reticulum stress|response to endoplasmic reticulum stress|cell redox homeostasis|oxidation-reduction process|	protein disulfide isomerase activity|disulfide oxidoreductase activity|	2.2	1e-06
ENSG00000123066	MED13L	mediator complex subunit 13-like	mediator complex|	regulation of transcription from RNA polymerase II promoter|transcription from RNA polymerase II promoter|	RNA polymerase II transcription cofactor activity|	-1.6	1e-06
ENSG00000136504	KAT7	K(lysine) acetyltransferase 7	histone acetyltransferase complex|nucleus|nucleoplasm|nucleoplasm|cytoplasm|	DNA replication|chromatin organization|transcription, DNA-templated|regulation of transcription, DNA-templated|histone H3 acetylation|histone H4-K5 acetylation|histone H4-K8 acetylation|histone H4-K12 acetylation|	sequence-specific DNA binding transcription factor activity|histone acetyltransferase activity|protein binding|zinc ion binding|	-2.1	1e-06
ENSG00000131148	EMC8	ER membrane protein complex subunit 8	nucleus|cytoplasm|mitochondrion|membrane|ER membrane protein complex|	None	None	2.3	1e-06
ENSG00000205423	CNEP1R1	CTD nuclear envelope phosphatase 1 regulatory subunit 1	cytoplasm|integral component of membrane|nuclear membrane|Nem1-Spo7 phosphatase complex|	lipid metabolic process|positive regulation of triglyceride biosynthetic process|protein localization to nucleus|positive regulation of protein dephosphorylation|	protein binding|	2.9	1e-06
ENSG00000123983	ACSL3	acyl-CoA synthetase long-chain family member 3	mitochondrial outer membrane|peroxisomal membrane|endoplasmic reticulum|endoplasmic reticulum membrane|Golgi apparatus|lipid particle|membrane|integral component of membrane|perinuclear region of cytoplasm|	long-chain fatty acid metabolic process|fatty acid biosynthetic process|brain development|response to nutrient|response to organic cyclic compound|very-low-density lipoprotein particle assembly|positive regulation of Golgi to plasma membrane protein transport|long-chain fatty acid import|positive regulation of secretion|positive regulation of phosphatidylcholine biosynthetic process|	long-chain fatty acid-CoA ligase activity|ATP binding|protein kinase binding|protein domain specific binding|	-2	1e-06
ENSG00000091640	SPAG7	sperm associated antigen 7	nucleus|	None	nucleic acid binding|	-2	1e-06
ENSG00000221914	PPP2R2A	protein phosphatase 2, regulatory subunit B, alpha	protein phosphatase type 2A complex|nucleoplasm|cytosol|	G2/M transition of mitotic cell cycle|nuclear-transcribed mRNA catabolic process, nonsense-mediated decay|mitotic cell cycle|protein dephosphorylation|mitotic nuclear envelope reassembly|signal transduction|gene expression|RNA metabolic process|mRNA metabolic process|response to morphine|regulation of catalytic activity|regulation of catalytic activity|	protein serine/threonine phosphatase activity|protein serine/threonine phosphatase activity|protein binding|protein phosphatase type 2A regulator activity|	-2.8	1e-06
ENSG00000109016	DHRS7B	dehydrogenase/reductase (SDR family) member 7B	cellular_component|endoplasmic reticulum membrane|membrane|integral component of membrane|	biological_process|oxidation-reduction process|	molecular_function|oxidoreductase activity|	3	1e-06
ENSG00000182831	C16ORF72	chromosome 16 open reading frame 72	None	None	None	-2.2	1e-06
ENSG00000104412	EMC2	ER membrane protein complex subunit 2	nucleus|cytoplasm|mitochondrion|endoplasmic reticulum|ER membrane protein complex|	None	None	2.3	1e-06
ENSG00000007944	MYLIP	myosin regulatory light chain interacting protein	intracellular|cytoplasm|cytoskeleton|plasma membrane|extrinsic component of membrane|	cellular component movement|nervous system development|negative regulation of low-density lipoprotein particle clearance|protein ubiquitination|protein destabilization|regulation of low-density lipoprotein particle receptor catabolic process|cholesterol homeostasis|protein ubiquitination involved in ubiquitin-dependent protein catabolic process|positive regulation of protein catabolic process|	ubiquitin-protein transferase activity|protein binding|cytoskeletal protein binding|zinc ion binding|ligase activity|	2.7	1e-06
ENSG00000157540	DYRK1A	dual-specificity tyrosine-(Y)-phosphorylation regulated kinase 1A	nucleus|nucleoplasm|nuclear speck|ribonucleoprotein complex|	mitotic cell cycle|protein phosphorylation|nervous system development|circadian rhythm|peptidyl-serine phosphorylation|peptidyl-threonine phosphorylation|peptidyl-tyrosine phosphorylation|peptidyl-tyrosine phosphorylation|negative regulation of DNA damage response, signal transduction by p53 class mediator|protein autophosphorylation|positive regulation of protein deacetylation|	protein kinase activity|protein serine/threonine kinase activity|protein serine/threonine/tyrosine kinase activity|protein tyrosine kinase activity|non-membrane spanning protein tyrosine kinase activity|protein binding|ATP binding|protein self-association|tau protein binding|	-1.6	1e-06
ENSG00000005339	CREBBP	CREB binding protein	histone acetyltransferase complex|nuclear chromatin|condensed chromosome outer kinetochore|nucleus|nucleus|nucleoplasm|transcription factor complex|cytoplasm|nuclear body|	negative regulation of transcription from RNA polymerase II promoter|response to hypoxia|chromatin organization|regulation of transcription, DNA-templated|regulation of transcription, DNA-templated|transcription initiation from RNA polymerase II promoter|protein complex assembly|signal transduction|Notch signaling pathway|regulation of smoothened signaling pathway|gene expression|viral process|hi…	core promoter proximal region sequence-specific DNA binding|RNA polymerase II core promoter proximal region sequence-specific DNA binding transcription factor activity involved in negative regulation of transcription|RNA polymerase II transcription factor binding|RNA polymerase II activating transcription factor binding|RNA polymerase II transcription coactivator activity|RNA polymerase II transc…	-1.4	1e-06
ENSG00000114388	NPRL2	nitrogen permease regulator-like 2 (S. cerevisiae)	None	protein phosphorylation|negative regulation of kinase activity|positive regulation of GTPase activity|	protein kinase activity|GTPase activator activity|protein binding|	-2.7	1e-06
ENSG00000264187	RP11-45M22.4	N/A	None	None	None	1.7	1e-06
ENSG00000169692	AGPAT2	1-acylglycerol-3-phosphate O-acyltransferase 2	endoplasmic reticulum|endoplasmic reticulum membrane|integral component of membrane|	positive regulation of cytokine production|positive regulation of cytokine-mediated signaling pathway|phospholipid metabolic process|phospholipid metabolic process|phosphatidic acid biosynthetic process|phosphatidic acid biosynthetic process|epidermis development|CDP-diacylglycerol biosynthetic process|triglyceride biosynthetic process|cellular lipid metabolic process|small molecule metabolic pro…	1-acylglycerol-3-phosphate O-acyltransferase activity|1-acylglycerol-3-phosphate O-acyltransferase activity|	2.1	1e-06
ENSG00000135801	TAF5L	TAF5-like RNA polymerase II, p300/CBP-associated factor (PCAF)-associated factor, 65kDa	STAGA complex|transcription factor TFTC complex|	chromatin organization|regulation of transcription, DNA-templated|transcription from RNA polymerase II promoter|histone H3 acetylation|	sequence-specific DNA binding transcription factor activity|transcription coactivator activity|histone acetyltransferase activity|	-3.2	1e-06
ENSG00000168000	BSCL2	Berardinelli-Seip congenital lipodystrophy 2 (seipin)	integral component of endoplasmic reticulum membrane|	cell death|lipid catabolic process|lipid storage|lipid particle organization|fat cell differentiation|negative regulation of lipid catabolic process|	molecular_function|	-2.2	1e-06
ENSG00000165699	TSC1	tuberous sclerosis 1	cytoplasm|cytosol|cytosol|actin filament|cell cortex|membrane|lamellipodium|growth cone|TSC1-TSC2 complex|intracellular membrane-bounded organelle|protein complex|	kidney development|neural tube closure|regulation of cell-matrix adhesion|rRNA export from nucleus|regulation of translation|potassium ion transport|cell cycle arrest|cell-matrix adhesion|negative regulation of cell proliferation|insulin receptor signaling pathway|negative regulation of translation|hippocampus development|cerebral cortex development|cell projection organization|negative regulatio…	protein binding|GTPase regulator activity|GTPase activating protein binding|protein N-terminus binding|chaperone binding|	2.5	1e-06
ENSG00000108510	MED13	mediator complex subunit 13	nucleus|nucleoplasm|membrane|mediator complex|	transcription initiation from RNA polymerase II promoter|transcription initiation from RNA polymerase II promoter|gene expression|intracellular steroid hormone receptor signaling pathway|androgen receptor signaling pathway|positive regulation of transcription, DNA-templated|positive regulation of transcription from RNA polymerase II promoter|	RNA polymerase II transcription cofactor activity|transcription cofactor activity|transcription coactivator activity|receptor activity|ligand-dependent nuclear receptor transcription coactivator activity|vitamin D receptor binding|thyroid hormone receptor binding|	-1.8	1e-06
ENSG00000099797	TECR	trans-2,3-enoyl-CoA reductase	nucleus|endoplasmic reticulum|endoplasmic reticulum membrane|integral component of endoplasmic reticulum membrane|	triglyceride biosynthetic process|fatty acid elongation|long-chain fatty-acyl-CoA biosynthetic process|very long-chain fatty acid biosynthetic process|cellular lipid metabolic process|small molecule metabolic process|oxidation-reduction process|	oxidoreductase activity, acting on the CH-CH group of donors|	-2	1e-06
ENSG00000204010	IFIT1B	interferon-induced protein with tetratricopeptide repeats 1B	None	None	None	-1.4	1e-06
ENSG00000075785	RAB7A	RAB7A, member RAS oncogene family	lysosome|lysosome|lysosomal membrane|late endosome|late endosome|Golgi apparatus|phagocytic vesicle membrane|melanosome|intracellular membrane-bounded organelle|phagocytic vesicle|extracellular vesicular exosome|alveolar lamellar body|	GTP catabolic process|GTP catabolic process|protein targeting to lysosome|endocytosis|epidermal growth factor catabolic process|small GTPase mediated signal transduction|cell death|endosome to lysosome transport|protein transport|antigen processing and presentation of exogenous peptide antigen via MHC class II|early endosome to late endosome transport|bone resorption|phagosome maturation|phagosom…	GTPase activity|protein binding|GTP binding|GDP binding|Rac GTPase binding|	2.2	1e-06
ENSG00000152642	GPD1L	glycerol-3-phosphate dehydrogenase 1-like	cytosol|plasma membrane|glycerol-3-phosphate dehydrogenase complex|extracellular vesicular exosome|	regulation of heart rate|carbohydrate metabolic process|phospholipid metabolic process|phosphatidic acid biosynthetic process|NADH metabolic process|positive regulation of sodium ion transport|triglyceride biosynthetic process|NAD metabolic process|negative regulation of peptidyl-serine phosphorylation|cellular lipid metabolic process|small molecule metabolic process|glycerol-3-phosphate cataboli…	glycerol-3-phosphate dehydrogenase [NAD+] activity|sodium channel regulator activity|protein homodimerization activity|ion channel binding|NAD binding|	-2	1e-06
ENSG00000158435	CNOT11	CCR4-NOT transcription complex, subunit 11	nucleus|cytosol|CCR4-NOT complex|	nuclear-transcribed mRNA catabolic process, deadenylation-dependent decay|nuclear-transcribed mRNA poly(A) tail shortening|transcription, DNA-templated|regulation of transcription, DNA-templated|regulation of translation|cell proliferation|gene expression|RNA metabolic process|mRNA metabolic process|gene silencing by RNA|	molecular_function|protein binding|	2	1e-06
ENSG00000188735	TMEM120B	transmembrane protein 120B	cellular_component|integral component of membrane|	biological_process|	molecular_function|	-1.9	1e-06
ENSG00000112983	BRD8	bromodomain containing 8	Swr1 complex|nucleus|nucleus|nucleoplasm|mitochondrion|NuA4 histone acetyltransferase complex|	chromatin organization|transcription, DNA-templated|regulation of transcription, DNA-templated|regulation of transcription from RNA polymerase II promoter|signal transduction|cell surface receptor signaling pathway|intracellular receptor signaling pathway|regulation of growth|histone H4 acetylation|histone H2A acetylation|	sequence-specific DNA binding transcription factor activity|thyroid hormone receptor activity|	5.3	1e-06
ENSG00000167548	KMT2D	lysine (K)-specific methyltransferase 2D	nucleus|histone methyltransferase complex|	oocyte growth|in utero embryonic development|chromatin silencing|transcription, DNA-templated|regulation of transcription, DNA-templated|positive regulation of cell proliferation|positive regulation of intracellular estrogen receptor signaling pathway|response to estrogen|positive regulation of transcription from RNA polymerase II promoter|oogenesis|histone H3-K4 methylation|	DNA binding|protein binding|zinc ion binding|histone-lysine N-methyltransferase activity|transcription regulatory region DNA binding|	2.4	1e-06
ENSG00000132424	PNISR	PNN-interacting serine/arginine-rich protein	nucleus|cytoplasm|nuclear speck|	None	poly(A) RNA binding|	2.3	1e-06
ENSG00000169554	ZEB2	zinc finger E-box binding homeobox 2	nucleus|	negative regulation of transcription from RNA polymerase II promoter|neural crest cell migration|somitogenesis|neural tube closure|transcription, DNA-templated|nervous system development|hippocampus development|cell proliferation in forebrain|positive regulation of Wnt signaling pathway|positive regulation of JUN kinase activity|positive regulation of melanocyte differentiation|positive regulatio…	sequence-specific DNA binding transcription factor activity|phosphatase regulator activity|sequence-specific DNA binding|metal ion binding|R-SMAD binding|	-1.6	1e-06
ENSG00000130724	CHMP2A	charged multivesicular body protein 2A	cytosol|membrane|late endosome membrane|extracellular vesicular exosome|	protein transport|viral process|endosomal transport|viral life cycle|establishment of protein localization|regulation of viral process|membrane organization|positive regulation of viral release from host cell|	protein binding|protein domain specific binding|	2.4	1e-06
ENSG00000042429	MED17	mediator complex subunit 17	nucleus|nucleoplasm|transcription factor complex|membrane|mediator complex|	regulation of transcription from RNA polymerase II promoter|transcription initiation from RNA polymerase II promoter|transcription initiation from RNA polymerase II promoter|gene expression|stem cell maintenance|intracellular steroid hormone receptor signaling pathway|androgen receptor signaling pathway|positive regulation of transcription, DNA-templated|positive regulation of transcription from …	RNA polymerase II transcription cofactor activity|transcription cofactor activity|transcription coactivator activity|receptor activity|ligand-dependent nuclear receptor transcription coactivator activity|vitamin D receptor binding|thyroid hormone receptor binding|	-1.5	1e-06
ENSG00000068308	OTUD5	OTU deubiquitinase 5	cytosol|	proteolysis|negative regulation of type I interferon production|response to lipopolysaccharide|innate immune response|protein K63-linked deubiquitination|protein K48-linked deubiquitination|	ubiquitin-specific protease activity|	-2.8	1e-06
ENSG00000198830	HMGN2	high mobility group nucleosomal binding domain 2	chromatin|nucleus|cytoplasm|	None	nucleosomal DNA binding|poly(A) RNA binding|	-2	2e-06
ENSG00000100150	DEPDC5	DEP domain containing 5	lysosomal membrane|cytosol|perinuclear region of cytoplasm|	intracellular signal transduction|positive regulation of GTPase activity|	GTPase activator activity|	-1.8	2e-06
ENSG00000110711	AIP	aryl hydrocarbon receptor interacting protein	nucleus|cytoplasm|cytosol|cytosol|plasma membrane|	protein targeting to mitochondrion|xenobiotic metabolic process|signal transduction|regulation of protein kinase A signaling|protein maturation by protein folding|negative regulation of cyclic-nucleotide phosphodiesterase activity|regulation of RNA biosynthetic process|regulation of RNA biosynthetic process|	transcription coactivator activity|signal transducer activity|protein binding|transcription factor binding|GAF domain binding|unfolded protein binding|	2.1	2e-06
ENSG00000146457	WTAP	Wilms tumor 1 associated protein	nucleus|nuclear speck|nuclear membrane|MIS complex|	regulation of alternative mRNA splicing, via spliceosome|mRNA processing|cell cycle|RNA splicing|mRNA methylation|	None	-2.7	2e-06
ENSG00000130382	MLLT1	myeloid/lymphoid or mixed-lineage leukemia (trithorax homolog, Drosophila); translocated to, 1	nucleus|nucleolus|cytoplasm|	regulation of transcription, DNA-templated|transcription from RNA polymerase II promoter|negative regulation of protein kinase activity|	DNA binding|protein binding|	-1.4	2e-06
ENSG00000167977	KCTD5	potassium channel tetramerization domain containing 5	nucleus|cytosol|	viral process|protein homooligomerization|	protein binding|protein complex binding|	2.2	2e-06
ENSG00000160563	MED27	mediator complex subunit 27	nucleus|nucleoplasm|transcription factor complex|nucleolus|cytoplasm|mediator complex|	regulation of transcription from RNA polymerase II promoter|transcription initiation from RNA polymerase II promoter|gene expression|stem cell maintenance|	transcription coactivator activity|	-2.6	2e-06
ENSG00000103148	NPRL3	nitrogen permease regulator-like 3 (S. cerevisiae)	cellular_component|	ventricular septum development|biological_process|aorta morphogenesis|positive regulation of GTPase activity|cardiac muscle tissue development|palate development|	molecular_function|GTPase activator activity|	-1.8	2e-06
ENSG00000136051	KIAA1033	KIAA1033	endosome|WASH complex|	endosomal transport|endosomal transport|	None	1.6	2e-06
ENSG00000136451	VEZF1	vascular endothelial zinc finger 1	nucleus|	angiogenesis|endothelial cell development|regulation of transcription from RNA polymerase II promoter|transcription from RNA polymerase II promoter|cellular defense response|	DNA binding|metal ion binding|	-1.4	2e-06
ENSG00000145388	METTL14	methyltransferase like 14	nucleus|MIS complex|	stem cell maintenance|mRNA destabilization|mRNA methylation|	RNA binding|mRNA (2'-O-methyladenosine-N6-)-methyltransferase activity|	-3.5	3e-06
ENSG00000086061	DNAJA1	DnaJ (Hsp40) homolog, subfamily A, member 1	cytosol|membrane|extracellular vesicular exosome|	protein folding|response to unfolded protein|spermatogenesis|response to heat|sperm motility|androgen receptor signaling pathway|positive regulation of apoptotic process|negative regulation of apoptotic process|negative regulation of JUN kinase activity|regulation of protein transport|protein localization to mitochondrion|	protein binding|ATP binding|Hsp70 protein binding|metal ion binding|low-density lipoprotein particle receptor binding|unfolded protein binding|chaperone binding|chaperone binding|	-1.7	3e-06
ENSG00000232119	MCTS1	malignant T cell amplified sequence 1	cytoplasm|plasma membrane|cytosolic small ribosomal subunit|	formation of translation preinitiation complex|IRES-dependent translational initiation|transcription, DNA-templated|regulation of transcription, DNA-templated|cellular response to DNA damage stimulus|cell cycle|positive regulation of cell proliferation|ribosome disassembly|regulation of growth|	RNA binding|	-2	3e-06
ENSG00000070047	PHRF1	PHD and ring finger domains 1	membrane|	transcription from RNA polymerase II promoter|mRNA processing|	zinc ion binding|protein domain specific binding|RNA polymerase binding|	-1.6	3e-06
ENSG00000139718	SETD1B	SET domain containing 1B	nucleus|chromosome|nuclear speck|histone methyltransferase complex|Set1C/COMPASS complex|	transcription, DNA-templated|regulation of transcription, DNA-templated|histone H3-K4 methylation|	nucleotide binding|RNA binding|protein binding|histone methyltransferase activity (H3-K4 specific)|	-1.7	5e-06
ENSG00000198925	ATG9A	autophagy related 9A	pre-autophagosomal structure|autophagic vacuole membrane|endosome|autophagic vacuole|endoplasmic reticulum membrane|trans-Golgi network|membrane|integral component of membrane|cytoplasmic vesicle|late endosome membrane|	autophagic vacuole assembly|mitochondrion degradation|protein transport|protein localization to Golgi apparatus|protein localization to pre-autophagosomal structure|piecemeal microautophagy of nucleus|late nucleophagy|innate immune response|	protein binding|	2	5e-06
ENSG00000135482	ZC3H10	zinc finger CCCH-type containing 10	None	None	protein binding|poly(A) RNA binding|metal ion binding|	3.5	7e-06
ENSG00000198728	LDB1	LIM domain binding 1	nuclear chromatin|nucleus|transcription factor complex|protein complex|	transcription-dependent tethering of RNA polymerase II gene DNA at nuclear periphery|gastrulation with mouth forming second|hair follicle development|transcription, DNA-templated|regulation of transcription, DNA-templated|transcription from RNA polymerase II promoter|multicellular organismal development|anterior/posterior axis specification|epithelial structure maintenance|Wnt signaling pathway|c…	RNA polymerase II activating transcription factor binding|enhancer sequence-specific DNA binding|chromatin binding|transcription corepressor activity|enzyme binding|LIM domain binding|LIM domain binding|protein homodimerization activity|protein self-association|	-1.6	9e-06
ENSG00000141027	NCOR1	nuclear receptor corepressor 1	histone deacetylase complex|nuclear chromatin|nucleus|nucleus|nucleoplasm|transcription factor complex|cytoplasm|spindle microtubule|membrane|Sin3 complex|transcriptional repressor complex|	negative regulation of transcription from RNA polymerase II promoter|negative regulation of transcription from RNA polymerase II promoter|CD4-positive, CD25-positive, alpha-beta regulatory T cell differentiation|transcription, DNA-templated|transcription from RNA polymerase II promoter|transcription initiation from RNA polymerase II promoter|transforming growth factor beta receptor signaling path…	RNA polymerase II activating transcription factor binding|chromatin binding|sequence-specific DNA binding transcription factor activity|transcription corepressor activity|transcription corepressor activity|protein binding|histone deacetylase regulator activity|nuclear hormone receptor binding|histone deacetylase binding|sequence-specific DNA binding|transcription regulatory region DNA binding|ret…	2.2	1.1e-05
ENSG00000138018	EPT1	ethanolaminephosphotransferase 1 (CDP-ethanolamine-specific)	endoplasmic reticulum membrane|integral component of membrane|	phospholipid metabolic process|phosphatidylethanolamine biosynthetic process|phosphatidylethanolamine biosynthetic process|small molecule metabolic process|glycerophospholipid biosynthetic process|	ethanolaminephosphotransferase activity|metal ion binding|	1.8	1.2e-05
ENSG00000103429	BFAR	bifunctional apoptosis regulator	endoplasmic reticulum membrane|integral component of plasma membrane|membrane|	apoptotic process|negative regulation of apoptotic process|	structural molecule activity|zinc ion binding|	-1.9	1.4e-05
ENSG00000107669	ATE1	arginyltransferase 1	nucleus|cytoplasm|	protein arginylation|	arginyltransferase activity|protein binding|	-1.9	1.4e-05
ENSG00000197102	DYNC1H1	dynein, cytoplasmic 1, heavy chain 1	centrosome|cytosol|cytoplasmic dynein complex|microtubule|membrane|extracellular vesicular exosome|	G2/M transition of mitotic cell cycle|mitotic cell cycle|ATP catabolic process|transport|microtubule-based movement|mitotic spindle organization|cell death|antigen processing and presentation of exogenous peptide antigen via MHC class II|cytoplasmic mRNA processing body assembly|stress granule assembly|	microtubule motor activity|protein binding|ATP binding|ATPase activity|poly(A) RNA binding|	1.7	1.7e-05
ENSG00000129255	MPDU1	mannose-P-dolichol utilization defect 1	mitochondrion|endoplasmic reticulum|endoplasmic reticulum membrane|membrane|integral component of membrane|extracellular vesicular exosome|	protein folding|dolichol-linked oligosaccharide biosynthetic process|transport|oligosaccharide biosynthetic process|oligosaccharide biosynthetic process|	None	-2.6	1.7e-05
ENSG00000164713	BRI3	brain protein I3	integral component of membrane|	None	None	2.5	1.7e-05
ENSG00000111653	ING4	inhibitor of growth family, member 4	histone acetyltransferase complex|nucleus|nucleoplasm|	DNA replication|chromatin organization|protein acetylation|apoptotic process|DNA damage response, signal transduction by p53 class mediator resulting in transcription of p21 class mediator|cell cycle arrest|negative regulation of cell proliferation|positive regulation of apoptotic process|histone H3 acetylation|histone H4-K5 acetylation|histone H4-K8 acetylation|histone H4-K12 acetylation|negativ…	transcription coactivator activity|protein binding|zinc ion binding|methylated histone binding|	-1.3	1.7e-05
ENSG00000173011	TADA2B	transcriptional adaptor 2B	STAGA complex|SAGA-type complex|	chromatin organization|transcription, DNA-templated|regulation of transcription, DNA-templated|	DNA binding|chromatin binding|zinc ion binding|	-1.1	1.7e-05
ENSG00000171492	LRRC8D	leucine rich repeat containing 8 family, member D	endoplasmic reticulum membrane|plasma membrane|membrane|integral component of membrane|	ion transport|	protein binding|	2.1	1.7e-05
ENSG00000125686	MED1	mediator complex subunit 1	chromatin|nucleus|nucleoplasm|nucleolus|membrane|mediator complex|mediator complex|protein-DNA complex|	negative regulation of transcription from RNA polymerase II promoter|cell morphogenesis|angiogenesis|liver development|embryonic placenta development|lens development in camera-type eye|thyroid hormone mediated signaling pathway|ventricular trabecula myocardium morphogenesis|retinal pigment epithelium development|DNA replication|regulation of transcription from RNA polymerase I promoter|transcrip…	RNA polymerase II core promoter proximal region sequence-specific DNA binding|sequence-specific DNA binding RNA polymerase II transcription factor activity|core promoter binding|RNA polymerase II transcription cofactor activity|chromatin binding|transcription cofactor activity|transcription coactivator activity|transcription coactivator activity|receptor activity|protein binding|transcription fac…	-2.8	1.7e-05
ENSG00000106546	AHR	aryl hydrocarbon receptor	nucleus|transcription factor complex|cytoplasm|cytosolic aryl hydrocarbon receptor complex|	negative regulation of transcription from RNA polymerase II promoter|blood vessel development|regulation of transcription, DNA-templated|regulation of transcription from RNA polymerase II promoter|transcription from RNA polymerase II promoter|xenobiotic metabolic process|apoptotic process|response to stress|cell cycle|response to xenobiotic stimulus|regulation of gene expression|intracellular rec…	DNA binding|DNA binding|sequence-specific DNA binding transcription factor activity|RNA polymerase II distal enhancer sequence-specific DNA binding transcription factor activity|signal transducer activity|ligand-activated sequence-specific DNA binding RNA polymerase II transcription factor activity|protein binding|transcription factor binding|enhancer binding|sequence-specific DNA binding|transcr…	1.2	1.7e-05
ENSG00000005156	LIG3	ligase III, DNA, ATP-dependent	synaptonemal complex|nucleus|nucleoplasm|chromosome|	lagging strand elongation|DNA repair|base-excision repair|base-excision repair, DNA ligation|nucleotide-excision repair|double-strand break repair via nonhomologous end joining|reciprocal meiotic recombination|spermatogenesis|mitochondrial DNA repair|negative regulation of DNA recombination|	DNA binding|DNA ligase activity|DNA ligase (ATP) activity|protein binding|ATP binding|zinc ion binding|	-2.1	1.7e-05
ENSG00000084774	CAD	carbamoyl-phosphate synthetase 2, aspartate transcarbamylase, and dihydroorotase	nucleus|cytosol|cytosol|membrane|nuclear matrix|cell projection|neuronal cell body|terminal bouton|protein complex|extracellular vesicular exosome|	pyrimidine nucleobase metabolic process|'de novo' pyrimidine nucleobase biosynthetic process|'de novo' pyrimidine nucleobase biosynthetic process|UTP biosynthetic process|glutamine metabolic process|glutamine catabolic process|female pregnancy|lactation|embryo development|response to amine|drug metabolic process|peptidyl-threonine phosphorylation|response to caffeine|organ regeneration|response t…	aspartate carbamoyltransferase activity|aspartate carbamoyltransferase activity|carbamoyl-phosphate synthase (glutamine-hydrolyzing) activity|carbamoyl-phosphate synthase (glutamine-hydrolyzing) activity|dihydroorotase activity|dihydroorotase activity|dihydroorotase activity|protein kinase activity|ATP binding|zinc ion binding|enzyme binding|identical protein binding|aspartate binding|	1.8	1.8e-05
ENSG00000140992	PDPK1	3-phosphoinositide dependent protein kinase 1	nucleoplasm|cytoplasm|cytoplasm|cytosol|plasma membrane|plasma membrane|focal adhesion|membrane|cytoplasmic membrane-bounded vesicle|cell projection|	type B pancreatic cell development|transcription, DNA-templated|regulation of transcription, DNA-templated|protein phosphorylation|protein phosphorylation|negative regulation of protein kinase activity|hyperosmotic response|epidermal growth factor receptor signaling pathway|epidermal growth factor receptor signaling pathway|synaptic transmission|blood coagulation|insulin receptor signaling pathwa…	protein serine/threonine kinase activity|protein serine/threonine kinase activity|protein serine/threonine kinase activity|3-phosphoinositide-dependent protein kinase activity|insulin receptor binding|protein binding|ATP binding|phospholipase activator activity|kinase activity|protein kinase binding|phospholipase binding|	2.2	2e-05
ENSG00000125107	CNOT1	CCR4-NOT transcription complex, subunit 1	cytoplasmic mRNA processing body|cytoplasmic mRNA processing body|extracellular space|nucleus|peroxisomal membrane|cytosol|membrane|CCR4-NOT complex|	negative regulation of transcription from RNA polymerase II promoter|nuclear-transcribed mRNA catabolic process, deadenylation-dependent decay|nuclear-transcribed mRNA poly(A) tail shortening|transcription, DNA-templated|regulation of translation|multicellular organismal development|gene expression|positive regulation of cytoplasmic mRNA processing body assembly|RNA metabolic process|mRNA metabol…	poly(A)-specific ribonuclease activity|protein binding|estrogen receptor binding|retinoic acid receptor binding|poly(A) RNA binding|	2.3	2e-05
ENSG00000131931	THAP1	THAP domain containing, apoptosis associated protein 1	nucleus|PML body|	endothelial cell proliferation|transcription, DNA-templated|regulation of transcription, DNA-templated|cell cycle|regulation of mitotic cell cycle|	protein binding|zinc ion binding|sequence-specific DNA binding|sequence-specific DNA binding|	-1.3	2e-05
ENSG00000129933	MAU2	MAU2 sister chromatid cohesion factor	chromatin|nucleus|nucleoplasm|nucleoplasm|SMC loading complex|SMC loading complex|	mitotic cell cycle|maintenance of mitotic sister chromatid cohesion|	protein binding|protein N-terminus binding|	-2	2.3e-05
ENSG00000134987	WDR36	WD repeat domain 36	cellular_component|nucleolus|small-subunit processome|	retina homeostasis|rRNA processing|visual perception|biological_process|regulation of axon extension|response to stimulus|	poly(A) RNA binding|	-1.9	2.3e-05
ENSG00000157881	PANK4	pantothenate kinase 4	cytoplasm|	coenzyme A biosynthetic process|phosphorylation|	pantothenate kinase activity|ATP binding|	1.6	2.3e-05
ENSG00000116649	SRM	spermidine synthase	cytosol|	polyamine metabolic process|spermidine biosynthetic process|spermidine biosynthetic process|cellular nitrogen compound metabolic process|small molecule metabolic process|	spermidine synthase activity|protein homodimerization activity|	-1.5	2.5e-05
ENSG00000178226	PRSS36	protease, serine, 36	proteinaceous extracellular matrix|cytoplasm|	proteolysis|	serine-type endopeptidase activity|	2.3	2.5e-05
ENSG00000116459	ATP5F1	ATP synthase, H+ transporting, mitochondrial Fo complex, subunit B1	mitochondrial proton-transporting ATP synthase complex, coupling factor F(o)|nucleus|mitochondrion|mitochondrial inner membrane|mitochondrial proton-transporting ATP synthase complex|mitochondrial matrix|membrane|extracellular vesicular exosome|	ATP catabolic process|ATP synthesis coupled proton transport|substantia nigra development|respiratory electron transport chain|mitochondrial ATP synthesis coupled proton transport|mitochondrial ATP synthesis coupled proton transport|cellular metabolic process|small molecule metabolic process|	protein binding|ATPase activity|transmembrane transporter activity|proton-transporting ATP synthase activity, rotational mechanism|	1.9	2.5e-05
ENSG00000118363	SPCS2	signal peptidase complex subunit 2 homolog (S. cerevisiae)	signal peptidase complex|endoplasmic reticulum membrane|integral component of membrane|	translation|signal peptide processing|proteolysis|SRP-dependent cotranslational protein targeting to membrane|gene expression|cellular protein metabolic process|regulation of insulin secretion|	peptidase activity|	-2.8	2.5e-05
ENSG00000141458	NPC1	Niemann-Pick disease, type C1	extracellular region|nuclear envelope|lysosome|lysosomal membrane|endoplasmic reticulum|Golgi apparatus|integral component of plasma membrane|membrane|integral component of membrane|late endosome membrane|membrane raft|perinuclear region of cytoplasm|extracellular vesicular exosome|	protein glycosylation|endocytosis|autophagy|lysosomal transport|signal transduction|signal transduction|adult walking behavior|cholesterol metabolic process|bile acid metabolic process|negative regulation of macroautophagy|cholesterol transport|membrane raft organization|cholesterol efflux|response to drug|cholesterol homeostasis|cholesterol homeostasis|response to cadmium ion|negative regulation…	receptor activity|transmembrane signaling receptor activity|protein binding|hedgehog receptor activity|sterol transporter activity|cholesterol binding|	2.1	2.6e-05
ENSG00000127463	EMC1	ER membrane protein complex subunit 1	integral component of membrane|ER membrane protein complex|	None	None	1.8	2.7e-05
ENSG00000134759	ELP2	elongator acetyltransferase complex subunit 2	nucleolus|cytoplasm|cytoplasm|transcription elongation factor complex|DNA-directed RNA polymerase II, holoenzyme|Elongator holoenzyme complex|	chromatin organization|regulation of transcription from RNA polymerase II promoter|transcription elongation from RNA polymerase II promoter|regulation of JAK-STAT cascade|	DNA binding|protein kinase binding|	-1.6	2.8e-05
ENSG00000101997	CCDC22	coiled-coil domain containing 22	cellular_component|	biological_process|	molecular_function|	2.1	2.8e-05
ENSG00000099194	SCD	stearoyl-CoA desaturase (delta-9-desaturase)	endoplasmic reticulum|endoplasmic reticulum membrane|membrane|integral component of membrane|	fatty acid biosynthetic process|oxidation-reduction process|	stearoyl-CoA 9-desaturase activity|iron ion binding|	-1.8	2.9e-05
ENSG00000100425	BRD1	bromodomain containing 1	nucleus|nucleus|MOZ/MORF histone acetyltransferase complex|	histone H3 acetylation|	zinc ion binding|histone binding|	-1.5	2.9e-05
ENSG00000118420	UBE3D	ubiquitin protein ligase E3D	cytoplasm|	protein ubiquitination|	ligase activity|	-1.6	2.9e-05
ENSG00000071626	DAZAP1	DAZ associated protein 1	nucleus|cytoplasm|	maternal placenta development|spermatogenesis|cell proliferation|cell differentiation|	nucleotide binding|RNA binding|RNA stem-loop binding|poly(A) RNA binding|	1.8	2.9e-05
ENSG00000166454	ATMIN	ATM interactor	nucleus|	transcription, DNA-templated|cellular response to DNA damage stimulus|positive regulation of transcription, DNA-templated|	protein binding|transcription regulatory region DNA binding|dynein binding|metal ion binding|	1.4	2.9e-05
ENSG00000121807	CCR2	chemokine (C-C motif) receptor 2	cytoplasm|cytosol|plasma membrane|plasma membrane|integral component of plasma membrane|integral component of membrane|dendrite|neuronal cell body|perikaryon|perinuclear region of cytoplasm|	blood vessel remodeling|dendritic cell chemotaxis|positive regulation of T-helper 1 type immune response|negative regulation of type 2 immune response|cellular calcium ion homeostasis|chemotaxis|inflammatory response|immune response|cellular defense response|G-protein coupled receptor signaling pathway|negative regulation of adenylate cyclase activity|positive regulation of cytosolic calcium ion …	chemokine receptor activity|C-C chemokine receptor activity|CCR2 chemokine receptor binding|protein homodimerization activity|	1.5	2.9e-05
ENSG00000092931	MFSD11	major facilitator superfamily domain containing 11	cellular_component|integral component of membrane|	biological_process|	molecular_function|	1.6	2.9e-05
ENSG00000253729	PRKDC	protein kinase, DNA-activated, catalytic polypeptide	nucleus|nucleoplasm|transcription factor complex|nucleolus|cytosol|DNA-dependent protein kinase-DNA ligase 4 complex|membrane|nonhomologous end joining complex|	telomere maintenance|somitogenesis|negative regulation of protein phosphorylation|B cell lineage commitment|pro-B cell differentiation|T cell lineage commitment|DNA repair|double-strand break repair|double-strand break repair via nonhomologous end joining|cellular protein modification process|brain development|heart development|intrinsic apoptotic signaling pathway in response to DNA damage|respo…	DNA binding|protein kinase activity|protein serine/threonine kinase activity|DNA-dependent protein kinase activity|protein binding|ATP binding|transcription factor binding|enzyme binding|poly(A) RNA binding|	-2.3	3.1e-05
ENSG00000126214	KLC1	kinesin light chain 1	cytosol|cytosol|kinesin complex|microtubule|membrane|cytoplasmic membrane-bounded vesicle|growth cone|	microtubule-based movement|blood coagulation|metabolic process|metabolic process|viral process|antigen processing and presentation of exogenous peptide antigen via MHC class II|stress granule disassembly|	motor activity|microtubule motor activity|protein binding|	2.5	3.1e-05
ENSG00000120688	WBP4	WW domain binding protein 4	nucleus|spliceosomal complex|plasma membrane|nuclear speck|	mRNA cis splicing, via spliceosome|	nucleic acid binding|protein binding|zinc ion binding|proline-rich region binding|	1.6	3.3e-05
ENSG00000135387	CAPRIN1	cell cycle associated protein 1	cytoplasmic mRNA processing body|cytoplasm|cytosol|integral component of plasma membrane|cytoplasmic stress granule|membrane|dendrite|	negative regulation of translation|positive regulation of dendrite morphogenesis|positive regulation of dendritic spine morphogenesis|	RNA binding|poly(A) RNA binding|	-1.5	3.3e-05
ENSG00000138074	SLC5A6	solute carrier family 5 (sodium/multivitamin and iodide cotransporter), member 6	plasma membrane|integral component of plasma membrane|vesicle membrane|membrane|brush border membrane|	vitamin metabolic process|water-soluble vitamin metabolic process|biotin metabolic process|transport|sodium ion transport|biotin transport|pantothenate transmembrane transport|pantothenate metabolic process|small molecule metabolic process|transmembrane transport|	sodium-dependent multivitamin transmembrane transporter activity|	-1.8	3.6e-05
ENSG00000168283	BMI1	BMI1 proto-oncogene, polycomb ring finger	ubiquitin ligase complex|nucleus|nucleoplasm|cytoplasm|PcG protein complex|PRC1 complex|	negative regulation of transcription from RNA polymerase II promoter|transcription, DNA-templated|segment specification|regulation of gene expression|chromatin modification|hemopoiesis|positive regulation of fibroblast proliferation|positive regulation of ubiquitin-protein transferase activity|	protein binding|zinc ion binding|RING-like zinc finger domain binding|	-1.5	3.8e-05
ENSG00000173540	GMPPB	GDP-mannose pyrophosphorylase B	cytoplasm|mitochondrion|extracellular vesicular exosome|	dolichol-linked oligosaccharide biosynthetic process|GDP-mannose biosynthetic process|GDP-mannose biosynthetic process|protein N-linked glycosylation via asparagine|post-translational protein modification|cellular protein metabolic process|	mannose-1-phosphate guanylyltransferase activity|GTP binding|	3.5	4.1e-05
ENSG00000101266	CSNK2A1	casein kinase 2, alpha 1 polypeptide	nucleus|cytosol|plasma membrane|Sin3 complex|NuRD complex|PcG protein complex|	mitotic cell cycle|transcription, DNA-templated|regulation of transcription, DNA-templated|protein phosphorylation|signal transduction|axon guidance|positive regulation of cell proliferation|Wnt signaling pathway|positive regulation of Wnt signaling pathway|positive regulation of cell growth|negative regulation of cysteine-type endopeptidase activity involved in apoptotic process|positive regulat…	protein serine/threonine kinase activity|protein serine/threonine kinase activity|protein binding|ATP binding|protein N-terminus binding|Hsp90 protein binding|	-1.5	4.5e-05
ENSG00000104613	INTS10	integrator complex subunit 10	integrator complex|	snRNA processing|	protein binding|protein binding|	-2	4.6e-05
ENSG00000175662	TOM1L2	target of myb1-like 2 (chicken)	intracellular|extracellular vesicular exosome|	intracellular protein transport|signal transduction|negative regulation of mitosis|	protein binding|protein kinase binding|clathrin binding|	-1.9	4.6e-05
ENSG00000185122	HSF1	heat shock transcription factor 1	nucleus|cytoplasm|protein complex|pronucleus|	negative regulation of transcription from RNA polymerase II promoter|embryonic placenta development|transcription, DNA-templated|protein phosphorylation|defense response|female meiotic division|spermatogenesis|negative regulation of cell proliferation|response to lipopolysaccharide|negative regulation of tumor necrosis factor production|cellular response to heat|positive regulation of multicellul…	RNA polymerase II core promoter proximal region sequence-specific DNA binding|RNA polymerase II core promoter proximal region sequence-specific DNA binding transcription factor activity involved in negative regulation of transcription|RNA polymerase II intronic transcription regulatory region sequence-specific DNA binding|chromatin binding|sequence-specific DNA binding transcription factor activi…	-1.7	4.6e-05
ENSG00000143437	ARNT	aryl hydrocarbon receptor nuclear translocator	nucleus|nucleoplasm|transcription factor complex|cytoplasm|	response to hypoxia|embryonic placenta development|positive regulation of endothelial cell proliferation|transcription, DNA-templated|positive regulation vascular endothelial growth factor production|cell differentiation|intracellular receptor signaling pathway|positive regulation of vascular endothelial growth factor receptor signaling pathway|positive regulation of protein sumoylation|mRNA tran…	sequence-specific DNA binding transcription factor activity|RNA polymerase II distal enhancer sequence-specific DNA binding transcription factor activity|transcription coactivator activity|aryl hydrocarbon receptor activity|protein binding|transcription factor binding|aryl hydrocarbon receptor binding|enhancer binding|sequence-specific DNA binding|protein heterodimerization activity|	1.1	4.8e-05
ENSG00000008838	MED24	mediator complex subunit 24	nucleus|nucleoplasm|mediator complex|	regulation of transcription from RNA polymerase II promoter|transcription initiation from RNA polymerase II promoter|transcription initiation from RNA polymerase II promoter|gene expression|histone acetylation|stem cell maintenance|intracellular steroid hormone receptor signaling pathway|androgen receptor signaling pathway|positive regulation of transcription, DNA-templated|protein heterooligomer…	RNA polymerase II transcription cofactor activity|transcription cofactor activity|histone acetyltransferase activity|receptor activity|ligand-dependent nuclear receptor transcription coactivator activity|vitamin D receptor binding|thyroid hormone receptor binding|	-3	5.2e-05
ENSG00000256861	RP11-512M8.5	N/A	None	None	None	2.4	5.2e-05
ENSG00000254806	SYS1-DBNDD2	SYS1-DBNDD2 readthrough (NMD candidate)	None	None	None	1.3	5.2e-05
ENSG00000088986	DYNLL1	dynein, light chain, LC8-type 1	kinetochore|nucleus|cytoplasm|mitochondrion|centrosome|cytosol|cytoplasmic dynein complex|microtubule|plasma membrane|COP9 signalosome|membrane|extracellular vesicular exosome|mitotic spindle|	G2/M transition of mitotic cell cycle|mitotic cell cycle|transcription, DNA-templated|regulation of transcription, DNA-templated|transport|apoptotic process|microtubule-based process|female gamete generation|anatomical structure morphogenesis|viral process|antigen processing and presentation of exogenous peptide antigen via MHC class II|substantia nigra development|actin cytoskeleton organization…	motor activity|protein binding|protein C-terminus binding|enzyme binding|protein domain specific binding|nitric-oxide synthase regulator activity|protein homodimerization activity|	2.1	5.2e-05
ENSG00000206527	PTPLB	protein tyrosine phosphatase-like (proline instead of catalytic arginine), member b	endoplasmic reticulum membrane|integral component of membrane|	fatty acid biosynthetic process|	protein binding|lyase activity|	-1.3	5.4e-05
ENSG00000103540	CCP110	centriolar coiled coil protein 110kDa	centrosome|centriole|cytosol|protein complex|	G2/M transition of mitotic cell cycle|mitotic cell cycle|centriole replication|cell projection organization|regulation of cytokinesis|centrosome duplication|centrosome duplication|	protein binding|	-2	6.3e-05
ENSG00000164091	WDR82	WD repeat domain 82	chromatin|histone methyltransferase complex|Set1C/COMPASS complex|PTW/PP1 phosphatase complex|	histone H3-K4 methylation|	chromatin binding|protein binding|histone methyltransferase activity (H3-K4 specific)|	-1.9	6.3e-05
ENSG00000165175	MID1IP1	MID1 interacting protein 1	nucleus|cytosol|microtubule|microtubule cytoskeleton|	lipid metabolic process|negative regulation of microtubule depolymerization|positive regulation of fatty acid biosynthetic process|regulation of lipid biosynthetic process|protein polymerization|positive regulation of ligase activity|	protein C-terminus binding|	-1.3	6.4e-05
ENSG00000125505	MBOAT7	membrane bound O-acyltransferase domain containing 7	endoplasmic reticulum membrane|membrane|integral component of membrane|	phospholipid metabolic process|ventricular system development|phosphatidylinositol acyl-chain remodeling|small molecule metabolic process|glycerophospholipid biosynthetic process|	protein binding|transferase activity, transferring acyl groups other than amino-acyl groups|	1.5	6.4e-05
ENSG00000106263	EIF3B	eukaryotic translation initiation factor 3, subunit B	cytosol|eukaryotic translation initiation factor 3 complex|eukaryotic 43S preinitiation complex|eukaryotic 48S preinitiation complex|extracellular vesicular exosome|	formation of translation preinitiation complex|translation|translational initiation|translational initiation|translational initiation|regulation of translational initiation|gene expression|cellular protein metabolic process|	nucleotide binding|translation initiation factor activity|translation initiation factor activity|translation initiation factor activity|protein binding|translation initiation factor binding|protein complex scaffold|	-2.3	6.6e-05
ENSG00000105726	ATP13A1	ATPase type 13A1	cellular_component|endoplasmic reticulum membrane|membrane|integral component of membrane|	ATP catabolic process|cation transport|biological_process|	molecular_function|ATP binding|cation-transporting ATPase activity|metal ion binding|	-2.6	7e-05
ENSG00000119537	KDSR	3-ketodihydrosphingosine reductase	extracellular space|endoplasmic reticulum|endoplasmic reticulum membrane|membrane|integral component of membrane|	sphingolipid metabolic process|3-keto-sphinganine metabolic process|sphingolipid biosynthetic process|small molecule metabolic process|oxidation-reduction process|	3-dehydrosphinganine reductase activity|	-2.9	7.5e-05
ENSG00000205869	KRTAP5-1	keratin associated protein 5-1	keratin filament|	None	None	-1.9	7.7e-05
ENSG00000108953	YWHAE	tyrosine 3-monooxygenase/tryptophan 5-monooxygenase activation protein, epsilon	mitochondrion|cytosol|kinesin complex|membrane|cytoplasmic vesicle membrane|melanosome|extracellular vesicular exosome|	G2/M transition of mitotic cell cycle|mitotic cell cycle|neuron migration|regulation of heart rate by hormone|protein targeting|apoptotic process|viral process|substantia nigra development|hippocampus development|cerebral cortex development|hippo signaling|intracellular signal transduction|regulation of cysteine-type endopeptidase activity involved in apoptotic process|neurotrophin TRK receptor s…	protein binding|potassium channel regulator activity|enzyme binding|protein domain specific binding|MHC class II protein complex binding|histone deacetylase binding|ion channel binding|poly(A) RNA binding|protein heterodimerization activity|phosphoserine binding|phosphoprotein binding|	-1.8	7.9e-05
ENSG00000120616	EPC1	enhancer of polycomb homolog 1 (Drosophila)	nucleus|nucleoplasm|nucleoplasm|nuclear membrane|Piccolo NuA4 histone acetyltransferase complex|NuA4 histone acetyltransferase complex|	negative regulation of transcription from RNA polymerase II promoter|chromatin organization|transcription, DNA-templated|regulation of growth|histone H4 acetylation|histone H2A acetylation|negative regulation of gene expression, epigenetic|negative regulation of transcription, DNA-templated|positive regulation of transcription, DNA-templated|positive regulation of transcription from RNA polymeras…	histone acetyltransferase activity|	1.4	7.9e-05
ENSG00000012660	ELOVL5	ELOVL fatty acid elongase 5	endoplasmic reticulum|endoplasmic reticulum membrane|membrane|integral component of membrane|	unsaturated fatty acid biosynthetic process|triglyceride biosynthetic process|unsaturated fatty acid metabolic process|fatty acid elongation, monounsaturated fatty acid|fatty acid elongation, polyunsaturated fatty acid|long-chain fatty-acyl-CoA biosynthetic process|alpha-linolenic acid metabolic process|very long-chain fatty acid biosynthetic process|linoleic acid metabolic process|cellular lipid…	protein binding|fatty acid elongase activity|	-1.1	8e-05
ENSG00000122034	GTF3A	general transcription factor IIIA	nucleus|nucleoplasm|	regulation of transcription, DNA-templated|transcription from RNA polymerase III promoter|rRNA transcription|gene expression|	DNA binding|RNA binding|metal ion binding|	1.7	8e-05
ENSG00000271178	IGHV3OR16-13	immunoglobulin heavy variable 3/OR16-13 (non-functional)	None	None	None	1.8	9e-05
ENSG00000166619	BLCAP	bladder cancer associated protein	integral component of membrane|	cell cycle|apoptotic nuclear changes|	protein binding|	1.2	9.3e-05
ENSG00000042753	AP2S1	adaptor-related protein complex 2, sigma 1 subunit	cytosol|plasma membrane|AP-2 adaptor complex|endocytic vesicle membrane|clathrin-coated endocytic vesicle membrane|	intracellular protein transport|endocytosis|epidermal growth factor receptor signaling pathway|synaptic transmission|axon guidance|viral process|antigen processing and presentation of exogenous peptide antigen via MHC class II|regulation of endocytosis|negative regulation of epidermal growth factor receptor signaling pathway|neurotrophin TRK receptor signaling pathway|clathrin coat assembly|regul…	transporter activity|protein transporter activity|	3	9.3e-05
ENSG00000132603	NIP7	NIP7, nucleolar pre-rRNA processing protein	nucleolus|	ribosome assembly|	protein binding|poly(A) RNA binding|	-2.7	9.3e-05
ENSG00000138802	SEC24B	SEC24 family member B	Golgi membrane|endoplasmic reticulum membrane|cytosol|ER to Golgi transport vesicle membrane|membrane|COPII vesicle coat|perinuclear region of cytoplasm|	antigen processing and presentation of peptide antigen via MHC class I|intracellular protein transport|ER to Golgi vesicle-mediated transport|vesicle-mediated transport|protein N-linked glycosylation via asparagine|antigen processing and presentation of exogenous peptide antigen via MHC class II|post-translational protein modification|cellular protein metabolic process|small molecule metabolic pr…	transporter activity|protein binding|zinc ion binding|	-2.2	9.3e-05
ENSG00000089234	BRAP	BRCA1 associated protein	ubiquitin ligase complex|cytoplasm|nuclear membrane|	MAPK cascade|Ras protein signal transduction|negative regulation of signal transduction|protein ubiquitination|protein ubiquitination|	nucleotide binding|ubiquitin-protein transferase activity|protein binding|nuclear localization sequence binding|zinc ion binding|ligase activity|	-1.6	9.7e-05
ENSG00000173614	NMNAT1	nicotinamide nucleotide adenylyltransferase 1	nucleus|nucleoplasm|	vitamin metabolic process|water-soluble vitamin metabolic process|NAD biosynthetic process|NAD biosynthetic process|NAD metabolic process|small molecule metabolic process|	nicotinamide-nucleotide adenylyltransferase activity|nicotinamide-nucleotide adenylyltransferase activity|nicotinate-nucleotide adenylyltransferase activity|protein binding|ATP binding|	-2.1	9.7e-05
ENSG00000119655	NPC2	Niemann-Pick disease, type C2	lysosome|endoplasmic reticulum|extracellular vesicular exosome|	cholesterol metabolic process|response to virus|phospholipid transport|regulation of isoprenoid metabolic process|cholesterol transport|intracellular sterol transport|intracellular cholesterol transport|intracellular cholesterol transport|cholesterol efflux|cholesterol homeostasis|glycolipid transport|	protein binding|cholesterol binding|enzyme binding|	-1.9	9.7e-05
ENSG00000103018	CYB5B	cytochrome b5 type B (outer mitochondrial membrane)	mitochondrial outer membrane|membrane|integral component of membrane|	oxidation-reduction process|	heme binding|metal ion binding|	1.8	0.0001
ENSG00000164654	MIOS	missing oocyte, meiosis regulator, homolog (Drosophila)	lysosomal membrane|	None	None	1.3	0.0001
ENSG00000080618	CPB2	carboxypeptidase B2 (plasma)	extracellular space|	positive regulation of extracellular matrix constituent secretion|proteolysis|blood coagulation|response to heat|negative regulation of plasminogen activation|response to drug|fibrinolysis|negative regulation of fibrinolysis|cellular response to glucose stimulus|liver regeneration|negative regulation of hepatocyte proliferation|	metallocarboxypeptidase activity|zinc ion binding|	-2.5	0.0001
ENSG00000253379	RP11-1102P16.1	N/A	None	None	None	2.2	0.000102
ENSG00000110700	RPS13	ribosomal protein S13	nucleus|nucleolus|cytosol|ribosome|membrane|cytosolic small ribosomal subunit|extracellular vesicular exosome|	nuclear-transcribed mRNA catabolic process, nonsense-mediated decay|translation|translation|translational initiation|translational elongation|translational termination|SRP-dependent cotranslational protein targeting to membrane|gene expression|viral process|RNA metabolic process|mRNA metabolic process|viral life cycle|viral transcription|negative regulation of RNA splicing|cellular protein metabo…	mRNA binding|structural constituent of ribosome|protein binding|poly(A) RNA binding|	3.4	0.000106
ENSG00000131263	RLIM	ring finger protein, LIM domain interacting	nucleus|nucleus|cytoplasm|transcriptional repressor complex|	negative regulation of transcription from RNA polymerase II promoter|transcription, DNA-templated|ubiquitin-dependent protein catabolic process|protein ubiquitination|protein ubiquitination|negative regulation of sequence-specific DNA binding transcription factor activity|negative regulation of transcription, DNA-templated|random inactivation of X chromosome|	transcription corepressor activity|ubiquitin-protein transferase activity|zinc ion binding|ligase activity|	-2.2	0.000106
ENSG00000198900	TOP1	topoisomerase (DNA) I	nuclear chromosome|cytoplasmic mRNA processing body|nucleus|nucleoplasm|nucleolus|replication fork protection complex|perikaryon|	ATP catabolic process|DNA replication|DNA topological change|DNA topological change|chromatin remodeling|chromosome segregation|programmed cell death|viral process|phosphorylation|embryonic cleavage|response to drug|	DNA binding|chromatin binding|DNA topoisomerase type I activity|DNA topoisomerase type I activity|DNA topoisomerase type II (ATP-hydrolyzing) activity|protein binding|poly(A) RNA binding|	-2	0.000106
ENSG00000104517	UBR5	ubiquitin protein ligase E3 component n-recognin 5	nucleus|cytoplasm|cytoplasm|membrane|	protein polyubiquitination|DNA repair|ubiquitin-dependent protein catabolic process|cellular response to DNA damage stimulus|cellular response to DNA damage stimulus|cell proliferation|positive regulation of protein import into nucleus, translocation|positive regulation of catenin import into nucleus|protein ubiquitination involved in ubiquitin-dependent protein catabolic process|progesterone rec…	RNA binding|ubiquitin-protein transferase activity|protein binding|zinc ion binding|ligase activity|ubiquitin-ubiquitin ligase activity|ubiquitin binding|	-1.2	0.000106
ENSG00000135870	RC3H1	ring finger and CCCH-type domains 1	cytoplasmic mRNA processing body|cytoplasmic stress granule|	nuclear-transcribed mRNA catabolic process|regulation of germinal center formation|negative regulation of germinal center formation|posttranscriptional regulation of gene expression|protein ubiquitination|negative regulation of B cell proliferation|cytoplasmic mRNA processing body assembly|regulation of mRNA stability|negative regulation of T-helper cell differentiation|negative regulation of act…	mRNA 3'-UTR binding|ubiquitin-protein transferase activity|zinc ion binding|poly(A) RNA binding|	2.1	0.000106
ENSG00000007520	TSR3	TSR3, 20S rRNA accumulation, homolog (S. cerevisiae)	None	rRNA processing|	None	-2	0.000109
ENSG00000116586	LAMTOR2	late endosomal/lysosomal adaptor, MAPK and MTOR activator 2	lysosomal membrane|late endosome|extracellular vesicular exosome|Ragulator complex|	activation of MAPKK activity|cell growth|positive regulation of TOR signaling|cellular protein localization|positive regulation of GTPase activity|cellular response to amino acid stimulus|	guanyl-nucleotide exchange factor activity|protein binding|protein complex scaffold|	1.6	0.000115
ENSG00000165283	STOML2	stomatin (EPB72)-like 2	immunological synapse|mitochondrial inner membrane|mitochondrial intermembrane space|cytoskeleton|COP9 signalosome|actin cytoskeleton|extrinsic component of plasma membrane|T cell receptor complex|membrane raft|	mitochondrial calcium ion transport|cellular calcium ion homeostasis|mitochondrion organization|lipid localization|positive regulation of mitochondrial membrane potential|interleukin-2 production|mitochondrial protein processing|CD4-positive, alpha-beta T cell activation|mitochondrial ATP synthesis coupled proton transport|T cell receptor signaling pathway|protein oligomerization|positive regulat…	receptor binding|protein binding|cardiolipin binding|	-2.3	0.000115
ENSG00000197713	RPE	ribulose-5-phosphate-3-epimerase	cytosol|	carbohydrate metabolic process|carbohydrate metabolic process|pentose-phosphate shunt|pentose-phosphate shunt|small molecule metabolic process|	ribulose-phosphate 3-epimerase activity|ribulose-phosphate 3-epimerase activity|identical protein binding|protein homodimerization activity|metal ion binding|	-1.7	0.000116
ENSG00000144228	SPOPL	speckle-type POZ protein-like	nucleus|Cul3-RING ubiquitin ligase complex|	protein ubiquitination|negative regulation of protein ubiquitination|proteasome-mediated ubiquitin-dependent protein catabolic process|	None	-2.5	0.000118
ENSG00000189079	ARID2	AT rich interactive domain 2 (ARID, RFX-like)	nucleus|	nucleosome disassembly|transcription, DNA-templated|regulation of transcription, DNA-templated|chromatin modification|	DNA binding|protein binding|metal ion binding|	2.5	0.000122
ENSG00000100281	HMGXB4	HMG box domain containing 4	NURF complex|	endosome to lysosome transport|Wnt signaling pathway|negative regulation of Wnt signaling pathway|	DNA binding|	-1.6	0.000122
ENSG00000063978	RNF4	ring finger protein 4	nucleus|cytoplasm|PML body|	transcription, DNA-templated|androgen receptor signaling pathway|proteasome-mediated ubiquitin-dependent protein catabolic process|positive regulation of transcription, DNA-templated|positive regulation of transcription from RNA polymerase II promoter|response to arsenic-containing substance|protein autoubiquitination|protein K63-linked ubiquitination|protein K48-linked ubiquitination|protein K11…	DNA binding|sequence-specific DNA binding transcription factor activity|transcription coactivator activity|ubiquitin-protein transferase activity|protein binding|transcription factor binding|zinc ion binding|ligase activity|nucleosome binding|SUMO polymer binding|androgen receptor binding|	1.8	0.000124
ENSG00000147419	CCDC25	coiled-coil domain containing 25	extracellular vesicular exosome|	None	None	1.3	0.000124
ENSG00000114742	WDR48	WD repeat domain 48	nucleus|lysosome|intracellular membrane-bounded organelle|	viral process|protein deubiquitination|	protein binding|	1.9	0.000125
ENSG00000164167	LSM6	LSM6 homolog, U6 small nuclear RNA associated (S. cerevisiae)	spliceosomal complex|cytosol|small nuclear ribonucleoprotein complex|extracellular vesicular exosome|	nuclear-transcribed mRNA catabolic process, deadenylation-dependent decay|rRNA processing|mRNA processing|tRNA processing|RNA splicing|gene expression|RNA metabolic process|mRNA metabolic process|exonucleolytic nuclear-transcribed mRNA catabolic process involved in deadenylation-dependent decay|	protein binding|poly(A) RNA binding|	2.2	0.000125
ENSG00000164754	RAD21	RAD21 homolog (S. pombe)	chromosome, centromeric region|nucleus|nucleoplasm|chromosome|cytosol|cohesin complex|membrane|nuclear meiotic cohesin complex|	mitotic cell cycle|double-strand break repair|DNA recombination|regulation of transcription from RNA polymerase II promoter|apoptotic process|chromosome segregation|mitotic nuclear division|reciprocal meiotic recombination|protein localization to chromatin|	protein binding|	1.5	0.000125
ENSG00000125656	CLPP	caseinolytic mitochondrial matrix peptidase proteolytic subunit	mitochondrion|mitochondrial matrix|endopeptidase Clp complex|	protein homooligomerization|proteolysis involved in cellular protein catabolic process|	serine-type endopeptidase activity|protein binding|peptidase activity|identical protein binding|	2.5	0.000129
ENSG00000139726	DENR	density-regulated protein	cellular_component|	formation of translation preinitiation complex|IRES-dependent translational initiation|biological_process|ribosome disassembly|	molecular_function|translation initiation factor activity|protein binding|	-2.3	0.000129
ENSG00000261732	LA16C-431H6.6	N/A	None	None	None	1.6	0.000132
ENSG00000181061	HIGD1A	HIG1 hypoxia inducible domain family, member 1A	mitochondrial inner membrane|integral component of membrane|protein complex|respiratory chain|	response to stress|negative regulation of apoptotic process|oxidation-reduction process|	None	1.7	0.00014
ENSG00000133136	GNG5P2	guanine nucleotide binding protein (G protein), gamma 5 pseudogene 2	None	None	None	1.9	0.00014
ENSG00000151332	MBIP	MAP3K12 binding inhibitory protein 1	nucleus|Ada2/Gcn5/Ada3 transcription activator complex|nucleolus|cytoplasm|	inactivation of MAPK activity involved in osmosensory signaling pathway|chromatin organization|histone H3 acetylation|	protein kinase inhibitor activity|protein binding|identical protein binding|	-1.1	0.00014
ENSG00000159377	PSMB4	proteasome (prosome, macropain) subunit, beta type, 4	proteasome complex|nucleus|nucleus|nucleoplasm|cytosol|proteasome core complex|extracellular vesicular exosome|	G1/S transition of mitotic cell cycle|protein polyubiquitination|mitotic cell cycle|antigen processing and presentation of peptide antigen via MHC class I|antigen processing and presentation of exogenous peptide antigen via MHC class I, TAP-dependent|negative regulation of inflammatory response to antigenic stimulus|regulation of cellular amino acid metabolic process|apoptotic process|DNA damage …	lipopolysaccharide binding|threonine-type endopeptidase activity|	2.1	0.00014
ENSG00000100084	HIRA	histone cell cycle regulator	nuclear chromatin|nucleus|nucleoplasm|PML body|protein complex|	osteoblast differentiation|DNA replication-independent nucleosome assembly|transcription, DNA-templated|regulation of transcription from RNA polymerase II promoter|gastrulation|anatomical structure morphogenesis|chromatin modification|muscle cell differentiation|	chromatin binding|sequence-specific DNA binding transcription factor activity|transcription corepressor activity|protein binding|	3.1	0.000146
ENSG00000096080	MRPS18A	mitochondrial ribosomal protein S18A	mitochondrial small ribosomal subunit|	translation|	structural constituent of ribosome|	2	0.00015
ENSG00000198563	DDX39B	DEAD (Asp-Glu-Ala-Asp) box polypeptide 39B	transcription export complex|nucleus|spliceosomal complex|U4 snRNP|U6 snRNP|cytoplasm|nuclear speck|	spliceosomal complex assembly|mRNA splicing, via spliceosome|ATP catabolic process|ATP catabolic process|mRNA export from nucleus|mRNA export from nucleus|RNA splicing|RNA secondary structure unwinding|positive regulation of DNA-templated transcription, elongation|viral mRNA export from host cell nucleus|negative regulation of DNA damage checkpoint|	ATP-dependent RNA helicase activity|protein binding|ATP binding|RNA-dependent ATPase activity|U6 snRNA binding|U4 snRNA binding|ATP-dependent protein binding|poly(A) RNA binding|	-2.3	0.00015
ENSG00000139977	NAA30	N(alpha)-acetyltransferase 30, NatC catalytic subunit	cytoplasm|polysome|NatC complex|	metabolic process|metabolic process|	peptide alpha-N-acetyltransferase activity|protein binding|	-5.1	0.00015
ENSG00000100129	EIF3L	eukaryotic translation initiation factor 3, subunit L	fibrillar center|nucleoplasm|eukaryotic translation initiation factor 3 complex|membrane|eukaryotic 43S preinitiation complex|eukaryotic 48S preinitiation complex|	formation of translation preinitiation complex|translational initiation|translational initiation|regulation of translational initiation|	translation initiation factor activity|translation initiation factor activity|protein binding|poly(A) RNA binding|	1	0.00016
ENSG00000115234	SNX17	sorting nexin 17	cytoplasm|endosome|early endosome|Golgi apparatus|cytosol|endosome membrane|membrane|cytoplasmic membrane-bounded vesicle|cytoplasmic vesicle membrane|intracellular membrane-bounded organelle|protein complex|	cholesterol catabolic process|intracellular protein transport|receptor-mediated endocytosis|signal transduction|endosomal transport|regulation of endocytosis|	receptor binding|protein binding|protein C-terminus binding|phosphatidylinositol binding|low-density lipoprotein particle receptor binding|	-1.9	0.000165
ENSG00000204387	C6ORF48	chromosome 6 open reading frame 48	None	None	None	2	0.000165
ENSG00000105568	PPP2R1A	protein phosphatase 2, regulatory subunit A, alpha	protein phosphatase type 2A complex|protein phosphatase type 2A complex|chromosome, centromeric region|nucleus|mitochondrion|cytosol|microtubule cytoskeleton|membrane|	G2/M transition of mitotic cell cycle|nuclear-transcribed mRNA catabolic process, nonsense-mediated decay|inactivation of MAPK activity|mitotic cell cycle|regulation of DNA replication|regulation of transcription, DNA-templated|protein complex assembly|protein dephosphorylation|ceramide metabolic process|apoptotic process|chromosome segregation|mitotic nuclear envelope reassembly|RNA splicing|fib…	antigen binding|protein serine/threonine phosphatase activity|protein binding|protein phosphatase type 2A regulator activity|protein heterodimerization activity|	-1.8	0.00017
ENSG00000164751	PEX2	peroxisomal biogenesis factor 2	peroxisomal membrane|integral component of peroxisomal membrane|membrane|Cdc73/Paf1 complex|	very long-chain fatty acid metabolic process|negative regulation of transcription from RNA polymerase II promoter|neuron migration|fatty acid beta-oxidation|bile acid biosynthetic process|peroxisome organization|protein import into peroxisome matrix|protein destabilization|cholesterol homeostasis|regulation of cholesterol biosynthetic process|negative regulation of fibroblast proliferation|negati…	protein binding|zinc ion binding|	1.9	0.00017
ENSG00000125454	SLC25A19	solute carrier family 25 (mitochondrial thiamine pyrophosphate carrier), member 19	nucleus|mitochondrial inner membrane|integral component of membrane|	deoxynucleotide transport|transmembrane transport|	deoxynucleotide transmembrane transporter activity|	-1.5	0.00017
ENSG00000204308	RNF5	ring finger protein 5, E3 ubiquitin protein ligase	endoplasmic reticulum membrane|integral component of membrane|mitochondrial membrane|	cellular protein catabolic process|protein K63-linked ubiquitination|protein K48-linked ubiquitination|ER-associated misfolded protein catabolic process|	ubiquitin-protein transferase activity|protein binding|zinc ion binding|ligase activity|	-1	0.00017
ENSG00000131389	SLC6A6	solute carrier family 6 (neurotransmitter transporter), member 6	plasma membrane|integral component of plasma membrane|integral component of membrane|	cellular amino acid metabolic process|transport|ion transport|neurotransmitter transport|amino acid transport|taurine transport|transmembrane transport|	neurotransmitter:sodium symporter activity|taurine:sodium symporter activity|taurine binding|	1.8	0.000173
ENSG00000154813	DPH3	diphthamide biosynthesis 3	nucleus|cytoplasm|	peptidyl-diphthamide biosynthetic process from peptidyl-histidine|peptidyl-diphthamide biosynthetic process from peptidyl-histidine|negative regulation of protein secretion|positive regulation of binding|	protein binding|metal ion binding|	-1.7	0.000186
ENSG00000185813	PCYT2	phosphate cytidylyltransferase 2, ethanolamine	cellular_component|endoplasmic reticulum membrane|	phospholipid metabolic process|phosphatidylethanolamine biosynthetic process|phosphatidylethanolamine biosynthetic process|phospholipid biosynthetic process|small molecule metabolic process|glycerophospholipid biosynthetic process|	ethanolamine-phosphate cytidylyltransferase activity|	1.8	0.000186
ENSG00000167476	JSRP1	junctional sarcoplasmic reticulum protein 1	sarcoplasmic reticulum membrane|	skeletal muscle contraction|regulation of ryanodine-sensitive calcium-release channel activity|protein localization to membrane|	None	-2.5	0.000196
ENSG00000135213	POM121C	POM121 transmembrane nucleoporin C	nuclear pore|endoplasmic reticulum membrane|nuclear membrane|	protein transport|mRNA transport|	protein binding|	3.1	0.000196
ENSG00000125743	SNRPD2	small nuclear ribonucleoprotein D2 polypeptide 16.5kDa	nucleoplasm|spliceosomal complex|U1 snRNP|U4 snRNP|U12-type spliceosomal complex|cytosol|cytosol|small nuclear ribonucleoprotein complex|methylosome|pICln-Sm protein complex|SMN-Sm protein complex|extracellular vesicular exosome|catalytic step 2 spliceosome|	spliceosomal complex assembly|spliceosomal snRNP assembly|spliceosomal snRNP assembly|mRNA splicing, via spliceosome|mRNA splicing, via spliceosome|RNA splicing|gene expression|RNA metabolic process|ncRNA metabolic process|	protein binding|poly(A) RNA binding|	1.7	0.000196
ENSG00000151725	CENPU	centromere protein U	condensed chromosome kinetochore|nucleus|nucleoplasm|microtubule organizing center|cytosol|	mitotic cell cycle|nucleosome assembly|transcription, DNA-templated|regulation of transcription, DNA-templated|viral process|centromere-specific nucleosome assembly|	None	-1.2	0.000202
ENSG00000114491	UMPS	uridine monophosphate synthetase	nucleus|cytoplasm|cytosol|	pyrimidine nucleobase metabolic process|'de novo' pyrimidine nucleobase biosynthetic process|UMP biosynthetic process|female pregnancy|lactation|cellular response to drug|'de novo' UMP biosynthetic process|small molecule metabolic process|pyrimidine nucleoside biosynthetic process|nucleobase-containing small molecule metabolic process|	orotate phosphoribosyltransferase activity|orotate phosphoribosyltransferase activity|orotidine-5'-phosphate decarboxylase activity|orotidine-5'-phosphate decarboxylase activity|	3.1	0.000202
ENSG00000138092	CENPO	centromere protein O	condensed chromosome kinetochore|nucleus|nucleoplasm|cytosol|	mitotic cell cycle|nucleosome assembly|centromere-specific nucleosome assembly|	None	-1.3	0.000202
ENSG00000053702	NRIP2	nuclear receptor interacting protein 2	nucleus|cytoplasm|	negative regulation of transcription from RNA polymerase II promoter|transcription, DNA-templated|proteolysis|	aspartic-type endopeptidase activity|	-1.4	0.000202
ENSG00000268578	AL354718.1	N/A	None	None	None	1.1	0.000213
ENSG00000145348	TBCK	TBC1 domain containing kinase	None	protein phosphorylation|positive regulation of Rab GTPase activity|	protein kinase activity|Rab GTPase activator activity|ATP binding|	1.4	0.000213
ENSG00000204356	NELFE	negative elongation factor complex member E	nucleus|nucleoplasm|NELF complex|	transcription from RNA polymerase II promoter|transcription elongation from RNA polymerase II promoter|biological_process|gene expression|viral process|negative regulation of transcription elongation from RNA polymerase II promoter|positive regulation of viral transcription|	nucleotide binding|RNA binding|protein binding|poly(A) RNA binding|	-1.7	0.000225
ENSG00000259511	UBE2Q2L	ubiquitin-conjugating enzyme E2Q family member 2-like	None	None	None	-1.7	0.000225
ENSG00000183773	AIFM3	apoptosis-inducing factor, mitochondrion-associated, 3	mitochondrion|mitochondrial inner membrane|endoplasmic reticulum|	cell redox homeostasis|oxidation-reduction process|execution phase of apoptosis|	oxidoreductase activity|metal ion binding|flavin adenine dinucleotide binding|2 iron, 2 sulfur cluster binding|	2.1	0.00023
ENSG00000104856	RELB	v-rel avian reticuloendotheliosis viral oncogene homolog B	nucleus|cytoplasm|microtubule organizing center|cytosol|	transcription, DNA-templated|regulation of transcription, DNA-templated|positive regulation of gene expression|antigen processing and presentation|circadian regulation of gene expression|myeloid dendritic cell differentiation|T-helper 1 cell differentiation|	core promoter binding|sequence-specific DNA binding transcription factor activity|transcription corepressor activity|protein binding|	-1.6	0.000242
ENSG00000143401	ANP32E	acidic (leucine-rich) nuclear phosphoprotein 32 family, member E	Swr1 complex|nucleus|nucleus|cytoplasmic membrane-bounded vesicle|	negative regulation of catalytic activity|negative regulation of catalytic activity|histone exchange|	phosphatase inhibitor activity|histone binding|	1.3	0.000242
ENSG00000128463	EMC4	ER membrane protein complex subunit 4	integral component of membrane|ER membrane protein complex|	apoptotic process|	None	1.2	0.000242
ENSG00000073536	NLE1	notchless homolog 1 (Drosophila)	nucleus|nucleolus|	inner cell mass cell differentiation|Notch signaling pathway|positive regulation of canonical Wnt signaling pathway|negative regulation of cysteine-type endopeptidase activity involved in apoptotic signaling pathway|	None	-1.6	0.000253
ENSG00000160714	UBE2Q1	ubiquitin-conjugating enzyme E2Q family member 1	None	protein ubiquitination|	protein binding|ATP binding|acid-amino acid ligase activity|	1.8	0.000253
ENSG00000111642	CHD4	chromodomain helicase DNA binding protein 4	nuclear chromatin|nucleus|nucleoplasm|cytoplasm|centrosome|membrane|NuRD complex|protein complex|	ATP catabolic process|transcription, DNA-templated|regulation of transcription from RNA polymerase II promoter|DNA duplex unwinding|ATP-dependent chromatin remodeling|spindle assembly|	RNA polymerase II core promoter proximal region sequence-specific DNA binding|RNA polymerase II distal enhancer sequence-specific DNA binding|RNA polymerase II repressing transcription factor binding|DNA binding|ATP-dependent DNA helicase activity|protein binding|ATP binding|microtubule binding|zinc ion binding|nucleosomal DNA binding|	2.4	0.000253
ENSG00000100596	SPTLC2	serine palmitoyltransferase, long chain base subunit 2	mitochondrion|endoplasmic reticulum membrane|integral component of membrane|serine C-palmitoyltransferase complex|	sphingolipid metabolic process|sphingomyelin biosynthetic process|sphingolipid biosynthetic process|small molecule metabolic process|sphinganine biosynthetic process|sphingosine biosynthetic process|ceramide biosynthetic process|	serine C-palmitoyltransferase activity|pyridoxal phosphate binding|	1.6	0.000253
ENSG00000134910	STT3A	STT3A, subunit of the oligosaccharyltransferase complex (catalytic)	endoplasmic reticulum membrane|oligosaccharyltransferase complex|oligosaccharyltransferase complex|membrane|integral component of membrane|	protein N-linked glycosylation via asparagine|protein N-linked glycosylation via asparagine|protein N-linked glycosylation via asparagine|co-translational protein modification|post-translational protein modification|cellular protein metabolic process|	dolichyl-diphosphooligosaccharide-protein glycotransferase activity|dolichyl-diphosphooligosaccharide-protein glycotransferase activity|protein binding|	4.2	0.000253
ENSG00000171763	SPATA5L1	spermatogenesis associated 5-like 1	cytoplasm|	metabolic process|	ATP binding|nucleoside-triphosphatase activity|	-2	0.000267
ENSG00000101546	RBFA	ribosome binding factor A (putative)	cellular_component|mitochondrion|	rRNA processing|biological_process|	molecular_function|	2.4	0.000278
ENSG00000183034	OTOP2	otopetrin 2	integral component of membrane|	None	None	1.8	0.000278
ENSG00000096384	HSP90AB1	heat shock protein 90kDa alpha (cytosolic), class B member 1	cytoplasm|mitochondrion|cytosol|COP9 signalosome|cell surface|membrane|inclusion body|basolateral plasma membrane|apical plasma membrane|brush border membrane|melanosome|extracellular vesicular exosome|	placenta development|protein folding|response to unfolded protein|axon guidance|response to salt stress|positive regulation of protein binding|negative regulation of proteasomal ubiquitin-dependent protein catabolic process|positive regulation of protein import into nucleus, translocation|nucleotide-binding domain, leucine rich repeat containing receptor signaling pathway|Fc-gamma receptor signal…	UTP binding|CTP binding|double-stranded RNA binding|protein binding|ATP binding|GTP binding|sulfonylurea receptor binding|protein kinase binding|MHC class II protein complex binding|nitric-oxide synthase regulator activity|TPR domain binding|dATP binding|ion channel binding|poly(A) RNA binding|unfolded protein binding|	-1.2	0.000278
ENSG00000137770	CTDSPL2	CTD (carboxy-terminal domain, RNA polymerase II, polypeptide A) small phosphatase like 2	None	dephosphorylation|	phosphoprotein phosphatase activity|	-1.2	0.000278
ENSG00000167613	LAIR1	leukocyte-associated immunoglobulin-like receptor 1	plasma membrane|integral component of membrane|extracellular vesicular exosome|	immune system process|	protein binding|	3.4	0.000278
ENSG00000126067	PSMB2	proteasome (prosome, macropain) subunit, beta type, 2	proteasome complex|nucleus|nucleoplasm|cytosol|proteasome core complex|membrane|extracellular vesicular exosome|	G1/S transition of mitotic cell cycle|protein polyubiquitination|mitotic cell cycle|antigen processing and presentation of peptide antigen via MHC class I|antigen processing and presentation of exogenous peptide antigen via MHC class I, TAP-dependent|regulation of cellular amino acid metabolic process|apoptotic process|DNA damage response, signal transduction by p53 class mediator resulting in ce…	threonine-type endopeptidase activity|protein binding|	-2.2	0.000291
ENSG00000133997	MED6	mediator complex subunit 6	nucleus|nucleoplasm|membrane|mediator complex|mediator complex|	regulation of transcription from RNA polymerase II promoter|transcription initiation from RNA polymerase II promoter|gene expression|stem cell maintenance|positive regulation of transcription from RNA polymerase II promoter|	RNA polymerase II transcription cofactor activity|DNA binding|transcription coactivator activity|transcription factor binding|	-1.9	0.000314
ENSG00000134265	NAPG	N-ethylmaleimide-sensitive factor attachment protein, gamma	mitochondrion|lysosomal membrane|extracellular vesicular exosome|	protein complex assembly|intracellular protein transport|intra-Golgi vesicle-mediated transport|protein stabilization|membrane fusion|	protein binding|	1.8	0.000314
ENSG00000106415	GLCCI1	glucocorticoid induced transcript 1	cytoplasm|	None	None	1.6	0.000329
ENSG00000165476	REEP3	receptor accessory protein 3	endoplasmic reticulum membrane|microtubule|integral component of membrane|	nuclear envelope organization|mitotic nuclear division|mitotic nuclear envelope reassembly|	None	1.4	0.000329
ENSG00000142273	CBLC	Cbl proto-oncogene C, E3 ubiquitin protein ligase	nucleus|extracellular vesicular exosome|	cell surface receptor signaling pathway|negative regulation of epidermal growth factor-activated receptor activity|negative regulation of epidermal growth factor receptor signaling pathway|protein ubiquitination involved in ubiquitin-dependent protein catabolic process|negative regulation of MAP kinase activity|	phosphotyrosine binding|ubiquitin-protein transferase activity|signal transducer activity|epidermal growth factor receptor binding|calcium ion binding|zinc ion binding|ligase activity|SH3 domain binding|	-4.3	0.000329
ENSG00000186889	TMEM17	transmembrane protein 17	integral component of membrane|ciliary transition zone|TCTN-B9D complex|ciliary membrane|	smoothened signaling pathway|cilium assembly|	None	-2.6	0.000345
ENSG00000119689	DLST	dihydrolipoamide S-succinyltransferase (E2 component of 2-oxo-glutarate complex)	nucleus|mitochondrial matrix|membrane|oxoglutarate dehydrogenase complex|extracellular vesicular exosome|	generation of precursor metabolites and energy|tricarboxylic acid cycle|lysine catabolic process|L-lysine catabolic process to acetyl-CoA via saccharopine|cellular nitrogen compound metabolic process|cellular metabolic process|small molecule metabolic process|	dihydrolipoyllysine-residue succinyltransferase activity|	4.4	0.000354
ENSG00000145907	G3BP1	GTPase activating protein (SH3 domain) binding protein 1	nucleus|cytoplasm|cytosol|plasma membrane|cytoplasmic stress granule|	ATP catabolic process|transport|Ras protein signal transduction|DNA duplex unwinding|negative regulation of canonical Wnt signaling pathway|nucleic acid phosphodiester bond hydrolysis|	DNA binding|mRNA binding|ATP-dependent DNA helicase activity|ATP-dependent RNA helicase activity|endonuclease activity|protein binding|ATP binding|poly(A) RNA binding|	-1	0.000354
ENSG00000078487	ZCWPW1	zinc finger, CW type with PWWP domain 1	None	None	zinc ion binding|	2.9	0.000383
ENSG00000122299	ZC3H7A	zinc finger CCCH-type containing 7A	nucleus|	None	poly(A) RNA binding|metal ion binding|	-2.2	0.000383
ENSG00000104870	FCGRT	Fc fragment of IgG, receptor, transporter, alpha	plasma membrane|integral component of membrane|	IgG immunoglobulin transcytosis in epithelial cells mediated by FcRn immunoglobulin receptor|immune response|antigen processing and presentation|Fc-gamma receptor signaling pathway|	IgG binding|beta-2-microglobulin binding|	4.6	0.000383
ENSG00000162511	LAPTM5	lysosomal protein transmembrane 5	lysosome|lysosomal membrane|integral component of plasma membrane|	transport|	None	1.2	0.000383
ENSG00000128833	MYO5C	myosin VC	myosin complex|	metabolic process|	motor activity|actin binding|calmodulin binding|ATP binding|	3.2	0.000383
ENSG00000117713	ARID1A	AT rich interactive domain 1A (SWI-like)	nuclear chromatin|nucleus|nucleus|SWI/SNF complex|npBAF complex|nBAF complex|	negative regulation of transcription from RNA polymerase II promoter|neural tube closure|cardiac chamber development|optic cup formation involved in camera-type eye development|nucleosome disassembly|chromatin remodeling|transcription, DNA-templated|regulation of transcription from RNA polymerase II promoter|intracellular estrogen receptor signaling pathway|androgen receptor signaling pathway|for…	DNA binding|DNA binding|transcription coactivator activity|protein binding|ligand-dependent nuclear receptor binding|nucleosome binding|	-1.9	0.000397
ENSG00000144959	NCEH1	neutral cholesterol ester hydrolase 1	endoplasmic reticulum|membrane|integral component of membrane|	lipid catabolic process|	carboxylic ester hydrolase activity|	1.5	0.000397
ENSG00000100764	PSMC1	proteasome (prosome, macropain) 26S subunit, ATPase, 1	proteasome complex|nucleus|nucleoplasm|cytoplasm|cytosol|membrane|proteasome accessory complex|	G1/S transition of mitotic cell cycle|protein polyubiquitination|mitotic cell cycle|antigen processing and presentation of peptide antigen via MHC class I|antigen processing and presentation of exogenous peptide antigen via MHC class I, TAP-dependent|ATP catabolic process|regulation of cellular amino acid metabolic process|apoptotic process|DNA damage response, signal transduction by p53 class me…	protein binding|ATP binding|ATPase activity|TBP-class protein binding|poly(A) RNA binding|	2.2	0.000418
ENSG00000162365	CYP4A22	cytochrome P450, family 4, subfamily A, polypeptide 22	endoplasmic reticulum membrane|	oxidation-reduction process|	iron ion binding|alkane 1-monooxygenase activity|heme binding|arachidonic acid omega-hydroxylase activity|	-1.4	0.000437
ENSG00000111142	METAP2	methionyl aminopeptidase 2	cytoplasm|cytosol|plasma membrane|	proteolysis|phototransduction, visible light|rhodopsin mediated signaling pathway|protein processing|peptidyl-methionine modification|regulation of rhodopsin mediated signaling pathway|N-terminal protein amino acid modification|protein initiator methionine removal|	aminopeptidase activity|metalloexopeptidase activity|poly(A) RNA binding|metal ion binding|metalloaminopeptidase activity|	1.4	0.000437
ENSG00000174093	RP11-1407O15.2	N/A	None	None	None	-1.5	0.000458
ENSG00000112282	MED23	mediator complex subunit 23	nucleoplasm|transcription factor complex|mediator complex|	regulation of transcription, DNA-templated|regulation of transcription from RNA polymerase II promoter|transcription initiation from RNA polymerase II promoter|gene expression|	transcription coactivator activity|protein binding|	-1.1	0.000458
ENSG00000214189	ZNF788	zinc finger family member 788	nucleus|	transcription, DNA-templated|regulation of transcription, DNA-templated|	DNA binding|metal ion binding|	1.3	0.000458
ENSG00000205981	DNAJC19	DnaJ (Hsp40) homolog, subfamily C, member 19	mitochondrion|mitochondrial inner membrane|integral component of membrane|	protein folding|protein targeting to mitochondrion|protein targeting to mitochondrion|visual perception|cellular protein metabolic process|genitalia development|	None	-2.2	0.000476
ENSG00000162607	USP1	ubiquitin specific peptidase 1	nucleus|nucleoplasm|	DNA repair|regulation of DNA repair|ubiquitin-dependent protein catabolic process|response to UV|protein deubiquitination|monoubiquitinated protein deubiquitination|	cysteine-type endopeptidase activity|ubiquitin thiolesterase activity|ubiquitin-specific protease activity|ubiquitin-specific protease activity|protein binding|	1.4	0.000476
ENSG00000185000	DGAT1	diacylglycerol O-acyltransferase 1	endoplasmic reticulum membrane|integral component of membrane|	triglyceride metabolic process|phospholipid metabolic process|triglyceride biosynthetic process|triglyceride biosynthetic process|lipid storage|very-low-density lipoprotein particle assembly|long-chain fatty-acyl-CoA metabolic process|acylglycerol acyl-chain remodeling|retinol metabolic process|cellular lipid metabolic process|small molecule metabolic process|diacylglycerol metabolic process|glyc…	2-acylglycerol O-acyltransferase activity|diacylglycerol O-acyltransferase activity|diacylglycerol O-acyltransferase activity|protein binding|transferase activity, transferring acyl groups|retinol O-fatty-acyltransferase activity|	-1.3	0.000476
ENSG00000149476	DAK	dihydroxyacetone kinase 2 homolog (S. cerevisiae)	nucleus|cytosol|extracellular vesicular exosome|	glycerol metabolic process|cellular carbohydrate metabolic process|innate immune response|regulation of innate immune response|carbohydrate phosphorylation|	glycerone kinase activity|ATP binding|FAD-AMP lyase (cyclizing) activity|metal ion binding|triokinase activity|	-1.3	0.000476
ENSG00000179134	SAMD4B	sterile alpha motif domain containing 4B	nucleus|cytoplasm|	transcription, DNA-templated|regulation of transcription, DNA-templated|	poly(A) RNA binding|	-1.7	0.000476
ENSG00000125835	SNRPB	small nuclear ribonucleoprotein polypeptides B and B1	nucleoplasm|spliceosomal complex|U7 snRNP|U1 snRNP|U4 snRNP|U12-type spliceosomal complex|cytosol|cytosol|small nuclear ribonucleoprotein complex|methylosome|SMN-Sm protein complex|extracellular vesicular exosome|catalytic step 2 spliceosome|histone pre-mRNA 3'end processing complex|	spliceosomal snRNP assembly|spliceosomal snRNP assembly|mRNA splicing, via spliceosome|mRNA splicing, via spliceosome|transcription from RNA polymerase II promoter|termination of RNA polymerase II transcription|histone mRNA metabolic process|RNA splicing|gene expression|RNA metabolic process|mRNA 3'-end processing|ncRNA metabolic process|	protein binding|poly(A) RNA binding|histone pre-mRNA DCP binding|	-3.2	0.000476
ENSG00000066379	ZNRD1	zinc ribbon domain containing 1	DNA-directed RNA polymerase I complex|	nucleobase-containing compound metabolic process|termination of RNA polymerase I transcription|	RNA polymerase I activity|nucleic acid binding|zinc ion binding|	-1.6	0.000476
ENSG00000169564	PCBP1	poly(rC) binding protein 1	nucleoplasm|cytoplasm|membrane|ribonucleoprotein complex|extracellular vesicular exosome|	mRNA splicing, via spliceosome|RNA splicing|gene expression|	single-stranded DNA binding|RNA binding|protein binding|poly(A) RNA binding|	-1.5	0.000476
ENSG00000054267	ARID4B	AT rich interactive domain 4B (RBP1-like)	cellular_component|nucleus|cytoplasm|	regulation of gene expression by genetic imprinting|transcription, DNA-templated|regulation of transcription, DNA-templated|biological_process|histone H4-K20 trimethylation|histone H3-K9 trimethylation|	molecular_function|DNA binding|protein binding|	1.1	0.000476
ENSG00000091428	RAPGEF4	Rap guanine nucleotide exchange factor (GEF) 4	cytosol|plasma membrane|cAMP-dependent protein kinase complex|membrane|	energy reserve metabolic process|G-protein coupled receptor signaling pathway|small GTPase mediated signal transduction|blood coagulation|calcium ion-dependent exocytosis|regulation of exocytosis|cAMP-mediated signaling|insulin secretion|platelet activation|positive regulation of Ras GTPase activity|positive regulation of Ras GTPase activity|positive regulation of GTPase activity|small molecule m…	guanyl-nucleotide exchange factor activity|Ras guanyl-nucleotide exchange factor activity|protein binding|cAMP-dependent protein kinase regulator activity|Ras GTPase binding|cAMP binding|	-1.1	0.000509
ENSG00000183615	FAM167B	family with sequence similarity 167, member B	None	None	None	1.8	0.000509
ENSG00000155096	AZIN1	antizyme inhibitor 1	cytosol|	regulation of cellular amino acid metabolic process|polyamine biosynthetic process|cellular nitrogen compound metabolic process|negative regulation of protein catabolic process|positive regulation of catalytic activity|positive regulation of catalytic activity|negative regulation of catalytic activity|small molecule metabolic process|	catalytic activity|enzyme inhibitor activity|ornithine decarboxylase activator activity|	-1.5	0.000509
ENSG00000232112	TMA7	translation machinery associated 7 homolog (S. cerevisiae)	None	None	None	1.6	0.000509
ENSG00000104228	TRIM35	tripartite motif containing 35	nucleus|nucleus|cytoplasm|cytoplasm|	apoptotic process|negative regulation of cell proliferation|positive regulation of apoptotic process|innate immune response|negative regulation of mitotic cell cycle|negative regulation of viral release from host cell|	molecular_function|zinc ion binding|	-3.6	0.000528
ENSG00000256715	AL050302.1	N/A	None	None	None	1.8	0.000528
ENSG00000040341	STAU2	staufen double-stranded RNA binding protein 2	nucleolus|endoplasmic reticulum|microtubule|membrane|	transport|	double-stranded RNA binding|protein binding|poly(A) RNA binding|	-2	0.000528
ENSG00000177469	PTRF	polymerase I and transcript release factor	nucleus|nucleoplasm|cytoplasm|mitochondrion|endoplasmic reticulum|cytosol|plasma membrane|caveola|intracellular membrane-bounded organelle|protein complex|	regulation of transcription, DNA-templated|transcription from RNA polymerase I promoter|transcription initiation from RNA polymerase I promoter|termination of RNA polymerase I transcription|termination of RNA polymerase I transcription|gene expression|	protein binding|rRNA primary transcript binding|poly(A) RNA binding|	1.7	0.000528
ENSG00000147873	IFNA5	interferon, alpha 5	extracellular region|extracellular space|	adaptive immune response|T cell activation involved in immune response|natural killer cell activation involved in immune response|humoral immune response|blood coagulation|cytokine-mediated signaling pathway|cytokine-mediated signaling pathway|B cell differentiation|positive regulation of peptidyl-serine phosphorylation of STAT protein|B cell proliferation|response to exogenous dsRNA|innate immun…	cytokine activity|cytokine receptor binding|type I interferon receptor binding|	1.6	0.000528
ENSG00000197880	MDS2	myelodysplastic syndrome 2 translocation associated	None	None	None	-2.9	0.000528
ENSG00000124615	MOCS1	molybdenum cofactor synthesis 1	nucleus|cytosol|molybdopterin synthase complex|	vitamin metabolic process|water-soluble vitamin metabolic process|Mo-molybdopterin cofactor biosynthetic process|Mo-molybdopterin cofactor biosynthetic process|Mo-molybdopterin cofactor biosynthetic process|molybdopterin cofactor biosynthetic process|small molecule metabolic process|	GTP binding|metal ion binding|4 iron, 4 sulfur cluster binding|4 iron, 4 sulfur cluster binding|cyclic pyranopterin monophosphate synthase activity|cyclic pyranopterin monophosphate synthase activity|	-1.9	0.000556
ENSG00000125356	NDUFA1	NADH dehydrogenase (ubiquinone) 1 alpha subcomplex, 1, 7.5kDa	mitochondrion|mitochondrial inner membrane|mitochondrial respiratory chain complex I|mitochondrial respiratory chain complex I|integral component of membrane|mitochondrial membrane|	mitochondrial electron transport, NADH to ubiquinone|respiratory electron transport chain|cellular metabolic process|small molecule metabolic process|	NADH dehydrogenase (ubiquinone) activity|	1.4	0.000556
ENSG00000124380	SNRNP27	small nuclear ribonucleoprotein 27kDa (U4/U6.U5)	cellular_component|nucleus|	mRNA processing|biological_process|RNA splicing|	nucleic acid binding|protein binding|	1.9	0.000556
ENSG00000073584	SMARCE1	SWI/SNF related, matrix associated, actin dependent regulator of chromatin, subfamily e, member 1	nuclear chromosome|nuclear chromatin|nucleus|SWI/SNF complex|transcriptional repressor complex|protein complex|npBAF complex|nBAF complex|	nucleosome disassembly|chromatin remodeling|regulation of transcription from RNA polymerase II promoter|nervous system development|metabolic process|ATP-dependent chromatin remodeling|negative regulation of transcription, DNA-templated|	RNA polymerase II core promoter proximal region sequence-specific DNA binding|RNA polymerase II distal enhancer sequence-specific DNA binding|chromatin binding|transcription coactivator activity|RNA binding|protein binding|N-acetyltransferase activity|ligand-dependent nuclear receptor binding|nucleosomal DNA binding|protein N-terminus binding|	-1.9	0.000556
ENSG00000008988	RPS20	ribosomal protein S20	cytoplasm|cytosol|membrane|cytosolic small ribosomal subunit|extracellular vesicular exosome|	nuclear-transcribed mRNA catabolic process, nonsense-mediated decay|translation|translation|translation|translational initiation|translational elongation|translational termination|SRP-dependent cotranslational protein targeting to membrane|gene expression|viral process|RNA metabolic process|mRNA metabolic process|viral life cycle|viral transcription|cellular protein metabolic process|	RNA binding|structural constituent of ribosome|structural constituent of ribosome|protein binding|poly(A) RNA binding|	-2.6	0.000556
ENSG00000083642	PDS5B	PDS5, regulator of cohesion maintenance, homolog B (S. cerevisiae)	chromosome, centromeric region|chromatin|nucleus|nucleus|nucleoplasm|chromosome|cytosol|	mitotic cell cycle|mitotic sister chromatid cohesion|cell proliferation|negative regulation of cell proliferation|regulation of cell proliferation|	DNA binding|protein binding|ATP binding|	1.5	0.000556
ENSG00000196715	VKORC1L1	vitamin K epoxide reductase complex, subunit 1-like 1	endoplasmic reticulum membrane|integral component of membrane|	peptidyl-glutamic acid carboxylation|cellular response to oxidative stress|vitamin K metabolic process|oxidation-reduction process|	vitamin-K-epoxide reductase (warfarin-sensitive) activity|quinone binding|	-1.2	0.000584
ENSG00000132950	ZMYM5	zinc finger, MYM-type 5	nucleus|	None	zinc ion binding|	3.3	0.000584
ENSG00000162231	NXF1	nuclear RNA export factor 1	transcription export complex|nuclear pore|nucleoplasm|cytosol|nuclear speck|nuclear inclusion body|	mRNA export from nucleus|mRNA export from nucleus|gene expression|viral process|poly(A)+ mRNA export from nucleus|	nucleotide binding|mRNA binding|nucleocytoplasmic transporter activity|protein binding|poly(A) RNA binding|	1.9	0.000584
ENSG00000122012	SV2C	synaptic vesicle glycoprotein 2C	integral component of membrane|cell junction|synaptic vesicle membrane|	neurotransmitter transport|transmembrane transport|	transmembrane transporter activity|	-1.2	0.00061
ENSG00000269711	CTD-3214H19.16	N/A	None	None	None	-2.6	0.00061
ENSG00000138663	COPS4	COP9 signalosome subunit 4	nucleus|synaptic vesicle|COP9 signalosome|cell junction|extracellular vesicular exosome|	protein deneddylation|cullin deneddylation|	protein binding|	-2.1	0.00061
ENSG00000135333	EPHA7	EPH receptor A7	integral component of plasma membrane|dendrite|neuromuscular junction|neuronal cell body|postsynaptic membrane|	brain development|phosphorylation|peptidyl-tyrosine phosphorylation|peptidyl-tyrosine phosphorylation|regulation of cell-cell adhesion|retinal ganglion cell axon guidance|regulation of protein autophosphorylation|regulation of cysteine-type endopeptidase activity involved in apoptotic process|positive regulation of neuron apoptotic process|ephrin receptor signaling pathway|branching morphogenesis…	protein tyrosine kinase activity|GPI-linked ephrin receptor activity|protein binding|ATP binding|axon guidance receptor activity|chemorepellent activity|ephrin receptor binding|	3.5	0.00061
ENSG00000175309	PHYKPL	5-phosphohydroxy-L-lysine phospho-lyase	mitochondrion|	metabolic process|	transaminase activity|lyase activity|pyridoxal phosphate binding|	3.3	0.00061
ENSG00000140307	GTF2A2	general transcription factor IIA, 2, 12kDa	nucleus|nucleoplasm|transcription factor TFIIA complex|cell junction|	transcription from RNA polymerase II promoter|transcription from RNA polymerase II promoter|transcription initiation from RNA polymerase II promoter|transcription elongation from RNA polymerase II promoter|gene expression|viral process|positive regulation of transcription from RNA polymerase II promoter|positive regulation of sequence-specific DNA binding transcription factor activity|RNA polymer…	RNA polymerase II repressing transcription factor binding|transcription coactivator activity|protein binding|transcription factor binding|TBP-class protein binding|protein homodimerization activity|protein heterodimerization activity|	-2.4	0.000634
ENSG00000128731	HERC2	HECT and RLD domain containing E3 ubiquitin protein ligase 2	nucleus|cytoplasm|mitochondrial inner membrane|centriole|membrane|	DNA repair|intracellular protein transport|cellular response to DNA damage stimulus|spermatogenesis|protein ubiquitination|protein ubiquitination involved in ubiquitin-dependent protein catabolic process|positive regulation of GTPase activity|	ubiquitin-protein transferase activity|guanyl-nucleotide exchange factor activity|protein binding|zinc ion binding|ligase activity|heme binding|ubiquitin protein ligase binding|SUMO binding|	1.1	0.000634
ENSG00000108671	PSMD11	proteasome (prosome, macropain) 26S subunit, non-ATPase, 11	proteasome complex|nucleus|nucleoplasm|cytosol|membrane|proteasome accessory complex|extracellular vesicular exosome|	G1/S transition of mitotic cell cycle|protein polyubiquitination|mitotic cell cycle|antigen processing and presentation of peptide antigen via MHC class I|antigen processing and presentation of exogenous peptide antigen via MHC class I, TAP-dependent|ubiquitin-dependent protein catabolic process|regulation of cellular amino acid metabolic process|apoptotic process|DNA damage response, signal tran…	protein binding|	-1.4	0.000634
ENSG00000164134	NAA15	N(alpha)-acetyltransferase 15, NatA auxiliary subunit	nucleus|transcription factor complex|cytoplasm|membrane|NatA complex|	angiogenesis|transcription, DNA-templated|N-terminal protein amino acid acetylation|cell differentiation|negative regulation of apoptotic process|positive regulation of transcription, DNA-templated|protein stabilization|	protein binding|N-acetyltransferase activity|acetyltransferase activity|ribosome binding|ribosome binding|poly(A) RNA binding|	1.4	0.000657
ENSG00000135334	AKIRIN2	akirin 2	nucleus|transcriptional repressor complex|	negative regulation of transcription from RNA polymerase II promoter|transcription, DNA-templated|positive regulation of cell proliferation|embryo development|positive regulation of endopeptidase activity|response to lipopolysaccharide|positive regulation of interleukin-6 production|innate immune response|positive regulation of transcription from RNA polymerase II promoter|	enzyme binding|	-1.8	0.000657
ENSG00000015479	MATR3	matrin 3	nucleus|nuclear inner membrane|membrane|nuclear matrix|	None	nucleotide binding|structural molecule activity|protein binding|zinc ion binding|poly(A) RNA binding|	1.7	0.000657
ENSG00000145979	TBC1D7	TBC1 domain family, member 7	cytoplasmic membrane-bounded vesicle|cytoplasmic vesicle|	positive regulation of protein ubiquitination|negative regulation of TOR signaling|positive regulation of Rab GTPase activity|activation of Rho GTPase activity|response to growth factor|	Rab GTPase activator activity|protein binding|	0.9	0.000657
ENSG00000196419	XRCC6	X-ray repair complementing defective repair in Chinese hamster cells 6	nuclear telomere cap complex|nucleus|nucleoplasm|transcription factor complex|nucleolus|cytosol|membrane|Ku70:Ku80 complex|nonhomologous end joining complex|	telomere maintenance|DNA ligation|DNA repair|double-strand break repair|double-strand break repair via nonhomologous end joining|double-strand break repair via nonhomologous end joining|transcription, DNA-templated|brain development|viral process|positive regulation of type I interferon production|DNA duplex unwinding|DNA duplex unwinding|V(D)J recombination|innate immune response|negative regula…	DNA binding|damaged DNA binding|double-stranded DNA binding|double-stranded telomeric DNA binding|ATP-dependent DNA helicase activity|protein binding|ATP binding|protein C-terminus binding|transcription regulatory region DNA binding|poly(A) RNA binding|5'-deoxyribose-5-phosphate lyase activity|	-1.8	0.000685
ENSG00000132964	CDK8	cyclin-dependent kinase 8	nucleus|nucleoplasm|mediator complex|	transcription, DNA-templated|transcription initiation from RNA polymerase II promoter|protein phosphorylation|transforming growth factor beta receptor signaling pathway|Notch signaling pathway|gene expression|positive regulation of transcription from RNA polymerase II promoter|regulation of cell cycle|	protein kinase activity|cyclin-dependent protein serine/threonine kinase activity|protein binding|ATP binding|RNA polymerase II carboxy-terminal domain kinase activity|	2.1	0.000685
ENSG00000127980	PEX1	peroxisomal biogenesis factor 1	cytoplasm|peroxisome|peroxisomal membrane|cytosol|intracellular membrane-bounded organelle|	ATP catabolic process|ATP catabolic process|protein targeting to peroxisome|peroxisome organization|protein import into peroxisome matrix|microtubule-based peroxisome localization|	protein binding|ATP binding|protein C-terminus binding|protein complex binding|ATPase activity, coupled|	1	0.000685
ENSG00000108312	UBTF	upstream binding transcription factor, RNA polymerase I	nucleoplasm|nucleolus|nucleolus|	chromatin silencing at rDNA|regulation of transcription from RNA polymerase I promoter|transcription from RNA polymerase I promoter|transcription initiation from RNA polymerase I promoter|transcription elongation from RNA polymerase I promoter|termination of RNA polymerase I transcription|gene expression|positive regulation of transcription from RNA polymerase I promoter|	DNA binding|protein binding|poly(A) RNA binding|	1.2	0.000685
ENSG00000181472	ZBTB2	zinc finger and BTB domain containing 2	nucleus|	transcription, DNA-templated|regulation of transcription, DNA-templated|	DNA binding|metal ion binding|	1.4	0.000685
ENSG00000139985	ADAM21	ADAM metallopeptidase domain 21	plasma membrane|integral component of membrane|	proteolysis|single fertilization|binding of sperm to zona pellucida|multicellular organism reproduction|	metalloendopeptidase activity|metallopeptidase activity|zinc ion binding|	-1.9	0.000685
ENSG00000103061	SLC7A6OS	solute carrier family 7, member 6 opposite strand	nucleus|cytoplasm|	protein transport|	None	2.1	0.000685
ENSG00000007372	PAX6	paired box 6	nuclear chromatin|nucleus|cytoplasm|	blood vessel development|eye development|cell fate determination|neuron migration|positive regulation of neuroblast proliferation|lens development in camera-type eye|type B pancreatic cell differentiation|pancreatic A cell development|transcription from RNA polymerase II promoter|smoothened signaling pathway|axon guidance|central nervous system development|salivary gland morphogenesis|visual perc…	RNA polymerase II core promoter sequence-specific DNA binding|sequence-specific DNA binding RNA polymerase II transcription factor activity|DNA binding|AT DNA binding|double-stranded DNA binding|sequence-specific DNA binding transcription factor activity|ubiquitin-protein transferase activity|protein binding|transcription factor binding|protein kinase binding|ubiquitin protein ligase binding|hist…	-1.4	0.000685
ENSG00000171757	LRRC34	leucine rich repeat containing 34	cellular_component|	biological_process|	molecular_function|	-2.2	0.000719
ENSG00000147382	FAM58A	family with sequence similarity 58, member A	None	regulation of cyclin-dependent protein serine/threonine kinase activity|regulation of transcription, DNA-templated|	protein binding|protein kinase binding|	-1.5	0.000719
ENSG00000228537	AL353608.1	N/A	None	None	None	-2.8	0.000719
ENSG00000139645	ANKRD52	ankyrin repeat domain 52	None	None	protein binding|	-1.2	0.000754
ENSG00000131788	PIAS3	protein inhibitor of activated STAT, 3	nucleus|cytoplasm|dendrite|synapse|	transcription, DNA-templated|regulation of transcription, DNA-templated|response to hormone|positive regulation of gene expression|protein sumoylation|protein sumoylation|positive regulation of protein sumoylation|positive regulation of membrane potential|	nucleic acid binding|protein binding|protein C-terminus binding|zinc ion binding|potassium channel regulator activity|SUMO ligase activity|enzyme binding|protein N-terminus binding|	1.4	0.000754
ENSG00000242265	PEG10	paternally expressed 10	nucleus|cytoplasm|	placenta development|apoptotic process|cell differentiation|negative regulation of transforming growth factor beta receptor signaling pathway|	DNA binding|protein binding|zinc ion binding|poly(A) RNA binding|	-3.3	0.000754
ENSG00000136819	C9ORF78	chromosome 9 open reading frame 78	nucleus|cytoplasm|	None	None	1.8	0.000754
ENSG00000177700	POLR2L	polymerase (RNA) II (DNA directed) polypeptide L, 7.6kDa	nucleus|nucleoplasm|DNA-directed RNA polymerase II, core complex|DNA-directed RNA polymerase III complex|DNA-directed RNA polymerase I complex|cytosol|	mRNA splicing, via spliceosome|DNA repair|transcription-coupled nucleotide-excision repair|nucleotide-excision repair|regulation of transcription from RNA polymerase I promoter|transcription from RNA polymerase I promoter|transcription from RNA polymerase II promoter|transcription from RNA polymerase II promoter|transcription initiation from RNA polymerase II promoter|transcription elongation fro…	RNA polymerase I activity|RNA polymerase II activity|RNA polymerase III activity|DNA binding|DNA-directed RNA polymerase activity|zinc ion binding|	-1.8	0.000754
ENSG00000127445	PIN1	peptidylprolyl cis/trans isomerase, NIMA-interacting 1	nucleus|nucleoplasm|cytoplasm|nuclear speck|midbody|	protein peptidyl-prolyl isomerization|protein peptidyl-prolyl isomerization|positive regulation of protein phosphorylation|protein folding|cell cycle|regulation of mitosis|cytokine-mediated signaling pathway|negative regulation of transforming growth factor beta receptor signaling pathway|positive regulation of Rho GTPase activity|regulation of cytokinesis|regulation of cytokinesis|negative regul…	peptidyl-prolyl cis-trans isomerase activity|protein binding|mitogen-activated protein kinase kinase binding|GTPase activating protein binding|phosphoserine binding|phosphothreonine binding|phosphothreonine binding|	-1.3	0.00079
ENSG00000180957	PITPNB	phosphatidylinositol transfer protein, beta	Golgi membrane|endoplasmic reticulum membrane|extracellular vesicular exosome|	in utero embryonic development|lipid metabolic process|phospholipid metabolic process|phospholipid transport|small molecule metabolic process|glycerophospholipid biosynthetic process|	lipid binding|	1.6	0.00079
ENSG00000129003	VPS13C	vacuolar protein sorting 13 homolog C (S. cerevisiae)	extracellular vesicular exosome|	None	None	-2.8	0.00079
ENSG00000108384	RAD51C	RAD51 paralog C	nucleus|nucleoplasm|replication fork|cytoplasm|mitochondrion|Rad51B-Rad51C-Rad51D-XRCC2 complex|Rad51C-XRCC3 complex|perinuclear region of cytoplasm|Holliday junction resolvase complex|	double-strand break repair via homologous recombination|DNA catabolic process, endonucleolytic|DNA catabolic process, endonucleolytic|ATP catabolic process|DNA repair|DNA recombination|sister chromatid cohesion|female meiosis sister chromatid cohesion|reciprocal meiotic recombination|male meiosis I|spermatogenesis|blood coagulation|positive regulation of G2/M transition of mitotic cell cycle|	four-way junction DNA binding|DNA binding|protein binding|ATP binding|DNA-dependent ATPase activity|crossover junction endodeoxyribonuclease activity|	-1.8	0.00079
ENSG00000175221	MED16	mediator complex subunit 16	nucleus|nucleoplasm|membrane|mediator complex|	regulation of transcription from RNA polymerase II promoter|transcription from RNA polymerase II promoter|transcription initiation from RNA polymerase II promoter|transcription initiation from RNA polymerase II promoter|gene expression|intracellular steroid hormone receptor signaling pathway|androgen receptor signaling pathway|positive regulation of transcription, DNA-templated|positive regulatio…	transcription cofactor activity|transcription coactivator activity|catalytic activity|receptor activity|thyroid hormone receptor coactivator activity|vitamin D receptor binding|thyroid hormone receptor binding|	-1.9	0.00079
ENSG00000170946	DNAJC24	DnaJ (Hsp40) homolog, subfamily C, member 24	cytoplasm|cytoskeleton|	peptidyl-diphthamide biosynthetic process from peptidyl-histidine|positive regulation of ATPase activity|oxidation-reduction process|chaperone-mediated protein folding|	ATPase activator activity|ferrous iron binding|zinc ion binding|	-1.4	0.00082
ENSG00000113048	MRPS27	mitochondrial ribosomal protein S27	mitochondrion|ribosome|	None	protein binding|	2.6	0.00082
ENSG00000167522	ANKRD11	ankyrin repeat domain 11	nucleus|cytoplasm|plasma membrane|	in utero embryonic development|tissue homeostasis|multicellular organism growth|odontogenesis of dentin-containing tooth|skeletal system morphogenesis|face morphogenesis|bone development|	None	1.5	0.00082
ENSG00000153827	TRIP12	thyroid hormone receptor interactor 12	nucleus|nucleus|nucleoplasm|cytoplasm|	DNA repair|cellular response to DNA damage stimulus|embryo development|protein ubiquitination involved in ubiquitin-dependent protein catabolic process|protein ubiquitination involved in ubiquitin-dependent protein catabolic process|protein ubiquitination involved in ubiquitin-dependent protein catabolic process|negative regulation of histone H2A K63-linked ubiquitination|negative regulation of d…	ubiquitin-protein transferase activity|ubiquitin-protein transferase activity|ubiquitin-protein transferase activity|protein binding|ligase activity|thyroid hormone receptor binding|	-0.9	0.00082
ENSG00000152382	TADA1	transcriptional adaptor 1	nucleus|cytoplasm|focal adhesion|STAGA complex|	chromatin organization|transcription, DNA-templated|regulation of transcription, DNA-templated|histone H3 acetylation|	transcription coactivator activity|histone acetyltransferase activity|	-1.3	0.00082
ENSG00000196787	HIST1H2AG	histone cluster 1, H2ag	nucleosome|nucleus|extracellular vesicular exosome|	nucleosome assembly|biological_process|	DNA binding|protein binding|enzyme binding|protein heterodimerization activity|	1.6	0.000849
ENSG00000029363	BCLAF1	BCL2-associated transcription factor 1	nucleus|nucleolus|cytoplasm|	transcription, DNA-templated|apoptotic process|positive regulation of apoptotic process|regulation of DNA-templated transcription in response to stress|negative regulation of transcription, DNA-templated|negative regulation of transcription, DNA-templated|positive regulation of DNA-templated transcription, initiation|positive regulation of response to DNA damage stimulus|positive regulation of in…	DNA binding|protein binding|poly(A) RNA binding|	-1.4	0.000849
ENSG00000197157	SND1	staphylococcal nuclease and tudor domain containing 1	nucleus|cytoplasm|mitochondrion|membrane|RISC complex|melanosome|extracellular vesicular exosome|	osteoblast differentiation|transcription, DNA-templated|regulation of transcription, DNA-templated|viral process|gene silencing by RNA|nucleic acid phosphodiester bond hydrolysis|	transcription cofactor activity|nuclease activity|protein binding|poly(A) RNA binding|	-1.2	0.000882
ENSG00000184209	SNRNP35	small nuclear ribonucleoprotein 35kDa (U11/U12)	nucleus|U12-type spliceosomal complex|	mRNA processing|RNA splicing|	nucleotide binding|RNA binding|	1.6	0.000882
ENSG00000197446	CYP2F1	cytochrome P450, family 2, subfamily F, polypeptide 1	endoplasmic reticulum membrane|intracellular membrane-bounded organelle|	xenobiotic metabolic process|response to toxic substance|naphthalene metabolic process|trichloroethylene metabolic process|small molecule metabolic process|oxidation-reduction process|	monooxygenase activity|iron ion binding|oxidoreductase activity, acting on paired donors, with incorporation or reduction of molecular oxygen, reduced flavin or flavoprotein as one donor, and incorporation of one atom of oxygen|oxygen binding|heme binding|aromatase activity|	-1.4	0.000882
ENSG00000228532	RP1-241P17.4	N/A	None	None	None	-1.4	0.000921
ENSG00000250913	USP17L23	ubiquitin specific peptidase 17-like family member 23	nucleus|endoplasmic reticulum|	ubiquitin-dependent protein catabolic process|	ubiquitinyl hydrolase activity|	1.4	0.000921
ENSG00000170426	SDR9C7	short chain dehydrogenase/reductase family 9C, member 7	nucleolus|cytoplasm|	oxidation-reduction process|	retinol dehydrogenase activity|	2.7	0.000921
ENSG00000102900	NUP93	nucleoporin 93kDa	nuclear envelope|nuclear pore|membrane|nuclear membrane|nuclear periphery|	mitotic cell cycle|carbohydrate metabolic process|mitotic nuclear envelope disassembly|hexose transport|regulation of glucose transport|protein transport|glucose transport|viral process|cytokine-mediated signaling pathway|small molecule metabolic process|mRNA transport|nuclear pore complex assembly|transmembrane transport|	structural constituent of nuclear pore|	1.8	0.000977
ENSG00000164048	ZNF589	zinc finger protein 589	nucleus|	regulation of transcription, DNA-templated|	DNA binding|metal ion binding|	1.1	0.000977
ENSG00000197780	TAF13	TAF13 RNA polymerase II, TATA box binding protein (TBP)-associated factor, 18kDa	nucleus|nucleoplasm|transcription factor TFIID complex|transcription factor TFIID complex|nucleolus|	DNA-templated transcription, initiation|regulation of transcription, DNA-templated|transcription from RNA polymerase II promoter|transcription from RNA polymerase II promoter|transcription initiation from RNA polymerase II promoter|transcription initiation from RNA polymerase II promoter|transcription elongation from RNA polymerase II promoter|gene expression|viral process|	DNA binding|sequence-specific DNA binding transcription factor activity|protein binding|protein C-terminus binding|protein heterodimerization activity|	-1.3	0.000977
ENSG00000171953	ATPAF2	ATP synthase mitochondrial F1 complex assembly factor 2	mitochondrion|nuclear speck|	proton-transporting ATP synthase complex assembly|	protein binding|	1.7	0.000977
ENSG00000174547	MRPL11	mitochondrial ribosomal protein L11	mitochondrial ribosome|	translation|	structural constituent of ribosome|protein binding|poly(A) RNA binding|	-1.9	0.001
ENSG00000108465	CDK5RAP3	CDK5 regulatory subunit associated protein 3	cellular_component|membrane|	regulation of cyclin-dependent protein serine/threonine kinase activity|brain development|regulation of neuron differentiation|positive regulation of transcription from RNA polymerase II promoter|protein ufmylation|	protein binding|protein kinase binding|	1.8	0.001
ENSG00000112242	E2F3	E2F transcription factor 3	nucleus|nucleoplasm|transcription factor complex|cytoplasm|Golgi apparatus|intracellular membrane-bounded organelle|	mitotic G2 phase|mitotic cell cycle|transcription initiation from RNA polymerase II promoter|Notch signaling pathway|positive regulation of cell proliferation|positive regulation of transcription, DNA-templated|	core promoter binding|sequence-specific DNA binding transcription factor activity|protein binding|	1.7	0.001
ENSG00000130826	DKC1	dyskeratosis congenita 1, dyskerin	nucleus|nucleoplasm|telomerase holoenzyme complex|nucleolus|cytoplasm|Cajal body|	telomere maintenance|pseudouridine synthesis|rRNA processing|RNA processing|telomere maintenance via telomerase|cell proliferation|	telomerase activity|RNA binding|protein binding|pseudouridine synthase activity|poly(A) RNA binding|	2.3	0.001
ENSG00000074800	ENO1	enolase 1, (alpha)	phosphopyruvate hydratase complex|extracellular space|nucleus|nucleus|cytoplasm|cytosol|plasma membrane|membrane|M band|extracellular vesicular exosome|	negative regulation of transcription from RNA polymerase II promoter|carbohydrate metabolic process|glucose metabolic process|gluconeogenesis|glycolytic process|glycolytic process|transcription, DNA-templated|response to virus|negative regulation of cell growth|small molecule metabolic process|negative regulation of transcription, DNA-templated|	magnesium ion binding|DNA binding|sequence-specific DNA binding transcription factor activity|transcription corepressor activity|phosphopyruvate hydratase activity|protein binding|poly(A) RNA binding|	-1.7	0.00104
ENSG00000145555	MYO10	myosin X	ruffle|nucleolus|cytoplasm|cytosol|plasma membrane|cell cortex|myosin complex|lamellipodium|filopodium membrane|filopodium tip|neuron projection|neuronal cell body|	ATP catabolic process|axon guidance|metabolic process|regulation of cell shape|positive regulation of cell-cell adhesion|cytoskeleton-dependent intracellular transport|Fc-gamma receptor signaling pathway involved in phagocytosis|innate immune response|regulation of filopodium assembly|	protein binding|calmodulin binding|ATP binding|phosphatidylinositol-3,4,5-trisphosphate binding|spectrin binding|actin-dependent ATPase activity|actin filament binding|plus-end directed microfilament motor activity|	-1.6	0.00104
ENSG00000115561	CHMP3	charged multivesicular body protein 3	cytosol|late endosome membrane|extracellular vesicular exosome|	apoptotic process|cell cycle|protein transport|viral process|endosomal transport|viral life cycle|regulation of viral process|cell division|membrane organization|positive regulation of viral release from host cell|	protein binding|	-2.5	0.00104
ENSG00000212933	KRTAP12-4	keratin associated protein 12-4	keratin filament|	None	None	-2.7	0.00108
ENSG00000168395	ING5	inhibitor of growth family, member 5	nucleus|nucleoplasm|MOZ/MORF histone acetyltransferase complex|	DNA replication|chromatin organization|transcription, DNA-templated|protein acetylation|negative regulation of cell proliferation|negative regulation of cell proliferation|positive regulation of apoptotic process|histone H3 acetylation|positive regulation of transcription, DNA-templated|negative regulation of growth|positive regulation of apoptotic signaling pathway|	chromatin binding|protein binding|zinc ion binding|methylated histone binding|	-1.5	0.00108
ENSG00000141985	SH3GL1	SH3-domain GRB2-like 1	podosome|cytoplasm|cell junction|early endosome membrane|cell projection|	endocytosis|signal transduction|central nervous system development|	protein binding|lipid binding|phosphatase binding|identical protein binding|GTPase binding|	2.3	0.00108
ENSG00000120742	SERP1	stress-associated endoplasmic reticulum protein 1	endoplasmic reticulum|endoplasmic reticulum membrane|ribosome|cytoplasmic microtubule|integral component of membrane|	skeletal system development|glucose metabolic process|cellular protein modification process|protein glycosylation|response to stress|activation of signaling protein activity involved in unfolded protein response|plasma membrane organization|post-embryonic development|multicellular organismal aging|protein transport|endoplasmic reticulum unfolded protein response|positive regulation of insulin sec…	None	-1.5	0.00108
ENSG00000066117	SMARCD1	SWI/SNF related, matrix associated, actin dependent regulator of chromatin, subfamily d, member 1	SWI/SNF complex|npBAF complex|nBAF complex|	nucleosome disassembly|chromatin remodeling|chromatin remodeling|regulation of transcription from RNA polymerase II promoter|nervous system development|chromatin-mediated maintenance of transcription|	transcription coactivator activity|protein binding|protein complex scaffold|	-1.4	0.00108
ENSG00000215126	CBWD7	COBW domain containing 7	None	None	ATP binding|	-2	0.00108
ENSG00000160818	GPATCH4	G patch domain containing 4	None	None	poly(A) RNA binding|	-1.1	0.00113
ENSG00000133112	TPT1	tumor protein, translationally-controlled 1	extracellular space|nucleus|nucleoplasm|cytoplasm|cytoplasm|multivesicular body|tubulin complex|	calcium ion transport|cellular calcium ion homeostasis|response to virus|stem cell maintenance|regulation of apoptotic process|negative regulation of apoptotic process|negative regulation of intrinsic apoptotic signaling pathway in response to DNA damage|negative regulation of ectoderm development|	calcium ion binding|protein binding|transcription factor binding|poly(A) RNA binding|	-1.1	0.00113
ENSG00000108960	MMD	monocyte to macrophage differentiation-associated	lysosomal membrane|integral component of plasma membrane|membrane|late endosome membrane|	cytolysis|	receptor activity|	1.5	0.00116
ENSG00000115289	PCGF1	polycomb group ring finger 1	nucleus|PcG protein complex|	transcription, DNA-templated|regulation of transcription, DNA-templated|histone H2A monoubiquitination|	protein binding|protein C-terminus binding|zinc ion binding|	1.3	0.00116
ENSG00000128829	EIF2AK4	eukaryotic translation initiation factor 2 alpha kinase 4	cytosolic ribosome|	regulation of translational initiation|protein phosphorylation|cellular response to starvation|negative regulation of translation|endoplasmic reticulum unfolded protein response|regulation of translational initiation in response to stress|	protein serine/threonine kinase activity|eukaryotic translation initiation factor 2alpha kinase activity|ATP binding|protein homodimerization activity|	1.8	0.00116
ENSG00000143183	TMCO1	transmembrane and coiled-coil domains 1	Golgi membrane|endoplasmic reticulum membrane|integral component of membrane|	None	None	1.3	0.00116
ENSG00000118260	CREB1	cAMP responsive element binding protein 1	nucleus|nucleoplasm|transcription factor complex|nuclear euchromatin|	toll-like receptor signaling pathway|MyD88-dependent toll-like receptor signaling pathway|MyD88-independent toll-like receptor signaling pathway|transcription from RNA polymerase II promoter|protein phosphorylation|signal transduction|epidermal growth factor receptor signaling pathway|activation of phospholipase C activity|Notch signaling pathway|synaptic transmission|axon guidance|lactation|circ…	RNA polymerase II core promoter proximal region sequence-specific DNA binding|RNA polymerase II distal enhancer sequence-specific DNA binding|RNA polymerase II core promoter proximal region sequence-specific DNA binding transcription factor activity involved in positive regulation of transcription|RNA polymerase II activating transcription factor binding|RNA polymerase II transcription factor bin…	0.9	0.00116
ENSG00000144583	2023-03-04	membrane-associated ring finger (C3HC4) 4, E3 ubiquitin protein ligase	Golgi membrane|Golgi stack|trans-Golgi network|integral component of membrane|	protein ubiquitination|	ubiquitin-protein transferase activity|zinc ion binding|ligase activity|	-1.4	0.00116
ENSG00000115524	SF3B1	splicing factor 3b, subunit 1, 155kDa	nucleus|nucleoplasm|spliceosomal complex|U12-type spliceosomal complex|nuclear speck|intracellular membrane-bounded organelle|catalytic step 2 spliceosome|	RNA splicing, via transesterification reactions|mRNA splicing, via spliceosome|mRNA splicing, via spliceosome|mRNA splicing, via spliceosome|RNA splicing|anterior/posterior pattern specification|gene expression|	chromatin binding|protein binding|poly(A) RNA binding|	-2	0.00116
ENSG00000179950	PUF60	poly-U binding splicing factor 60KDa	cyclin-dependent protein kinase activating kinase holoenzyme complex|ribonucleoprotein complex|	transcription, DNA-templated|regulation of transcription, DNA-templated|mRNA processing|apoptotic process|RNA splicing|	nucleotide binding|DNA binding|protein binding|identical protein binding|poly(A) RNA binding|	2.8	0.0012
ENSG00000037474	NSUN2	NOP2/Sun RNA methyltransferase family, member 2	nucleus|nucleolus|cytoplasm|spindle|	mitotic nuclear division|tRNA methylation|	tRNA binding|tRNA (cytosine-5-)-methyltransferase activity|poly(A) RNA binding|	-1.1	0.0012
ENSG00000166337	TAF10	TAF10 RNA polymerase II, TATA box binding protein (TBP)-associated factor, 30kDa	PCAF complex|nucleus|nucleoplasm|transcription factor TFIID complex|cytoplasm|STAGA complex|transcription factor TFTC complex|perinuclear region of cytoplasm|	chromatin organization|DNA-templated transcription, initiation|regulation of transcription, DNA-templated|transcription from RNA polymerase II promoter|transcription from RNA polymerase II promoter|transcription initiation from RNA polymerase II promoter|transcription initiation from RNA polymerase II promoter|transcription initiation from RNA polymerase II promoter|transcription elongation from …	sequence-specific DNA binding transcription factor activity|transcription coactivator activity|histone acetyltransferase activity|protein binding|protein binding|enzyme binding|estrogen receptor binding|RNA polymerase binding|	-1.3	0.0012
ENSG00000171611	PTCRA	pre T-cell antigen receptor alpha	integral component of membrane|	negative regulation of thymocyte apoptotic process|	protein binding|	-1.3	0.0012
ENSG00000163870	TPRA1	transmembrane protein, adipocyte asscociated 1	integral component of membrane|	lipid metabolic process|G-protein coupled receptor signaling pathway|aging|	G-protein coupled receptor activity|	1.3	0.00125
ENSG00000077721	UBE2A	ubiquitin-conjugating enzyme E2A	chromatin|nuclear chromatin|XY body|cytosol|HULC complex|	protein polyubiquitination|in utero embryonic development|antigen processing and presentation of peptide antigen via MHC class I|DNA repair|postreplication repair|ubiquitin-dependent protein catabolic process|positive regulation of cell proliferation|response to UV|histone H2A ubiquitination|protein autoubiquitination|maternal process involved in female pregnancy|protein K48-linked ubiquitination…	ubiquitin-protein transferase activity|protein binding|ATP binding|acid-amino acid ligase activity|ubiquitin protein ligase binding|	-1.6	0.00125
ENSG00000024048	UBR2	ubiquitin protein ligase E3 component n-recognin 2	ubiquitin ligase complex|chromatin|nucleus|plasma membrane|	chromatin silencing|ubiquitin-dependent protein catabolic process|male meiosis I|spermatogenesis|negative regulation of TOR signaling|histone H2A ubiquitination|cellular response to leucine|	ubiquitin-protein transferase activity|protein binding|zinc ion binding|ligase activity|leucine binding|	-1.8	0.00128
ENSG00000152223	EPG5	ectopic P-granules autophagy protein 5 homolog (C. elegans)	None	autophagy|	None	0.9	0.00128
ENSG00000160870	CYP3A7	cytochrome P450, family 3, subfamily A, polypeptide 7	endoplasmic reticulum membrane|	xenobiotic metabolic process|small molecule metabolic process|oxidation-reduction process|	monooxygenase activity|iron ion binding|oxygen binding|heme binding|aromatase activity|	1.9	0.00132
ENSG00000254462	TMX2-CTNND1	TMX2-CTNND1 readthrough (NMD candidate)	None	None	None	2.4	0.00132
ENSG00000182858	ALG12	ALG12, alpha-1,6-mannosyltransferase	endoplasmic reticulum|endoplasmic reticulum membrane|membrane|integral component of membrane|	protein folding|protein N-linked glycosylation|dolichol-linked oligosaccharide biosynthetic process|dolichol-linked oligosaccharide biosynthetic process|protein N-linked glycosylation via asparagine|post-translational protein modification|cellular protein metabolic process|mannosylation|mannosylation|	alpha-1,6-mannosyltransferase activity|dol-P-Man:Man(7)GlcNAc(2)-PP-Dol alpha-1,6-mannosyltransferase activity|	1.6	0.00132
ENSG00000137073	UBAP2	ubiquitin associated protein 2	None	None	poly(A) RNA binding|	1.8	0.00132
ENSG00000189091	SF3B3	splicing factor 3b, subunit 3, 130kDa	nucleoplasm|spliceosomal complex|U12-type spliceosomal complex|small nuclear ribonucleoprotein complex|catalytic step 2 spliceosome|	RNA splicing, via transesterification reactions|mRNA splicing, via spliceosome|mRNA splicing, via spliceosome|mRNA processing|protein complex assembly|RNA splicing|gene expression|	nucleic acid binding|	-1.4	0.00132
ENSG00000144028	SNRNP200	small nuclear ribonucleoprotein 200kDa (U5)	nucleus|nucleoplasm|spliceosomal complex|U5 snRNP|membrane|catalytic step 2 spliceosome|	cis assembly of pre-catalytic spliceosome|mRNA splicing, via spliceosome|mRNA splicing, via spliceosome|mRNA splicing, via spliceosome|osteoblast differentiation|ATP catabolic process|RNA splicing|gene expression|	ATP-dependent RNA helicase activity|protein binding|ATP binding|ATP-dependent helicase activity|identical protein binding|poly(A) RNA binding|	2.1	0.00136
ENSG00000119917	IFIT3	interferon-induced protein with tetratricopeptide repeats 3	cytoplasm|mitochondrion|cytosol|	negative regulation of cell proliferation|response to virus|cytokine-mediated signaling pathway|cellular response to interferon-alpha|negative regulation of apoptotic process|defense response to virus|type I interferon signaling pathway|	molecular_function|protein binding|identical protein binding|	-1.6	0.00136
ENSG00000168509	HFE2	hemochromatosis type 2 (juvenile)	extracellular space|plasma membrane|cell surface|anchored component of membrane|	axon guidance|BMP signaling pathway|positive regulation of transcription from RNA polymerase II promoter|iron ion homeostasis|iron ion homeostasis|	protein binding|coreceptor activity|	1.1	0.00136
ENSG00000241878	PISD	phosphatidylserine decarboxylase	nucleus|mitochondrion|	phospholipid metabolic process|phosphatidylethanolamine biosynthetic process|phosphatidylethanolamine biosynthetic process|small molecule metabolic process|glycerophospholipid biosynthetic process|	phosphatidylserine decarboxylase activity|	1.3	0.00136
ENSG00000168209	DDIT4	DNA-damage-inducible transcript 4	intracellular|cytoplasm|mitochondrion|cytosol|	response to hypoxia|neuron migration|brain development|cell proliferation|negative regulation of peptidyl-threonine phosphorylation|neuron differentiation|negative regulation of TOR signaling|negative regulation of peptidyl-serine phosphorylation|intrinsic apoptotic signaling pathway in response to DNA damage by p53 class mediator|protein complex disassembly|negative regulation of glycolytic proc…	14-3-3 protein binding|	1	0.00136
ENSG00000176532	PRR15	proline rich 15	None	multicellular organismal development|	None	-1.3	0.00136
ENSG00000079246	XRCC5	X-ray repair complementing defective repair in Chinese hamster cells 5 (double-strand-break rejoining)	nuclear telomere cap complex|nuclear chromosome, telomeric region|nucleus|nucleoplasm|cytosol|membrane|Ku70:Ku80 complex|nonhomologous end joining complex|	telomere maintenance|DNA repair|double-strand break repair|double-strand break repair via nonhomologous end joining|double-strand break repair via nonhomologous end joining|DNA recombination|transcription, DNA-templated|brain development|cell proliferation|viral process|positive regulation of type I interferon production|DNA duplex unwinding|DNA duplex unwinding|response to drug|innate immune res…	DNA binding|damaged DNA binding|double-stranded DNA binding|double-stranded telomeric DNA binding|ATP-dependent DNA helicase activity|protein binding|ATP binding|protein C-terminus binding|ubiquitin protein ligase binding|telomeric DNA binding|transcription regulatory region DNA binding|poly(A) RNA binding|5'-deoxyribose-5-phosphate lyase activity|	-1.8	0.00136
ENSG00000168724	DNAJC21	DnaJ (Hsp40) homolog, subfamily C, member 21	ribosome|	protein folding|	protein binding|zinc ion binding|poly(A) RNA binding|	-1	0.00136
ENSG00000149196	C11ORF73	chromosome 11 open reading frame 73	intracellular|nucleus|cytosol|cell junction|extracellular vesicular exosome|	protein import into nucleus|Golgi organization|protein transport|lung development|cellular response to heat|	protein transporter activity|Hsp70 protein binding|	-1.1	0.00136
ENSG00000269103	AC002472.1	N/A	None	None	None	2.4	0.00139
ENSG00000130726	TRIM28	tripartite motif containing 28	nucleus|nucleus|nucleoplasm|nuclear euchromatin|nuclear heterochromatin|	negative regulation of transcription from RNA polymerase II promoter|epithelial to mesenchymal transition|DNA repair|transcription initiation from RNA polymerase II promoter|gene expression|protein ubiquitination|protein sumoylation|protein sumoylation|positive regulation of transcription factor import into nucleus|innate immune response|positive regulation of DNA repair|negative regulation of tr…	DNA binding|sequence-specific DNA binding transcription factor activity|transcription coactivator activity|transcription corepressor activity|protein kinase activity|ubiquitin-protein transferase activity|protein binding|zinc ion binding|ligase activity|ubiquitin protein ligase binding|Krueppel-associated box domain binding|sequence-specific DNA binding|poly(A) RNA binding|chromo shadow domain bi…	-1.7	0.00139
ENSG00000163399	ATP1A1	ATPase, Na+/K+ transporting, alpha 1 polypeptide	endosome|endoplasmic reticulum|Golgi apparatus|plasma membrane|plasma membrane|sodium:potassium-exchanging ATPase complex|caveola|membrane|integral component of membrane|basolateral plasma membrane|T-tubule|melanosome|protein complex|extracellular vesicular exosome|	regulation of the force of heart contraction|regulation of sodium ion transport|ATP biosynthetic process|regulation of blood pressure|potassium ion import|negative regulation of glucocorticoid biosynthetic process|ion transmembrane transport|sodium ion transmembrane transport|sodium ion transmembrane transport|sodium ion transmembrane transport|response to drug|negative regulation of heart contra…	sodium:potassium-exchanging ATPase activity|protein binding|ATP binding|protein kinase binding|protein domain specific binding|ankyrin binding|potassium ion binding|sodium ion binding|ADP binding|phosphatidylinositol 3-kinase binding|chaperone binding|	2	0.00139
ENSG00000258890	CEP95	centrosomal protein 95kDa	spindle pole|cytoplasm|centrosome|	None	None	-1.2	0.00139
ENSG00000244038	DDOST	dolichyl-diphosphooligosaccharide--protein glycosyltransferase subunit (non-catalytic)	endoplasmic reticulum|endoplasmic reticulum membrane|oligosaccharyltransferase complex|oligosaccharyltransferase complex|membrane|integral component of membrane|intracellular membrane-bounded organelle|protein complex|	translation|protein glycosylation|protein N-linked glycosylation|SRP-dependent cotranslational protein targeting to membrane|gene expression|protein N-linked glycosylation via asparagine|protein N-linked glycosylation via asparagine|response to cytokine|T cell activation|post-translational protein modification|cellular protein metabolic process|innate immune response|	oligosaccharyl transferase activity|dolichyl-diphosphooligosaccharide-protein glycotransferase activity|dolichyl-diphosphooligosaccharide-protein glycotransferase activity|protein binding|	1.6	0.00139
ENSG00000120158	RCL1	RNA terminal phosphate cyclase-like 1	nucleolus|	RNA processing|biological_process|ribosome biogenesis|	catalytic activity|	2.3	0.00139
ENSG00000170584	NUDCD2	NudC domain containing 2	condensed chromosome kinetochore|spindle pole|intracellular|cytoplasm|microtubule organizing center|microtubule cytoskeleton|extracellular vesicular exosome|	None	protein binding|	-1.1	0.00143
ENSG00000187555	USP7	ubiquitin specific peptidase 7 (herpes virus-associated)	nucleus|cytosol|PML body|	transcription-coupled nucleotide-excision repair|ubiquitin-dependent protein catabolic process|multicellular organismal development|maintenance of DNA methylation|viral process|protein deubiquitination|protein deubiquitination|negative regulation of NF-kappaB transcription factor activity|regulation of sequence-specific DNA binding transcription factor activity|	p53 binding|cysteine-type endopeptidase activity|ubiquitin thiolesterase activity|ubiquitin thiolesterase activity|ubiquitin-specific protease activity|ubiquitin-specific protease activity|protein binding|protein C-terminus binding|transcription factor binding|ubiquitin protein ligase binding|	-2	0.00143
ENSG00000196415	PRTN3	proteinase 3	extracellular space|cytosol|plasma membrane|extracellular matrix|extracellular vesicular exosome|	proteolysis|positive regulation of cell proliferation|collagen catabolic process|negative regulation of phagocytosis|mature dendritic cell differentiation|	serine-type endopeptidase activity|serine-type peptidase activity|enzyme binding|	1.4	0.00143
ENSG00000132972	RNF17	ring finger protein 17	nucleus|cytoplasm|	multicellular organismal development|spermatid development|metabolic process|	nucleic acid binding|zinc ion binding|hydrolase activity, acting on ester bonds|protein homodimerization activity|	-1.5	0.00143
ENSG00000108753	HNF1B	HNF1 homeobox B	nucleus|transcription factor complex|	negative regulation of transcription from RNA polymerase II promoter|endodermal cell fate specification|kidney development|kidney development|inner cell mass cell differentiation|transcription from RNA polymerase II promoter|response to glucose|anterior/posterior pattern specification|insulin secretion|regulation of Wnt signaling pathway|hindbrain development|endocrine pancreas development|endocr…	DNA binding|sequence-specific DNA binding transcription factor activity|RNA polymerase II distal enhancer sequence-specific DNA binding transcription factor activity|protein binding|protein homodimerization activity|protein homodimerization activity|sequence-specific DNA binding|transcription regulatory region DNA binding|protein heterodimerization activity|	-3	0.00143
ENSG00000052795	FNIP2	folliculin interacting protein 2	nucleus|cytoplasm|microtubule organizing center|plasma membrane|	negative regulation of transcription from RNA polymerase II promoter|regulation of protein phosphorylation|protein phosphorylation|intrinsic apoptotic signaling pathway in response to DNA damage|positive regulation of peptidyl-serine phosphorylation|	protein binding|	1.2	0.00146
ENSG00000132681	ATP1A4	ATPase, Na+/K+ transporting, alpha 4 polypeptide	plasma membrane|integral component of plasma membrane|sodium:potassium-exchanging ATPase complex|	ATP biosynthetic process|potassium ion transport|sodium ion transport|spermatogenesis|fertilization|ATP hydrolysis coupled proton transport|sperm motility|regulation of cellular pH|ion transmembrane transport|sodium ion transmembrane transport|sodium ion transmembrane transport|regulation of membrane potential|transmembrane transport|	sodium:potassium-exchanging ATPase activity|ATP binding|metal ion binding|	2.3	0.00146
ENSG00000112208	BAG2	BCL2-associated athanogene 2	None	protein folding|protein metabolic process|	protein binding|chaperone binding|	2.1	0.00146
ENSG00000128510	CPA4	carboxypeptidase A4	cellular_component|extracellular region|	proteolysis|histone acetylation|	metallocarboxypeptidase activity|zinc ion binding|	-3.1	0.00146
ENSG00000109775	UFSP2	UFM1-specific peptidase 2	nucleus|cytoplasm|endoplasmic reticulum|	proteolysis|	thiolester hydrolase activity|small conjugating protein-specific protease activity|	-2.6	0.00149
ENSG00000253626	EIF5AL1	eukaryotic translation initiation factor 5A-like 1	nuclear pore|endoplasmic reticulum membrane|	translational frameshifting|peptidyl-lysine modification to peptidyl-hypusine|protein transport|positive regulation of translational elongation|positive regulation of translational termination|mRNA transport|	translation elongation factor activity|ribosome binding|	-2.1	0.00153
ENSG00000103227	LMF1	lipase maturation factor 1	endoplasmic reticulum membrane|integral component of membrane|	ER to Golgi vesicle-mediated transport|protein secretion|protein glycosylation in Golgi|chylomicron remnant clearance|positive regulation of lipoprotein lipase activity|protein maturation|regulation of cholesterol metabolic process|regulation of triglyceride metabolic process|	None	-1.2	0.00153
ENSG00000087206	UIMC1	ubiquitin interaction motif containing 1	nucleus|BRCA1-A complex|	double-strand break repair|transcription, DNA-templated|response to ionizing radiation|G2 DNA damage checkpoint|positive regulation of DNA repair|negative regulation of transcription, DNA-templated|histone H2A K63-linked deubiquitination|	protein binding|histone binding|retinoid X receptor binding|K63-linked polyubiquitin binding|	1.1	0.00153
ENSG00000183431	SF3A3	splicing factor 3a, subunit 3, 60kDa	nucleus|nucleoplasm|spliceosomal complex|nuclear speck|catalytic step 2 spliceosome|	RNA splicing, via transesterification reactions|mRNA 3'-splice site recognition|mRNA splicing, via spliceosome|mRNA splicing, via spliceosome|mRNA processing|RNA splicing|gene expression|	protein binding|zinc ion binding|poly(A) RNA binding|	-1.9	0.00153
ENSG00000153201	RANBP2	RAN binding protein 2	nuclear pore|mitochondrion|cytosol|membrane|nuclear membrane|nuclear inclusion body|nuclear pore nuclear basket|	mitotic cell cycle|protein peptidyl-prolyl isomerization|carbohydrate metabolic process|protein folding|protein import into nucleus|mitotic nuclear envelope disassembly|hexose transport|regulation of glucose transport|glucose transport|viral process|protein sumoylation|protein sumoylation|cytokine-mediated signaling pathway|negative regulation of glucokinase activity|small molecule metabolic proc…	RNA binding|peptidyl-prolyl cis-trans isomerase activity|protein binding|zinc ion binding|Ran GTPase binding|ligase activity|	-1.9	0.00153
ENSG00000215845	TSTD1	thiosulfate sulfurtransferase (rhodanese)-like domain containing 1	cytoplasm|mitochondrion|perinuclear region of cytoplasm|	None	None	2	0.00153
ENSG00000188486	H2AFX	H2A histone family, member X	chromosome, telomeric region|nucleosome|nuclear chromatin|condensed nuclear chromosome|male germ cell nucleus|XY body|nucleus|nucleoplasm|replication fork|site of double-strand break|	DNA damage checkpoint|double-strand break repair via homologous recombination|DNA repair|double-strand break repair|double-strand break repair|nucleosome assembly|cellular response to DNA damage stimulus|meiotic nuclear division|spermatogenesis|response to ionizing radiation|positive regulation of DNA repair|	DNA binding|damaged DNA binding|protein binding|enzyme binding|histone binding|protein heterodimerization activity|	-1.8	0.00156
ENSG00000115652	UXS1	UDP-glucuronate decarboxylase 1	mitochondrion|integral component of membrane|Golgi cisterna membrane|extracellular vesicular exosome|	UDP-D-xylose biosynthetic process|protein tetramerization|	protein homodimerization activity|UDP-glucuronate decarboxylase activity|NAD+ binding|	2	0.00156
ENSG00000152193	RNF219	ring finger protein 219	None	None	zinc ion binding|	-1.1	0.00156
ENSG00000146576	C7ORF26	chromosome 7 open reading frame 26	None	None	None	-1.7	0.00156
ENSG00000099822	HCN2	hyperpolarization activated cyclic nucleotide-gated potassium channel 2	plasma membrane|plasma membrane|integral component of plasma membrane|voltage-gated potassium channel complex|	cell-cell signaling|synaptic transmission|regulation of ion transmembrane transport|sodium ion transmembrane transport|regulation of membrane potential|regulation of membrane potential|cellular response to cAMP|cellular response to cGMP|potassium ion transmembrane transport|potassium ion transmembrane transport|potassium ion transmembrane transport|	intracellular cAMP activated cation channel activity|voltage-gated sodium channel activity|voltage-gated potassium channel activity|voltage-gated potassium channel activity|voltage-gated potassium channel activity|cAMP binding|identical protein binding|	1.1	0.00156
ENSG00000211808	TRAV8-7	T cell receptor alpha variable 8-7 (non-functional)	None	None	None	-1.3	0.00156
ENSG00000136891	TEX10	testis expressed 10	nucleolus|cytoplasm|integral component of membrane|nuclear membrane|MLL1 complex|	None	protein binding|	2	0.00159
ENSG00000175054	ATR	ATR serine/threonine kinase	XY body|nucleoplasm|chromosome|PML body|	DNA damage checkpoint|DNA replication|DNA repair|cellular response to DNA damage stimulus|cell cycle|multicellular organismal development|negative regulation of DNA replication|peptidyl-serine phosphorylation|cellular response to UV|response to drug|regulation of protein binding|positive regulation of DNA damage response, signal transduction by p53 class mediator|protein autophosphorylation|cellu…	DNA binding|protein kinase activity|protein serine/threonine kinase activity|protein binding|ATP binding|MutLalpha complex binding|MutSalpha complex binding|	1.3	0.00159
ENSG00000136940	PDCL	phosducin-like	cytoplasm|	protein folding|signal transduction|visual perception|regulation of G-protein coupled receptor protein signaling pathway|intracellular signal transduction|negative regulation of protein refolding|	receptor signaling protein activity|protein complex binding|	-1.8	0.00159
ENSG00000170967	DDI1	DNA-damage inducible 1 homolog 1 (S. cerevisiae)	None	proteolysis|	aspartic-type endopeptidase activity|	-2.5	0.00162
ENSG00000172977	KAT5	K(lysine) acetyltransferase 5	Swr1 complex|nucleus|nucleoplasm|transcription factor complex|nucleolus|cytosol|Piccolo NuA4 histone acetyltransferase complex|NuA4 histone acetyltransferase complex|perinuclear region of cytoplasm|	negative regulation of transcription from RNA polymerase II promoter|double-strand break repair|chromatin organization|transcription, DNA-templated|DNA damage response, signal transduction by p53 class mediator resulting in transcription of p21 class mediator|response to ionizing radiation|viral process|histone acetylation|androgen receptor signaling pathway|negative regulation of interleukin-2 p…	transcription coactivator activity|transcription coactivator activity|histone acetyltransferase activity|histone acetyltransferase activity|histone acetyltransferase activity|protein binding|protein complex binding|metal ion binding|androgen receptor binding|repressing transcription factor binding|	-1.7	0.00162
ENSG00000184007	PTP4A2	protein tyrosine phosphatase type IVA, member 2	cytoplasm|early endosome|plasma membrane|extracellular vesicular exosome|	peptidyl-tyrosine dephosphorylation|peptidyl-tyrosine dephosphorylation|	prenylated protein tyrosine phosphatase activity|	1.3	0.00162
ENSG00000180879	SSR4	signal sequence receptor, delta	Sec61 translocon complex|integral component of membrane|extracellular vesicular exosome|	translation|SRP-dependent cotranslational protein targeting to membrane|gene expression|cellular protein metabolic process|	None	-2.3	0.00162
ENSG00000196666	FAM180B	family with sequence similarity 180, member B	integral component of membrane|	None	None	1.5	0.00162
ENSG00000001460	STPG1	sperm-tail PG-rich repeat containing 1	nucleus|cytoplasm|	apoptotic process|	None	-2.4	0.00162
ENSG00000170242	USP47	ubiquitin specific peptidase 47	cytoplasm|SCF ubiquitin ligase complex|	base-excision repair|ubiquitin-dependent protein catabolic process|cellular response to DNA damage stimulus|negative regulation of G2/M transition of mitotic cell cycle|positive regulation of cell growth|cellular response to UV|monoubiquitinated protein deubiquitination|response to drug|negative regulation of apoptotic process|negative regulation of cysteine-type endopeptidase activity involved i…	ubiquitin-specific protease activity|protein binding|WD40-repeat domain binding|	-1.4	0.00167
ENSG00000059691	PET112	PET112 homolog (yeast)	mitochondrion|glutamyl-tRNA(Gln) amidotransferase complex|	translation|mitochondrial translation|glutaminyl-tRNAGln biosynthesis via transamidation|	ATP binding|translation factor activity, nucleic acid binding|glutaminyl-tRNA synthase (glutamine-hydrolyzing) activity|	2.4	0.00167
ENSG00000205339	IPO7	importin 7	nuclear pore|cytoplasm|membrane|	protein import into nucleus|signal transduction|viral process|regulation of catalytic activity|	small GTPase regulator activity|transporter activity|protein binding|Ran GTPase binding|histone binding|	2.5	0.00167
ENSG00000108175	ZMIZ1	zinc finger, MIZ-type containing 1	cytoplasm|nuclear speck|	vasculogenesis|in utero embryonic development|heart morphogenesis|transcription, DNA-templated|vitellogenesis|cell aging|positive regulation of transcription from RNA polymerase II promoter|positive regulation of fibroblast proliferation|developmental growth|artery morphogenesis|	zinc ion binding|	-0.9	0.00167
ENSG00000196449	YRDC	yrdC N(6)-threonylcarbamoyltransferase domain containing	mitochondrion|membrane|	negative regulation of transport|	double-stranded RNA binding|	1.4	0.00167
ENSG00000217236	SP9	Sp9 transcription factor	nucleus|	transcription, DNA-templated|regulation of transcription, DNA-templated|embryonic limb morphogenesis|	DNA binding|metal ion binding|	-1.8	0.00167
ENSG00000138180	CEP55	centrosomal protein 55kDa	centrosome|centriole|membrane|midbody|cleavage furrow|intercellular bridge|	mitotic cytokinesis|mitotic nuclear division|establishment of protein localization|	protein binding|	-3.4	0.00167
ENSG00000186073	C15ORF41	chromosome 15 open reading frame 41	None	None	None	2.6	0.0017
ENSG00000104835	SARS2	seryl-tRNA synthetase 2, mitochondrial	mitochondrion|mitochondrial matrix|	tRNA aminoacylation for protein translation|seryl-tRNA aminoacylation|gene expression|selenocysteinyl-tRNA(Sec) biosynthetic process|	serine-tRNA ligase activity|serine-tRNA ligase activity|ATP binding|poly(A) RNA binding|	-1.6	0.00173
ENSG00000135924	DNAJB2	DnaJ (Hsp40) homolog, subfamily B, member 2	proteasome complex|nucleus|cytosol|inclusion body|	protein folding|response to unfolded protein|cell death|negative regulation of cell proliferation|negative regulation of cell growth|ER-associated ubiquitin-dependent protein catabolic process|positive regulation of protein ubiquitination|positive regulation of proteasomal ubiquitin-dependent protein catabolic process|protein refolding|negative regulation of inclusion body assembly|negative regul…	protein binding|Hsp70 protein binding|polyubiquitin binding|unfolded protein binding|chaperone binding|proteasome binding|	-1.4	0.00173
ENSG00000072864	NDE1	nudE neurodevelopment protein 1	kinetochore|condensed chromosome kinetochore|centrosome|cytosol|microtubule|membrane|spindle pole centrosome|cleavage furrow|	G2/M transition of mitotic cell cycle|establishment of mitotic spindle orientation|mitotic cell cycle|neuron migration|microtubule nucleation|mitotic nuclear division|neuroblast proliferation|cerebral cortex development|vesicle transport along microtubule|centrosome duplication|establishment of chromosome localization|	protein binding|microtubule binding|protein domain specific binding|identical protein binding|	1.6	0.00173
ENSG00000149136	SSRP1	structure specific recognition protein 1	nucleus|nucleoplasm|chromosome|nucleolus|cytoplasm|	DNA replication|DNA repair|regulation of transcription, DNA-templated|transcription from RNA polymerase II promoter|transcription elongation from RNA polymerase II promoter|gene expression|viral process|positive regulation of viral transcription|	DNA binding|chromatin binding|protein binding|poly(A) RNA binding|	1.8	0.00173
ENSG00000196873	CBWD3	COBW domain containing 3	None	None	ATP binding|	-2.5	0.00173
ENSG00000141030	COPS3	COP9 signalosome subunit 3	cytoplasm|COP9 signalosome|	in utero embryonic development|signal transduction|response to light stimulus|cullin deneddylation|	protein binding|	-1.4	0.00177
ENSG00000173890	GPR160	G protein-coupled receptor 160	plasma membrane|integral component of membrane|receptor complex|	G-protein coupled receptor signaling pathway|	G-protein coupled receptor activity|	1.7	0.00177
ENSG00000110721	CHKA	choline kinase alpha	cytosol|	lipid metabolic process|phospholipid metabolic process|phosphatidylethanolamine biosynthetic process|phosphatidylethanolamine biosynthetic process|phosphatidylethanolamine biosynthetic process|phosphatidylcholine biosynthetic process|phosphatidylcholine biosynthetic process|CDP-choline pathway|CDP-choline pathway|CDP-choline pathway|lipid transport|signal transduction|phosphorylation|choline meta…	choline kinase activity|cholinesterase activity|ethanolamine kinase activity|signal transducer activity|ATP binding|drug binding|choline binding|protein homodimerization activity|	-1.2	0.00177
ENSG00000055070	SZRD1	SUZ RNA binding domain containing 1	None	None	None	1.6	0.00177
ENSG00000146054	TRIM7	tripartite motif containing 7	nucleus|cytoplasm|	None	zinc ion binding|	-1.6	0.00177
ENSG00000121897	LIAS	lipoic acid synthetase	mitochondrion|	neural tube closure|inflammatory response|response to oxidative stress|lipoate biosynthetic process|protein lipoylation|response to lipopolysaccharide|	lipoate synthase activity|metal ion binding|4 iron, 4 sulfur cluster binding|	2.2	0.00177
ENSG00000176563	CNTD1	cyclin N-terminal domain containing 1	None	None	None	-2.7	0.00183
ENSG00000099991	CABIN1	calcineurin binding protein 1	nucleus|nucleoplasm|cytoplasm|aggresome|	DNA replication-independent nucleosome assembly|cell surface receptor signaling pathway|chromatin modification|negative regulation of catalytic activity|	protein phosphatase inhibitor activity|	-1.4	0.00183
ENSG00000103404	USP31	ubiquitin specific peptidase 31	nucleus|	ubiquitin-dependent protein catabolic process|protein deubiquitination|	ubiquitin-specific protease activity|	-1.5	0.00183
ENSG00000112576	CCND3	cyclin D3	cyclin-dependent protein kinase holoenzyme complex|nucleus|cytoplasm|membrane|	positive regulation of protein phosphorylation|cell cycle|signal transduction|T cell proliferation|positive regulation of cyclin-dependent protein serine/threonine kinase activity|cell division|	cyclin-dependent protein serine/threonine kinase activity|protein binding|protein kinase binding|	2.6	0.00183
ENSG00000163162	RNF149	ring finger protein 149	membrane|integral component of membrane|extracellular vesicular exosome|	protein ubiquitination|	zinc ion binding|ligase activity|	-2.4	0.00183
ENSG00000104903	LYL1	lymphoblastic leukemia associated hematopoiesis regulator 1	nucleus|	blood vessel maturation|transcription, DNA-templated|regulation of transcription, DNA-templated|B cell differentiation|positive regulation of transcription, DNA-templated|definitive hemopoiesis|	DNA binding|protein binding|protein dimerization activity|	-1.3	0.00183
ENSG00000105325	FZR1	fizzy/cell division cycle 20 related 1 (Drosophila)	nucleus|nucleoplasm|anaphase-promoting complex|cytosol|nuclear membrane|	mitotic cell cycle|DNA repair|mitotic nuclear division|positive regulation of cell proliferation|anaphase-promoting complex-dependent proteasomal ubiquitin-dependent protein catabolic process|anaphase-promoting complex-dependent proteasomal ubiquitin-dependent protein catabolic process|G2 DNA damage checkpoint|regulation of meiosis|positive regulation of protein catabolic process|negative regulat…	protein binding|	-2	0.00183
ENSG00000156735	BAG4	BCL2-associated athanogene 4	nucleus|cytosol|plasma membrane|	protein folding|positive regulation of fibroblast migration|positive regulation of actin filament polymerization|positive regulation of peptidyl-serine phosphorylation|intracellular signal transduction|negative regulation of apoptotic process|positive regulation of cell adhesion|protein heterooligomerization|positive regulation of stress fiber assembly|positive regulation of protein kinase B sign…	receptor signaling protein activity|poly(A) RNA binding|chaperone binding|	-1.1	0.00183
ENSG00000007541	PIGQ	phosphatidylinositol glycan anchor biosynthesis, class Q	glycosylphosphatidylinositol-N-acetylglucosaminyltransferase (GPI-GnT) complex|endoplasmic reticulum membrane|integral component of membrane|	carbohydrate metabolic process|C-terminal protein lipidation|preassembly of GPI anchor in ER membrane|post-translational protein modification|cellular protein metabolic process|	phosphatidylinositol N-acetylglucosaminyltransferase activity|	1.9	0.00188
ENSG00000118513	MYB	v-myb avian myeloblastosis viral oncogene homolog	nuclear matrix|	G1/S transition of mitotic cell cycle|negative regulation of transcription from RNA polymerase II promoter|in utero embryonic development|chromatin remodeling|transcription, DNA-templated|regulation of transcription, DNA-templated|calcium ion transport|blood coagulation|B cell differentiation|positive regulation of T-helper cell differentiation|negative regulation of transcription, DNA-templated|…	RNA polymerase II core promoter proximal region sequence-specific DNA binding|RNA polymerase II core promoter proximal region sequence-specific DNA binding transcription factor activity involved in positive regulation of transcription|chromatin binding|protein binding|	-1.4	0.00188
ENSG00000168028	RPSA	ribosomal protein SA	nucleus|cytoplasm|cytoplasm|cytosol|plasma membrane|membrane|cytosolic small ribosomal subunit|90S preribosome|extracellular vesicular exosome|	ribosomal small subunit assembly|nuclear-transcribed mRNA catabolic process, nonsense-mediated decay|endonucleolytic cleavage in ITS1 to separate SSU-rRNA from 5.8S rRNA and LSU-rRNA from tricistronic rRNA transcript (SSU-rRNA, 5.8S rRNA, LSU-rRNA)|endonucleolytic cleavage to generate mature 3'-end of SSU-rRNA from (SSU-rRNA, 5.8S rRNA, LSU-rRNA)|rRNA export from nucleus|translation|translation|t…	structural constituent of ribosome|laminin receptor activity|protein binding|ribosome binding|laminin binding|poly(A) RNA binding|	1.2	0.00188
ENSG00000127337	YEATS4	YEATS domain containing 4	nucleoplasm|nucleoplasm|nuclear matrix|NuA4 histone acetyltransferase complex|	chromatin organization|transcription, DNA-templated|mitotic nuclear division|regulation of growth|histone H4 acetylation|histone H2A acetylation|positive regulation of transcription, DNA-templated|	DNA binding|sequence-specific DNA binding transcription factor activity|structural constituent of cytoskeleton|protein binding|protein C-terminus binding|	-1.6	0.00188
ENSG00000159714	ZDHHC1	zinc finger, DHHC-type containing 1	endoplasmic reticulum|integral component of membrane|extracellular vesicular exosome|	protein palmitoylation|	DNA binding|zinc ion binding|palmitoyltransferase activity|protein-cysteine S-palmitoyltransferase activity|	1.1	0.00188
ENSG00000259288	RP11-133K1.2	N/A	None	None	None	1.6	0.00188
ENSG00000103353	UBFD1	ubiquitin family domain containing 1	None	None	poly(A) RNA binding|	-1.2	0.00188
ENSG00000167842	MIS12	MIS12 kinetochore complex component	MIS12/MIND type complex|nucleus|cytosol|	mitotic cell cycle|chromosome segregation|mitotic nuclear division|kinetochore assembly|	protein binding|	1.9	0.00188
ENSG00000104827	CGB	chorionic gonadotropin, beta polypeptide	extracellular region|	apoptotic process|signal transduction|cell-cell signaling|female gamete generation|peptide hormone processing|cellular protein metabolic process|	hormone activity|	-1.2	0.00191
ENSG00000104356	POP1	processing of precursor 1, ribonuclease P/MRP subunit (S. cerevisiae)	ribonuclease MRP complex|extracellular space|nucleolar ribonuclease P complex|	tRNA 5'-leader removal|tRNA catabolic process|RNA phosphodiester bond hydrolysis|RNA phosphodiester bond hydrolysis, endonucleolytic|RNA phosphodiester bond hydrolysis, endonucleolytic|	ribonuclease MRP activity|ribonuclease P activity|protein binding|poly(A) RNA binding|	-1.4	0.00191
ENSG00000166508	MCM7	minichromosome maintenance complex component 7	chromatin|nucleus|nucleoplasm|cytoplasm|cytosol|membrane|MCM complex|MCM complex|	G1/S transition of mitotic cell cycle|mitotic cell cycle|DNA replication|DNA unwinding involved in DNA replication|DNA replication initiation|DNA strand elongation involved in DNA replication|cellular response to DNA damage stimulus|cell proliferation|regulation of phosphorylation|response to drug|cellular response to epidermal growth factor stimulus|	DNA binding|single-stranded DNA binding|ATP-dependent DNA helicase activity|protein binding|ATP binding|	1.6	0.00191
ENSG00000135336	ORC3	origin recognition complex, subunit 3	origin recognition complex|nucleoplasm|nuclear origin of replication recognition complex|	G1/S transition of mitotic cell cycle|mitotic cell cycle|DNA replication|neural precursor cell proliferation|	DNA replication origin binding|protein binding|	-2	0.00191
ENSG00000183292	AC140481.2	N/A	None	None	None	1.3	0.00191
ENSG00000129351	ILF3	interleukin enhancer binding factor 3, 90kDa	nucleus|nucleus|nucleolus|cytoplasm|mitochondrion|membrane|ribonucleoprotein complex|	M phase|transcription, DNA-templated|protein phosphorylation|negative regulation of translation|negative regulation of viral genome replication|negative regulation of transcription, DNA-templated|positive regulation of transcription, DNA-templated|defense response to virus|	DNA binding|RNA binding|double-stranded RNA binding|protein binding|poly(A) RNA binding|	2	0.00196
ENSG00000020577	SAMD4A	sterile alpha motif domain containing 4A	cytoplasm|cell junction|dendrite|synapse|	negative regulation of translation|positive regulation of translation|	translation repressor activity|poly(A) RNA binding|	-1.8	0.00196
ENSG00000166106	ADAMTS15	ADAM metallopeptidase with thrombospondin type 1 motif, 15	proteinaceous extracellular matrix|	proteolysis|	metalloendopeptidase activity|zinc ion binding|	-2.2	0.00196
ENSG00000036565	SLC18A1	solute carrier family 18 (vesicular monoamine transporter), member 1	endoplasmic reticulum membrane|integral component of membrane|clathrin-sculpted monoamine transport vesicle membrane|	neurotransmitter transport|drug transmembrane transport|monoamine transport|transmembrane transport|	monoamine transmembrane transporter activity|drug transmembrane transporter activity|	-0.9	0.00202
ENSG00000140395	WDR61	WD repeat domain 61	nucleus|cytoplasm|Cdc73/Paf1 complex|transcriptionally active chromatin|Ski complex|	transcription, DNA-templated|Wnt signaling pathway|positive regulation of transcription elongation from RNA polymerase II promoter|negative regulation of myeloid cell differentiation|positive regulation of transcription from RNA polymerase II promoter|positive regulation of histone H3-K4 methylation|histone H3-K4 trimethylation|positive regulation of histone H3-K79 methylation|	protein binding|	2.2	0.00202
ENSG00000230989	HSBP1	heat shock factor binding protein 1	nucleus|cytoskeleton|	negative regulation of transcription from RNA polymerase II promoter|muscle contraction|	transcription corepressor activity|	-1.3	0.00202
ENSG00000072201	LNX1	ligand of numb-protein X 1, E3 ubiquitin protein ligase	cytoplasm|	protein ubiquitination involved in ubiquitin-dependent protein catabolic process|protein homooligomerization|	ubiquitin-protein transferase activity|protein binding|zinc ion binding|ligase activity|PDZ domain binding|	-1.3	0.00209
ENSG00000270617	URGCP-MRPS24	URGCP-MRPS24 readthrough	None	None	None	-1.5	0.00209
ENSG00000261509	TP53TG3B	TP53 target 3B	nucleus|cytoplasm|	None	None	-1.2	0.00209
ENSG00000179104	TMTC2	transmembrane and tetratricopeptide repeat containing 2	endoplasmic reticulum|integral component of membrane|	None	None	-3.5	0.00209
ENSG00000231389	HLA-DPA1	major histocompatibility complex, class II, DP alpha 1	Golgi membrane|lysosomal membrane|plasma membrane|integral component of plasma membrane|cell surface|endosome membrane|ER to Golgi transport vesicle membrane|transport vesicle membrane|endocytic vesicle membrane|clathrin-coated endocytic vesicle membrane|trans-Golgi network membrane|MHC class II protein complex|integral component of lumenal side of endoplasmic reticulum membrane|	immune response|cytokine-mediated signaling pathway|antigen processing and presentation of exogenous peptide antigen via MHC class II|antigen processing and presentation of exogenous peptide antigen via MHC class II|T cell costimulation|positive regulation of interferon-gamma production|positive regulation of T cell proliferation|T cell receptor signaling pathway|positive regulation of T cell act…	MHC class II receptor activity|peptide antigen binding|	1.1	0.00209
ENSG00000271605	MILR1	mast cell immunoglobulin-like receptor 1	integral component of plasma membrane|mast cell granule|	negative regulation of mast cell activation|mast cell degranulation|	None	1	0.00209
ENSG00000168619	ADAM18	ADAM metallopeptidase domain 18	membrane|integral component of membrane|	proteolysis|multicellular organismal development|spermatogenesis|cell differentiation|	metalloendopeptidase activity|metallopeptidase activity|zinc ion binding|	2.5	0.00209
ENSG00000148356	LRSAM1	leucine rich repeat and sterile alpha motif containing 1	extracellular region|cytoplasm|membrane|	protein polyubiquitination|cell death|protein catabolic process|negative regulation of endocytosis|viral budding|protein autoubiquitination|ubiquitin-dependent endocytosis|	ubiquitin-protein transferase activity|hormone activity|protein binding|zinc ion binding|ligase activity|	-2.5	0.00215
ENSG00000133398	MED10	mediator complex subunit 10	nucleoplasm|mediator complex|	transcription initiation from RNA polymerase II promoter|gene expression|stem cell maintenance|positive regulation of transcription from RNA polymerase II promoter|	RNA polymerase II transcription cofactor activity|	-1.2	0.00215
ENSG00000196367	TRRAP	transformation/transcription domain-associated protein	PCAF complex|Swr1 complex|nucleus|nucleoplasm|STAGA complex|transcription factor TFTC complex|NuA4 histone acetyltransferase complex|	chromatin organization|transcription, DNA-templated|regulation of transcription, DNA-templated|mitotic cell cycle checkpoint|histone acetylation|histone deubiquitination|histone H4 acetylation|histone H2A acetylation|	transcription cofactor activity|transcription coactivator activity|protein binding|phosphotransferase activity, alcohol group as acceptor|	1.2	0.00215
ENSG00000116898	MRPS15	mitochondrial ribosomal protein S15	mitochondrion|mitochondrial small ribosomal subunit|nuclear membrane|	translation|	structural constituent of ribosome|poly(A) RNA binding|	-1.8	0.00215
ENSG00000181038	METTL23	methyltransferase like 23	cytoplasm|integral component of membrane|	methylation|	methyltransferase activity|	-1.9	0.00215
ENSG00000189377	CXCL17	chemokine (C-X-C motif) ligand 17	extracellular region|	angiogenesis|chemotaxis|cell differentiation|	None	-1.1	0.00215
ENSG00000100591	AHSA1	AHA1, activator of heat shock 90kDa protein ATPase homolog 1 (yeast)	cytoplasm|endoplasmic reticulum|cytosol|extracellular vesicular exosome|	response to stress|positive regulation of ATPase activity|positive regulation of ATPase activity|	ATPase activator activity|protein binding|chaperone binding|	-1.1	0.00222
ENSG00000151117	TMEM86A	transmembrane protein 86A	integral component of membrane|	None	None	1.7	0.00222
ENSG00000126016	AMOT	angiomotin	stress fiber|ruffle|cytoplasm|cytosol|actin filament|tight junction|tight junction|COP9 signalosome|external side of plasma membrane|cell surface|integral component of membrane|lamellipodium|endocytic vesicle|	vasculogenesis|in utero embryonic development|gastrulation with mouth forming second|establishment of cell polarity involved in ameboidal cell migration|chemotaxis|cell-cell junction assembly|negative regulation of angiogenesis|actin cytoskeleton organization|regulation of cell migration|negative regulation of GTPase activity|cellular protein localization|hippo signaling|hippo signaling|positive …	receptor activity|protein binding|angiostatin binding|	1.4	0.00222
ENSG00000165244	ZNF367	zinc finger protein 367	nucleus|	transcription, DNA-templated|regulation of transcription from RNA polymerase II promoter|	DNA binding|sequence-specific DNA binding transcription factor activity|metal ion binding|	1.1	0.00222
ENSG00000099917	MED15	mediator complex subunit 15	nucleus|nucleoplasm|cytoplasm|membrane|mediator complex|	regulation of transcription from RNA polymerase II promoter|transcription initiation from RNA polymerase II promoter|gene expression|stem cell maintenance|	RNA polymerase II transcription cofactor activity|protein binding|	-1.6	0.00222
ENSG00000136492	BRIP1	BRCA1 interacting protein C-terminal helicase 1	nucleus|nucleus|cytoplasm|nuclear membrane|	DNA damage checkpoint|ATP catabolic process|double-strand break repair|regulation of transcription from RNA polymerase II promoter|DNA duplex unwinding|DNA duplex unwinding|small molecule metabolic process|	DNA binding|ATP-dependent DNA helicase activity|protein binding|ATP binding|metal ion binding|4 iron, 4 sulfur cluster binding|	1.8	0.00222
ENSG00000102710	SUPT20H	suppressor of Ty 20 homolog (S. cerevisiae)	SAGA complex|SAGA-type complex|	chromatin organization|autophagy|gastrulation|regulation of RNA biosynthetic process|	transcription cofactor activity|protein binding|	-1.8	0.00222
ENSG00000140740	UQCRC2	ubiquinol-cytochrome c reductase core protein II	mitochondrion|mitochondrial inner membrane|mitochondrial respiratory chain complex III|extracellular vesicular exosome|	oxidative phosphorylation|proteolysis|aerobic respiration|respiratory electron transport chain|cellular metabolic process|small molecule metabolic process|	metalloendopeptidase activity|protein binding|protein complex binding|metal ion binding|	-1.8	0.00222
ENSG00000171617	ENC1	ectodermal-neural cortex 1 (with BTB domain)	nucleus|cytoplasm|cytoskeleton|nuclear matrix|Cul3-RING ubiquitin ligase complex|	multicellular organismal development|nervous system development|proteasomal ubiquitin-independent protein catabolic process|protein ubiquitination|negative regulation of translation|	actin binding|protein binding|	1	0.00222
ENSG00000132388	UBE2G1	ubiquitin-conjugating enzyme E2G 1	extracellular vesicular exosome|	ubiquitin-dependent protein catabolic process|protein K63-linked ubiquitination|protein K48-linked ubiquitination|	ubiquitin-protein transferase activity|ATP binding|acid-amino acid ligase activity|ubiquitin protein ligase binding|	-1.6	0.00222
ENSG00000160767	FAM189B	family with sequence similarity 189, member B	integral component of membrane|	biological_process|	protein binding|WW domain binding|	2.4	0.00222
ENSG00000138750	NUP54	nucleoporin 54kDa	nuclear envelope|nuclear pore|nucleoplasm|cytoplasm|nuclear membrane|	mitotic cell cycle|carbohydrate metabolic process|protein targeting|nucleocytoplasmic transport|mitotic nuclear envelope disassembly|hexose transport|regulation of glucose transport|glucose transport|viral process|cytokine-mediated signaling pathway|small molecule metabolic process|mRNA transport|transmembrane transport|	nucleocytoplasmic transporter activity|	1.5	0.00222
ENSG00000075415	SLC25A3	solute carrier family 25 (mitochondrial carrier; phosphate carrier), member 3	mitochondrion|mitochondrial inner membrane|integral component of plasma membrane|membrane|extracellular vesicular exosome|	generation of precursor metabolites and energy|transport|phosphate ion transmembrane transport|	symporter activity|phosphate ion carrier activity|protein complex binding|	2.2	0.00222
ENSG00000198833	UBE2J1	ubiquitin-conjugating enzyme E2, J1	endoplasmic reticulum membrane|integral component of membrane|	protein ubiquitination|protein N-linked glycosylation via asparagine|ER-associated ubiquitin-dependent protein catabolic process|	ATP binding|acid-amino acid ligase activity|	1.4	0.00222
ENSG00000171421	MRPL36	mitochondrial ribosomal protein L36	mitochondrial large ribosomal subunit|	translation|	structural constituent of ribosome|	1.6	0.00228
ENSG00000258366	RTEL1	regulator of telomere elongation helicase 1	nucleus|	telomere maintenance|telomere maintenance|ATP catabolic process|DNA repair|regulation of double-strand break repair via homologous recombination|DNA duplex unwinding|DNA duplex unwinding|small molecule metabolic process|	DNA binding|ATP-dependent DNA helicase activity|protein binding|ATP binding|metal ion binding|4 iron, 4 sulfur cluster binding|	1.7	0.00228
ENSG00000107371	EXOSC3	exosome component 3	nuclear exosome (RNase complex)|cytoplasmic exosome (RNase complex)|exosome (RNase complex)|nucleus|nucleolus|cytoplasm|cytosol|transcriptionally active chromatin|	nuclear-transcribed mRNA catabolic process, deadenylation-dependent decay|rRNA processing|gene expression|RNA metabolic process|mRNA metabolic process|exonucleolytic nuclear-transcribed mRNA catabolic process involved in deadenylation-dependent decay|exonucleolytic nuclear-transcribed mRNA catabolic process involved in deadenylation-dependent decay|DNA deamination|isotype switching|positive regul…	3'-5'-exoribonuclease activity|RNA binding|protein binding|	-1.8	0.00228
ENSG00000157212	PAXIP1	PAX interacting (with transcription-activation domain) protein 1	nucleus|nuclear matrix|histone methyltransferase complex|	positive regulation of histone H3-K36 methylation|vasculogenesis|DNA repair|DNA recombination|transcription, DNA-templated|response to ionizing radiation|DNA damage response, signal transduction by p53 class mediator|positive regulation of protein ubiquitination|positive regulation of histone acetylation|endothelial cell migration|positive regulation of isotype switching|histone H3-K4 methylation…	protein binding|	1.6	0.00228
ENSG00000099381	SETD1A	SET domain containing 1A	nucleus|chromosome|nuclear speck|histone methyltransferase complex|Set1C/COMPASS complex|	transcription, DNA-templated|regulation of transcription, DNA-templated|histone H3-K4 methylation|	nucleotide binding|RNA binding|protein binding|histone methyltransferase activity (H3-K4 specific)|	1.8	0.00228
ENSG00000111450	STX2	syntaxin 2	cell-cell junction|cell surface|integral component of membrane|basolateral plasma membrane|cytoplasmic vesicle|intracellular membrane-bounded organelle|membrane raft|extracellular vesicular exosome|	intracellular protein transport|signal transduction|acrosome reaction|ectoderm development|organ morphogenesis|regulation of gene expression|cell differentiation|regulation of blood coagulation|	SNAP receptor activity|protein binding|calcium-dependent protein binding|	-1.2	0.00228
ENSG00000102241	HTATSF1	HIV-1 Tat specific factor 1	nucleus|	transcription, DNA-templated|regulation of transcription from RNA polymerase II promoter|viral genome replication|regulation of DNA-templated transcription, elongation|	nucleotide binding|poly(A) RNA binding|	1.7	0.00235
ENSG00000159111	MRPL10	mitochondrial ribosomal protein L10	mitochondrion|mitochondrial large ribosomal subunit|ribonucleoprotein complex|	translation|ribosome biogenesis|	structural constituent of ribosome|poly(A) RNA binding|	-2.1	0.00235
ENSG00000188803	SHISA6	shisa family member 6	alpha-amino-3-hydroxy-5-methyl-4-isoxazolepropionic acid selective glutamate receptor complex|	None	None	-1	0.00235
ENSG00000100664	EIF5	eukaryotic translation initiation factor 5	cytoplasm|cytosol|cytosol|plasma membrane|	GTP catabolic process|translation|translational initiation|translational initiation|regulation of translational initiation|gene expression|cellular protein metabolic process|	translation initiation factor activity|GTPase activity|GTP binding|translation factor activity, nucleic acid binding|poly(A) RNA binding|	1.2	0.00235
ENSG00000166743	ACSM1	acyl-CoA synthetase medium-chain family member 1	mitochondrial matrix|mitochondrial matrix|extracellular vesicular exosome|blood microparticle|	fatty acid biosynthetic process|xenobiotic metabolic process|energy derivation by oxidation of organic compounds|benzoate metabolic process|fatty acid oxidation|butyrate metabolic process|cholesterol homeostasis|small molecule metabolic process|	acyl-CoA ligase activity|ATP binding|GTP binding|fatty acid ligase activity|metal ion binding|butyrate-CoA ligase activity|	1	0.00235
ENSG00000110048	OSBP	oxysterol binding protein	Golgi membrane|nucleus|nucleolus|cytoplasm|Golgi apparatus|cell junction|	lipid transport|	oxysterol binding|	2.1	0.00235
ENSG00000104064	GABPB1	GA binding protein transcription factor, beta subunit 1	nucleus|	transcription, DNA-templated|regulation of transcription from RNA polymerase II promoter|positive regulation of transcription from RNA polymerase II promoter|	sequence-specific DNA binding transcription factor activity|protein binding|transcription regulatory region DNA binding|protein heterodimerization activity|	1.7	0.00235
ENSG00000103168	TAF1C	TATA box binding protein (TBP)-associated factor, RNA polymerase I, C, 110kDa	nucleoplasm|	regulation of transcription, DNA-templated|transcription from RNA polymerase I promoter|transcription initiation from RNA polymerase I promoter|transcription elongation from RNA polymerase I promoter|termination of RNA polymerase I transcription|transcription from RNA polymerase II promoter|gene expression|	DNA binding|protein binding|	-1.9	0.00235
ENSG00000007968	E2F2	E2F transcription factor 2	nucleoplasm|transcription factor complex|	mitotic cell cycle|regulation of transcription, DNA-templated|transcription initiation from RNA polymerase II promoter|regulation of cell cycle|intrinsic apoptotic signaling pathway by p53 class mediator|lens fiber cell apoptotic process|	core promoter binding|DNA binding|sequence-specific DNA binding transcription factor activity|protein binding|transcription factor binding|	0.9	0.00235
ENSG00000146834	MEPCE	methylphosphate capping enzyme	None	negative regulation of transcription from RNA polymerase II promoter|RNA methylation|snRNA metabolic process|negative regulation of chromatin binding|snRNA modification|positive regulation of G1/S transition of mitotic cell cycle|	RNA methyltransferase activity|S-adenosylmethionine-dependent methyltransferase activity|poly(A) RNA binding|	-1.6	0.00235
ENSG00000198408	MGEA5	meningioma expressed antigen 5 (hyaluronidase)	nucleus|cytoplasm|membrane|	N-acetylglucosamine metabolic process|glycoprotein catabolic process|protein targeting to membrane|aging|positive regulation of calcium ion transport into cytosol|negative regulation of cardiac muscle adaptation|histone acetylation|positive regulation of cell killing|positive regulation of insulin secretion|positive regulation of protein complex disassembly|positive regulation of proteolysis|dATP…	histone acetyltransferase activity|hyalurononglucosaminidase activity|	-1.1	0.0024
ENSG00000151923	TIAL1	TIA1 cytotoxic granule-associated RNA binding protein-like 1	nucleus|cytoplasm|lysosome|cytoplasmic stress granule|extracellular vesicular exosome|	regulation of transcription from RNA polymerase II promoter|apoptotic process|defense response|germ cell development|positive regulation of cell proliferation|stem cell division|	nucleotide binding|RNA binding|AU-rich element binding|poly(A) RNA binding|	-1	0.0024
ENSG00000181958	OR4A15	olfactory receptor, family 4, subfamily A, member 15	plasma membrane|integral component of membrane|	G-protein coupled receptor signaling pathway|detection of chemical stimulus involved in sensory perception of smell|	G-protein coupled receptor activity|olfactory receptor activity|	1.2	0.0024
ENSG00000129187	DCTD	dCMP deaminase	cytosol|extracellular vesicular exosome|	pyrimidine nucleobase metabolic process|pyrimidine nucleotide metabolic process|nucleotide biosynthetic process|small molecule metabolic process|pyrimidine nucleoside biosynthetic process|nucleobase-containing small molecule metabolic process|	dCMP deaminase activity|zinc ion binding|	2.1	0.0024
ENSG00000164080	RAD54L2	RAD54-like 2 (S. cerevisiae)	nucleus|	metabolic process|regulation of RNA biosynthetic process|	DNA binding|transcription cofactor activity|helicase activity|ATP binding|protein kinase binding|	-1	0.0024
ENSG00000086504	MRPL28	mitochondrial ribosomal protein L28	nucleus|cytoplasm|mitochondrion|mitochondrial ribosome|mitochondrial ribosome|	translation|	structural constituent of ribosome|protein binding|poly(A) RNA binding|	-2	0.0024
ENSG00000028310	BRD9	bromodomain containing 9	cellular_component|	transcription, DNA-templated|regulation of transcription, DNA-templated|biological_process|chromatin modification|	nucleic acid binding|lysine-acetylated histone binding|	-1.3	0.00245
ENSG00000134900	TPP2	tripeptidyl peptidase II	nucleus|cytoplasm|cytosol|	protein polyubiquitination|antigen processing and presentation of peptide antigen via MHC class I|proteolysis|	endopeptidase activity|aminopeptidase activity|serine-type endopeptidase activity|tripeptidyl-peptidase activity|	-1.3	0.00245
ENSG00000139618	BRCA2	breast cancer 2, early onset	nucleus|nucleoplasm|cytoplasm|centrosome|secretory granule|BRCA2-MAGE-D1 complex|protein complex|	double-strand break repair via homologous recombination|double-strand break repair via homologous recombination|cytokinesis|oocyte maturation|inner cell mass cell proliferation|DNA repair|nucleotide-excision repair|double-strand break repair|double-strand break repair|DNA damage response, signal transduction by p53 class mediator resulting in transcription of p21 class mediator|male meiosis I|spe…	protease binding|single-stranded DNA binding|protein binding|H3 histone acetyltransferase activity|H4 histone acetyltransferase activity|gamma-tubulin binding|	-1.2	0.00245
ENSG00000100731	PCNX	pecanex homolog (Drosophila)	integral component of membrane|	None	None	1.2	0.00245
ENSG00000013503	POLR3B	polymerase (RNA) III (DNA directed) polypeptide B	nucleoplasm|DNA-directed RNA polymerase III complex|cytosol|	transcription from RNA polymerase III promoter|transcription elongation from RNA polymerase III promoter|termination of RNA polymerase III transcription|gene expression|positive regulation of type I interferon production|positive regulation of interferon-beta production|innate immune response|positive regulation of innate immune response|defense response to virus|	DNA binding|DNA-directed RNA polymerase activity|ribonucleoside binding|metal ion binding|	-1.3	0.00245
ENSG00000131374	TBC1D5	TBC1 domain family, member 5	retromer complex|	positive regulation of Rab GTPase activity|	Rab GTPase activator activity|protein binding|	1	0.00245
ENSG00000124422	USP22	ubiquitin specific peptidase 22	SAGA complex|SAGA-type complex|	chromatin organization|transcription, DNA-templated|ubiquitin-dependent protein catabolic process|cell cycle|embryo development|histone ubiquitination|histone deubiquitination|protein deubiquitination|histone H4 acetylation|positive regulation of transcription, DNA-templated|positive regulation of mitotic cell cycle|	transcription coactivator activity|ubiquitin-specific protease activity|ubiquitin-specific protease activity|protein binding|zinc ion binding|H4 histone acetyltransferase activity|enzyme binding|ligand-dependent nuclear receptor transcription coactivator activity|	-1.8	0.00245
ENSG00000112357	PEX7	peroxisomal biogenesis factor 7	peroxisome|peroxisomal matrix|cytosol|	neuron migration|endochondral ossification|fatty acid beta-oxidation|peroxisome organization|ether lipid biosynthetic process|protein import into peroxisome matrix|protein import into peroxisome matrix|	peroxisome matrix targeting signal-2 binding|enzyme binding|protein homodimerization activity|	1.7	0.00245
ENSG00000122257	RBBP6	retinoblastoma binding protein 6	nucleus|chromosome|cytoplasm|microtubule organizing center|	in utero embryonic development|multicellular organism growth|protein ubiquitination involved in ubiquitin-dependent protein catabolic process|embryonic organ development|somite development|	ubiquitin-protein transferase activity|protein binding|zinc ion binding|ligase activity|poly(A) RNA binding|	-2.1	0.00245
ENSG00000177565	TBL1XR1	transducin (beta)-like 1 X-linked receptor 1	histone deacetylase complex|nucleus|nucleoplasm|spindle microtubule|transcriptional repressor complex|	negative regulation of transcription from RNA polymerase II promoter|transcription, DNA-templated|Notch signaling pathway|chromatin modification|proteasome-mediated ubiquitin-dependent protein catabolic process|cellular lipid metabolic process|small molecule metabolic process|positive regulation of transcription, DNA-templated|positive regulation of transcription from RNA polymerase II promoter|c…	transcription corepressor activity|transcription corepressor activity|protein binding|beta-catenin binding|histone binding|transcription regulatory region DNA binding|transcription regulatory region DNA binding|protein N-terminus binding|	1.3	0.00251
ENSG00000060237	WNK1	WNK lysine deficient protein kinase 1	cytoplasm|	positive regulation of systemic arterial blood pressure|protein phosphorylation|negative regulation of protein kinase activity|ion transport|negative regulation of phosphatase activity|peptidyl-threonine phosphorylation|intracellular signal transduction|intracellular signal transduction|neuron development|regulation of cellular process|negative regulation of pancreatic juice secretion|	protein serine/threonine kinase activity|protein serine/threonine kinase activity|protein kinase inhibitor activity|protein binding|ATP binding|chloride channel inhibitor activity|phosphatase binding|	2.1	0.00251
ENSG00000176641	RNF152	ring finger protein 152	lysosome|lysosomal membrane|integral component of membrane|	apoptotic process|protein K48-linked ubiquitination|	ubiquitin-protein transferase activity|zinc ion binding|ligase activity|	-1.4	0.00251
ENSG00000136273	HUS1	HUS1 checkpoint homolog (S. pombe)	nucleus|nucleoplasm|nucleolus|cytoplasm|checkpoint clamp complex|	DNA damage checkpoint|double-strand break repair via homologous recombination|regulation of protein phosphorylation|DNA replication|DNA repair|protein phosphorylation|cellular response to DNA damage stimulus|mitotic cell cycle checkpoint|negative regulation of DNA replication|response to UV|embryo development|cellular response to ionizing radiation|	protein binding|	-1.6	0.00251
ENSG00000122565	CBX3	chromobox homolog 3	condensed chromosome, centromeric region|chromatin|nucleus|nuclear envelope|nuclear inner membrane|nuclear euchromatin|nuclear heterochromatin|spindle|nuclear centromeric heterochromatin|	chromatin remodeling|transcription, DNA-templated|negative regulation of transcription, DNA-templated|negative regulation of transcription, DNA-templated|rhythmic process|	protein binding|enzyme binding|protein domain specific binding|identical protein binding|histone methyltransferase binding|	-2.7	0.00251
ENSG00000266614	RP11-94B19.4	N/A	None	None	None	1.7	0.00251
ENSG00000109919	MTCH2	mitochondrial carrier 2	nucleus|mitochondrial inner membrane|membrane|integral component of membrane|extracellular vesicular exosome|	transport|protein localization to mitochondrion|	None	-2.4	0.00251
ENSG00000157193	LRP8	low density lipoprotein receptor-related protein 8, apolipoprotein e receptor	extracellular region|microtubule associated complex|plasma membrane|caveola|postsynaptic density|membrane|integral component of membrane|dendrite|neuronal cell body|receptor complex|	negative regulation of transcription from RNA polymerase II promoter|retinoid metabolic process|proteolysis|lipid metabolic process|endocytosis|receptor-mediated endocytosis|signal transduction|blood coagulation|phototransduction, visible light|cytokine-mediated signaling pathway|ammon gyrus development|layer formation in cerebral cortex|positive regulation of CREB transcription factor activity|r…	transmembrane signaling receptor activity|calcium ion binding|protein binding|high-density lipoprotein particle binding|kinesin binding|very-low-density lipoprotein particle receptor activity|apolipoprotein binding|reelin receptor activity|	1	0.00251
ENSG00000132932	ATP8A2	ATPase, aminophospholipid transporter, class I, type 8A, member 2	photoreceptor outer segment|endosome|Golgi apparatus|plasma membrane|integral component of membrane|	involuntary skeletal muscle contraction|cation transport|axonogenesis|aging|metabolic process|negative regulation of cell proliferation|positive regulation of multicellular organism growth|eating behavior|skin development|phospholipid translocation|neuromuscular process controlling posture|	magnesium ion binding|phospholipid-translocating ATPase activity|ATP binding|cation-transporting ATPase activity|	-1.6	0.00251
ENSG00000183955	SETD8	SET domain containing (lysine methyltransferase) 8	nucleus|nucleoplasm|chromosome|nucleolus|	negative regulation of transcription from RNA polymerase II promoter|mitotic cell cycle|transcription, DNA-templated|mitotic nuclear division|peptidyl-lysine monomethylation|histone lysine methylation|histone lysine methylation|regulation of DNA damage response, signal transduction by p53 class mediator|negative regulation of transcription, DNA-templated|	p53 binding|transcription corepressor activity|protein binding|protein-lysine N-methyltransferase activity|histone-lysine N-methyltransferase activity|	1.5	0.00251
ENSG00000221887	HMSD	histocompatibility (minor) serpin domain containing	extracellular space|	negative regulation of endopeptidase activity|	serine-type endopeptidase inhibitor activity|	-1.6	0.00251
ENSG00000262660	SLC25A10	solute carrier family 25 (mitochondrial carrier; dicarboxylate transporter), member 10	nucleus|mitochondrial inner membrane|integral component of membrane|	sulfur amino acid metabolic process|sulfur amino acid catabolic process|carbohydrate metabolic process|glucose metabolic process|gluconeogenesis|ion transport|dicarboxylic acid transport|mitochondrial transport|cellular nitrogen compound metabolic process|small molecule metabolic process|transmembrane transport|sulfide oxidation, using sulfide:quinone oxidoreductase|	dicarboxylic acid transmembrane transporter activity|protein binding|	2.6	0.00251
ENSG00000184451	CCR10	chemokine (C-C motif) receptor 10	plasma membrane|integral component of plasma membrane|	chemotaxis|immune response|G-protein coupled receptor signaling pathway|positive regulation of cytosolic calcium ion concentration|chemokine-mediated signaling pathway|	G-protein coupled receptor activity|C-C chemokine receptor activity|	1	0.00258
ENSG00000238083	LRRC37A2	leucine rich repeat containing 37, member A2	integral component of membrane|	None	None	-2.1	0.00258
ENSG00000131652	THOC6	THO complex 6 homolog (Drosophila)	transcription export complex|THO complex|THO complex part of transcription export complex|nucleus|nuclear speck|	mRNA processing|mRNA export from nucleus|apoptotic process|central nervous system development|RNA splicing|negative regulation of apoptotic process|viral mRNA export from host cell nucleus|	RNA binding|	-1.9	0.00258
ENSG00000179364	PACS2	phosphofurin acidic cluster sorting protein 2	mitochondrion|endoplasmic reticulum|endoplasmic reticulum lumen|	apoptotic process|viral process|protein targeting to plasma membrane|	None	-2	0.00258
ENSG00000167967	E4F1	E4F transcription factor 1	nucleus|nucleoplasm|cytoplasm|spindle|	negative regulation of transcription from RNA polymerase II promoter|DNA replication|transcription, DNA-templated|mitotic nuclear division|cell proliferation|embryo development|regulation of mitotic cell cycle, embryonic|regulation of cell cycle process|viral process|protein ubiquitination|regulation of growth|mitotic cell cycle arrest|	RNA polymerase II regulatory region sequence-specific DNA binding|RNA polymerase II transcription regulatory region sequence-specific DNA binding transcription factor activity involved in negative regulation of transcription|DNA binding|sequence-specific DNA binding transcription factor activity|transcription coactivator activity|transcription corepressor activity|protein binding|ligase activity|…	-1.3	0.00258
ENSG00000196236	XPNPEP3	X-prolyl aminopeptidase (aminopeptidase P) 3, putative	mitochondrion|extracellular vesicular exosome|	glomerular filtration|proteolysis|protein processing|	aminopeptidase activity|metallopeptidase activity|manganese ion binding|	-2.1	0.00258
ENSG00000025770	NCAPH2	non-SMC condensin II complex, subunit H2	nucleoplasm|chromosome|membrane|	mitotic cell cycle|chromosome condensation|	protein binding|	-1.6	0.00258
ENSG00000230055	CISD3	CDGSH iron sulfur domain 3	mitochondrion|	None	metal ion binding|2 iron, 2 sulfur cluster binding|	-0.9	0.00258
ENSG00000111605	CPSF6	cleavage and polyadenylation specific factor 6, 68kDa	nucleus|mRNA cleavage factor complex|membrane|ribonucleoprotein complex|paraspeckles|	mRNA polyadenylation|mRNA processing|protein tetramerization|	nucleotide binding|RNA binding|mRNA binding|protein binding|poly(A) RNA binding|	-2.4	0.00258
ENSG00000133026	MYH10	myosin, heavy chain 10, non-muscle	stress fiber|nucleus|cytoplasm|spindle|plasma membrane|cell cortex|myosin complex|myosin II complex|lamellipodium|axon|growth cone|midbody|neuromuscular junction|cleavage furrow|actomyosin|neuronal cell body|dendritic spine|myosin II filament|	mitotic cytokinesis|in utero embryonic development|neuron migration|plasma membrane repair|ATP catabolic process|exocytosis|substrate-dependent cell migration, cell extension|nuclear migration|cell adhesion|axon guidance|adult heart development|cell proliferation|regulation of cell shape|fourth ventricle development|lateral ventricle development|third ventricle development|cerebellar Purkinje cel…	microfilament motor activity|actin binding|protein binding|calmodulin binding|ATP binding|ATP binding|actin-dependent ATPase activity|actin-dependent ATPase activity|ADP binding|actin filament binding|actin filament binding|	-1.1	0.00258
ENSG00000187522	HSPA14	heat shock 70kDa protein 14	cytosol|ribosome|membrane|	'de novo' cotranslational protein folding|	protein binding|ATP binding|	-3.2	0.00266
ENSG00000141485	SLC13A5	solute carrier family 13 (sodium-dependent citrate transporter), member 5	plasma membrane|integral component of membrane|basolateral plasma membrane|	sodium ion transport|citrate transport|tricarboxylic acid transmembrane transport|transmembrane transport|succinate transmembrane transport|	citrate transmembrane transporter activity|succinate transmembrane transporter activity|sodium:dicarboxylate symporter activity|	-1.1	0.00266
ENSG00000103978	TMEM87A	transmembrane protein 87A	integral component of membrane|	None	None	-1.5	0.00266
ENSG00000131795	RBM8A	RNA binding motif protein 8A	nucleus|nucleus|nucleoplasm|cytoplasm|cytosol|nuclear speck|exon-exon junction complex|catalytic step 2 spliceosome|	nuclear-transcribed mRNA catabolic process, nonsense-mediated decay|nuclear-transcribed mRNA catabolic process, nonsense-mediated decay|regulation of alternative mRNA splicing, via spliceosome|mRNA splicing, via spliceosome|mRNA splicing, via spliceosome|transcription from RNA polymerase II promoter|termination of RNA polymerase II transcription|mRNA export from nucleus|regulation of translation|…	nucleotide binding|RNA binding|mRNA binding|protein binding|poly(A) RNA binding|	1.5	0.00266
ENSG00000133874	RNF122	ring finger protein 122	endoplasmic reticulum|Golgi apparatus|integral component of membrane|	None	zinc ion binding|	-4.1	0.00266
ENSG00000267757	C19ORF83	chromosome 19 open reading frame 83	None	None	None	-2.1	0.00274
ENSG00000148690	FRA10AC1	fragile site, folic acid type, rare, fra(10)(q23.3) or fra(10)(q24.2) candidate 1	nucleus|	None	protein binding|	-1	0.00274
ENSG00000162869	PPP1R21	protein phosphatase 1, regulatory subunit 21	membrane|	None	phosphatase binding|	-2.2	0.00274
ENSG00000138069	RAB1A	RAB1A, member RAS oncogene family	Golgi membrane|early endosome|endoplasmic reticulum|cytosol|melanosome|extracellular vesicular exosome|	autophagic vacuole assembly|mitotic cell cycle|GTP catabolic process|ER to Golgi vesicle-mediated transport|endocytosis|autophagy|small GTPase mediated signal transduction|vesicle-mediated transport|cell migration|growth hormone secretion|defense response to bacterium|vesicle transport along microtubule|interleukin-8 secretion|	GTPase activity|protein binding|GTP binding|	-2	0.00274
ENSG00000105221	AKT2	v-akt murine thymoma viral oncogene homolog 2	nucleus|nucleus|cytosol|plasma membrane|plasma membrane|cell cortex|ruffle membrane|	positive regulation of protein phosphorylation|glycogen biosynthetic process|glucose metabolic process|regulation of translation|cellular protein modification process|protein phosphorylation|apoptotic process|signal transduction|insulin receptor signaling pathway|insulin receptor signaling pathway|carbohydrate transport|negative regulation of plasma membrane long-chain fatty acid transport|positi…	protein serine/threonine kinase activity|protein serine/threonine kinase activity|protein binding|ATP binding|kinase activity|	-1.7	0.00274
ENSG00000166181	API5	apoptosis inhibitor 5	nucleus|spliceosomal complex|cytoplasm|membrane|	apoptotic process|negative regulation of apoptotic process|negative regulation of apoptotic process|negative regulation of apoptotic process|negative regulation of fibroblast apoptotic process|	protein binding|fibroblast growth factor binding|poly(A) RNA binding|	-2.5	0.00274
ENSG00000213066	FGFR1OP	FGFR1 oncogene partner	nucleus|centrosome|cytosol|perinuclear region of cytoplasm|	G2/M transition of mitotic cell cycle|mitotic cell cycle|negative regulation of protein kinase activity|positive regulation of cell proliferation|peptidyl-tyrosine phosphorylation|positive regulation of cell growth|positive regulation of cell migration|microtubule anchoring|negative regulation of protein tyrosine kinase activity|	protein tyrosine kinase activity|protein binding|protein kinase binding|protein tyrosine kinase inhibitor activity|protein homodimerization activity|	-1.6	0.00274
ENSG00000132274	TRIM22	tripartite motif containing 22	nucleus|cytoplasm|Cajal body|nuclear speck|	transcription, DNA-templated|regulation of transcription, DNA-templated|immune response|response to virus|viral process|protein ubiquitination|positive regulation of I-kappaB kinase/NF-kappaB signaling|positive regulation of sequence-specific DNA binding transcription factor activity|positive regulation of NF-kappaB transcription factor activity|defense response to virus|protein trimerization|	sequence-specific DNA binding transcription factor activity|transcription corepressor activity|zinc ion binding|ligase activity|	2.6	0.00274
ENSG00000099840	IZUMO4	IZUMO family member 4	extracellular region|nucleus|	None	None	1.3	0.00274
ENSG00000163159	VPS72	vacuolar protein sorting 72 homolog (S. cerevisiae)	nucleus|nucleoplasm|protein complex|	negative regulation of transcription from RNA polymerase II promoter|chromatin organization|transcription, DNA-templated|chromatin modification|somatic stem cell maintenance|	DNA binding|protein binding|	1.9	0.00274
ENSG00000130699	TAF4	TAF4 RNA polymerase II, TATA box binding protein (TBP)-associated factor, 135kDa	nucleus|nucleoplasm|transcription factor TFIID complex|cytoplasm|transcription factor TFTC complex|MLL1 complex|	ovarian follicle development|DNA-templated transcription, initiation|transcription from RNA polymerase II promoter|transcription initiation from RNA polymerase II promoter|transcription initiation from RNA polymerase II promoter|transcription elongation from RNA polymerase II promoter|gene expression|viral process|positive regulation of transcription, DNA-templated|	DNA binding|sequence-specific DNA binding transcription factor activity|transcription coactivator activity|protein binding|protein heterodimerization activity|	-1	0.00281
ENSG00000186226	LCE1E	late cornified envelope 1E	None	keratinization|	None	1.2	0.00281
ENSG00000163319	MRPS18C	mitochondrial ribosomal protein S18C	mitochondrial small ribosomal subunit|	translation|	structural constituent of ribosome|	-1	0.00281
ENSG00000145191	EIF2B5	eukaryotic translation initiation factor 2B, subunit 5 epsilon, 82kDa	nucleus|cytoplasm|cytosol|eukaryotic translation initiation factor 2B complex|	ovarian follicle development|translation|translational initiation|translational initiation|response to heat|response to heat|response to heat|response to glucose|gene expression|astrocyte development|oligodendrocyte development|negative regulation of translational initiation in response to stress|response to endoplasmic reticulum stress|cellular response to drug|myelination|response to peptide ho…	translation initiation factor activity|translation initiation factor activity|guanyl-nucleotide exchange factor activity|guanyl-nucleotide exchange factor activity|guanyl-nucleotide exchange factor activity|protein binding|translation initiation factor binding|	-2.1	0.00281
ENSG00000168575	SLC20A2	solute carrier family 20 (phosphate transporter), member 2	plasma membrane|integral component of plasma membrane|membrane|extracellular vesicular exosome|	transport|ion transport|response to virus|viral process|phosphate ion transmembrane transport|sodium ion transmembrane transport|transmembrane transport|	virus receptor activity|receptor activity|inorganic phosphate transmembrane transporter activity|sodium:phosphate symporter activity|	1.3	0.00281
ENSG00000149925	ALDOA	aldolase A, fructose-bisphosphate	extracellular region|extracellular space|nucleus|cytosol|actin cytoskeleton|membrane|platelet alpha granule lumen|M band|I band|extracellular vesicular exosome|	platelet degranulation|carbohydrate metabolic process|fructose metabolic process|glucose metabolic process|gluconeogenesis|glycolytic process|glycolytic process|glycolytic process|ATP biosynthetic process|striated muscle contraction|actin filament organization|blood coagulation|regulation of cell shape|platelet activation|fructose 1,6-bisphosphate metabolic process|small molecule metabolic proces…	actin binding|fructose-bisphosphate aldolase activity|protein binding|cytoskeletal protein binding|tubulin binding|identical protein binding|poly(A) RNA binding|fructose binding|	-3.4	0.00281
ENSG00000136485	DCAF7	DDB1 and CUL4 associated factor 7	nucleus|cytoplasm|cytoplasm|nuclear matrix|protein complex|Cul4-RING E3 ubiquitin ligase complex|	multicellular organismal development|protein ubiquitination|protein ubiquitination|	protein binding|	-1.2	0.00281
ENSG00000140830	TXNL4B	thioredoxin-like 4B	spliceosomal complex|	mRNA processing|mitotic nuclear division|RNA splicing|	None	3.8	0.00281
ENSG00000125485	DDX31	DEAD (Asp-Glu-Ala-Asp) box polypeptide 31	nucleus|nucleolus|	ATP catabolic process|	ATP binding|ATP-dependent helicase activity|poly(A) RNA binding|	-1.5	0.00281
ENSG00000124783	SSR1	signal sequence receptor, alpha	endoplasmic reticulum|endoplasmic reticulum membrane|integral component of membrane|	translation|cotranslational protein targeting to membrane|SRP-dependent cotranslational protein targeting to membrane|activation of signaling protein activity involved in unfolded protein response|positive regulation of cell proliferation|gene expression|endoplasmic reticulum unfolded protein response|cellular protein metabolic process|	protein binding|	-1.3	0.00281
ENSG00000151224	MAT1A	methionine adenosyltransferase I, alpha	cytosol|	sulfur amino acid metabolic process|cellular amino acid metabolic process|S-adenosylmethionine biosynthetic process|one-carbon metabolic process|xenobiotic metabolic process|methylation|cellular nitrogen compound metabolic process|small molecule metabolic process|	methionine adenosyltransferase activity|ATP binding|metal ion binding|	-2.6	0.00281
ENSG00000184056	VPS33B	vacuolar protein sorting 33 homolog B (yeast)	cytoplasm|lysosome|lysosomal membrane|late endosome|HOPS complex|platelet alpha granule|late endosome membrane|perinuclear region of cytoplasm|	vesicle docking involved in exocytosis|protein transport|vesicle-mediated transport|melanosome localization|lysosome localization|membrane fusion|platelet alpha granule organization|	protein binding|	-2.2	0.00281
ENSG00000159399	HK2	hexokinase 2	mitochondrial outer membrane|cytosol|membrane|	cellular glucose homeostasis|carbohydrate metabolic process|glucose metabolic process|glycolytic process|lactation|apoptotic mitochondrial changes|hexose transport|glucose transport|small molecule metabolic process|regulation of glucose import|carbohydrate phosphorylation|glucose 6-phosphate metabolic process|transmembrane transport|	glucokinase activity|hexokinase activity|ATP binding|glucose binding|fructokinase activity|mannokinase activity|	2	0.00289
ENSG00000126267	COX6B1	cytochrome c oxidase subunit VIb polypeptide 1 (ubiquitous)	mitochondrion|mitochondrial inner membrane|mitochondrial intermembrane space|	substantia nigra development|respiratory electron transport chain|cellular metabolic process|small molecule metabolic process|hydrogen ion transmembrane transport|hydrogen ion transmembrane transport|	cytochrome-c oxidase activity|	1.3	0.00289
ENSG00000184260	HIST2H2AC	histone cluster 2, H2ac	nucleosome|nucleus|extracellular vesicular exosome|	nucleosome assembly|biological_process|	molecular_function|DNA binding|protein heterodimerization activity|	2.8	0.00289
ENSG00000244045	TMEM199	transmembrane protein 199	integral component of membrane|	None	None	1.5	0.00289
ENSG00000101811	CSTF2	cleavage stimulation factor, 3' pre-RNA, subunit 2, 64kDa	nucleus|nucleoplasm|mRNA cleavage and polyadenylation specificity factor complex|cleavage body|	mRNA splicing, via spliceosome|transcription from RNA polymerase II promoter|termination of RNA polymerase II transcription|mRNA polyadenylation|mRNA cleavage|RNA splicing|gene expression|mRNA 3'-end processing|	nucleotide binding|RNA binding|protein binding|poly(A) RNA binding|	-1.2	0.00289
ENSG00000173744	AGFG1	ArfGAP with FG repeats 1	nuclear pore|cytoplasmic membrane-bounded vesicle|intracellular membrane-bounded organelle|	mRNA export from nucleus|multicellular organismal development|spermatogenesis|cell differentiation|regulation of ARF GTPase activity|positive regulation of GTPase activity|	DNA binding|RNA binding|protein binding|ARF GTPase activator activity|zinc ion binding|	1.5	0.00289
ENSG00000112210	RAB23	RAB23, member RAS oncogene family	cytoplasm|autophagic vacuole|plasma membrane|endosome membrane|phagocytic vesicle membrane|phagocytic vesicle|extracellular vesicular exosome|	autophagic vacuole assembly|GTP catabolic process|cellular defense response|small GTPase mediated signal transduction|regulation of smoothened signaling pathway|protein transport|spinal cord dorsal/ventral patterning|embryonic digit morphogenesis|negative regulation of transcription factor import into nucleus|negative regulation of proteolysis|craniofacial suture morphogenesis|	GTPase activity|GTP binding|	-1.3	0.00289
ENSG00000096063	SRPK1	SRSF protein kinase 1	nucleus|cytoplasm|endoplasmic reticulum|plasma membrane|nuclear matrix|	mRNA processing|protein phosphorylation|chromosome segregation|RNA splicing|viral process|sperm chromatin condensation|intracellular signal transduction|positive regulation of viral genome replication|negative regulation of viral genome replication|innate immune response|regulation of mRNA splicing, via spliceosome|regulation of mRNA processing|	magnesium ion binding|protein kinase activity|protein serine/threonine kinase activity|protein binding|ATP binding|poly(A) RNA binding|	1	0.00289
ENSG00000129295	LRRC6	leucine rich repeat containing 6	cytoplasm|cytoplasm|cilium|	cilium movement|male gonad development|sperm motility|outer dynein arm assembly|inner dynein arm assembly|motile cilium assembly|epithelial cilium movement involved in determination of left/right asymmetry|reproductive system development|	molecular_function|protein binding|	1.1	0.00289
ENSG00000130311	DDA1	DET1 and DDB1 associated 1	None	None	None	-1.8	0.00289
ENSG00000168876	ANKRD49	ankyrin repeat domain 49	nucleus|	positive regulation of transcription, DNA-templated|	None	-1.9	0.00289
ENSG00000140990	NDUFB10	NADH dehydrogenase (ubiquinone) 1 beta subcomplex, 10, 22kDa	mitochondrial inner membrane|mitochondrial respiratory chain complex I|mitochondrial respiratory chain complex I|extracellular vesicular exosome|	mitochondrial electron transport, NADH to ubiquinone|respiratory electron transport chain|cellular metabolic process|small molecule metabolic process|	protein binding|NADH dehydrogenase (ubiquinone) activity|	-3	0.00298
ENSG00000172167	MTBP	MDM2 binding protein	kinetochore|chromatin|	cell cycle arrest|traversing start control point of mitotic cell cycle|negative regulation of cell proliferation|protein localization to kinetochore|mitotic spindle checkpoint|	None	2.2	0.00298
ENSG00000125633	CCDC93	coiled-coil domain containing 93	None	None	None	1.2	0.00298
ENSG00000168928	CTRB2	chymotrypsinogen B2	extracellular region|extracellular space|	proteolysis|vitamin metabolic process|water-soluble vitamin metabolic process|digestion|cobalamin metabolic process|extracellular matrix disassembly|extracellular matrix organization|small molecule metabolic process|	serine-type endopeptidase activity|	-1.4	0.00298
ENSG00000269746	AC009060.1	N/A	None	None	None	-1.1	0.00298
ENSG00000147003	TMEM27	transmembrane protein 27	cytoplasm|integral component of membrane|extracellular vesicular exosome|	proteolysis|positive regulation of SNARE complex assembly|positive regulation of insulin secretion involved in cellular response to glucose stimulus|positive regulation of calcium ion-dependent exocytosis|	protein binding|metallopeptidase activity|peptidyl-dipeptidase activity|	-2.2	0.00298
ENSG00000011304	PTBP1	polypyrimidine tract binding protein 1	nucleoplasm|nucleolus|membrane|extracellular vesicular exosome|	alternative mRNA splicing, via spliceosome|regulation of alternative mRNA splicing, via spliceosome|mRNA splicing, via spliceosome|mRNA processing|RNA splicing|gene expression|negative regulation of RNA splicing|negative regulation of mRNA splicing, via spliceosome|negative regulation of muscle cell differentiation|	nucleotide binding|RNA binding|protein binding|poly-pyrimidine tract binding|pre-mRNA binding|poly(A) RNA binding|	-1.4	0.00298
ENSG00000198492	YTHDF2	YTH domain family, member 2	cytoplasmic mRNA processing body|	humoral immune response|regulation of mRNA stability|	poly(A) RNA binding|N6-methyladenosine-containing RNA binding|	-2	0.00298
ENSG00000268083	AC104534.3	N/A	None	None	None	-1.9	0.00298
ENSG00000258223	PRSS58	protease, serine, 58	extracellular region|	proteolysis|	serine-type endopeptidase activity|	-1.5	0.00298
ENSG00000182004	SNRPE	small nuclear ribonucleoprotein polypeptide E	nucleus|nucleoplasm|spliceosomal complex|U7 snRNP|U1 snRNP|U4 snRNP|U12-type spliceosomal complex|cytosol|cytosol|small nuclear ribonucleoprotein complex|methylosome|pICln-Sm protein complex|SMN-Sm protein complex|extracellular vesicular exosome|catalytic step 2 spliceosome|	spliceosomal complex assembly|spliceosomal snRNP assembly|spliceosomal snRNP assembly|mRNA splicing, via spliceosome|mRNA splicing, via spliceosome|transcription from RNA polymerase II promoter|termination of RNA polymerase II transcription|histone mRNA metabolic process|RNA splicing|gene expression|RNA metabolic process|mRNA 3'-end processing|ncRNA metabolic process|hair cycle|	RNA binding|protein binding|	2.5	0.00298
ENSG00000172613	RAD9A	RAD9 homolog A (S. pombe)	nucleus|nucleoplasm|cytoplasm|checkpoint clamp complex|	DNA replication checkpoint|DNA damage checkpoint|DNA catabolic process, exonucleolytic|DNA replication|DNA repair|cellular response to DNA damage stimulus|intra-S DNA damage checkpoint|cellular response to ionizing radiation|nucleic acid phosphodiester bond hydrolysis|positive regulation of intrinsic apoptotic signaling pathway in response to DNA damage|	protein binding|3'-5' exonuclease activity|exodeoxyribonuclease III activity|SH3 domain binding|enzyme binding|protein kinase binding|histone deacetylase binding|	-1.6	0.00307
ENSG00000176731	C8ORF59	chromosome 8 open reading frame 59	None	None	None	-1.1	0.00307
ENSG00000152291	TGOLN2	trans-golgi network protein 2	nucleus|Golgi apparatus|trans-Golgi network|plasma membrane|integral component of membrane|transport vesicle|	None	protein binding|	-1.7	0.00307
ENSG00000198026	ZNF335	zinc finger protein 335	nucleus|histone methyltransferase complex|	in utero embryonic development|positive regulation of neuroblast proliferation|transcription, DNA-templated|regulation of transcription, DNA-templated|brain development|cerebral cortex neuron differentiation|regulation of gene expression, epigenetic|neuron projection morphogenesis|brain morphogenesis|positive regulation of lymphocyte proliferation|positive regulation of neurogenesis|regulation of…	RNA polymerase II core promoter sequence-specific DNA binding|protein binding|transcription regulatory region DNA binding|metal ion binding|	-1.1	0.00307
ENSG00000179021	C3ORF38	chromosome 3 open reading frame 38	None	apoptotic process|	None	1.2	0.00307
ENSG00000122591	FAM126A	family with sequence similarity 126, member A	cytoplasm|plasma membrane|	signal transduction|biological_process|	signal transducer activity|	1.7	0.00307
ENSG00000120049	KCNIP2	Kv channel interacting protein 2	cytoplasm|voltage-gated potassium channel complex|voltage-gated potassium channel complex|	detection of calcium ion|potassium ion transport|muscle contraction|signal transduction|synaptic transmission|regulation of heart contraction|clustering of voltage-gated potassium channels|potassium ion export|potassium ion transmembrane transport|membrane repolarization|regulation of cation channel activity|	A-type (transient outward) potassium channel activity|A-type (transient outward) potassium channel activity|calcium ion binding|protein binding|potassium channel regulator activity|identical protein binding|ion channel binding|ER retention sequence binding|protein N-terminus binding|	2.8	0.00307
ENSG00000167671	UBXN6	UBX domain protein 6	nucleus|cytoplasm|microtubule organizing center|extracellular vesicular exosome|	biological_process|	molecular_function|protein binding|	-1.5	0.00307
ENSG00000204427	ABHD16A	abhydrolase domain containing 16A	integral component of membrane|	metabolic process|	hydrolase activity|	-1.2	0.00307
ENSG00000170448	NFXL1	nuclear transcription factor, X-box binding-like 1	nucleus|membrane|integral component of membrane|	regulation of transcription, DNA-templated|	sequence-specific DNA binding transcription factor activity|zinc ion binding|	-1.2	0.00307
ENSG00000163817	SLC6A20	solute carrier family 6 (proline IMINO transporter), member 20	plasma membrane|integral component of plasma membrane|apical plasma membrane|	amino acid transmembrane transport|ion transport|neurotransmitter transport|amino acid transport|amino acid transport|glycine transport|proline transport|transmembrane transport|	neurotransmitter:sodium symporter activity|amino acid transmembrane transporter activity|	1.1	0.00307
ENSG00000104154	SLC30A4	solute carrier family 30 (zinc transporter), member 4	cytoplasm|late endosome|endosome membrane|integral component of membrane|	response to toxic substance|zinc ion homeostasis|regulation of sequestering of zinc ion|zinc ion transmembrane transport|	zinc ion transmembrane transporter activity|	-1.3	0.00307
ENSG00000143106	PSMA5	proteasome (prosome, macropain) subunit, alpha type, 5	proteasome complex|nucleus|nucleoplasm|cytoplasm|cytosol|proteasome core complex|proteasome core complex, alpha-subunit complex|extracellular vesicular exosome|	G1/S transition of mitotic cell cycle|protein polyubiquitination|mitotic cell cycle|antigen processing and presentation of peptide antigen via MHC class I|antigen processing and presentation of exogenous peptide antigen via MHC class I, TAP-dependent|regulation of cellular amino acid metabolic process|apoptotic process|DNA damage response, signal transduction by p53 class mediator resulting in ce…	threonine-type endopeptidase activity|protein binding|	1.8	0.00316
ENSG00000138346	DNA2	DNA replication helicase/nuclease 2	nucleus|nucleoplasm|gamma DNA polymerase complex|mitochondrial nucleoid|	DNA replication checkpoint|mitotic cell cycle|telomere maintenance via recombination|telomere maintenance|DNA double-strand break processing|DNA catabolic process, endonucleolytic|ATP catabolic process|ATP catabolic process|DNA replication|mitochondrial DNA replication|DNA strand elongation involved in DNA replication|base-excision repair|telomere maintenance via semi-conservative replication|DNA…	DNA binding|DNA helicase activity|helicase activity|nuclease activity|protein binding|ATP binding|ATPase activity|site-specific endodeoxyribonuclease activity, specific for altered base|5'-flap endonuclease activity|5'-3' DNA helicase activity|single-stranded DNA-dependent ATPase activity|metal ion binding|4 iron, 4 sulfur cluster binding|	-1.2	0.00316
ENSG00000039650	PNKP	polynucleotide kinase 3'-phosphatase	nucleus|nucleolus|membrane|	nucleotide-excision repair, DNA damage removal|DNA-dependent DNA replication|DNA repair|response to oxidative stress|response to radiation|response to radiation|dephosphorylation|DNA damage response, detection of DNA damage|DNA damage response, detection of DNA damage|nucleotide phosphorylation|nucleic acid phosphodiester bond hydrolysis|polynucleotide 3' dephosphorylation|polynucleotide 3' depho…	damaged DNA binding|double-stranded DNA binding|endonuclease activity|protein binding|ATP binding|purine nucleotide binding|nucleotide kinase activity|polynucleotide 3'-phosphatase activity|ATP-dependent polydeoxyribonucleotide 5'-hydroxyl-kinase activity|	1.9	0.00316
ENSG00000112659	CUL9	cullin 9	cytoplasm|cullin-RING ubiquitin ligase complex|	microtubule cytoskeleton organization|ubiquitin-dependent protein catabolic process|regulation of mitosis|protein ubiquitination|	protein binding|ATP binding|zinc ion binding|ubiquitin protein ligase binding|	-1.3	0.00316
ENSG00000182158	CREB3L2	cAMP responsive element binding protein 3-like 2	nucleus|endoplasmic reticulum|endoplasmic reticulum membrane|integral component of membrane|	chondrocyte differentiation|transcription, DNA-templated|ER to Golgi vesicle-mediated transport|response to unfolded protein|response to endoplasmic reticulum stress|positive regulation of transcription, DNA-templated|cartilage development|	sequence-specific DNA binding transcription factor activity|cAMP response element binding|sequence-specific DNA binding|transcription regulatory region DNA binding|	-1.5	0.00316
ENSG00000147570	DNAJC5B	DnaJ (Hsp40) homolog, subfamily C, member 5 beta	membrane|	None	None	-0.9	0.00316
ENSG00000120519	SLC10A7	solute carrier family 10, member 7	integral component of membrane|	sodium ion transport|transmembrane transport|	symporter activity|	1.2	0.00316
ENSG00000126226	PCID2	PCI domain containing 2	cellular_component|	negative regulation of apoptotic process|regulation of mRNA stability|positive regulation of B cell differentiation|positive regulation of transcription, DNA-templated|spleen development|positive regulation of mitotic cell cycle spindle assembly checkpoint|negative regulation of cysteine-type endopeptidase activity|	None	1.4	0.00316
ENSG00000188069	OR51F1	olfactory receptor, family 51, subfamily F, member 1	plasma membrane|integral component of membrane|	G-protein coupled receptor signaling pathway|detection of chemical stimulus involved in sensory perception of smell|	G-protein coupled receptor activity|olfactory receptor activity|	1.8	0.00316
ENSG00000181847	TIGIT	T cell immunoreceptor with Ig and ITIM domains	plasma membrane|cell surface|integral component of membrane|	negative regulation of interleukin-12 production|positive regulation of interleukin-10 production|negative regulation of T cell activation|negative regulation of T cell activation|	receptor binding|protein binding|	-1.6	0.00316
ENSG00000156603	MED19	mediator complex subunit 19	nucleus|mediator complex|	regulation of transcription from RNA polymerase II promoter|transcription from RNA polymerase II promoter|	RNA polymerase II transcription cofactor activity|	-0.8	0.00316
ENSG00000213231	TCL1B	T-cell leukemia/lymphoma 1B	None	None	None	-0.9	0.00316
ENSG00000109270	LAMTOR3	late endosomal/lysosomal adaptor, MAPK and MTOR activator 3	extracellular vesicular exosome|Ragulator complex|	positive regulation of TOR signaling|cellular protein localization|positive regulation of GTPase activity|cellular response to amino acid stimulus|	guanyl-nucleotide exchange factor activity|protein binding|protein complex scaffold|	1	0.00316
ENSG00000129932	DOHH	deoxyhypusine hydroxylase/monooxygenase	cellular_component|cytosol|	peptidyl-lysine modification to peptidyl-hypusine|peptidyl-lysine modification to peptidyl-hypusine|post-translational protein modification|cellular protein metabolic process|oxidation-reduction process|	protein binding|deoxyhypusine monooxygenase activity|deoxyhypusine monooxygenase activity|metal ion binding|	-1.7	0.00316
ENSG00000130810	PPAN	peter pan homolog (Drosophila)	nucleus|nucleolus|	RNA splicing|	poly(A) RNA binding|	1.2	0.00316
ENSG00000125352	RNF113A	ring finger protein 113A	None	None	protein binding|zinc ion binding|	1.1	0.00316
ENSG00000136521	NDUFB5	NADH dehydrogenase (ubiquinone) 1 beta subcomplex, 5, 16kDa	nucleus|mitochondrion|mitochondrial inner membrane|mitochondrial respiratory chain complex I|mitochondrial respiratory chain complex I|integral component of membrane|	mitochondrial electron transport, NADH to ubiquinone|respiratory electron transport chain|cellular metabolic process|small molecule metabolic process|	NADH dehydrogenase (ubiquinone) activity|	-1.2	0.00316
ENSG00000078140	UBE2K	ubiquitin-conjugating enzyme E2K	cytoplasm|extracellular vesicular exosome|	ubiquitin-dependent protein catabolic process|regulation of proteasomal ubiquitin-dependent protein catabolic process|intrinsic apoptotic signaling pathway in response to endoplasmic reticulum stress|protein K48-linked ubiquitination|	ubiquitin-protein transferase activity|protein binding|ATP binding|acid-amino acid ligase activity|ubiquitin protein ligase binding|ubiquitin-ubiquitin ligase activity|	-1.3	0.00327
ENSG00000103043	VAC14	Vac14 homolog (S. cerevisiae)	Golgi membrane|endoplasmic reticulum|endosome membrane|early endosome membrane|late endosome membrane|PAS complex|	phospholipid metabolic process|phosphatidylinositol biosynthetic process|signal transduction|viral process|regulation of lipid kinase activity|small molecule metabolic process|	receptor activity|protein binding|	-1.1	0.00327
ENSG00000130348	QRSL1	glutaminyl-tRNA synthase (glutamine-hydrolyzing)-like 1	mitochondrion|glutamyl-tRNA(Gln) amidotransferase complex|	mitochondrial translation|glutaminyl-tRNAGln biosynthesis via transamidation|	ATP binding|glutaminyl-tRNA synthase (glutamine-hydrolyzing) activity|	2.1	0.00327
ENSG00000163683	SMIM14	small integral membrane protein 14	endoplasmic reticulum|endoplasmic reticulum membrane|integral component of membrane|	None	None	1	0.00327
ENSG00000102384	CENPI	centromere protein I	kinetochore|nucleoplasm|cytosol|	mitotic cell cycle|nucleosome assembly|sex differentiation|centromere-specific nucleosome assembly|	protein binding|	2	0.00327
ENSG00000197111	PCBP2	poly(rC) binding protein 2	nucleus|nucleoplasm|cytoplasm|cytosol|membrane|ribonucleoprotein complex|extracellular vesicular exosome|	mRNA splicing, via spliceosome|RNA splicing|gene expression|mRNA metabolic process|negative regulation of type I interferon production|proteasome-mediated ubiquitin-dependent protein catabolic process|innate immune response|negative regulation of defense response to virus|defense response to virus|	DNA binding|RNA binding|protein binding|enzyme binding|ubiquitin protein ligase binding|poly(A) RNA binding|	-2.7	0.00327
ENSG00000105655	ISYNA1	inositol-3-phosphate synthase 1	cytosol|	inositol biosynthetic process|phospholipid biosynthetic process|inositol phosphate metabolic process|small molecule metabolic process|	inositol-3-phosphate synthase activity|	-1.8	0.00327
ENSG00000203832	NBPF20	neuroblastoma breakpoint family, member 20	cytoplasm|	None	None	2.1	0.00336
ENSG00000106066	CPVL	carboxypeptidase, vitellogenic-like	extracellular vesicular exosome|	proteolysis|	serine-type carboxypeptidase activity|	1.1	0.00336
ENSG00000086848	ALG9	ALG9, alpha-1,2-mannosyltransferase	endoplasmic reticulum membrane|membrane|integral component of membrane|	dolichol-linked oligosaccharide biosynthetic process|protein N-linked glycosylation via asparagine|post-translational protein modification|cellular protein metabolic process|mannosylation|	dol-P-Man:Man(8)GlcNAc(2)-PP-Dol alpha-1,2-mannosyltransferase activity|dol-P-Man:Man(6)GlcNAc(2)-PP-Dol alpha-1,2-mannosyltransferase activity|	1.4	0.00336
ENSG00000175166	PSMD2	proteasome (prosome, macropain) 26S subunit, non-ATPase, 2	proteasome complex|nucleoplasm|cytosol|proteasome regulatory particle|membrane|proteasome accessory complex|extracellular vesicular exosome|	G1/S transition of mitotic cell cycle|protein polyubiquitination|mitotic cell cycle|antigen processing and presentation of peptide antigen via MHC class I|antigen processing and presentation of exogenous peptide antigen via MHC class I, TAP-dependent|regulation of cellular amino acid metabolic process|apoptotic process|DNA damage response, signal transduction by p53 class mediator resulting in ce…	protein binding|enzyme regulator activity|	-2.5	0.00336
ENSG00000179051	RCC2	regulator of chromosome condensation 2	nucleolus|cytosol|microtubule|midbody|chromosome, centromeric core region|mitotic spindle midzone|	mitotic cell cycle|endosome organization|mitotic nuclear division|integrin-mediated signaling pathway|positive regulation of G2/M transition of mitotic cell cycle|regulation of cell migration|negative regulation of GTPase activity|focal adhesion assembly|negative regulation of focal adhesion assembly|positive regulation of attachment of spindle microtubules to kinetochore|chromosome passenger com…	protein binding|microtubule binding|poly(A) RNA binding|Rac GTPase binding|	-1.8	0.00336
ENSG00000109618	SEPSECS	Sep (O-phosphoserine) tRNA:Sec (selenocysteine) tRNA synthase	nucleus|cytoplasm|	selenocysteine incorporation|selenocysteinyl-tRNA(Sec) biosynthetic process|	tRNA binding|protein binding|transferase activity, transferring selenium-containing groups|pyridoxal phosphate binding|	-1.6	0.00336
ENSG00000204482	LST1	leukocyte specific transcript 1	Golgi membrane|cytoplasm|Golgi apparatus|integral component of membrane|	cell morphogenesis|immune response|regulation of cell shape|anatomical structure morphogenesis|dendrite development|negative regulation of lymphocyte proliferation|	None	1	0.00336
ENSG00000158864	NDUFS2	NADH dehydrogenase (ubiquinone) Fe-S protein 2, 49kDa (NADH-coenzyme Q reductase)	nucleus|mitochondrion|mitochondrion|mitochondrial inner membrane|mitochondrial respiratory chain complex I|mitochondrial respiratory chain complex I|mitochondrial respiratory chain complex I|	mitochondrial electron transport, NADH to ubiquinone|response to oxidative stress|respiratory electron transport chain|cellular metabolic process|small molecule metabolic process|	NADH dehydrogenase activity|protein binding|NADH dehydrogenase (ubiquinone) activity|electron carrier activity|metal ion binding|quinone binding|NAD binding|4 iron, 4 sulfur cluster binding|	2.2	0.00336
ENSG00000155868	MED7	mediator complex subunit 7	nucleus|nucleoplasm|transcription factor complex|mitochondrion|mediator complex|nuclear membrane|	regulation of transcription from RNA polymerase II promoter|transcription initiation from RNA polymerase II promoter|gene expression|stem cell maintenance|	RNA polymerase II transcription cofactor activity|transcription coactivator activity|protein binding|	-0.9	0.00336
ENSG00000080371	RAB21	RAB21, member RAS oncogene family	Golgi membrane|endosome|endoplasmic reticulum membrane|cytoplasmic vesicle membrane|early endosome membrane|cleavage furrow|extracellular vesicular exosome|	GTP catabolic process|small GTPase mediated signal transduction|protein transport|	GTPase activity|protein binding|GTP binding|GDP binding|	1.5	0.00336
ENSG00000137709	POU2F3	POU class 2 homeobox 3	nucleus|transcription factor complex|cytoplasm|	transcription, DNA-templated|regulation of transcription from RNA polymerase II promoter|epidermis development|keratinocyte differentiation|wound healing|negative regulation by host of viral transcription|positive regulation of transcription from RNA polymerase II promoter|	RNA polymerase II core promoter proximal region sequence-specific DNA binding|RNA polymerase II core promoter proximal region sequence-specific DNA binding transcription factor activity involved in positive regulation of transcription|RNA polymerase II core promoter proximal region sequence-specific DNA binding transcription factor activity involved in positive regulation of transcription|protein…	2.7	0.00347
ENSG00000213077	FAM106A	family with sequence similarity 106, member A	None	None	None	-1.7	0.00347
ENSG00000114767	RRP9	ribosomal RNA processing 9, small subunit (SSU) processome component, homolog (yeast)	nucleus|nucleolus|small nucleolar ribonucleoprotein complex|small nuclear ribonucleoprotein complex|	rRNA processing|	poly(A) RNA binding|	-1.9	0.00347
ENSG00000143379	SETDB1	SET domain, bifurcated 1	nucleus|chromosome|cytoplasm|Golgi apparatus|plasma membrane|	inner cell mass cell proliferation|transcription, DNA-templated|regulation of transcription, DNA-templated|histone lysine methylation|bone development|	DNA binding|protein binding|zinc ion binding|histone-lysine N-methyltransferase activity|	2.6	0.00347
ENSG00000174231	PRPF8	pre-mRNA processing factor 8	nucleus|nucleoplasm|U5 snRNP|membrane|nuclear speck|catalytic step 2 spliceosome|	RNA splicing, via transesterification reactions|mRNA splicing, via spliceosome|mRNA splicing, via spliceosome|mRNA processing|RNA splicing|gene expression|	protein binding|U6 snRNA binding|U5 snRNA binding|poly(A) RNA binding|	-2.3	0.00347
ENSG00000155256	ZFYVE27	zinc finger, FYVE domain containing 27	endoplasmic reticulum|endoplasmic reticulum membrane|integral component of membrane|axon|dendrite|growth cone membrane|recycling endosome membrane|	cell death|neuron projection development|neurotrophin TRK receptor signaling pathway|protein localization to plasma membrane|	protein binding|metal ion binding|	1.5	0.00347
ENSG00000137513	NARS2	asparaginyl-tRNA synthetase 2, mitochondrial (putative)	mitochondrion|mitochondrial matrix|	tRNA aminoacylation for protein translation|asparaginyl-tRNA aminoacylation|gene expression|	nucleic acid binding|asparagine-tRNA ligase activity|ATP binding|	2.1	0.00347
ENSG00000010318	PHF7	PHD finger protein 7	nucleus|Golgi apparatus|plasma membrane|	None	zinc ion binding|	2.2	0.00347
ENSG00000242028	HYPK	huntingtin interacting protein K	nucleus|cytoplasm|	None	None	2	0.00347
ENSG00000108094	CUL2	cullin 2	nucleus|nucleoplasm|cytosol|VCB complex|Cul2-RING ubiquitin ligase complex|	G1/S transition of mitotic cell cycle|ubiquitin-dependent protein catabolic process|cell cycle arrest|negative regulation of cell proliferation|viral process|protein ubiquitination|regulation of transcription from RNA polymerase II promoter in response to hypoxia|cellular response to hypoxia|intrinsic apoptotic signaling pathway|	protein binding|ubiquitin protein ligase binding|protein complex binding|	1.5	0.00347
ENSG00000051180	RAD51	RAD51 recombinase	nuclear chromosome|condensed chromosome|condensed nuclear chromosome|lateral element|nucleus|nucleus|nucleoplasm|nucleolus|cytoplasm|mitochondrion|mitochondrial matrix|microtubule organizing center|PML body|perinuclear region of cytoplasm|	double-strand break repair via homologous recombination|double-strand break repair via homologous recombination|double-strand break repair via homologous recombination|DNA recombinase assembly|ATP catabolic process|ATP catabolic process|DNA unwinding involved in DNA replication|DNA repair|double-strand break repair|DNA recombination|mitotic recombination|cellular response to DNA damage stimulus|m…	damaged DNA binding|double-stranded DNA binding|single-stranded DNA binding|protein binding|ATP binding|protein C-terminus binding|identical protein binding|single-stranded DNA-dependent ATPase activity|DNA polymerase binding|	4.4	0.00347
ENSG00000156990	RPUSD3	RNA pseudouridylate synthase domain containing 3	None	pseudouridine synthesis|	pseudouridine synthase activity|poly(A) RNA binding|	1.2	0.00347
ENSG00000084453	SLCO1A2	solute carrier organic anion transporter family, member 1A2	plasma membrane|integral component of membrane|	bile acid metabolic process|organic anion transport|bile acid and bile salt transport|sodium-independent organic anion transport|small molecule metabolic process|transmembrane transport|	organic anion transmembrane transporter activity|	1.9	0.00347
ENSG00000141858	SAMD1	sterile alpha motif domain containing 1	extracellular region|cytoplasm|	None	None	-1.4	0.00347
ENSG00000164638	SLC29A4	solute carrier family 29 (equilibrative nucleoside transporter), member 4	plasma membrane|integral component of membrane|apical plasma membrane|	transmembrane transport|nucleoside transmembrane transport|	nucleoside transmembrane transporter activity|	1.1	0.00347
ENSG00000153989	NUS1	nuclear undecaprenyl pyrophosphate synthase 1 homolog (S. cerevisiae)	endoplasmic reticulum membrane|integral component of membrane|	angiogenesis|protein glycosylation|cell differentiation|intracellular cholesterol transport|sterol homeostasis|	molecular_function|protein binding|transferase activity, transferring alkyl or aryl (other than methyl) groups|	2.8	0.00357
ENSG00000139218	SCAF11	SR-related CTD-associated factor 11	nucleus|nucleolus|	spliceosomal complex assembly|RNA splicing, via transesterification reactions|mRNA processing|RNA splicing|	protein binding|zinc ion binding|poly(A) RNA binding|	-1.5	0.00357
ENSG00000134240	HMGCS2	3-hydroxy-3-methylglutaryl-CoA synthase 2 (mitochondrial)	mitochondrion|mitochondrial inner membrane|mitochondrial matrix|	cholesterol biosynthetic process|isoprenoid biosynthetic process|cellular lipid metabolic process|small molecule metabolic process|cellular ketone body metabolic process|ketone body biosynthetic process|	hydroxymethylglutaryl-CoA synthase activity|	1.1	0.00357
ENSG00000148942	SLC5A12	solute carrier family 5 (sodium/monocarboxylate cotransporter), member 12	integral component of membrane|apical plasma membrane|extracellular vesicular exosome|	sodium ion transport|transmembrane transport|	symporter activity|	2.1	0.00357
ENSG00000027001	MIPEP	mitochondrial intermediate peptidase	mitochondrion|mitochondrial matrix|	proteolysis|protein processing involved in protein targeting to mitochondrion|	metalloendopeptidase activity|metal ion binding|	1.3	0.00357
ENSG00000145912	NHP2	NHP2 ribonucleoprotein	nucleus|small nucleolar ribonucleoprotein complex|cytoplasm|Cajal body|	rRNA pseudouridine synthesis|	snoRNA binding|poly(A) RNA binding|	-2.6	0.00357
ENSG00000148584	A1CF	APOBEC1 complementation factor	nucleus|nucleoplasm|cytoplasm|endoplasmic reticulum|apolipoprotein B mRNA editing enzyme complex|	mRNA processing|gene expression|cytidine to uridine editing|mRNA modification|protein stabilization|	nucleotide binding|RNA binding|single-stranded RNA binding|protein binding|	1.1	0.00357
ENSG00000090776	EFNB1	ephrin-B1	nucleus|cytoplasm|plasma membrane|integral component of plasma membrane|membrane raft|synapse|extracellular vesicular exosome|	neural crest cell migration|cell adhesion|cell-cell signaling|axon guidance|embryonic pattern specification|positive regulation of T cell proliferation|ephrin receptor signaling pathway|	protein binding|ephrin receptor binding|	-2	0.00357
ENSG00000233024	NPIPA7	nuclear pore complex interacting protein family, member A7	None	None	None	-1.5	0.00357
ENSG00000094804	CDC6	cell division cycle 6	spindle pole|nucleus|nucleoplasm|cytoplasm|Golgi apparatus|cytosol|spindle midzone|	DNA replication checkpoint|regulation of cyclin-dependent protein serine/threonine kinase activity|G1/S transition of mitotic cell cycle|regulation of transcription involved in G1/S transition of mitotic cell cycle|mitotic cell cycle|DNA replication|mitotic nuclear division|traversing start control point of mitotic cell cycle|negative regulation of DNA replication|negative regulation of cell prol…	nucleotide binding|chromatin binding|protein binding|ATP binding|nucleoside-triphosphatase activity|kinase binding|	1.6	0.00357
ENSG00000108826	MRPL27	mitochondrial ribosomal protein L27	mitochondrial large ribosomal subunit|	translation|	structural constituent of ribosome|poly(A) RNA binding|	1.2	0.00357
ENSG00000180182	MED14	mediator complex subunit 14	nucleus|nucleoplasm|membrane|mediator complex|	regulation of transcription from RNA polymerase II promoter|transcription initiation from RNA polymerase II promoter|transcription initiation from RNA polymerase II promoter|gene expression|stem cell maintenance|intracellular steroid hormone receptor signaling pathway|androgen receptor signaling pathway|positive regulation of transcription, DNA-templated|positive regulation of transcription from …	RNA polymerase II transcription cofactor activity|transcription cofactor activity|transcription coactivator activity|receptor activity|ligand-dependent nuclear receptor transcription coactivator activity|vitamin D receptor binding|thyroid hormone receptor binding|	-1.5	0.0037
ENSG00000267824	AC137056.1	N/A	None	None	None	1.2	0.0037
ENSG00000153786	ZDHHC7	zinc finger, DHHC-type containing 7	Golgi apparatus|integral component of membrane|	peptidyl-L-cysteine S-palmitoylation|protein palmitoylation|	zinc ion binding|palmitoyltransferase activity|protein-cysteine S-palmitoyltransferase activity|	1.2	0.0037
ENSG00000172425	TTC36	tetratricopeptide repeat domain 36	None	None	None	1.7	0.0037
ENSG00000100554	ATP6V1D	ATPase, H+ transporting, lysosomal 34kDa, V1 subunit D	lysosomal membrane|centrosome|cytosol|cilium|membrane|vacuolar proton-transporting V-type ATPase complex|extracellular vesicular exosome|	cellular iron ion homeostasis|insulin receptor signaling pathway|proton transport|transferrin transport|cilium assembly|interaction with host|transmembrane transport|protein localization to cilium|phagosome maturation|	protein binding|ATPase activity, coupled to transmembrane movement of substances|	2	0.0037
ENSG00000095787	WAC	WW domain containing adaptor with coiled-coil	nucleus|nucleus|spliceosomal complex|nuclear speck|	transcription, DNA-templated|cellular response to DNA damage stimulus|histone monoubiquitination|positive regulation of macroautophagy|negative regulation of proteasomal ubiquitin-dependent protein catabolic process|G1 DNA damage checkpoint|positive regulation of transcription, DNA-templated|histone H2B conserved C-terminal lysine ubiquitination|	RNA polymerase II core binding|chromatin binding|protein binding|	-2.7	0.0037
ENSG00000170743	SYT9	synaptotagmin IX	integral component of membrane|cell junction|secretory granule membrane|synaptic vesicle membrane|dense core granule|	transport|positive regulation of calcium ion-dependent exocytosis|regulation of insulin secretion|	transporter activity|identical protein binding|metal ion binding|	-1.4	0.0037
ENSG00000115275	MOGS	mannosyl-oligosaccharide glucosidase	endoplasmic reticulum|endoplasmic reticulum membrane|membrane|integral component of membrane|extracellular vesicular exosome|	protein folding|protein N-linked glycosylation|oligosaccharide metabolic process|protein N-linked glycosylation via asparagine|post-translational protein modification|cellular protein metabolic process|	mannosyl-oligosaccharide glucosidase activity|glucosidase activity|	-3.8	0.0037
ENSG00000163636	PSMD6	proteasome (prosome, macropain) 26S subunit, non-ATPase, 6	proteasome complex|nucleoplasm|cytosol|proteasome accessory complex|extracellular vesicular exosome|	G1/S transition of mitotic cell cycle|protein polyubiquitination|mitotic cell cycle|antigen processing and presentation of peptide antigen via MHC class I|antigen processing and presentation of exogenous peptide antigen via MHC class I, TAP-dependent|ATP catabolic process|proteolysis|regulation of cellular amino acid metabolic process|apoptotic process|DNA damage response, signal transduction by …	ATPase activity|	-1.9	0.0037
ENSG00000178750	STX19	syntaxin 19	integral component of membrane|	intracellular protein transport|vesicle-mediated transport|	SNAP receptor activity|protein binding|	-1.3	0.0037
ENSG00000145041	VPRBP	Vpr (HIV-1) binding protein	nucleus|cytoplasm|COP9 signalosome|	negative regulation of transcription from RNA polymerase II promoter|transcription, DNA-templated|viral process|protein ubiquitination|B cell differentiation|V(D)J recombination|cell competition in a multicellular organism|histone H2A-T120 phosphorylation|	protein binding|ATP binding|histone kinase activity (H2A-T120 specific)|	2.1	0.0037
ENSG00000142856	ITGB3BP	integrin beta 3 binding protein (beta3-endonexin)	condensed chromosome kinetochore|nucleus|nucleoplasm|cytoplasm|cytosol|membrane|	mitotic cell cycle|nucleosome assembly|transcription, DNA-templated|regulation of transcription, DNA-templated|mitotic nuclear division|cell adhesion|signal transduction|centromere-specific nucleosome assembly|positive regulation of apoptotic process|neurotrophin TRK receptor signaling pathway|apoptotic signaling pathway|	signal transducer activity|protein C-terminus binding|	-1.8	0.00382
ENSG00000129518	EAPP	E2F-associated phosphoprotein	nucleus|cytoplasm|Golgi apparatus|	positive regulation of cell proliferation|positive regulation of transcription elongation from RNA polymerase II promoter|negative regulation of transcription elongation from RNA polymerase II promoter|	None	2.6	0.00382
ENSG00000253320	KB-1507C5.2	N/A	None	None	None	2.2	0.00382
ENSG00000111801	BTN3A3	butyrophilin, subfamily 3, member A3	nucleolus|cytoplasm|Golgi apparatus|plasma membrane|membrane|integral component of membrane|	T cell mediated immunity|	None	1.1	0.00382
ENSG00000134516	DOCK2	dedicator of cytokinesis 2	cytosol|cytoskeleton|endomembrane system|membrane|extracellular vesicular exosome|	membrane raft polarization|establishment of T cell polarity|immunological synapse formation|myeloid dendritic cell activation involved in immune response|chemotaxis|small GTPase mediated signal transduction|viral process|actin cytoskeleton organization|positive regulation of Rac GTPase activity|macropinocytosis|positive thymic T cell selection|negative thymic T cell selection|alpha-beta T cell pr…	protein binding|Rac GTPase activator activity|Rac guanyl-nucleotide exchange factor activity|T cell receptor binding|	-1.2	0.00382
ENSG00000172409	CLP1	cleavage and polyadenylation factor I subunit 1	tRNA-intron endonuclease complex|nucleus|nucleoplasm|mRNA cleavage factor complex|	mRNA splicing, via spliceosome|transcription from RNA polymerase II promoter|termination of RNA polymerase II transcription|tRNA splicing, via endonucleolytic cleavage and ligation|tRNA splicing, via endonucleolytic cleavage and ligation|cell death|RNA splicing|gene expression|phosphorylation|cerebellar cortex development|targeting of mRNA for destruction involved in RNA interference|mRNA 3'-end …	ATP binding|ATP-dependent polydeoxyribonucleotide 5'-hydroxyl-kinase activity|polydeoxyribonucleotide kinase activity|ATP-dependent polyribonucleotide 5'-hydroxyl-kinase activity|ATP-dependent polyribonucleotide 5'-hydroxyl-kinase activity|	-1.6	0.00382
ENSG00000131051	RBM39	RNA binding motif protein 39	nucleus|nucleoplasm|microtubule organizing center|microtubule cytoskeleton|nuclear speck|	transcription, DNA-templated|regulation of transcription, DNA-templated|RNA processing|mRNA processing|RNA splicing|	nucleotide binding|protein binding|poly(A) RNA binding|	-1.7	0.00382
ENSG00000138279	ANXA7	annexin A7	nucleus|nuclear envelope|endoplasmic reticulum membrane|cytosol|plasma membrane|membrane|chromaffin granule membrane|extracellular vesicular exosome|	cellular calcium ion homeostasis|autophagy|hemostasis|cell proliferation|regulation of cell shape|response to salt stress|cellular water homeostasis|negative regulation of gene expression|response to organic cyclic compound|epithelial cell differentiation|social behavior|response to calcium ion|membrane fusion|	integrin binding|calcium ion binding|protein binding|calcium-dependent phospholipid binding|poly(A) RNA binding|calcium-dependent protein binding|	-1.5	0.00382
ENSG00000169885	CALML6	calmodulin-like 6	nucleus|cytoplasm|	None	calcium ion binding|	2.5	0.00382
ENSG00000076258	FMO4	flavin containing monooxygenase 4	endoplasmic reticulum membrane|integral component of membrane|	oxidation-reduction process|	N,N-dimethylaniline monooxygenase activity|flavin adenine dinucleotide binding|NADP binding|	-2.1	0.00382
ENSG00000144749	LRIG1	leucine-rich repeats and immunoglobulin-like domains 1	integral component of membrane|	None	None	1	0.00382
ENSG00000133706	LARS	leucyl-tRNA synthetase	nucleus|cytoplasm|cytosol|	tRNA aminoacylation for protein translation|leucyl-tRNA aminoacylation|regulation of translational fidelity|gene expression|	aminoacyl-tRNA editing activity|leucine-tRNA ligase activity|protein binding|ATP binding|	1.9	0.00382
ENSG00000180776	ZDHHC20	zinc finger, DHHC-type containing 20	plasma membrane|membrane|integral component of membrane|	protein palmitoylation|	zinc ion binding|palmitoyltransferase activity|protein-cysteine S-palmitoyltransferase activity|	1.6	0.00382
ENSG00000205531	NAP1L4	nucleosome assembly protein 1-like 4	nucleus|cytoplasm|	nucleosome assembly|	protein binding|poly(A) RNA binding|unfolded protein binding|	-1.8	0.00382
ENSG00000165192	ASB11	ankyrin repeat and SOCS box containing 11, E3 ubiquitin protein ligase	None	protein ubiquitination|intracellular signal transduction|	None	-1.6	0.00382
ENSG00000111846	GCNT2	glucosaminyl (N-acetyl) transferase 2, I-branching enzyme (I blood group)	Golgi membrane|cellular_component|membrane|integral component of membrane|	glycosaminoglycan biosynthetic process|protein glycosylation|protein glycosylation|transforming growth factor beta receptor signaling pathway|transforming growth factor beta receptor signaling pathway|multicellular organismal development|positive regulation of cell proliferation|posttranscriptional regulation of gene expression|posttranscriptional regulation of gene expression|positive regulation…	N-acetyllactosaminide beta-1,6-N-acetylglucosaminyltransferase activity|N-acetyllactosaminide beta-1,6-N-acetylglucosaminyltransferase activity|	1.3	0.00394
ENSG00000171346	KRT15	keratin 15	nucleus|intermediate filament|extracellular vesicular exosome|	epidermis development|	structural constituent of cytoskeleton|protein binding|scaffold protein binding|	1	0.00394
ENSG00000182854	OR4F15	olfactory receptor, family 4, subfamily F, member 15	plasma membrane|integral component of membrane|	G-protein coupled receptor signaling pathway|detection of chemical stimulus involved in sensory perception of smell|	G-protein coupled receptor activity|olfactory receptor activity|	4.5	0.00394
ENSG00000142959	BEST4	bestrophin 4	plasma membrane|chloride channel complex|	biological_process|chloride transmembrane transport|	molecular_function|chloride channel activity|	1	0.00394
ENSG00000139197	PEX5	peroxisomal biogenesis factor 5	intracellular|cytoplasm|mitochondrion|peroxisome|peroxisomal membrane|peroxisomal matrix|Golgi apparatus|cytosol|membrane|protein complex|	very long-chain fatty acid metabolic process|neuron migration|protein targeting to peroxisome|protein targeting to peroxisome|fatty acid beta-oxidation|mitochondrial membrane organization|endoplasmic reticulum organization|protein import into peroxisome matrix|protein import into peroxisome matrix|protein import into peroxisome matrix|protein import into peroxisome matrix, docking|protein import …	peroxisome targeting sequence binding|peroxisome matrix targeting signal-1 binding|peroxisome matrix targeting signal-1 binding|peroxisome matrix targeting signal-1 binding|protein binding|protein C-terminus binding|enzyme binding|small GTPase binding|protein N-terminus binding|	1.1	0.00394
ENSG00000021355	SERPINB1	serpin peptidase inhibitor, clade B (ovalbumin), member 1	extracellular space|cytoplasm|membrane|extracellular vesicular exosome|	negative regulation of endopeptidase activity|regulation of proteolysis|	serine-type endopeptidase inhibitor activity|serine-type endopeptidase inhibitor activity|	2.3	0.00394
ENSG00000204003	LCN6	lipocalin 6	extracellular region|	single fertilization|	None	-1.1	0.00394
ENSG00000182325	FBXL6	F-box and leucine-rich repeat protein 6	None	proteolysis|protein ubiquitination|	ubiquitin-protein transferase activity|	-1.3	0.00394
ENSG00000137054	POLR1E	polymerase (RNA) I polypeptide E, 53kDa	nucleolus|DNA-directed RNA polymerase I complex|	transcription from RNA polymerase I promoter|rRNA transcription|	RNA polymerase I activity|DNA binding|	-1.5	0.00394
ENSG00000115317	HTRA2	HtrA serine peptidase 2	chromatin|nucleus|mitochondrion|mitochondrion|mitochondrion|mitochondrial intermembrane space|endoplasmic reticulum|endoplasmic reticulum membrane|cytosol|cytoskeleton|cytoplasmic side of plasma membrane|membrane|mitochondrial membrane|CD40 receptor complex|	proteolysis|proteolysis|ceramide metabolic process|mitochondrion organization|adult walking behavior|intrinsic apoptotic signaling pathway in response to DNA damage|response to herbicide|positive regulation of cell death|protein autoprocessing|pentacyclic triterpenoid metabolic process|forebrain development|cellular response to heat|regulation of multicellular organism growth|positive regulation …	serine-type endopeptidase activity|serine-type endopeptidase activity|protein binding|peptidase activity|serine-type peptidase activity|serine-type peptidase activity|unfolded protein binding|	1.3	0.00394
ENSG00000130283	GDF1	growth differentiation factor 1	extracellular space|	growth|	cytokine activity|growth factor activity|	-1.7	0.00394
ENSG00000088256	GNA11	guanine nucleotide binding protein (G protein), alpha 11 (Gq class)	cytoplasm|lysosomal membrane|heterotrimeric G-protein complex|plasma membrane|extracellular vesicular exosome|	skeletal system development|action potential|GTP catabolic process|signal transduction|adenylate cyclase-modulating G-protein coupled receptor signaling pathway|heart development|blood coagulation|platelet activation|regulation of melanocyte differentiation|developmental pigmentation|phospholipase C-activating dopamine receptor signaling pathway|	GTPase activity|signal transducer activity|GTP binding|G-protein beta/gamma-subunit complex binding|type 2A serotonin receptor binding|metal ion binding|	-1.3	0.00394
ENSG00000142784	WDTC1	WD and tetratricopeptide repeats 1	nucleus|cytosol|	negative regulation of transcription from RNA polymerase II promoter|in utero embryonic development|glucose metabolic process|regulation of cell size|protein ubiquitination|cellular response to insulin stimulus|multicellular organism growth|negative regulation of catalytic activity|negative regulation of fatty acid biosynthetic process|cellular chemical homeostasis|	enzyme inhibitor activity|protein binding|histone binding|histone deacetylase binding|	-1.2	0.00394
ENSG00000164506	STXBP5	syntaxin binding protein 5 (tomosyn)	cytoplasm|acetylcholine-gated channel complex|synaptic vesicle|cell junction|cytoplasmic vesicle membrane|	exocytosis|regulation of gene expression|protein transport|regulation of blood coagulation|positive regulation of exocytosis|	syntaxin-1 binding|	-1.9	0.00408
ENSG00000119616	FCF1	FCF1 rRNA-processing protein	nucleolus|small-subunit processome|	rRNA processing|	poly(A) RNA binding|	3.8	0.00408
ENSG00000068394	GPKOW	G patch domain and KOW motifs	nucleus|	biological_process|	molecular_function|nucleic acid binding|protein binding|	1	0.00408
ENSG00000185561	TLCD2	TLC domain containing 2	integral component of membrane|	None	None	2.3	0.00408
ENSG00000170312	CDK1	cyclin-dependent kinase 1	nucleus|nucleoplasm|cytoplasm|mitochondrion|centrosome|cytosol|spindle microtubule|membrane|midbody|extracellular vesicular exosome|mitotic spindle|	G1/S transition of mitotic cell cycle|regulation of transcription involved in G1/S transition of mitotic cell cycle|G2/M transition of mitotic cell cycle|MAPK cascade|activation of MAPKK activity|activation of MAPK activity|microtubule cytoskeleton organization|mitotic cell cycle|toll-like receptor signaling pathway|MyD88-dependent toll-like receptor signaling pathway|MyD88-independent toll-like …	protein kinase activity|protein serine/threonine kinase activity|cyclin-dependent protein serine/threonine kinase activity|cyclin-dependent protein serine/threonine kinase activity|protein binding|ATP binding|RNA polymerase II carboxy-terminal domain kinase activity|cyclin binding|Hsp70 protein binding|histone kinase activity|	1.5	0.00408
ENSG00000183161	FANCF	Fanconi anemia, complementation group F	nucleoplasm|Fanconi anaemia nuclear complex|	DNA repair|biological_process|	molecular_function|protein binding|	-1.7	0.00408
ENSG00000129173	E2F8	E2F transcription factor 8	nucleus|transcription factor complex|	negative regulation of transcription from RNA polymerase II promoter|negative regulation of transcription from RNA polymerase II promoter|placenta development|sprouting angiogenesis|transcription, DNA-templated|cell proliferation|negative regulation of cytokinesis|positive regulation of DNA endoreduplication|cell cycle comprising mitosis without cytokinesis|positive regulation of transcription fr…	RNA polymerase II core promoter proximal region sequence-specific DNA binding|core promoter binding|RNA polymerase II core promoter proximal region sequence-specific DNA binding transcription factor activity involved in negative regulation of transcription|sequence-specific DNA binding transcription factor activity|transcription corepressor activity|protein binding|protein homodimerization activi…	-0.9	0.00408
ENSG00000064995	TAF11	TAF11 RNA polymerase II, TATA box binding protein (TBP)-associated factor, 28kDa	nucleus|nucleoplasm|transcription factor TFIID complex|Golgi apparatus|	regulation of transcription, DNA-templated|transcription from RNA polymerase II promoter|transcription from RNA polymerase II promoter|transcription initiation from RNA polymerase II promoter|transcription initiation from RNA polymerase II promoter|transcription elongation from RNA polymerase II promoter|gene expression|viral process|positive regulation by host of viral transcription|	DNA binding|transcription coactivator activity|protein binding|vitamin D receptor binding|thyroid hormone receptor binding|protein heterodimerization activity|protein N-terminus binding|	-1.2	0.00408
ENSG00000041357	PSMA4	proteasome (prosome, macropain) subunit, alpha type, 4	proteasome complex|cytoplasmic mRNA processing body|nucleus|nucleoplasm|cytosol|proteasome core complex|proteasome core complex, alpha-subunit complex|extracellular vesicular exosome|	G1/S transition of mitotic cell cycle|protein polyubiquitination|mitotic cell cycle|antigen processing and presentation of peptide antigen via MHC class I|antigen processing and presentation of exogenous peptide antigen via MHC class I, TAP-dependent|regulation of cellular amino acid metabolic process|apoptotic process|DNA damage response, signal transduction by p53 class mediator resulting in ce…	threonine-type endopeptidase activity|protein binding|	1.1	0.00408
ENSG00000132394	EEFSEC	eukaryotic elongation factor, selenocysteine-tRNA-specific	nucleus|mitochondrion|ribonucleoprotein complex|	selenocysteine incorporation|GTP catabolic process|	tRNA binding|translation elongation factor activity|GTPase activity|GTP binding|selenocysteine insertion sequence binding|ribonucleoprotein complex binding|	1.3	0.00408
ENSG00000177225	PDDC1	Parkinson disease 7 domain containing 1	extracellular vesicular exosome|	biological_process|	molecular_function|	1.8	0.00408
ENSG00000065427	KARS	lysyl-tRNA synthetase	extracellular region|nucleus|cytoplasm|mitochondrion|mitochondrial matrix|cytosol|plasma membrane|microtubule cytoskeleton|aminoacyl-tRNA synthetase multienzyme complex|	tRNA aminoacylation for protein translation|lysyl-tRNA aminoacylation|tRNA processing|cell death|gene expression|diadenosine tetraphosphate biosynthetic process|viral process|	tRNA binding|lysine-tRNA ligase activity|lysine-tRNA ligase activity|protein binding|ATP binding|amino acid binding|metal ion binding|	-1.6	0.00408
ENSG00000136698	CFC1	cripto, FRL-1, cryptic family 1	cellular_component|extracellular region|plasma membrane|anchored component of membrane|	determination of left/right symmetry|gastrulation|nodal signaling pathway|	molecular_function|nodal binding|	1.3	0.00408
ENSG00000108344	PSMD3	proteasome (prosome, macropain) 26S subunit, non-ATPase, 3	proteasome complex|nucleus|nucleoplasm|cytoplasm|cytosol|membrane|proteasome accessory complex|extracellular vesicular exosome|	G1/S transition of mitotic cell cycle|protein polyubiquitination|mitotic cell cycle|antigen processing and presentation of peptide antigen via MHC class I|antigen processing and presentation of exogenous peptide antigen via MHC class I, TAP-dependent|regulation of cellular amino acid metabolic process|apoptotic process|DNA damage response, signal transduction by p53 class mediator resulting in ce…	enzyme regulator activity|	-1.4	0.00408
ENSG00000197993	KEL	Kell blood group, metallo-endopeptidase	plasma membrane|integral component of membrane|	proteolysis|vasoconstriction|	metalloendopeptidase activity|protein binding|metal ion binding|	-1.8	0.00408
ENSG00000148154	UGCG	UDP-glucose ceramide glucosyltransferase	Golgi membrane|membrane|integral component of membrane|	sphingolipid metabolic process|glucosylceramide biosynthetic process|glycosphingolipid metabolic process|glycosphingolipid biosynthetic process|epidermis development|small molecule metabolic process|	ceramide glucosyltransferase activity|	1.7	0.00408
ENSG00000091137	SLC26A4	solute carrier family 26 (anion exchanger), member 4	plasma membrane|integral component of membrane|apical plasma membrane|apical plasma membrane|brush border membrane|extracellular vesicular exosome|	ion transport|regulation of pH|sensory perception of sound|sulfate transport|inorganic anion transport|iodide transport|regulation of protein localization|transmembrane transport|sulfate transmembrane transport|sulfate transmembrane transport|chloride transmembrane transport|chloride transmembrane transport|	secondary active sulfate transmembrane transporter activity|chloride transmembrane transporter activity|iodide transmembrane transporter activity|sulfate transmembrane transporter activity|	2	0.00408
ENSG00000117308	GALE	UDP-galactose-4-epimerase	cytosol|extracellular vesicular exosome|	carbohydrate metabolic process|galactose catabolic process|galactose catabolic process|cellular metabolic process|small molecule metabolic process|	UDP-glucose 4-epimerase activity|UDP-glucose 4-epimerase activity|protein homodimerization activity|coenzyme binding|	1.6	0.00422
ENSG00000105341	ATP5SL	ATP5S-like	mitochondrion|	None	None	0.8	0.00422
ENSG00000135077	HAVCR2	hepatitis A virus cellular receptor 2	integral component of membrane|extracellular vesicular exosome|	None	None	1.6	0.00422
ENSG00000157911	PEX10	peroxisomal biogenesis factor 10	intracellular|peroxisome|peroxisomal membrane|integral component of peroxisomal membrane|integral component of peroxisomal membrane|	peroxisome organization|protein import into peroxisome matrix|protein import into peroxisome matrix|	protein binding|protein C-terminus binding|zinc ion binding|zinc ion binding|	1.6	0.00422
ENSG00000180525	PRR26	proline rich 26	None	None	None	-1.2	0.00422
ENSG00000205838	TTC23L	tetratricopeptide repeat domain 23-like	None	None	None	1.8	0.00422
ENSG00000115504	EHBP1	EH domain binding protein 1	cytoplasm|membrane|	None	None	1.3	0.00436
ENSG00000166226	CCT2	chaperonin containing TCP1, subunit 2 (beta)	zona pellucida receptor complex|cytosol|cytosol|chaperonin-containing T-complex|microtubule|cell body|extracellular vesicular exosome|	protein folding|protein folding|binding of sperm to zona pellucida|cellular protein metabolic process|'de novo' posttranslational protein folding|chaperone-mediated protein complex assembly|	protein binding|ATP binding|unfolded protein binding|	-2.7	0.00436
ENSG00000162851	TFB2M	transcription factor B2, mitochondrial	mitochondrial matrix|mitochondrial matrix|mitochondrial nucleoid|	transcription from mitochondrial promoter|transcription from mitochondrial promoter|transcription initiation from mitochondrial promoter|transcription initiation from mitochondrial promoter|gene expression|rRNA methylation|positive regulation of transcription, DNA-templated|	rRNA (adenine-N6,N6-)-dimethyltransferase activity|transcription cofactor activity|poly(A) RNA binding|	1	0.00436
ENSG00000116560	SFPQ	splicing factor proline/glutamine-rich	None	None	None	-1.4	0.00436
ENSG00000171848	RRM2	ribonucleotide reductase M2	nucleus|nucleoplasm|cytoplasm|cytosol|	G1/S transition of mitotic cell cycle|regulation of transcription involved in G1/S transition of mitotic cell cycle|mitotic cell cycle|DNA replication|deoxyribonucleoside diphosphate metabolic process|deoxyribonucleotide biosynthetic process|nucleobase-containing small molecule interconversion|small molecule metabolic process|protein heterotetramerization|nucleobase-containing small molecule meta…	ribonucleoside-diphosphate reductase activity, thioredoxin disulfide as acceptor|ribonucleoside-diphosphate reductase activity, thioredoxin disulfide as acceptor|protein binding|metal ion binding|	-1.7	0.00436
ENSG00000115844	DLX2	distal-less homeobox 2	nucleus|	negative regulation of transcription from RNA polymerase II promoter|brain development|proximal/distal pattern formation|subpallium development|hippocampus development|olfactory bulb development|regulation of transcription from RNA polymerase II promoter involved in forebrain neuron fate commitment|cerebral cortex GABAergic interneuron fate commitment|odontogenesis of dentin-containing tooth|nega…	transcription regulatory region sequence-specific DNA binding|chromatin binding|sequence-specific DNA binding transcription factor activity|single-stranded RNA binding|	2.1	0.00436
ENSG00000105705	SUGP1	SURP and G patch domain containing 1	nucleoplasm|spliceosomal complex|	mRNA splicing, via spliceosome|RNA splicing|gene expression|	protein binding|poly(A) RNA binding|	-2.1	0.00436
ENSG00000091164	TXNL1	thioredoxin-like 1	proteasome complex|nucleus|cytoplasm|extracellular vesicular exosome|	glycerol ether metabolic process|cell redox homeostasis|oxidation-reduction process|	protein disulfide oxidoreductase activity|disulfide oxidoreductase activity|	-1.5	0.00436
ENSG00000070882	OSBPL3	oxysterol binding protein-like 3	cytosol|plasma membrane|membrane|nuclear membrane|perinuclear endoplasmic reticulum|	lipid transport|	protein binding|cholesterol binding|	-1.4	0.00436
ENSG00000143476	DTL	denticleless E3 ubiquitin protein ligase homolog (Drosophila)	nucleus|chromosome|nucleolus|cytoplasm|centrosome|Cul4A-RING E3 ubiquitin ligase complex|Cul4B-RING E3 ubiquitin ligase complex|nuclear membrane|intracellular membrane-bounded organelle|	protein polyubiquitination|protein polyubiquitination|DNA replication|ubiquitin-dependent protein catabolic process|ubiquitin-dependent protein catabolic process|protein monoubiquitination|cellular response to DNA damage stimulus|response to UV|translesion synthesis|G2 DNA damage checkpoint|regulation of cell cycle|	ubiquitin-protein transferase activity|protein binding|	1.8	0.00436
ENSG00000107223	EDF1	endothelial differentiation-related factor 1	intracellular|nucleus|nucleus|nucleus|transcription factor TFIID complex|nucleolus|cytoplasm|cytoplasm|extracellular vesicular exosome|	transcription, DNA-templated|regulation of transcription, DNA-templated|multicellular organismal development|regulation of lipid metabolic process|positive regulation of DNA binding|endothelial cell differentiation|positive regulation of transcription, DNA-templated|	transcription coactivator activity|protein binding|calmodulin binding|sequence-specific DNA binding|poly(A) RNA binding|	-1	0.00436
ENSG00000137656	BUD13	BUD13 homolog (S. cerevisiae)	nucleus|RES complex|	mRNA splicing, via spliceosome|mRNA export from nucleus|	protein binding|poly(A) RNA binding|	3.1	0.00436
ENSG00000119899	SLC17A5	solute carrier family 17 (acidic sugar transporter), member 5	cytoplasm|lysosomal membrane|lysosomal membrane|plasma membrane|integral component of plasma membrane|membrane|cell junction|synaptic vesicle membrane|	ion transport|anion transport|amino acid transport|sialic acid transport|proton transport|transmembrane transport|	sugar:proton symporter activity|sialic acid transmembrane transporter activity|	0.9	0.00436
ENSG00000174013	FBXO45	F-box protein 45	postsynaptic density|cell junction|presynaptic membrane|postsynaptic membrane|	cellular response to DNA damage stimulus|nervous system development|protein ubiquitination|protein ubiquitination|protein ubiquitination involved in ubiquitin-dependent protein catabolic process|proteasome-mediated ubiquitin-dependent protein catabolic process|	protein binding|	-2	0.00436
ENSG00000066422	ZBTB11	zinc finger and BTB domain containing 11	nucleus|	transcription, DNA-templated|regulation of transcription, DNA-templated|biological_process|	molecular_function|DNA binding|metal ion binding|	-1.5	0.00436
ENSG00000171262	FAM98B	family with sequence similarity 98, member B	tRNA-splicing ligase complex|	None	poly(A) RNA binding|	-2	0.00436
ENSG00000136141	LRCH1	leucine-rich repeats and calponin homology (CH) domain containing 1	None	None	None	0.8	0.00436
ENSG00000198176	TFDP1	transcription factor Dp-1	nucleoplasm|transcription factor complex|	G1/S transition of mitotic cell cycle|mitotic cell cycle|transcription, DNA-templated|regulation of transcription from RNA polymerase II promoter|transcription initiation from RNA polymerase II promoter|apoptotic process|transforming growth factor beta receptor signaling pathway|Notch signaling pathway|cell proliferation|gene expression|positive regulation of transcription from RNA polymerase II …	DNA binding|sequence-specific DNA binding transcription factor activity|transcription coactivator activity|protein binding|transcription factor binding|protein domain specific binding|	1.8	0.00436
ENSG00000167258	CDK12	cyclin-dependent kinase 12	cyclin K-CDK12 complex|nucleus|nucleolus|nuclear speck|nuclear cyclin-dependent protein kinase holoenzyme complex|	mRNA processing|RNA splicing|regulation of MAP kinase activity|protein autophosphorylation|regulation of cell cycle|phosphorylation of RNA polymerase II C-terminal domain|	protein kinase activity|cyclin-dependent protein serine/threonine kinase activity|protein binding|ATP binding|RNA polymerase II carboxy-terminal domain kinase activity|cyclin binding|	-0.8	0.00436
ENSG00000143797	MBOAT2	membrane bound O-acyltransferase domain containing 2	endoplasmic reticulum membrane|integral component of membrane|	phospholipid metabolic process|phosphatidylcholine acyl-chain remodeling|phosphatidylethanolamine acyl-chain remodeling|small molecule metabolic process|glycerophospholipid biosynthetic process|	1-acylglycerol-3-phosphate O-acyltransferase activity|	-1.2	0.00436
ENSG00000066044	ELAVL1	ELAV like RNA binding protein 1	nucleus|nucleoplasm|cytoplasm|cytosol|membrane|	multicellular organismal development|gene expression|RNA metabolic process|mRNA metabolic process|positive regulation of translation|mRNA stabilization|mRNA stabilization|3'-UTR-mediated mRNA stabilization|3'-UTR-mediated mRNA stabilization|regulation of stem cell maintenance|	nucleotide binding|RNA binding|double-stranded RNA binding|mRNA binding|mRNA 3'-UTR binding|protein binding|AU-rich element binding|protein kinase binding|mRNA 3'-UTR AU-rich region binding|poly(A) RNA binding|	1.1	0.00436
ENSG00000090889	KIF4A	kinesin family member 4A	nucleus|chromosome|cytoplasm|cytosol|kinesin complex|spindle microtubule|membrane|nuclear matrix|midbody|	organelle organization|microtubule-based movement|axon guidance|blood coagulation|anterograde axon cargo transport|metabolic process|metabolic process|antigen processing and presentation of exogenous peptide antigen via MHC class II|	DNA binding|microtubule motor activity|ATP binding|microtubule binding|	3.3	0.00453
ENSG00000117394	SLC2A1	solute carrier family 2 (facilitated glucose transporter), member 1	female pronucleus|plasma membrane|integral component of plasma membrane|caveola|cell-cell junction|membrane|basolateral plasma membrane|midbody|cortical actin cytoskeleton|melanosome|extracellular vesicular exosome|blood microparticle|	carbohydrate metabolic process|energy reserve metabolic process|protein complex assembly|vitamin metabolic process|water-soluble vitamin metabolic process|response to osmotic stress|hexose transport|glucose transport|glucose transport|L-ascorbic acid metabolic process|cellular response to glucose starvation|xenobiotic transport|small molecule metabolic process|regulation of insulin secretion|tran…	glucose transmembrane transporter activity|protein binding|kinase binding|dehydroascorbic acid transporter activity|identical protein binding|xenobiotic transporter activity|protein self-association|D-glucose transmembrane transporter activity|	-1.7	0.00453
ENSG00000111671	SPSB2	splA/ryanodine receptor domain and SOCS box containing 2	cellular_component|cytoplasm|	biological_process|protein ubiquitination|intracellular signal transduction|	molecular_function|protein binding|	-1.2	0.00453
ENSG00000162782	TDRD5	tudor domain containing 5	chromatoid body|pi-body|	spermatid development|P granule organization|DNA methylation involved in gamete generation|	None	-1.1	0.00453
ENSG00000139842	CUL4A	cullin 4A	Cul4A-RING E3 ubiquitin ligase complex|Cul4-RING E3 ubiquitin ligase complex|	G1/S transition of mitotic cell cycle|DNA repair|ubiquitin-dependent protein catabolic process|cell cycle arrest|negative regulation of cell proliferation|viral process|protein ubiquitination|regulation of protein metabolic process|intrinsic apoptotic signaling pathway|positive regulation of G1/S transition of mitotic cell cycle|	protein binding|ubiquitin protein ligase binding|	-0.9	0.00453
ENSG00000182185	RAD51B	RAD51 paralog B	nucleus|nucleoplasm|replication fork|Rad51B-Rad51C-Rad51D-XRCC2 complex|	double-strand break repair via homologous recombination|ATP catabolic process|ATP catabolic process|DNA repair|DNA recombination|reciprocal meiotic recombination|blood coagulation|positive regulation of G2/M transition of mitotic cell cycle|	four-way junction DNA binding|DNA binding|double-stranded DNA binding|single-stranded DNA binding|protein binding|ATP binding|DNA-dependent ATPase activity|	1.4	0.00453
ENSG00000072274	TFRC	transferrin receptor	extracellular region|extracellular space|endosome|plasma membrane|integral component of plasma membrane|coated pit|external side of plasma membrane|cell surface|membrane|cytoplasmic membrane-bounded vesicle|melanosome|intracellular membrane-bounded organelle|perinuclear region of cytoplasm|extracellular vesicular exosome|blood microparticle|	proteolysis|cellular iron ion homeostasis|cellular iron ion homeostasis|receptor-mediated endocytosis|receptor-mediated endocytosis|viral process|osteoclast differentiation|transferrin transport|positive regulation of bone resorption|transmembrane transport|iron ion import|	double-stranded RNA binding|transferrin receptor activity|protein binding|peptidase activity|identical protein binding|poly(A) RNA binding|	1.7	0.00453
ENSG00000115307	AUP1	ancient ubiquitous protein 1	endoplasmic reticulum membrane|membrane|integral component of membrane|	None	protein binding|	2.3	0.00453
ENSG00000196865	NHLRC2	NHL repeat containing 2	None	None	None	-1	0.00453
ENSG00000177963	RIC8A	RIC8 guanine nucleotide exchange factor A	cytoplasm|plasma membrane|	in utero embryonic development|vasculature development|adenylate cyclase-inhibiting G-protein coupled receptor signaling pathway|visual learning|cell migration involved in gastrulation|positive regulation of GTPase activity|cell-cell adhesion involved in gastrulation|basement membrane organization|	guanyl-nucleotide exchange factor activity|protein binding|	-2	0.00453
ENSG00000160446	ZDHHC12	zinc finger, DHHC-type containing 12	endoplasmic reticulum|Golgi apparatus|integral component of membrane|	protein palmitoylation|	zinc ion binding|palmitoyltransferase activity|protein-cysteine S-palmitoyltransferase activity|	1.2	0.00453
ENSG00000102030	NAA10	N(alpha)-acetyltransferase 10, NatA catalytic subunit	intracellular|nucleus|nucleolus|cytoplasm|membrane|NatA complex|	DNA packaging|N-terminal protein amino acid acetylation|internal protein amino acid acetylation|	peptide alpha-N-acetyltransferase activity|protein binding|N-acetyltransferase activity|acetyltransferase activity|ribosome binding|	1.2	0.00453
ENSG00000117222	RBBP5	retinoblastoma binding protein 5	nucleus|nucleolus|histone methyltransferase complex|histone methyltransferase complex|Set1C/COMPASS complex|MLL1 complex|	transcription, DNA-templated|regulation of transcription, DNA-templated|cellular response to DNA damage stimulus|response to estrogen|histone H3-K4 methylation|	protein binding|methylated histone binding|histone methyltransferase activity (H3-K4 specific)|transcription regulatory region DNA binding|	1.6	0.00453
ENSG00000065268	WDR18	WD repeat domain 18	nucleoplasm|cytoplasm|	multicellular organismal development|	protein binding|	1.9	0.00453
ENSG00000164190	NIPBL	Nipped-B homolog (Drosophila)	nucleus|nucleoplasm|SMC loading complex|extracellular vesicular exosome|	negative regulation of transcription from RNA polymerase II promoter|mitotic cell cycle|metanephros development|heart morphogenesis|outflow tract morphogenesis|cellular response to DNA damage stimulus|mitotic sister chromatid cohesion|brain development|sensory perception of sound|stem cell maintenance|positive regulation of histone deacetylation|maintenance of mitotic sister chromatid cohesion|ce…	chromatin binding|protein binding|protein C-terminus binding|mediator complex binding|histone deacetylase binding|protein N-terminus binding|chromo shadow domain binding|	0.9	0.00453
ENSG00000178685	PARP10	poly (ADP-ribose) polymerase family, member 10	nucleus|cytoplasm|Golgi apparatus|	protein ADP-ribosylation|negative regulation of gene expression|regulation of chromatin assembly|negative regulation of NF-kappaB transcription factor activity|negative regulation of protein import into nucleus, translocation|negative regulation of viral genome replication|negative regulation of fibroblast proliferation|protein poly-ADP-ribosylation|protein auto-ADP-ribosylation|negative regulati…	NAD+ ADP-ribosyltransferase activity|protein binding|K63-linked polyubiquitin binding|	-1	0.00453
ENSG00000152154	TMEM178A	transmembrane protein 178A	integral component of membrane|	None	None	-1.3	0.00453
ENSG00000007392	LUC7L	LUC7-like (S. cerevisiae)	U1 snRNP|	mRNA splice site selection|negative regulation of striated muscle tissue development|	mRNA binding|protein binding|identical protein binding|RS domain binding|	2.3	0.00453
ENSG00000107175	CREB3	cAMP responsive element binding protein 3	Golgi membrane|nucleus|cytoplasm|cytoplasm|endoplasmic reticulum|endoplasmic reticulum membrane|endoplasmic reticulum membrane|Golgi apparatus|cytosol|membrane|integral component of membrane|integral component of membrane|nuclear body|integral component of endoplasmic reticulum membrane|neuronal cell body|	regulation of cell growth|positive regulation of defense response to virus by host|transcription, DNA-templated|transcription from RNA polymerase II promoter|chemotaxis|response to unfolded protein|positive regulation of transcription from RNA polymerase II promoter involved in unfolded protein response|viral process|establishment of viral latency|release from viral latency|release from viral lat…	RNA polymerase II regulatory region sequence-specific DNA binding|RNA polymerase II core promoter proximal region sequence-specific DNA binding|RNA polymerase II core promoter proximal region sequence-specific DNA binding transcription factor activity|RNA polymerase II core promoter proximal region sequence-specific DNA binding transcription factor activity involved in positive regulation of tran…	1.5	0.00453
ENSG00000120705	ETF1	eukaryotic translation termination factor 1	cytoplasm|cytosol|	nuclear-transcribed mRNA catabolic process, nonsense-mediated decay|translation|translational termination|regulation of translational termination|protein methylation|gene expression|RNA metabolic process|mRNA metabolic process|cellular protein metabolic process|	RNA binding|translation release factor activity|protein binding|translation termination factor activity|translation release factor activity, codon specific|ribosome binding|poly(A) RNA binding|	2.5	0.00468
ENSG00000172818	OVOL1	ovo-like zinc finger 1	nucleus|	negative regulation of transcription from RNA polymerase II promoter|kidney development|transcription from RNA polymerase II promoter|cytoskeleton organization|spermatogenesis|mesoderm development|epidermal cell differentiation|germline cell cycle switching, mitotic to meiotic cell cycle|negative regulation of meiotic cell cycle phase transition|	sequence-specific DNA binding RNA polymerase II transcription factor activity|RNA polymerase II core promoter proximal region sequence-specific DNA binding transcription factor activity involved in negative regulation of transcription|DNA binding|metal ion binding|	-1.3	0.00468
ENSG00000172273	HINFP	histone H4 transcription factor	nucleus|nucleoplasm|Cajal body|	DNA damage checkpoint|G1/S transition of mitotic cell cycle|regulation of transcription involved in G1/S transition of mitotic cell cycle|in utero embryonic development|DNA repair|transcription, DNA-templated|regulation of transcription, DNA-templated|regulation of gene expression|positive regulation of gene expression|negative regulation of gene expression|establishment of protein localization|m…	DNA binding|chromatin binding|sequence-specific DNA binding transcription factor activity|transcription coactivator activity|protein binding|enzyme binding|histone binding|transcription regulatory region DNA binding|metal ion binding|	-1.4	0.00468
ENSG00000167930	ITFG3	integrin alpha FG-GAP repeat containing 3	cell surface|integral component of membrane|extracellular vesicular exosome|	biological_process|	molecular_function|	1.7	0.00468
ENSG00000180098	TRNAU1AP	tRNA selenocysteine 1 associated protein 1	nucleus|cytoplasm|	selenocysteine incorporation|	nucleotide binding|poly(A) RNA binding|	3.7	0.00468
ENSG00000164953	TMEM67	transmembrane protein 67	endoplasmic reticulum membrane|centrosome|integral component of membrane|cytoplasmic vesicle membrane|TCTN-B9D complex|ciliary membrane|	negative regulation of centrosome duplication|ER-associated ubiquitin-dependent protein catabolic process|cilium assembly|cilium morphogenesis|	protein binding|filamin binding|unfolded protein binding|	1.4	0.00468
ENSG00000019995	ZRANB1	zinc finger, RAN-binding domain containing 1	nucleus|cytoplasm|	cytoskeleton organization|Wnt signaling pathway|cell migration|regulation of cell morphogenesis|positive regulation of Wnt signaling pathway|protein K29-linked deubiquitination|protein K63-linked deubiquitination|protein K63-linked deubiquitination|protein deubiquitination involved in ubiquitin-dependent protein catabolic process|protein K33-linked deubiquitination|	ubiquitin thiolesterase activity|ubiquitin-specific protease activity|protein binding|zinc ion binding|K63-linked polyubiquitin binding|	-2	0.00468
ENSG00000176407	KCMF1	potassium channel modulatory factor 1	None	metabolic process|	zinc ion binding|ligase activity|	2.1	0.00468
ENSG00000125817	CENPB	centromere protein B, 80kDa	chromosome, centromeric region|nucleus|	regulation of transcription, DNA-templated|	chromatin binding|satellite DNA binding|centromeric DNA binding|sequence-specific DNA binding|	1.2	0.00468
ENSG00000144935	TRPC1	transient receptor potential cation channel, subfamily C, member 1	plasma membrane|plasma membrane|integral component of plasma membrane|basolateral plasma membrane|sarcomere|costamere|receptor complex|membrane raft|	calcium ion transport|axon guidance|ion transmembrane transport|saliva secretion|positive regulation of release of sequestered calcium ion into cytosol|cytosolic calcium ion homeostasis|response to calcium ion|transmembrane transport|calcium ion transmembrane transport|	cation channel activity|calcium channel activity|protein binding|store-operated calcium channel activity|ion channel binding|inositol 1,4,5 trisphosphate binding|	1.1	0.00468
ENSG00000125285	SOX21	SRY (sex determining region Y)-box 21	cellular_component|nucleus|	hair follicle development|regulation of transcription, DNA-templated|regulation of transcription from RNA polymerase II promoter|transcription from RNA polymerase II promoter|stem cell differentiation|	sequence-specific DNA binding RNA polymerase II transcription factor activity|DNA binding|sequence-specific DNA binding transcription factor activity|	1.8	0.00468
ENSG00000116750	UCHL5	ubiquitin carboxyl-terminal hydrolase L5	proteasome complex|nucleus|cytosol|Ino80 complex|Ino80 complex|	DNA repair|DNA recombination|transcription, DNA-templated|regulation of transcription, DNA-templated|ubiquitin-dependent protein catabolic process|transforming growth factor beta receptor signaling pathway|negative regulation of endopeptidase activity|protein deubiquitination|lateral ventricle development|negative regulation of transforming growth factor beta receptor signaling pathway|midbrain d…	ubiquitin-specific protease activity|endopeptidase inhibitor activity|protein binding|omega peptidase activity|poly(A) RNA binding|proteasome binding|	-1.9	0.00468
ENSG00000049247	UTS2	urotensin 2	extracellular region|extracellular space|	response to hypoxia|negative regulation of glomerular filtration|muscle contraction|positive regulation of cytosolic calcium ion concentration|synaptic transmission|regulation of blood pressure|negative regulation of heart rate|positive regulation of heart rate|positive regulation of fibroblast migration|positive regulation of circadian sleep/wake cycle, wakefulness|positive regulation of synapti…	receptor binding|hormone activity|	-2.2	0.00468
ENSG00000107829	FBXW4	F-box and WD repeat domain containing 4	ubiquitin ligase complex|	positive regulation of mesenchymal cell proliferation|ubiquitin-dependent protein catabolic process|Wnt signaling pathway|embryonic limb morphogenesis|embryonic digit morphogenesis|cartilage development|	molecular_function|	-1.3	0.00468
ENSG00000165097	KDM1B	lysine (K)-specific demethylase 1B	nucleus|	regulation of gene expression by genetic imprinting|transcription, DNA-templated|regulation of transcription, DNA-templated|multicellular organismal development|histone H3-K4 demethylation|DNA methylation involved in gamete generation|regulation of DNA methylation|oxidation-reduction process|	DNA binding|zinc ion binding|oxidoreductase activity|histone demethylase activity (H3-dimethyl-K4 specific)|histone demethylase activity (H3-monomethyl-K4 specific)|flavin adenine dinucleotide binding|	-1.3	0.00468
ENSG00000168615	ADAM9	ADAM metallopeptidase domain 9	extracellular space|extracellular space|cytoplasm|cell surface|integral component of membrane|basolateral plasma membrane|intrinsic component of external side of plasma membrane|	activation of MAPKK activity|membrane protein ectodomain proteolysis|membrane protein ectodomain proteolysis|cell adhesion|cell-matrix adhesion|transforming growth factor beta receptor signaling pathway|transforming growth factor beta receptor signaling pathway|integrin-mediated signaling pathway|response to manganese ion|extracellular matrix disassembly|extracellular matrix organization|keratino…	metalloendopeptidase activity|metalloendopeptidase activity|protein kinase C binding|integrin binding|integrin binding|integrin binding|protein binding|collagen binding|metallopeptidase activity|zinc ion binding|SH3 domain binding|SH3 domain binding|laminin binding|	-1	0.00468
ENSG00000268069	AC004466.1	N/A	None	None	None	1.8	0.00468
ENSG00000153714	LURAP1L	leucine rich adaptor protein 1-like	None	None	None	2.5	0.00486
ENSG00000212710	CTAGE1	cutaneous T-cell lymphoma-associated antigen 1	cellular_component|integral component of membrane|	biological_process|	None	0.9	0.00486
ENSG00000160201	U2AF1	U2 small nuclear RNA auxiliary factor 1	nucleus|nucleoplasm|spliceosomal complex|Cajal body|nuclear speck|catalytic step 2 spliceosome|	mRNA splicing, via spliceosome|mRNA splicing, via spliceosome|transcription from RNA polymerase II promoter|termination of RNA polymerase II transcription|mRNA processing|mRNA export from nucleus|RNA splicing|gene expression|mRNA 3'-end processing|	nucleotide binding|protein binding|poly(A) RNA binding|metal ion binding|RS domain binding|	-2	0.00486
ENSG00000135476	ESPL1	extra spindle pole bodies homolog 1 (S. cerevisiae)	nucleus|centrosome|cytosol|	mitotic sister chromatid segregation|meiotic spindle organization|mitotic cell cycle|cytokinesis|proteolysis|apoptotic process|establishment of mitotic spindle localization|homologous chromosome segregation|positive regulation of mitotic metaphase/anaphase transition|negative regulation of sister chromatid cohesion|	catalytic activity|protein binding|cysteine-type peptidase activity|cysteine-type peptidase activity|	1.3	0.00486
ENSG00000128581	RABL5	N/A	None	None	None	2.6	0.00486
ENSG00000079616	KIF22	kinesin family member 22	kinetochore|chromatin|nucleus|cytoplasm|spindle|cytosol|kinesin complex|microtubule|focal adhesion|	DNA repair|microtubule-based movement|mitotic nuclear division|blood coagulation|antigen processing and presentation of exogenous peptide antigen via MHC class II|	DNA binding|microtubule motor activity|ATP binding|microtubule binding|	-1.5	0.00486
ENSG00000188647	PTAR1	protein prenyltransferase alpha subunit repeat containing 1	None	protein prenylation|	protein prenyltransferase activity|	0.9	0.00486
ENSG00000144320	KIAA1715	KIAA1715	endoplasmic reticulum membrane|integral component of membrane|	blood coagulation|regulation of chondrocyte differentiation|embryonic forelimb morphogenesis|embryonic digit morphogenesis|limb development|	None	0.9	0.00486
ENSG00000167889	MGAT5B	mannosyl (alpha-1,6-)-glycoprotein beta-1,6-N-acetyl-glucosaminyltransferase, isozyme B	Golgi membrane|integral component of membrane|	protein N-linked glycosylation|	protein binding|alpha-1,6-mannosylglycoprotein 6-beta-N-acetylglucosaminyltransferase activity|metal ion binding|	0.9	0.00486
ENSG00000149262	INTS4	integrator complex subunit 4	integrator complex|	snRNA processing|	protein binding|	-1.6	0.00486
ENSG00000185097	OR4F16	olfactory receptor, family 4, subfamily F, member 16	None	None	None	2.2	0.00486
ENSG00000125676	THOC2	THO complex 2	transcription export complex|THO complex|THO complex part of transcription export complex|nuclear speck|	mRNA processing|mRNA export from nucleus|RNA splicing|poly(A)+ mRNA export from nucleus|viral mRNA export from host cell nucleus|	RNA binding|protein binding|	-1.2	0.00486
ENSG00000121940	CLCC1	chloride channel CLIC-like 1	nucleus|endoplasmic reticulum|Golgi apparatus|membrane|integral component of membrane|intracellular membrane-bounded organelle|	chloride transmembrane transport|	chloride channel activity|	-1.9	0.00486
ENSG00000184076	UQCR10	ubiquinol-cytochrome c reductase, complex III subunit X	mitochondrial inner membrane|mitochondrial respiratory chain complex III|extracellular vesicular exosome|	mitochondrial electron transport, ubiquinol to cytochrome c|respiratory electron transport chain|cellular metabolic process|small molecule metabolic process|hydrogen ion transmembrane transport|	ubiquinol-cytochrome-c reductase activity|	1.6	0.00486
ENSG00000141002	TCF25	transcription factor 25 (basic helix-loop-helix)	nucleus|	negative regulation of transcription from RNA polymerase II promoter|transcription, DNA-templated|heart development|	DNA binding|sequence-specific DNA binding transcription factor activity|protein binding|	-1.9	0.00486
ENSG00000023191	RNH1	ribonuclease/angiogenin inhibitor 1	cytoplasm|angiogenin-PRI complex|extracellular vesicular exosome|	mRNA catabolic process|negative regulation of catalytic activity|regulation of angiogenesis|	protein binding|ribonuclease inhibitor activity|	1.6	0.00503
ENSG00000161179	YDJC	YdjC homolog (bacterial)	None	carbohydrate metabolic process|	hydrolase activity, acting on carbon-nitrogen (but not peptide) bonds|	5.1	0.00503
ENSG00000196535	MYO18A	myosin XVIIIA	Golgi membrane|endoplasmic reticulum-Golgi intermediate compartment|trans-Golgi network|membrane|myosin complex|actomyosin|	DNA metabolic process|Golgi organization|cell migration|actomyosin structure organization|negative regulation of apoptotic process|Golgi vesicle budding|positive regulation of protein secretion|	DNA binding|motor activity|protein binding|ATP binding|ADP binding|poly(A) RNA binding|actin filament binding|	1.5	0.00503
ENSG00000113621	TXNDC15	thioredoxin domain containing 15	integral component of membrane|	cell redox homeostasis|	None	0.9	0.00503
ENSG00000259132	RP11-298I3.5	N/A	None	None	None	2.5	0.00503
ENSG00000156639	ZFAND3	zinc finger, AN1-type domain 3	None	None	DNA binding|zinc ion binding|	-0.8	0.00503
ENSG00000184634	MED12	mediator complex subunit 12	nucleus|nucleoplasm|membrane|mediator complex|	neural tube closure|transcription initiation from RNA polymerase II promoter|transcription initiation from RNA polymerase II promoter|heart development|gene expression|oligodendrocyte development|Schwann cell development|stem cell maintenance|negative regulation of Wnt signaling pathway|intracellular steroid hormone receptor signaling pathway|androgen receptor signaling pathway|positive regulatio…	RNA polymerase II distal enhancer sequence-specific DNA binding|RNA polymerase II transcription cofactor activity|RNA polymerase II transcription factor binding transcription factor activity involved in positive regulation of transcription|chromatin binding|transcription cofactor activity|transcription coactivator activity|receptor activity|protein binding|beta-catenin binding|protein C-terminus …	-1.3	0.00503
ENSG00000164411	GJB7	gap junction protein, beta 7, 25kDa	connexon complex|integral component of membrane|	cell communication|	None	-1.4	0.00503
ENSG00000137699	TRIM29	tripartite motif containing 29	cytoplasm|	negative regulation of transcription from RNA polymerase II promoter|transcription from RNA polymerase II promoter|negative regulation of protein localization to nucleus|	p53 binding|sequence-specific DNA binding transcription factor activity|protein binding|zinc ion binding|	-3.4	0.00503
ENSG00000140497	SCAMP2	secretory carrier membrane protein 2	nucleus|Golgi apparatus|integral component of membrane|transport vesicle|trans-Golgi network membrane|intracellular membrane-bounded organelle|recycling endosome membrane|extracellular vesicular exosome|	post-Golgi vesicle-mediated transport|protein transport|	protein binding|	-1.4	0.00503
ENSG00000118705	RPN2	ribophorin II	autophagic vacuole membrane|nucleus|endoplasmic reticulum|endoplasmic reticulum membrane|rough endoplasmic reticulum|oligosaccharyltransferase complex|membrane|integral component of membrane|	translation|cellular protein modification process|SRP-dependent cotranslational protein targeting to membrane|aging|gene expression|protein N-linked glycosylation via asparagine|protein N-linked glycosylation via asparagine|response to drug|post-translational protein modification|cellular protein metabolic process|	dolichyl-diphosphooligosaccharide-protein glycotransferase activity|ribosome binding|	-2	0.00503
ENSG00000131174	COX7B	cytochrome c oxidase subunit VIIb	mitochondrial inner membrane|mitochondrial respiratory chain|integral component of membrane|	central nervous system development|respiratory electron transport chain|cellular metabolic process|small molecule metabolic process|hydrogen ion transmembrane transport|hydrogen ion transmembrane transport|	cytochrome-c oxidase activity|	1.4	0.00503
ENSG00000052749	RRP12	ribosomal RNA processing 12 homolog (S. cerevisiae)	nucleolus|integral component of membrane|nuclear membrane|	None	poly(A) RNA binding|	2	0.00518
ENSG00000083544	TDRD3	tudor domain containing 3	nucleus|cytoplasm|exon-exon junction complex|	chromatin modification|regulation of RNA biosynthetic process|	chromatin binding|transcription coactivator activity|methylated histone binding|poly(A) RNA binding|	-1.4	0.00518
ENSG00000101040	ZMYND8	zinc finger, MYND-type containing 8	nucleus|	negative regulation of transcription from RNA polymerase II promoter|	RNA polymerase II transcription corepressor activity|protein binding|zinc ion binding|repressing transcription factor binding|	-1.4	0.00518
ENSG00000076513	ANKRD13A	ankyrin repeat domain 13A	late endosome|plasma membrane|	None	None	-1.3	0.00518
ENSG00000184394	OR4N5	olfactory receptor, family 4, subfamily N, member 5	plasma membrane|integral component of membrane|	G-protein coupled receptor signaling pathway|detection of chemical stimulus involved in sensory perception of smell|	G-protein coupled receptor activity|olfactory receptor activity|	-1.2	0.00518
ENSG00000185024	BRF1	BRF1, RNA polymerase III transcription initiation factor 90 kDa subunit	transcription factor TFIIIB complex|nucleoplasm|	transcription from RNA polymerase III promoter|transcription initiation from RNA polymerase III promoter|rRNA transcription|tRNA transcription|gene expression|regulation of mRNA stability|positive regulation of transcription, DNA-templated|	zinc ion binding|TBP-class protein binding|	2.2	0.00518
ENSG00000198794	SCAMP5	secretory carrier membrane protein 5	Golgi membrane|plasma membrane|integral component of membrane|cell junction|synaptic vesicle membrane|SNARE complex|trans-Golgi network membrane|recycling endosome membrane|	exocytosis|protein transport|response to endoplasmic reticulum stress|negative regulation of endocytosis|positive regulation of calcium ion-dependent exocytosis|positive regulation of cytokine secretion|	protein binding|	-2.6	0.00518
ENSG00000100647	KIAA0247	KIAA0247	cellular_component|integral component of membrane|	biological_process|	molecular_function|	1.1	0.00518
ENSG00000103966	EHD4	EH-domain containing 4	nucleus|endoplasmic reticulum|plasma membrane|membrane|early endosome membrane|perinuclear region of cytoplasm|recycling endosome membrane|extracellular vesicular exosome|	GTP catabolic process|pinocytosis|regulation of endocytosis|endocytic recycling|positive regulation of peptidyl-tyrosine phosphorylation|protein homooligomerization|cellular response to growth factor stimulus|	nucleic acid binding|GTPase activity|calcium ion binding|protein binding|ATP binding|GTP binding|	-1.8	0.00518
ENSG00000138646	HERC5	HECT and RLD domain containing E3 ubiquitin protein ligase 5	nucleus|cytoplasm|cytosol|perinuclear region of cytoplasm|	regulation of cyclin-dependent protein serine/threonine kinase activity|cytokine-mediated signaling pathway|ISG15-protein conjugation|negative regulation of type I interferon production|protein ubiquitination involved in ubiquitin-dependent protein catabolic process|innate immune response|regulation of defense response to virus|defense response to virus|	ubiquitin-protein transferase activity|protein binding|ISG15 ligase activity|poly(A) RNA binding|	-2.7	0.00518
ENSG00000101290	CDS2	CDP-diacylglycerol synthase (phosphatidate cytidylyltransferase) 2	mitochondrial inner membrane|endoplasmic reticulum|membrane|integral component of membrane|	phospholipid metabolic process|phosphatidylglycerol biosynthetic process|CDP-diacylglycerol biosynthetic process|small molecule metabolic process|glycerophospholipid biosynthetic process|	phosphatidate cytidylyltransferase activity|	1.8	0.00518
ENSG00000269897	COMMD3-BMI1	COMMD3-BMI1 readthrough	None	None	None	1.2	0.00518
ENSG00000105141	CASP14	caspase 14, apoptosis-related cysteine peptidase	nucleus|cytoplasm|keratin filament|extracellular vesicular exosome|	proteolysis|epidermis development|intrinsic apoptotic signaling pathway in response to DNA damage|keratinization|cornification|extrinsic apoptotic signaling pathway in absence of ligand|	cysteine-type endopeptidase activity|	-1.1	0.00518
ENSG00000169359	SLC33A1	solute carrier family 33 (acetyl-CoA transporter), member 1	Golgi membrane|endoplasmic reticulum membrane|integral component of plasma membrane|membrane|	transport|cell death|acetyl-CoA transport|acetyl-CoA transport|transmembrane transport|	acetyl-CoA transporter activity|	1.1	0.00518
ENSG00000163728	TTC14	tetratricopeptide repeat domain 14	None	None	RNA binding|	2.2	0.00518
ENSG00000070718	AP3M2	adaptor-related protein complex 3, mu 2 subunit	Golgi apparatus|AP-type membrane coat adaptor complex|clathrin adaptor complex|cytoplasmic vesicle membrane|	intracellular protein transport|anterograde axon cargo transport|anterograde synaptic vesicle transport|	None	-1.2	0.00518
ENSG00000181619	GPR135	G protein-coupled receptor 135	plasma membrane|integral component of membrane|	G-protein coupled receptor signaling pathway|	G-protein coupled receptor activity|	1.6	0.00518
ENSG00000134905	CARS2	cysteinyl-tRNA synthetase 2, mitochondrial (putative)	mitochondrial matrix|cytosol|	tRNA aminoacylation for protein translation|cysteinyl-tRNA aminoacylation|gene expression|	cysteine-tRNA ligase activity|ATP binding|metal ion binding|	2.9	0.00538
ENSG00000120942	UBIAD1	UbiA prenyltransferase domain containing 1	nucleus|cytoplasm|endoplasmic reticulum|endoplasmic reticulum membrane|membrane|integral component of Golgi membrane|mitochondrial membrane|	ubiquinone biosynthetic process|ubiquinone biosynthetic process|menaquinone biosynthetic process|menaquinone biosynthetic process|vitamin K biosynthetic process|vitamin K biosynthetic process|	prenyltransferase activity|protein binding|antioxidant activity|	1.2	0.00538
ENSG00000163527	STT3B	STT3B, subunit of the oligosaccharyltransferase complex (catalytic)	oligosaccharyltransferase complex|oligosaccharyltransferase complex|membrane|integral component of membrane|	glycoprotein catabolic process|response to unfolded protein|protein N-linked glycosylation via asparagine|protein N-linked glycosylation via asparagine|ER-associated ubiquitin-dependent protein catabolic process|co-translational protein modification|post-translational protein modification|	dolichyl-diphosphooligosaccharide-protein glycotransferase activity|dolichyl-diphosphooligosaccharide-protein glycotransferase activity|	-1.1	0.00538
ENSG00000196776	CD47	CD47 molecule	plasma membrane|integral component of plasma membrane|extracellular vesicular exosome|	cell adhesion|integrin-mediated signaling pathway|blood coagulation|opsonization|positive regulation of cell proliferation|response to bacterium|positive regulation of cell-cell adhesion|extracellular matrix organization|positive regulation of inflammatory response|positive regulation of phagocytosis|positive regulation of T cell activation|leukocyte migration|	protein binding|thrombospondin receptor activity|	1	0.00538
ENSG00000154227	CERS3	ceramide synthase 3	endoplasmic reticulum membrane|integral component of membrane|nuclear membrane|	regulation of transcription, DNA-templated|sphingolipid metabolic process|sphingolipid biosynthetic process|keratinocyte differentiation|small molecule metabolic process|ceramide biosynthetic process|	sequence-specific DNA binding transcription factor activity|sequence-specific DNA binding|sphingosine N-acyltransferase activity|	-1.8	0.00538
ENSG00000133321	RARRES3	retinoic acid receptor responder (tazarotene induced) 3	integral component of membrane|	phospholipid metabolic process|negative regulation of cell proliferation|lipid catabolic process|	phospholipase A2 activity|protein binding|	1.5	0.00538
ENSG00000164109	MAD2L1	MAD2 mitotic arrest deficient-like 1 (yeast)	kinetochore|kinetochore|condensed chromosome kinetochore|spindle pole|nucleus|nuclear pore|cytosol|cytosol|perinuclear region of cytoplasm|mitotic spindle|	mitotic sister chromatid segregation|mitotic cell cycle|mitotic cell cycle checkpoint|mitotic cell cycle checkpoint|mitotic spindle assembly checkpoint|anaphase-promoting complex-dependent proteasomal ubiquitin-dependent protein catabolic process|negative regulation of protein catabolic process|negative regulation of apoptotic process|negative regulation of mitotic cell cycle|negative regulation …	protein binding|identical protein binding|protein homodimerization activity|	1.9	0.00538
ENSG00000255767	RP13-512J5.1	N/A	None	None	None	1.6	0.00538
ENSG00000121900	TMEM54	transmembrane protein 54	cellular_component|integral component of membrane|	biological_process|	molecular_function|	2	0.00538
ENSG00000161944	ASGR2	asialoglycoprotein receptor 2	integral component of membrane|	receptor-mediated endocytosis|cell surface receptor signaling pathway|glycoprotein metabolic process|bone mineralization|regulation of protein stability|lipid homeostasis|	asialoglycoprotein receptor activity|protein binding|carbohydrate binding|	-1.7	0.00538
ENSG00000115107	STEAP3	STEAP family member 3, metalloreductase	multivesicular body|plasma membrane|endosome membrane|integral component of membrane|	cellular iron ion homeostasis|apoptotic process|cell cycle|protein secretion|protein secretion|transferrin transport|positive regulation of apoptotic process|transmembrane transport|oxidation-reduction process|	ferric-chelate reductase activity|protein binding|metal ion binding|	1.4	0.00538
ENSG00000183092	BEGAIN	brain-enriched guanylate kinase-associated	cytoplasm|membrane|dendrite|neuronal cell body|	None	protein binding|	-1.4	0.00538
ENSG00000073921	PICALM	phosphatidylinositol binding clathrin assembly protein	nucleus|Golgi apparatus|coated pit|coated pit|membrane|AP-2 adaptor complex|clathrin coat of coated pit|vesicle|presynaptic membrane|neuronal cell body|intracellular membrane-bounded organelle|postsynaptic membrane|perinuclear region of cytoplasm|neurofibrillary tangle|	protein complex assembly|receptor-mediated endocytosis|receptor-mediated endocytosis|axonogenesis|cell proliferation|negative regulation of gene expression|synaptic vesicle maturation|vesicle-mediated transport|endosomal transport|hemopoiesis|regulation of endocytosis|receptor internalization|regulation of protein localization|cargo loading into vesicle|positive regulation of transcription, DNA-t…	protein binding|1-phosphatidylinositol binding|clathrin binding|clathrin binding|clathrin binding|clathrin heavy chain binding|clathrin adaptor activity|	1.7	0.00558
ENSG00000205246	RPSAP58	ribosomal protein SA pseudogene 58	None	None	None	2.4	0.00558
ENSG00000082258	CCNT2	cyclin T2	nucleus|nucleoplasm|	regulation of cyclin-dependent protein serine/threonine kinase activity|transcription, DNA-templated|transcription from RNA polymerase II promoter|transcription initiation from RNA polymerase II promoter|transcription elongation from RNA polymerase II promoter|cell cycle|transforming growth factor beta receptor signaling pathway|gene expression|viral process|positive regulation of transcription f…	protein kinase binding|	1.3	0.00558
ENSG00000179284	DAND5	DAN domain family member 5, BMP antagonist	extracellular region|	determination of left/right asymmetry in lateral mesoderm|ventricular septum development|atrial septum development|negative regulation of transforming growth factor beta receptor signaling pathway|negative regulation of BMP signaling pathway|sequestering of nodal from receptor via nodal binding|determination of heart left/right asymmetry|negative regulation of nodal signaling pathway|	morphogen activity|	-1.4	0.00558
ENSG00000100312	ACR	acrosin	extracellular region|nucleus|Golgi-associated vesicle|acrosomal matrix|protein complex|	acrosome matrix dispersal|activation of adenylate cyclase activity|single fertilization|single fertilization|binding of sperm to zona pellucida|acrosome reaction|acrosome reaction|multicellular organism reproduction|response to steroid hormone|	DNA binding|amidase activity|serine-type endopeptidase activity|copper ion binding|protein binding|mannose binding|drug binding|zinc ion binding|fucose binding|	-1.2	0.00558
ENSG00000130332	LSM7	LSM7 homolog, U6 small nuclear RNA associated (S. cerevisiae)	spliceosomal complex|cytosol|	nuclear-transcribed mRNA catabolic process, deadenylation-dependent decay|mRNA processing|RNA splicing|gene expression|RNA metabolic process|mRNA metabolic process|exonucleolytic nuclear-transcribed mRNA catabolic process involved in deadenylation-dependent decay|	protein binding|U6 snRNA binding|	2.8	0.00558
ENSG00000176845	METRNL	meteorin, glial cell differentiation regulator-like	extracellular space|extracellular vesicular exosome|	response to cold|response to muscle activity|fat cell differentiation|negative regulation of inflammatory response|brown fat cell differentiation|positive regulation of brown fat cell differentiation|positive regulation of energy homeostasis|	molecular_function|hormone activity|	-2.2	0.00558
ENSG00000145050	MANF	mesencephalic astrocyte-derived neurotrophic factor	extracellular space|nucleus|perinuclear region of cytoplasm|	vasoconstriction of artery involved in ischemic response to lowering of systemic arterial blood pressure|response to unfolded protein|biological_process|	growth factor activity|poly(A) RNA binding|	2.7	0.00558
ENSG00000184863	RBM33	RNA binding motif protein 33	None	None	nucleotide binding|poly(A) RNA binding|	-1.6	0.00558
ENSG00000196110	ZNF699	zinc finger protein 699	nucleus|	transcription, DNA-templated|regulation of transcription, DNA-templated|	DNA binding|sequence-specific DNA binding transcription factor activity|metal ion binding|	-1.6	0.00558
ENSG00000112149	CD83	CD83 molecule	plasma membrane|integral component of plasma membrane|external side of plasma membrane|	defense response|humoral immune response|signal transduction|response to organic cyclic compound|negative regulation of interleukin-4 production|positive regulation of interleukin-10 production|positive regulation of interleukin-2 production|positive regulation of CD4-positive, alpha-beta T cell differentiation|	None	1.5	0.00558
ENSG00000170153	RNF150	ring finger protein 150	integral component of membrane|	None	zinc ion binding|	-1.7	0.0058
ENSG00000143318	CASQ1	calsequestrin 1 (fast-twitch, skeletal muscle)	mitochondrion|mitochondrial matrix|endoplasmic reticulum|smooth endoplasmic reticulum|Golgi apparatus|terminal cisterna lumen|T-tubule|I band|sarcoplasmic reticulum membrane|	endoplasmic reticulum organization|skeletal muscle tissue development|response to heat|response to organic substance|regulation of skeletal muscle contraction by regulation of release of sequestered calcium ion|response to denervation involved in regulation of muscle adaptation|ion transmembrane transport|regulation of sequestering of calcium ion|transmembrane transport|	calcium ion binding|	-1	0.0058
ENSG00000062485	CS	citrate synthase	nucleus|mitochondrion|mitochondrial matrix|mitochondrial matrix|extracellular vesicular exosome|	carbohydrate metabolic process|tricarboxylic acid cycle|tricarboxylic acid cycle|cellular metabolic process|cellular carbohydrate metabolic process|small molecule metabolic process|	citrate (Si)-synthase activity|citrate (Si)-synthase activity|poly(A) RNA binding|	1.8	0.0058
ENSG00000112195	TREML2	triggering receptor expressed on myeloid cells-like 2	plasma membrane|cell surface|integral component of membrane|	T cell activation|	receptor activity|protein binding|	1	0.0058
ENSG00000155561	NUP205	nucleoporin 205kDa	nuclear envelope|nuclear pore|nuclear pore|membrane|nuclear membrane|nuclear periphery|	protein import into nucleus, docking|mitotic cell cycle|carbohydrate metabolic process|nucleocytoplasmic transport|mitotic nuclear envelope disassembly|hexose transport|regulation of glucose transport|glucose transport|viral process|cytokine-mediated signaling pathway|small molecule metabolic process|mRNA transport|nuclear pore complex assembly|transmembrane transport|	protein binding|structural constituent of nuclear pore|	2.3	0.0058
ENSG00000156886	ITGAD	integrin, alpha D	plasma membrane|integrin complex|	immune response|cell adhesion|integrin-mediated signaling pathway|extracellular matrix organization|activated T cell proliferation|	metal ion binding|	-3.4	0.0058
ENSG00000150244	TRIM48	tripartite motif containing 48	intracellular|	None	zinc ion binding|	1	0.0058
ENSG00000127774	EMC6	ER membrane protein complex subunit 6	integral component of membrane|ER membrane protein complex|	None	None	1.8	0.0058
ENSG00000165416	SUGT1	SGT1, suppressor of G2 allele of SKP1 (S. cerevisiae)	ubiquitin ligase complex|kinetochore|nucleus|cytoplasm|cytosol|	mitotic nuclear division|nucleotide-binding domain, leucine rich repeat containing receptor signaling pathway|innate immune response|	protein binding|	-1.4	0.0058
ENSG00000105298	CACTIN	cactin, spliceosome C complex subunit	nucleus|cytoplasm|extracellular vesicular exosome|catalytic step 2 spliceosome|	mRNA splicing, via spliceosome|negative regulation of protein phosphorylation|multicellular organismal development|negative regulation of lipopolysaccharide-mediated signaling pathway|negative regulation of NF-kappaB transcription factor activity|negative regulation of interferon-beta production|negative regulation of interleukin-8 production|negative regulation of tumor necrosis factor productio…	protein binding|poly(A) RNA binding|	1.9	0.0058
ENSG00000154642	C21ORF91	chromosome 21 open reading frame 91	None	None	None	-1	0.0058
ENSG00000005075	POLR2J	polymerase (RNA) II (DNA directed) polypeptide J, 13.3kDa	nucleus|nucleoplasm|DNA-directed RNA polymerase II, core complex|	mRNA splicing, via spliceosome|DNA repair|transcription-coupled nucleotide-excision repair|nucleotide-excision repair|transcription from RNA polymerase II promoter|transcription from RNA polymerase II promoter|transcription initiation from RNA polymerase II promoter|transcription elongation from RNA polymerase II promoter|7-methylguanosine mRNA capping|RNA splicing|gene expression|viral process|p…	RNA polymerase II activity|DNA binding|DNA-directed RNA polymerase activity|protein binding|LRR domain binding|protein dimerization activity|	2.2	0.0058
ENSG00000198301	SDAD1	SDA1 domain containing 1	nucleolus|	ribosomal large subunit export from nucleus|protein transport|actin cytoskeleton organization|ribosomal large subunit biogenesis|	molecular_function|	-1.3	0.0058
ENSG00000112578	BYSL	bystin-like	nucleus|nucleolus|cytoplasm|membrane|intracellular membrane-bounded organelle|apical part of cell|	maturation of SSU-rRNA from tricistronic rRNA transcript (SSU-rRNA, 5.8S rRNA, LSU-rRNA)|trophectodermal cell differentiation|cell adhesion|female pregnancy|cell proliferation|	protein binding|poly(A) RNA binding|	-2	0.0058
ENSG00000161920	MED11	mediator complex subunit 11	mediator complex|	regulation of transcription from RNA polymerase II promoter|transcription from RNA polymerase II promoter|	RNA polymerase II transcription cofactor activity|protein binding|	-1.5	0.0058
ENSG00000165732	DDX21	DEAD (Asp-Glu-Ala-Asp) box helicase 21	nucleus|nucleolus|membrane|	osteoblast differentiation|ATP catabolic process|response to virus|response to exogenous dsRNA|	double-stranded RNA binding|ATP-dependent RNA helicase activity|ATP binding|poly(A) RNA binding|	-1.3	0.00601
ENSG00000156140	ADAMTS3	ADAM metallopeptidase with thrombospondin type 1 motif, 3	extracellular region|proteinaceous extracellular matrix|extracellular space|extracellular matrix|extracellular vesicular exosome|	proteolysis|vascular endothelial growth factor production|protein processing|extracellular matrix organization|collagen fibril organization|collagen fibril organization|collagen catabolic process|collagen biosynthetic process|extracellular fibril organization|positive regulation of vascular endothelial growth factor signaling pathway|	endopeptidase activity|metalloendopeptidase activity|protein binding|heparin binding|zinc ion binding|	-1.2	0.00601
ENSG00000139908	TSSK4	testis-specific serine kinase 4	None	protein phosphorylation|protein phosphorylation|multicellular organismal development|spermatogenesis|cell differentiation|positive regulation of CREB transcription factor activity|	magnesium ion binding|magnesium ion binding|protein serine/threonine kinase activity|protein serine/threonine kinase activity|protein binding|ATP binding|ATP binding|	-1.6	0.00601
ENSG00000101417	PXMP4	peroxisomal membrane protein 4, 24kDa	peroxisome|peroxisomal membrane|peroxisomal membrane|integral component of membrane|	biological_process|	protein binding|	-0.6	0.00601
ENSG00000136982	DSCC1	DNA replication and sister chromatid cohesion 1	chromosome, centromeric region|chromatin|nucleoplasm|	DNA replication|regulation of DNA replication|maintenance of mitotic sister chromatid cohesion|post-translational protein acetylation|	DNA binding|protein binding|	1.5	0.00601
ENSG00000149929	HIRIP3	HIRA interacting protein 3	nucleus|	chromatin assembly or disassembly|	protein binding|	-2.2	0.00601
ENSG00000018510	AGPS	alkylglycerone phosphate synthase	nucleolus|mitochondrion|peroxisome|peroxisomal membrane|peroxisomal matrix|membrane|intracellular membrane-bounded organelle|	lipid biosynthetic process|ether lipid biosynthetic process|ether lipid biosynthetic process|ether lipid biosynthetic process|cellular lipid metabolic process|small molecule metabolic process|oxidation-reduction process|	alkylglycerone-phosphate synthase activity|UDP-N-acetylmuramate dehydrogenase activity|FAD binding|	1.4	0.00601
ENSG00000164465	DCBLD1	discoidin, CUB and LCCL domain containing 1	integral component of membrane|	cell adhesion|	None	1.4	0.00601
ENSG00000251283	RP11-171N4.2	N/A	None	None	None	-2	0.00601
ENSG00000101412	E2F1	E2F transcription factor 1	nucleus|nucleoplasm|cytoplasm|Rb-E2F complex|	DNA damage checkpoint|mitotic G1 phase|G1/S transition of mitotic cell cycle|mitotic G2 phase|negative regulation of transcription from RNA polymerase II promoter|mitotic cell cycle|transcription, DNA-templated|regulation of transcription, DNA-templated|apoptotic process|Notch signaling pathway|spermatogenesis|cell proliferation|intrinsic apoptotic signaling pathway in response to DNA damage|posi…	core promoter binding|DNA binding|DNA binding|sequence-specific DNA binding transcription factor activity|sequence-specific DNA binding transcription factor activity|transcription corepressor activity|protein binding|transcription factor binding|sequence-specific DNA binding|	1.2	0.00601
ENSG00000257962	RP11-219B4.6	N/A	None	None	None	1.2	0.00601
ENSG00000197323	TRIM33	tripartite motif containing 33	nucleus|nucleoplasm|intracellular membrane-bounded organelle|	negative regulation of transcription from RNA polymerase II promoter|transcription, DNA-templated|transcription initiation from RNA polymerase II promoter|transforming growth factor beta receptor signaling pathway|gene expression|protein ubiquitination|protein ubiquitination|regulation of transforming growth factor beta receptor signaling pathway|negative regulation of BMP signaling pathway|negat…	DNA binding|ubiquitin-protein transferase activity|protein binding|zinc ion binding|ligase activity|co-SMAD binding|R-SMAD binding|	1.3	0.00601
ENSG00000204310	AGPAT1	1-acylglycerol-3-phosphate O-acyltransferase 1	endoplasmic reticulum|endoplasmic reticulum membrane|membrane|integral component of membrane|	positive regulation of cytokine production|positive regulation of cytokine-mediated signaling pathway|energy reserve metabolic process|phospholipid metabolic process|phosphatidic acid biosynthetic process|phosphatidic acid biosynthetic process|CDP-diacylglycerol biosynthetic process|triglyceride biosynthetic process|positive regulation of cellular metabolic process|cellular lipid metabolic proces…	1-acylglycerol-3-phosphate O-acyltransferase activity|	1.2	0.00601
ENSG00000112742	TTK	TTK protein kinase	spindle|membrane|	spindle organization|mitotic spindle organization|mitotic spindle assembly checkpoint|positive regulation of cell proliferation|positive regulation of pathway-restricted SMAD protein phosphorylation|peptidyl-tyrosine phosphorylation|peptidyl-tyrosine phosphorylation|chromosome separation|	protein serine/threonine kinase activity|protein serine/threonine/tyrosine kinase activity|protein tyrosine kinase activity|protein binding|ATP binding|	1.2	0.00601
ENSG00000242550	SERPINB10	serpin peptidase inhibitor, clade B (ovalbumin), member 10	extracellular space|nucleus|cytoplasm|	negative regulation of endopeptidase activity|regulation of proteolysis|	serine-type endopeptidase inhibitor activity|	-2.1	0.00601
ENSG00000102978	POLR2C	polymerase (RNA) II (DNA directed) polypeptide C, 33kDa	nucleus|nucleoplasm|DNA-directed RNA polymerase II, core complex|cytoplasm|microtubule cytoskeleton|	mRNA splicing, via spliceosome|DNA repair|transcription-coupled nucleotide-excision repair|nucleotide-excision repair|transcription from RNA polymerase II promoter|transcription from RNA polymerase II promoter|transcription initiation from RNA polymerase II promoter|transcription elongation from RNA polymerase II promoter|7-methylguanosine mRNA capping|RNA splicing|gene expression|viral process|p…	RNA polymerase II activity|DNA binding|protein dimerization activity|	-1.3	0.00601
ENSG00000048991	R3HDM1	R3H domain containing 1	None	None	poly(A) RNA binding|	-2.2	0.00601
ENSG00000038945	MSR1	macrophage scavenger receptor 1	collagen trimer|cytosol|plasma membrane|integral component of plasma membrane|endocytic vesicle membrane|low-density lipoprotein particle|	receptor-mediated endocytosis|positive regulation of macrophage derived foam cell differentiation|positive regulation of cholesterol storage|cholesterol transport|plasma lipoprotein particle clearance|lipoprotein transport|	scavenger receptor activity|protein binding|low-density lipoprotein particle binding|	2.6	0.00601
ENSG00000118518	RNF146	ring finger protein 146	nucleus|cytosol|	Wnt signaling pathway|protein ubiquitination involved in ubiquitin-dependent protein catabolic process|protein autoubiquitination|protein K48-linked ubiquitination|positive regulation of canonical Wnt signaling pathway|	ubiquitin-protein transferase activity|protein binding|zinc ion binding|ligase activity|poly-ADP-D-ribose binding|	-1.4	0.00601
ENSG00000164707	SLC13A4	solute carrier family 13 (sodium/sulfate symporter), member 4	plasma membrane|integral component of plasma membrane|	sulfate transport|sodium ion transmembrane transport|transmembrane transport|	sodium:sulfate symporter activity|	1.7	0.00601
ENSG00000217930	PAM16	presequence translocase-associated motor 16 homolog (S. cerevisiae)	mitochondrial inner membrane presequence translocase complex|	protein targeting to mitochondrion|protein import into mitochondrial matrix|cellular protein metabolic process|	None	-1.3	0.00601
ENSG00000163918	RFC4	replication factor C (activator 1) 4, 37kDa	nucleoplasm|DNA replication factor C complex|	mitotic cell cycle|telomere maintenance via recombination|telomere maintenance|DNA replication|DNA replication|DNA strand elongation involved in DNA replication|DNA repair|DNA repair|transcription-coupled nucleotide-excision repair|nucleotide-excision repair|nucleotide-excision repair, DNA gap filling|telomere maintenance via semi-conservative replication|phosphatidylinositol-mediated signaling|	DNA binding|protein binding|ATP binding|nucleoside-triphosphatase activity|	2.6	0.00622
ENSG00000237896	AC005008.2	N/A	None	None	None	1	0.00622
ENSG00000049283	EPN3	epsin 3	nucleus|coated pit|extrinsic component of plasma membrane|clathrin-coated vesicle|perinuclear region of cytoplasm|extracellular vesicular exosome|	None	protein binding|lipid binding|	-1.7	0.00622
ENSG00000168002	POLR2G	polymerase (RNA) II (DNA directed) polypeptide G	cytoplasmic mRNA processing body|nucleus|nucleoplasm|DNA-directed RNA polymerase II, core complex|nucleolus|	nuclear-transcribed mRNA catabolic process, exonucleolytic|mRNA splicing, via spliceosome|DNA repair|transcription-coupled nucleotide-excision repair|nucleotide-excision repair|transcription from RNA polymerase II promoter|transcription from RNA polymerase II promoter|transcription initiation from RNA polymerase II promoter|transcription initiation from RNA polymerase II promoter|transcription el…	single-stranded DNA binding|single-stranded RNA binding|DNA-directed RNA polymerase activity|translation initiation factor binding|	1.1	0.00622
ENSG00000111704	NANOG	Nanog homeobox	nucleus|nucleus|nucleoplasm|nucleolus|	negative regulation of transcription from RNA polymerase II promoter|mesodermal cell fate commitment|endodermal cell fate specification|transcription, DNA-templated|regulation of transcription, DNA-templated|cell proliferation|positive regulation of cell proliferation|gonad development|embryo development|embryonic pattern specification|negative regulation of cell fate commitment|regulation of gen…	enhancer sequence-specific DNA binding|DNA binding|chromatin binding|sequence-specific DNA binding transcription factor activity|transcription corepressor activity|	-0.9	0.00622
ENSG00000169446	MMGT1	membrane magnesium transporter 1	Golgi membrane|early endosome|Golgi apparatus|membrane|integral component of membrane|early endosome membrane|ER membrane protein complex|	magnesium ion transport|	magnesium ion transmembrane transporter activity|	2.2	0.00622
ENSG00000142657	PGD	phosphogluconate dehydrogenase	nucleus|cytosol|extracellular vesicular exosome|	carbohydrate metabolic process|pentose-phosphate shunt|pentose-phosphate shunt|pentose-phosphate shunt, oxidative branch|pentose biosynthetic process|D-gluconate metabolic process|small molecule metabolic process|oxidation-reduction process|	phosphogluconate dehydrogenase (decarboxylating) activity|phosphogluconate dehydrogenase (decarboxylating) activity|NADP binding|	1.7	0.00622
ENSG00000129128	SPCS3	signal peptidase complex subunit 3 homolog (S. cerevisiae)	endoplasmic reticulum|signal peptidase complex|endoplasmic reticulum membrane|integral component of membrane|	translation|signal peptide processing|proteolysis|SRP-dependent cotranslational protein targeting to membrane|gene expression|cellular protein metabolic process|regulation of insulin secretion|	peptidase activity|	1.3	0.00622
ENSG00000174197	MGA	MGA, MAX dimerization protein	transcription factor complex|MLL1 complex|	transcription, DNA-templated|regulation of transcription, DNA-templated|	DNA binding|sequence-specific DNA binding transcription factor activity|protein dimerization activity|	-1.4	0.00622
ENSG00000122359	ANXA11	annexin A11	nucleus|nuclear envelope|nuclear envelope|nucleoplasm|nucleoplasm|cytoplasm|spindle|membrane|midbody|melanosome|specific granule|azurophil granule|phagocytic vesicle|extracellular vesicular exosome|	phagocytosis|cytokinesis, completion of separation|response to calcium ion|	calcium ion binding|protein binding|calcium-dependent phospholipid binding|phosphatidylethanolamine binding|MHC class II protein complex binding|S100 protein binding|poly(A) RNA binding|calcium-dependent protein binding|	-1.4	0.00622
ENSG00000180596	HIST1H2BC	histone cluster 1, H2bc	nucleosome|extracellular space|nucleus|nucleoplasm|extracellular vesicular exosome|	innate immune response in mucosa|chromatin organization|nucleosome assembly|antibacterial humoral response|defense response to Gram-positive bacterium|	DNA binding|protein heterodimerization activity|	1.7	0.00622
ENSG00000198042	MAK16	MAK16 homolog (S. cerevisiae)	nucleolus|	None	poly(A) RNA binding|	-2	0.00646
ENSG00000066336	SPI1	Spi-1 proto-oncogene	nuclear chromatin|	negative regulation of transcription from RNA polymerase II promoter|lymphoid progenitor cell differentiation|regulation of transcription from RNA polymerase II promoter|transcription from RNA polymerase II promoter|transcription from RNA polymerase II promoter|transcription from RNA polymerase II promoter|lymphocyte differentiation|erythrocyte differentiation|macrophage differentiation|granulocy…	RNA polymerase II distal enhancer sequence-specific DNA binding|sequence-specific DNA binding RNA polymerase II transcription factor activity|core promoter binding|RNA polymerase II transcription factor binding|RNA polymerase II distal enhancer sequence-specific DNA binding transcription factor activity involved in positive regulation of transcription|sequence-specific DNA binding transcription f…	-1.5	0.00646
ENSG00000068784	SRBD1	S1 RNA binding domain 1	None	nucleobase-containing compound metabolic process|	RNA binding|hydrolase activity, acting on ester bonds|	-1.8	0.00646
ENSG00000185164	NOMO2	NODAL modulator 2	endoplasmic reticulum membrane|integral component of membrane|	None	protein binding|carbohydrate binding|	-1.3	0.00646
ENSG00000160124	CCDC58	coiled-coil domain containing 58	mitochondrion|	None	None	-1.4	0.00646
ENSG00000187082	DEFB106B	defensin, beta 106B	extracellular region|	defense response to bacterium|	None	-0.8	0.00646
ENSG00000125482	TTF1	transcription termination factor, RNA polymerase I	nucleus|nucleus|nucleoplasm|nucleolus|cytoplasm|plasma membrane|	chromatin remodeling|DNA-templated transcription, termination|regulation of transcription, DNA-templated|transcription from RNA polymerase I promoter|transcription initiation from RNA polymerase I promoter|termination of RNA polymerase I transcription|negative regulation of DNA replication|gene expression|	DNA binding|chromatin binding|	-1	0.00646
ENSG00000006125	AP2B1	adaptor-related protein complex 2, beta 1 subunit	trans-Golgi network|cytosol|plasma membrane|coated pit|membrane|clathrin adaptor complex|endocytic vesicle membrane|clathrin-coated endocytic vesicle membrane|intracellular membrane-bounded organelle|	intracellular protein transport|endocytosis|epidermal growth factor receptor signaling pathway|synaptic transmission|axon guidance|viral process|antigen processing and presentation of exogenous peptide antigen via MHC class II|negative regulation of epidermal growth factor receptor signaling pathway|neurotrophin TRK receptor signaling pathway|clathrin coat assembly|regulation of defense response …	protein binding|protein transporter activity|clathrin binding|protein complex binding|	2.2	0.00646
ENSG00000162063	CCNF	cyclin F	nucleus|centriole|SCF ubiquitin ligase complex|	re-entry into mitotic cell cycle|placenta development|mitotic nuclear division|negative regulation of centrosome duplication|protein ubiquitination|SCF-dependent proteasomal ubiquitin-dependent protein catabolic process|	protein binding|	-1.3	0.00646
ENSG00000122783	C7ORF49	chromosome 7 open reading frame 49	cytoplasm|	None	None	-0.9	0.00646
ENSG00000168135	KCNJ4	potassium inwardly-rectifying channel, subfamily J, member 4	plasma membrane|voltage-gated potassium channel complex|basolateral plasma membrane|cell junction|cytoplasmic vesicle membrane|postsynaptic membrane|	potassium ion transport|synaptic transmission|regulation of ion transmembrane transport|potassium ion transmembrane transport|potassium ion transmembrane transport|	inward rectifier potassium channel activity|protein binding|PDZ domain binding|	2.2	0.00646
ENSG00000213809	KLRK1	killer cell lectin-like receptor subfamily K, member 1	None	None	None	1	0.00646
ENSG00000168214	RBPJ	recombination signal binding protein for immunoglobulin kappa J region	MAML1-RBP-Jkappa- ICN1 complex|nucleus|nucleoplasm|transcription factor complex|nucleolus|cytoplasm|	negative regulation of transcription from RNA polymerase II promoter|negative regulation of transcription from RNA polymerase II promoter|angiogenesis|epithelial to mesenchymal transition|blood vessel remodeling|inflammatory response to antigenic stimulus|outflow tract morphogenesis|endocardium morphogenesis|epithelial to mesenchymal transition involved in endocardial cushion formation|cardiac le…	recombinase activity|RNA polymerase II core promoter proximal region sequence-specific DNA binding|RNA polymerase II core promoter sequence-specific DNA binding|RNA polymerase II core promoter proximal region sequence-specific DNA binding transcription factor activity involved in positive regulation of transcription|RNA polymerase II repressing transcription factor binding|DNA binding|chromatin b…	-1.1	0.00646
ENSG00000110921	MVK	mevalonate kinase	cytosol|cytosol|extracellular vesicular exosome|	cholesterol biosynthetic process|cholesterol biosynthetic process|isoprenoid biosynthetic process|phosphorylation|isopentenyl diphosphate biosynthetic process, mevalonate pathway|small molecule metabolic process|negative regulation of inflammatory response|	mevalonate kinase activity|mevalonate kinase activity|mevalonate kinase activity|ATP binding|identical protein binding|	-2	0.00646
ENSG00000163421	PROK2	prokineticin 2	extracellular region|	activation of MAPK activity|angiogenesis|chemotaxis|inflammatory response|G-protein coupled receptor signaling pathway|positive regulation of cytosolic calcium ion concentration|neuropeptide signaling pathway|spermatogenesis|circadian rhythm|cell proliferation|sensory perception of pain|negative regulation of apoptotic process|positive regulation of smooth muscle contraction|	G-protein coupled receptor binding|	1.2	0.00646
ENSG00000140400	MAN2C1	mannosidase, alpha, class 2C, member 1	None	mannose metabolic process|	alpha-mannosidase activity|zinc ion binding|carbohydrate binding|	-1.2	0.00646
ENSG00000203818	HIST2H3PS2	histone cluster 2, H3, pseudogene 2	None	None	None	-1.7	0.00646
ENSG00000132466	ANKRD17	ankyrin repeat domain 17	nucleus|cytoplasm|membrane|	blood vessel maturation|viral process|negative regulation of smooth muscle cell differentiation|	poly(A) RNA binding|	1.2	0.00646
ENSG00000125834	STK35	serine/threonine kinase 35	nucleolus|cytoplasm|	protein phosphorylation|	protein serine/threonine kinase activity|ATP binding|	-1.6	0.00668
ENSG00000198374	HIST1H2AL	histone cluster 1, H2al	None	None	None	2.6	0.00668
ENSG00000114395	CYB561D2	cytochrome b561 family, member D2	integral component of membrane|	oxidation-reduction process|	metal ion binding|	1.4	0.00668
ENSG00000143621	ILF2	interleukin enhancer binding factor 2	nucleus|nucleolus|cytoplasm|membrane|ribonucleoprotein complex|	transcription, DNA-templated|immune response|positive regulation of transcription, DNA-templated|	DNA binding|double-stranded RNA binding|protein binding|ATP binding|transferase activity|poly(A) RNA binding|	-1.3	0.00668
ENSG00000203697	CAPN8	calpain 8	cytoplasm|Golgi apparatus|	proteolysis|	calcium-dependent cysteine-type endopeptidase activity|calcium ion binding|	-1.9	0.00668
ENSG00000214160	ALG3	ALG3, alpha-1,3- mannosyltransferase	endoplasmic reticulum membrane|endoplasmic reticulum membrane|integral component of membrane|	protein glycosylation|dolichol-linked oligosaccharide biosynthetic process|protein N-linked glycosylation via asparagine|post-translational protein modification|cellular protein metabolic process|mannosylation|mannosylation|	alpha-1,3-mannosyltransferase activity|dol-P-Man:Man(5)GlcNAc(2)-PP-Dol alpha-1,3-mannosyltransferase activity|	1.4	0.00668
ENSG00000168546	GFRA2	GDNF family receptor alpha 2	plasma membrane|extrinsic component of membrane|anchored component of membrane|	transmembrane receptor protein tyrosine kinase signaling pathway|nervous system development|negative regulation of protein autophosphorylation|glial cell-derived neurotrophic factor receptor signaling pathway|	glial cell-derived neurotrophic factor receptor activity|	-2.4	0.00668
ENSG00000142606	MMEL1	membrane metallo-endopeptidase-like 1	extracellular space|endoplasmic reticulum|Golgi apparatus|integral component of membrane|	proteolysis|	metalloendopeptidase activity|zinc ion binding|	-2.5	0.00668
ENSG00000172188	OR4C11	olfactory receptor, family 4, subfamily C, member 11	plasma membrane|integral component of membrane|	G-protein coupled receptor signaling pathway|detection of chemical stimulus involved in sensory perception of smell|	G-protein coupled receptor activity|olfactory receptor activity|	-1.5	0.00668
ENSG00000083312	TNPO1	transportin 1	nucleus|cytoplasm|cytosol|	protein import into nucleus, translocation|gene expression|viral process|RNA metabolic process|mRNA metabolic process|	protein binding|nuclear localization sequence binding|Ran GTPase binding|poly(A) RNA binding|	-2.3	0.00668
ENSG00000156261	CCT8	chaperonin containing TCP1, subunit 8 (theta)	zona pellucida receptor complex|cytoplasm|centrosome|cytosol|cytosol|chaperonin-containing T-complex|microtubule|aggresome|cell body|intermediate filament cytoskeleton|extracellular vesicular exosome|	ATP catabolic process|protein folding|binding of sperm to zona pellucida|cellular protein metabolic process|'de novo' posttranslational protein folding|	ATP binding|ATPase activity, coupled|unfolded protein binding|	-1.7	0.00668
ENSG00000165389	SPTSSA	serine palmitoyltransferase, small subunit A	integral component of membrane|serine C-palmitoyltransferase complex|	sphingolipid biosynthetic process|	serine C-palmitoyltransferase activity|protein binding|	-1.3	0.00668
ENSG00000155975	VPS37A	vacuolar protein sorting 37 homolog A (S. cerevisiae)	ESCRT I complex|nucleus|cytoplasm|centrosome|endosome membrane|late endosome membrane|intracellular membrane-bounded organelle|	cell death|protein transport|viral process|endosomal transport|viral life cycle|virion assembly|viral protein processing|ubiquitin-dependent protein catabolic process via the multivesicular body sorting pathway|ubiquitin-dependent protein catabolic process via the multivesicular body sorting pathway|membrane organization|intracellular transport of virus|	None	1.8	0.00668
ENSG00000169710	FASN	fatty acid synthase	cytoplasm|mitochondrion|Golgi apparatus|cytosol|plasma membrane|membrane|melanosome|glycogen granule|extracellular vesicular exosome|	osteoblast differentiation|acetyl-CoA metabolic process|energy reserve metabolic process|fatty acid metabolic process|fatty acid biosynthetic process|vitamin metabolic process|water-soluble vitamin metabolic process|pantothenate metabolic process|triglyceride biosynthetic process|positive regulation of cellular metabolic process|long-chain fatty-acyl-CoA biosynthetic process|cellular lipid metabo…	fatty acid synthase activity|[acyl-carrier-protein] S-acetyltransferase activity|[acyl-carrier-protein] S-malonyltransferase activity|3-oxoacyl-[acyl-carrier-protein] synthase activity|3-oxoacyl-[acyl-carrier-protein] reductase (NADPH) activity|3-hydroxypalmitoyl-[acyl-carrier-protein] dehydratase activity|enoyl-[acyl-carrier-protein] reductase (NADPH, B-specific) activity|oleoyl-[acyl-carrier-pr…	1.5	0.00668
ENSG00000183246	RIMBP3C	RIMS binding protein 3C	None	None	None	3	0.00668
ENSG00000060069	CTDP1	CTD (carboxy-terminal domain, RNA polymerase II, polypeptide A) phosphatase, subunit 1	spindle pole|nucleus|nucleoplasm|cytoplasm|centrosome|spindle|actin cytoskeleton|midbody|spindle midzone|	transcription from RNA polymerase II promoter|transcription elongation from RNA polymerase II promoter|protein dephosphorylation|exit from mitosis|gene expression|viral process|positive regulation of viral transcription|	DNA-directed RNA polymerase activity|CTD phosphatase activity|	-2	0.00694
ENSG00000136824	SMC2	structural maintenance of chromosomes 2	nuclear chromosome|condensed chromosome|condensin complex|nucleus|nucleoplasm|cytoplasm|cytosol|extracellular vesicular exosome|	mitotic cell cycle|mitotic chromosome condensation|meiotic chromosome condensation|meiotic chromosome segregation|kinetochore organization|	protein binding|ATP binding|protein heterodimerization activity|	1	0.00694
ENSG00000150938	CRIM1	cysteine rich transmembrane BMP regulator 1 (chordin-like)	plasma membrane|integral component of membrane|extracellular vesicular exosome|	regulation of cell growth|nervous system development|negative regulation of endopeptidase activity|insulin-like growth factor receptor signaling pathway|	serine-type endopeptidase inhibitor activity|insulin-like growth factor-activated receptor activity|insulin-like growth factor binding|PDZ domain binding|	-2.7	0.00694
ENSG00000068079	IFI35	interferon-induced protein 35	nucleus|cytosol|	cytokine-mediated signaling pathway|type I interferon signaling pathway|	protein binding|	-1.9	0.00694
ENSG00000166598	HSP90B1	heat shock protein 90kDa beta (Grp94), member 1	extracellular region|nucleus|endoplasmic reticulum|endoplasmic reticulum|endoplasmic reticulum lumen|endoplasmic reticulum lumen|endoplasmic reticulum membrane|cytosol|plasma membrane|membrane|midbody|melanosome|perinuclear region of cytoplasm|extracellular vesicular exosome|endocytic vesicle lumen|	response to hypoxia|toll-like receptor signaling pathway|protein folding|activation of signaling protein activity involved in unfolded protein response|protein transport|ER-associated ubiquitin-dependent protein catabolic process|endoplasmic reticulum unfolded protein response|actin rod assembly|negative regulation of apoptotic process|negative regulation of apoptotic process|regulation of phosph…	RNA binding|calcium ion binding|protein binding|ATP binding|protein phosphatase binding|virion binding|low-density lipoprotein particle receptor binding|unfolded protein binding|	0.8	0.00694
ENSG00000116906	GNPAT	glyceronephosphate O-acyltransferase	mitochondrion|peroxisome|peroxisome|peroxisomal membrane|peroxisomal membrane|peroxisomal matrix|membrane|	phospholipid metabolic process|phosphatidic acid biosynthetic process|synapse assembly|response to nutrient|ether lipid biosynthetic process|ether lipid biosynthetic process|cerebellum morphogenesis|paranodal junction assembly|response to drug|response to starvation|cellular lipid metabolic process|small molecule metabolic process|glycerophospholipid biosynthetic process|response to fatty acid|	receptor binding|glycerone-phosphate O-acyltransferase activity|glycerone-phosphate O-acyltransferase activity|palmitoyl-CoA hydrolase activity|	-1.7	0.00694
ENSG00000100075	SLC25A1	solute carrier family 25 (mitochondrial carrier; citrate transporter), member 1	nucleus|mitochondrial inner membrane|integral component of membrane|extracellular vesicular exosome|	carbohydrate metabolic process|glucose metabolic process|gluconeogenesis|citrate transport|triglyceride biosynthetic process|long-chain fatty-acyl-CoA biosynthetic process|cellular lipid metabolic process|small molecule metabolic process|transmembrane transport|	citrate transmembrane transporter activity|	1.1	0.00694
ENSG00000197329	PELI1	pellino E3 ubiquitin protein ligase 1	nucleus|cytosol|	positive regulation of cytokine production|toll-like receptor signaling pathway|MyD88-dependent toll-like receptor signaling pathway|Toll signaling pathway|positive regulation of B cell proliferation|positive regulation of protein ubiquitination|negative regulation of NF-kappaB transcription factor activity|response to lipopolysaccharide|toll-like receptor 2 signaling pathway|positive regulation …	ubiquitin-protein transferase activity|protein binding|ligase activity|	-1.3	0.00694
ENSG00000172046	USP19	ubiquitin specific peptidase 19	endoplasmic reticulum membrane|cytosol|integral component of membrane|	skeletal muscle atrophy|protein deubiquitination|ER-associated ubiquitin-dependent protein catabolic process|regulation of protein stability|response to endoplasmic reticulum stress|negative regulation of skeletal muscle tissue development|positive regulation of cell cycle process|regulation of cellular response to hypoxia|	ubiquitin-specific protease activity|protein binding|metal ion binding|	-3.3	0.00694
ENSG00000165661	QSOX2	quiescin Q6 sulfhydryl oxidase 2	extracellular region|plasma membrane|integral component of membrane|nuclear membrane|	cell redox homeostasis|oxidation-reduction process|	thiol oxidase activity|	1	0.00694
ENSG00000197548	ATG7	autophagy related 7	pre-autophagosomal structure|cytoplasm|cytosol|axoneme|	mitochondrion degradation|liver development|cellular protein modification process|protein lipidation|C-terminal protein lipidation|cellular amino acid metabolic process|cellular response to nitrogen starvation|organelle organization|adult walking behavior|cellular response to starvation|post-embryonic development|positive regulation of autophagy|protein transport|positive regulation of macroautop…	ubiquitin activating enzyme activity|protein binding|transcription factor binding|Atg12 activating enzyme activity|Atg12 activating enzyme activity|Atg8 activating enzyme|protein homodimerization activity|	1	0.00694
ENSG00000006715	VPS41	vacuolar protein sorting 41 homolog (S. cerevisiae)	lysosomal membrane|early endosome|late endosome|Golgi-associated vesicle|cytosol|microtubule|membrane|HOPS complex|	intracellular protein transport|biological_process|vesicle-mediated transport|Golgi vesicle transport|	molecular_function|protein binding|microtubule binding|zinc ion binding|	0.9	0.00694
ENSG00000099999	RNF215	ring finger protein 215	integral component of membrane|	None	zinc ion binding|	-2	0.00694
ENSG00000114737	CISH	cytokine inducible SH2-containing protein	cellular_component|cytosol|plasma membrane|	regulation of cell growth|protein kinase C-activating G-protein coupled receptor signaling pathway|negative regulation of signal transduction|protein ubiquitination|intracellular signal transduction|JAK-STAT cascade involved in growth hormone signaling pathway|	molecular_function|protein binding|	-2.1	0.00694
ENSG00000137492	PRKRIR	protein-kinase, interferon-inducible double stranded RNA dependent inhibitor, repressor of (P58 repressor)	nucleus|	response to stress|signal transduction|negative regulation of cell proliferation|	DNA binding|metal ion binding|protein dimerization activity|	2.6	0.00694
ENSG00000101294	HM13	histocompatibility (minor) 13	endoplasmic reticulum|rough endoplasmic reticulum|plasma membrane|cell surface|membrane|integral component of cytoplasmic side of endoplasmic reticulum membrane|integral component of lumenal side of endoplasmic reticulum membrane|	membrane protein proteolysis|	protein binding|peptidase activity|aspartic endopeptidase activity, intramembrane cleaving|protein homodimerization activity|	-0.9	0.00694
ENSG00000211976	IGHV3-73	immunoglobulin heavy variable 3-73	None	None	None	1.6	0.00694
ENSG00000161980	POLR3K	polymerase (RNA) III (DNA directed) polypeptide K, 12.3 kDa	nucleoplasm|DNA-directed RNA polymerase III complex|cytosol|	transcription from RNA polymerase III promoter|transcription elongation from RNA polymerase III promoter|termination of RNA polymerase III transcription|termination of RNA polymerase III transcription|gene expression|positive regulation of type I interferon production|innate immune response|defense response to virus|	RNA polymerase III activity|DNA binding|DNA-directed RNA polymerase activity|zinc ion binding|	-1.8	0.00694
ENSG00000163634	THOC7	THO complex 7 homolog (Drosophila)	transcription export complex|THO complex|THO complex part of transcription export complex|nucleus|cytoplasm|nuclear speck|	mRNA processing|mRNA export from nucleus|RNA splicing|viral mRNA export from host cell nucleus|	RNA binding|protein binding|	-1.6	0.00694
ENSG00000103226	NOMO3	NODAL modulator 3	cellular_component|integral component of membrane|	biological_process|	molecular_function|carbohydrate binding|	1.7	0.00694
ENSG00000136631	VPS45	vacuolar protein sorting 45 homolog (S. cerevisiae)	Golgi membrane|cellular_component|Golgi apparatus|endosome membrane|integral component of membrane|	intracellular protein transport|vesicle docking involved in exocytosis|blood coagulation|	molecular_function|	-1.2	0.00694
ENSG00000150526	MIA2	melanoma inhibitory activity 2	extracellular region|endoplasmic reticulum exit site|	cholesterol homeostasis|triglyceride homeostasis|	None	-1.4	0.00694
ENSG00000121579	NAA50	N(alpha)-acetyltransferase 50, NatE catalytic subunit	cytoplasm|NatA complex|extracellular vesicular exosome|	N-terminal protein amino acid acetylation|histone H4 acetylation|mitotic sister chromatid cohesion, centromeric|	peptide alpha-N-acetyltransferase activity|protein binding|H4 histone acetyltransferase activity|peptidyl-lysine N-acetyltransferase activity|	-1.5	0.00694
ENSG00000182518	FAM104B	family with sequence similarity 104, member B	None	None	None	-2.1	0.00718
ENSG00000153914	SREK1	splicing regulatory glutamine/lysine-rich protein 1	nucleus|spliceosomal complex|mitochondrion|intracellular membrane-bounded organelle|	mRNA processing|RNA splicing|	nucleotide binding|poly(A) RNA binding|	-2.1	0.00718
ENSG00000188408	MAGEB5	melanoma antigen family B, 5	cellular_component|	biological_process|	molecular_function|	0.9	0.00718
ENSG00000121621	KIF18A	kinesin family member 18A	ruffle|nucleus|cytoplasm|microtubule organizing center|kinetochore microtubule|cytosol|kinesin complex|caveola|microtubule cytoskeleton|	mitotic cell cycle|ATP catabolic process|microtubule-based movement|microtubule depolymerization|mitotic metaphase plate congression|blood coagulation|metabolic process|protein transport|antigen processing and presentation of exogenous peptide antigen via MHC class II|	actin binding|protein binding|ATP binding|microtubule binding|plus-end-directed microtubule motor activity|ubiquitin binding|microtubule plus-end binding|tubulin-dependent ATPase activity|	2.2	0.00718
ENSG00000172339	ALG14	ALG14, UDP-N-acetylglucosaminyltransferase subunit	endoplasmic reticulum membrane|integral component of membrane|	dolichol-linked oligosaccharide biosynthetic process|protein N-linked glycosylation via asparagine|post-translational protein modification|cellular protein metabolic process|	None	1.5	0.00718
ENSG00000184162	NR2C2AP	nuclear receptor 2C2-associated protein	nucleoplasm|extracellular vesicular exosome|	transcription initiation from RNA polymerase II promoter|cell adhesion|gene expression|	protein binding|	-1.3	0.00718
ENSG00000105197	TIMM50	translocase of inner mitochondrial membrane 50 homolog (S. cerevisiae)	mitochondrion|mitochondrial inner membrane|mitochondrial inner membrane presequence translocase complex|integral component of membrane|nuclear speck|	release of cytochrome c from mitochondria|protein dephosphorylation|protein targeting to mitochondrion|mitochondrial membrane organization|peptidyl-tyrosine dephosphorylation|cellular protein metabolic process|	RNA binding|phosphoprotein phosphatase activity|protein serine/threonine phosphatase activity|protein tyrosine phosphatase activity|interleukin-2 receptor binding|protein binding|ribonucleoprotein complex binding|	-2	0.00718
ENSG00000175066	GK5	glycerol kinase 5 (putative)	None	phosphorylation|glycerol catabolic process|	glycerol kinase activity|ATP binding|	-2.7	0.00718
ENSG00000162227	TAF6L	TAF6-like RNA polymerase II, p300/CBP-associated factor (PCAF)-associated factor, 65kDa	histone deacetylase complex|STAGA complex|	chromatin organization|chromatin remodeling|DNA-templated transcription, initiation|regulation of transcription from RNA polymerase II promoter|histone H3 acetylation|regulation of sequence-specific DNA binding transcription factor activity|	DNA binding|transcription coactivator activity|histone acetyltransferase activity|protein binding|protein heterodimerization activity|	-1.1	0.00718
ENSG00000204174	NPY4R	neuropeptide Y receptor Y4	plasma membrane|integral component of plasma membrane|	G-protein coupled receptor signaling pathway|neuropeptide signaling pathway|digestion|feeding behavior|blood circulation|	peptide YY receptor activity|pancreatic polypeptide receptor activity|G-protein coupled receptor activity|peptide binding|	-1.1	0.00718
ENSG00000215114	UBXN2B	UBX domain protein 2B	nucleus|endoplasmic reticulum|Golgi apparatus|cytosol|	None	None	3	0.00718
ENSG00000247626	MARS2	methionyl-tRNA synthetase 2, mitochondrial	mitochondrial matrix|mitochondrial matrix|	tRNA aminoacylation for protein translation|methionyl-tRNA aminoacylation|cell death|gene expression|	methionine-tRNA ligase activity|ATP binding|	-0.9	0.00718
ENSG00000116030	SUMO1	small ubiquitin-like modifier 1	nucleus|nuclear pore|nucleoplasm|nucleolus|cytoplasm|PML body|PML body|nuclear speck|dendrite|nuclear membrane|synapse|	DNA repair|protein sumoylation|protein sumoylation|cytokine-mediated signaling pathway|PML body organization|positive regulation of protein complex assembly|positive regulation of proteasomal ubiquitin-dependent protein catabolic process|regulation of protein localization|negative regulation of DNA binding|negative regulation of sequence-specific DNA binding transcription factor activity|post-tra…	protein binding|transcription factor binding|SUMO ligase activity|ubiquitin protein ligase binding|poly(A) RNA binding|	-1.1	0.00718
ENSG00000172901	AQPEP	laeverin	integral component of membrane|	proteolysis|	metallopeptidase activity|zinc ion binding|	-1.4	0.00718
ENSG00000214517	PPME1	protein phosphatase methylesterase 1	None	protein demethylation|negative regulation of catalytic activity|regulation of catalytic activity|	protein phosphatase inhibitor activity|protein phosphatase type 2A regulator activity|protein phosphatase binding|protein phosphatase 2A binding|protein C-terminal methylesterase activity|	-0.9	0.00718
ENSG00000157625	TAB3	TGF-beta activated kinase 1/MAP3K7 binding protein 3	nucleus|cytoplasm|cytosol|plasma membrane|endosome membrane|	activation of MAPK activity|toll-like receptor signaling pathway|MyD88-dependent toll-like receptor signaling pathway|MyD88-independent toll-like receptor signaling pathway|I-kappaB kinase/NF-kappaB signaling|JNK cascade|toll-like receptor 2 signaling pathway|toll-like receptor 3 signaling pathway|toll-like receptor 4 signaling pathway|toll-like receptor 5 signaling pathway|toll-like receptor 9 s…	protein binding|zinc ion binding|	-1.2	0.00718
ENSG00000176340	COX8A	cytochrome c oxidase subunit VIIIA (ubiquitous)	mitochondrial inner membrane|integral component of membrane|	generation of precursor metabolites and energy|respiratory electron transport chain|cellular metabolic process|small molecule metabolic process|hydrogen ion transmembrane transport|hydrogen ion transmembrane transport|	cytochrome-c oxidase activity|	1.2	0.00718
ENSG00000127922	SHFM1	split hand/foot malformation (ectrodactyly) type 1	proteasome complex|integrator complex|	double-strand break repair via homologous recombination|proteolysis|	protein binding|peptidase activity|	0.9	0.00746
ENSG00000089063	TMEM230	transmembrane protein 230	integral component of membrane|	None	None	-1.3	0.00746
ENSG00000004961	HCCS	holocytochrome c synthase	mitochondrion|mitochondrial inner membrane|	organ morphogenesis|oxidation-reduction process|	holocytochrome-c synthase activity|metal ion binding|	1.2	0.00746
ENSG00000142507	PSMB6	proteasome (prosome, macropain) subunit, beta type, 6	nucleus|nucleoplasm|cytosol|proteasome core complex|extracellular vesicular exosome|	G1/S transition of mitotic cell cycle|protein polyubiquitination|mitotic cell cycle|antigen processing and presentation of peptide antigen via MHC class I|antigen processing and presentation of exogenous peptide antigen via MHC class I, TAP-dependent|regulation of cellular amino acid metabolic process|apoptotic process|DNA damage response, signal transduction by p53 class mediator resulting in ce…	endopeptidase activity|threonine-type endopeptidase activity|	-1.4	0.00746
ENSG00000120992	LYPLA1	lysophospholipase I	mitochondrion|cytosol|extracellular vesicular exosome|	protein depalmitoylation|fatty acid metabolic process|negative regulation of Golgi to plasma membrane protein transport|small molecule metabolic process|nitric oxide metabolic process|regulation of nitric-oxide synthase activity|	lysophospholipase activity|palmitoyl-(protein) hydrolase activity|palmitoyl-(protein) hydrolase activity|	-1.7	0.00746
ENSG00000137575	SDCBP	syndecan binding protein (syntenin)	extracellular space|nucleus|cytoplasm|endoplasmic reticulum membrane|cytosol|cytoskeleton|plasma membrane|interleukin-5 receptor complex|adherens junction|focal adhesion|membrane|melanosome|extracellular vesicular exosome|blood microparticle|	protein targeting to membrane|substrate-dependent cell migration, cell extension|Ras protein signal transduction|synaptic transmission|axon guidance|actin cytoskeleton organization|intracellular signal transduction|positive regulation of phosphorylation|positive regulation of JNK cascade|	glycoprotein binding|frizzled binding|interleukin-5 receptor binding|protein binding|protein C-terminus binding|cytoskeletal adaptor activity|growth factor binding|neurexin family protein binding|identical protein binding|protein homodimerization activity|syndecan binding|syndecan binding|ephrin receptor binding|protein heterodimerization activity|protein N-terminus binding|cell adhesion molecule…	2.6	0.00746
ENSG00000067225	PKM	pyruvate kinase, muscle	nucleus|cytoplasm|mitochondrion|cytosol|cytosol|plasma membrane|cilium|extracellular vesicular exosome|	carbohydrate metabolic process|glucose metabolic process|glycolytic process|glycolytic process|programmed cell death|phosphorylation|small molecule metabolic process|	magnesium ion binding|pyruvate kinase activity|protein binding|ATP binding|MHC class II protein complex binding|potassium ion binding|poly(A) RNA binding|	1.7	0.00746
ENSG00000106153	CHCHD2	coiled-coil-helix-coiled-coil-helix domain containing 2	mitochondrion|	None	None	1.8	0.00746
ENSG00000204807	FAM27E2	family with sequence similarity 27, member E2	None	None	None	-1.2	0.00746
ENSG00000159202	UBE2Z	ubiquitin-conjugating enzyme E2Z	nucleus|cytoplasm|	apoptotic process|protein ubiquitination|	protein binding|ATP binding|acid-amino acid ligase activity|	-1.2	0.00746
ENSG00000188739	RBM34	RNA binding motif protein 34	nucleus|nucleolus|	None	nucleotide binding|poly(A) RNA binding|	-1.1	0.00746
ENSG00000158062	UBXN11	UBX domain protein 11	cytoplasm|cytoskeleton|	None	None	1.7	0.00746
ENSG00000081721	DUSP12	dual specificity phosphatase 12	nucleus|cytoplasm|	cellular protein modification process|protein dephosphorylation|positive regulation of glucokinase activity|peptidyl-tyrosine dephosphorylation|peptidyl-tyrosine dephosphorylation|	protein tyrosine phosphatase activity|protein tyrosine/serine/threonine phosphatase activity|zinc ion binding|kinase binding|	-1.7	0.00746
ENSG00000057608	GDI2	GDP dissociation inhibitor 2	cytoplasm|Golgi apparatus|cytosol|membrane|extracellular vesicular exosome|	signal transduction|small GTPase mediated signal transduction|protein transport|positive regulation of Rab GTPase activity|regulation of small GTPase mediated signal transduction|	Rab GDP-dissociation inhibitor activity|Rab GTPase activator activity|protein binding|poly(A) RNA binding|	1.7	0.00746
ENSG00000050767	COL23A1	collagen, type XXIII, alpha 1	collagen trimer|endoplasmic reticulum lumen|plasma membrane|integral component of membrane|	extracellular matrix disassembly|extracellular matrix organization|collagen catabolic process|	None	1	0.00746
ENSG00000113141	IK	IK cytokine, down-regulator of HLA II	extracellular space|nucleus|	immune response|cell-cell signaling|	protein binding|identical protein binding|	1.5	0.00746
ENSG00000100811	YY1	YY1 transcription factor	nucleus|transcription factor complex|nuclear matrix|Ino80 complex|PcG protein complex|	negative regulation of transcription from RNA polymerase II promoter|double-strand break repair via homologous recombination|transcription, DNA-templated|regulation of transcription from RNA polymerase II promoter|RNA localization|cellular response to DNA damage stimulus|spermatogenesis|anterior/posterior pattern specification|response to UV-C|cell differentiation|cellular response to UV|response…	four-way junction DNA binding|RNA polymerase II core promoter proximal region sequence-specific DNA binding transcription factor activity involved in negative regulation of transcription|DNA binding|sequence-specific DNA binding transcription factor activity|transcription coactivator activity|transcription corepressor activity|RNA binding|protein binding|zinc ion binding|transcription regulatory …	-0.9	0.00746
ENSG00000124299	PEPD	peptidase D	extracellular vesicular exosome|	proteolysis|cellular amino acid metabolic process|collagen catabolic process|	aminopeptidase activity|metallocarboxypeptidase activity|dipeptidase activity|manganese ion binding|	-1.5	0.00746
ENSG00000235863	B3GALT4	UDP-Gal:betaGlcNAc beta 1,3-galactosyltransferase, polypeptide 4	Golgi membrane|integral component of membrane|	protein glycosylation|	UDP-galactose:beta-N-acetylglucosamine beta-1,3-galactosyltransferase activity|ganglioside galactosyltransferase activity|	-0.7	0.00746
ENSG00000114857	NKTR	natural killer cell triggering receptor	membrane|	protein peptidyl-prolyl isomerization|protein folding|	peptidyl-prolyl cis-trans isomerase activity|cyclosporin A binding|	-1	0.00773
ENSG00000162368	CMPK1	cytidine monophosphate (UMP-CMP) kinase 1, cytosolic	nucleus|nucleolus|cytoplasm|cytosol|extracellular vesicular exosome|	nucleoside diphosphate phosphorylation|UMP biosynthetic process|UDP biosynthetic process|dUDP biosynthetic process|dCDP biosynthetic process|nucleoside triphosphate biosynthetic process|pyrimidine ribonucleotide biosynthetic process|nucleobase-containing small molecule interconversion|phthalate metabolic process|ovulation cycle process|small molecule metabolic process|CDP biosynthetic process|nuc…	cytidylate kinase activity|nucleoside diphosphate kinase activity|uridine kinase activity|ATP binding|UMP kinase activity|	2	0.00773
ENSG00000155966	AFF2	AF4/FMR2 family, member 2	nuclear speck|	mRNA processing|brain development|learning or memory|RNA splicing|regulation of RNA splicing|	G-quadruplex RNA binding|	-0.7	0.00773
ENSG00000140332	TLE3	transducin-like enhancer of split 3	nucleus|nucleoplasm|	transcription, DNA-templated|regulation of transcription, DNA-templated|signal transduction|Notch signaling pathway|organ morphogenesis|Wnt signaling pathway|	protein binding|	-0.8	0.00773
ENSG00000134249	ADAM30	ADAM metallopeptidase domain 30	plasma membrane|integral component of membrane|	proteolysis|single fertilization|binding of sperm to zona pellucida|multicellular organism reproduction|	metalloendopeptidase activity|metallopeptidase activity|zinc ion binding|	-1.4	0.00773
ENSG00000150045	KLRF1	killer cell lectin-like receptor subfamily F, member 1	integral component of plasma membrane|membrane|	cell surface receptor signaling pathway|	transmembrane signaling receptor activity|carbohydrate binding|MHC class I receptor activity|	1.4	0.00773
ENSG00000183401	CCDC159	coiled-coil domain containing 159	None	None	None	1.2	0.00773
ENSG00000167513	CDT1	chromatin licensing and DNA replication factor 1	nucleus|nucleoplasm|cytosol|	DNA replication checkpoint|G1/S transition of mitotic cell cycle|regulation of transcription involved in G1/S transition of mitotic cell cycle|mitotic cell cycle|DNA replication|regulation of DNA-dependent DNA replication initiation|regulation of nuclear cell cycle DNA replication|	DNA binding|protein binding|	-1.3	0.00773
ENSG00000141979	CTD-3222D19.2	N/A	None	None	None	-0.9	0.00773
ENSG00000122545	2023-09-07	septin 7	condensed chromosome kinetochore|stress fiber|nucleus|nucleolus|cytoplasm|spindle|plasma membrane|axoneme|actin cytoskeleton|microtubule cytoskeleton|apical plasma membrane|midbody|septin complex|cleavage furrow|axon terminus|synapse|extracellular vesicular exosome|	cytokinesis|mitotic nuclear division|regulation of embryonic cell shape|protein heterooligomerization|cilium morphogenesis|	structural molecule activity|protein binding|GTP binding|identical protein binding|	1.6	0.00773
ENSG00000129197	RPAIN	RPA interacting protein	nucleus|nucleolus|cytoplasm|cytoplasm|PML body|PML body|	DNA-dependent DNA replication|DNA repair|DNA recombination|protein import into nucleus|response to UV|	protein complex binding|metal ion binding|	4.3	0.00773
ENSG00000163608	C3ORF17	chromosome 3 open reading frame 17	integral component of membrane|	None	None	1	0.00773
ENSG00000089737	DDX24	DEAD (Asp-Glu-Ala-Asp) box helicase 24	nucleolus|membrane|	ATP catabolic process|RNA metabolic process|	RNA helicase activity|ATP binding|ATP-dependent helicase activity|poly(A) RNA binding|	1.3	0.00773
ENSG00000113194	FAF2	Fas associated factor family member 2	endoplasmic reticulum|lipid particle|Cdc48p-Npl4p-Ufd1p AAA ATPase complex|intracellular membrane-bounded organelle|	response to unfolded protein|lipid particle organization|negative regulation of catalytic activity|	protein binding|ubiquitin protein ligase binding|lipase binding|ubiquitin binding|lipase inhibitor activity|	1.1	0.00773
ENSG00000164414	SLC35A1	solute carrier family 35 (CMP-sialic acid transporter), member A1	Golgi membrane|Golgi apparatus|integral component of plasma membrane|	carbohydrate metabolic process|cellular protein modification process|carbohydrate transport|CMP-N-acetylneuraminate transport|proton transport|transmembrane transport|nucleotide transmembrane transport|	sugar:proton symporter activity|CMP-N-acetylneuraminate transmembrane transporter activity|	3	0.00801
ENSG00000067066	SP100	SP100 nuclear antigen	nucleus|nucleoplasm|nucleolus|nucleolus|cytoplasm|PML body|Mre11 complex|nuclear periphery|	negative regulation of transcription from RNA polymerase II promoter|telomere maintenance|transcription, DNA-templated|DNA damage response, signal transduction by p53 class mediator resulting in transcription of p21 class mediator|negative regulation of endothelial cell migration|viral process|cytokine-mediated signaling pathway|response to retinoic acid|negative regulation of viral transcription…	DNA binding|transcription coactivator activity|transcription corepressor activity|protein binding|transcription factor binding|kinase binding|protein domain specific binding|identical protein binding|protein homodimerization activity|chromo shadow domain binding|	2.6	0.00801
ENSG00000115677	HDLBP	high density lipoprotein binding protein	nucleus|cytoplasm|plasma membrane|high-density lipoprotein particle|	lipid transport|cholesterol metabolic process|	protein binding|lipid binding|poly(A) RNA binding|	-2.7	0.00801
ENSG00000198064	RP11-347C12.1	N/A	None	None	None	-2	0.00801
ENSG00000198832	SELM	selenoprotein M	endoplasmic reticulum|Golgi apparatus|perinuclear region of cytoplasm|	None	None	1.7	0.00801
ENSG00000154822	PLCL2	phospholipase C-like 2	cytoplasm|	lipid metabolic process|intracellular signal transduction|	phosphatidylinositol phospholipase C activity|signal transducer activity|calcium ion binding|GABA receptor binding|	0.8	0.00801
ENSG00000113249	HAVCR1	hepatitis A virus cellular receptor 1	integral component of membrane|	response to virus|viral process|	virus receptor activity|	-2.2	0.00801
ENSG00000172845	SP3	Sp3 transcription factor	nucleus|PML body|transcriptional repressor complex|	negative regulation of transcription from RNA polymerase II promoter|ossification|natural killer cell differentiation|trophectodermal cell differentiation|liver development|embryonic placenta development|transcription, DNA-templated|regulation of transcription, DNA-templated|B cell differentiation|T cell differentiation|megakaryocyte differentiation|monocyte differentiation|lung development|granu…	RNA polymerase II core promoter sequence-specific DNA binding|core promoter proximal region sequence-specific DNA binding|RNA polymerase II core promoter proximal region sequence-specific DNA binding transcription factor activity involved in negative regulation of transcription|chromatin binding|double-stranded DNA binding|protein binding|metal ion binding|	-0.8	0.00801
ENSG00000141867	BRD4	bromodomain containing 4	nuclear chromatin|condensed nuclear chromosome|nucleus|chromosome|cytoplasm|	regulation of transcription involved in G1/S transition of mitotic cell cycle|inner cell mass cell proliferation|chromatin remodeling|transcription, DNA-templated|protein phosphorylation|cellular response to DNA damage stimulus|cellular response to DNA damage stimulus|chromosome segregation|positive regulation of G2/M transition of mitotic cell cycle|viral process|positive regulation of transcrip…	p53 binding|DNA binding|chromatin binding|protein binding|lysine-acetylated histone binding|	-1.4	0.00801
ENSG00000111481	COPZ1	coatomer protein complex, subunit zeta 1	cytosol|COPI vesicle coat|COPI vesicle coat|	intracellular protein transport|retrograde vesicle-mediated transport, Golgi to ER|intra-Golgi vesicle-mediated transport|intra-Golgi vesicle-mediated transport|COPI coating of Golgi vesicle|membrane organization|	None	1.7	0.00801
ENSG00000145192	AHSG	alpha-2-HS-glycoprotein	extracellular region|extracellular space|extracellular space|extracellular vesicular exosome|blood microparticle|	skeletal system development|ossification|pinocytosis|acute-phase response|negative regulation of endopeptidase activity|regulation of bone mineralization|negative regulation of bone mineralization|negative regulation of phosphorylation|negative regulation of insulin receptor signaling pathway|regulation of inflammatory response|positive regulation of phagocytosis|	cysteine-type endopeptidase inhibitor activity|kinase inhibitor activity|	-1.2	0.00801
ENSG00000130517	PGPEP1	pyroglutamyl-peptidase I	cytosol|	proteolysis|	cysteine-type peptidase activity|	1.1	0.00801
ENSG00000141627	DYM	dymeclin	cytoplasm|Golgi apparatus|	Golgi organization|bone development|	protein binding|enzyme binding|	-0.8	0.00801
ENSG00000178381	ZFAND2A	zinc finger, AN1-type domain 2A	nucleus|cytoplasm|	None	zinc ion binding|	-0.9	0.00801
ENSG00000067992	PDK3	pyruvate dehydrogenase kinase, isozyme 3	mitochondrion|mitochondrial matrix|	glucose metabolic process|pyruvate metabolic process|cell death|regulation of acetyl-CoA biosynthetic process from pyruvate|regulation of acetyl-CoA biosynthetic process from pyruvate|regulation of glucose metabolic process|peptidyl-serine phosphorylation|peroxisome proliferator activated receptor signaling pathway|cellular metabolic process|small molecule metabolic process|cellular response to g…	protein kinase activity|protein serine/threonine kinase activity|pyruvate dehydrogenase (acetyl-transferring) kinase activity|protein binding|ATP binding|	1.3	0.00801
ENSG00000135720	DYNC1LI2	dynein, cytoplasmic 1, light intermediate chain 2	centrosome|cytosol|cytoplasmic dynein complex|microtubule|membrane|	microtubule cytoskeleton organization|transport|microtubule-based movement|metabolic process|antigen processing and presentation of exogenous peptide antigen via MHC class II|centrosome localization|	microtubule motor activity|ATP binding|	-3	0.00801
ENSG00000178202	KDELC2	KDEL (Lys-Asp-Glu-Leu) containing 2	cellular_component|endoplasmic reticulum lumen|	biological_process|	molecular_function|	1.4	0.00801
ENSG00000126524	SBDS	Shwachman-Bodian-Diamond syndrome	spindle pole|nucleus|nucleoplasm|nucleolus|cytoplasm|	inner cell mass cell proliferation|rRNA processing|cell proliferation|bone mineralization|leukocyte chemotaxis|mature ribosome assembly|ribosomal large subunit biogenesis|mitotic spindle stabilization|bone marrow development|	protein binding|microtubule binding|rRNA binding|ribosome binding|poly(A) RNA binding|	-2.2	0.00835
ENSG00000127838	PNKD	paroxysmal nonkinesigenic dyskinesia	nucleus|mitochondrion|membrane|	glutathione biosynthetic process|	hydroxyacylglutathione hydrolase activity|zinc ion binding|	-0.9	0.00835
ENSG00000148339	SLC25A25	solute carrier family 25 (mitochondrial carrier; phosphate carrier), member 25	mitochondrion|mitochondrial inner membrane|integral component of membrane|intracellular membrane-bounded organelle|extracellular vesicular exosome|	response to dietary excess|response to activity|response to food|multicellular organism growth|camera-type eye development|cellular respiration|ATP metabolic process|adipose tissue development|calcium ion transmembrane transport|	calcium ion binding|	-1.7	0.00835
ENSG00000103356	EARS2	glutamyl-tRNA synthetase 2, mitochondrial	mitochondrion|mitochondrial matrix|	tRNA aminoacylation for protein translation|glutamyl-tRNA aminoacylation|gene expression|tRNA aminoacylation for mitochondrial protein translation|	tRNA binding|glutamate-tRNA ligase activity|ATP binding|glutamate-tRNA(Gln) ligase activity|	1.2	0.00835
ENSG00000085982	USP40	ubiquitin specific peptidase 40	None	ubiquitin-dependent protein catabolic process|	cysteine-type peptidase activity|ubiquitinyl hydrolase activity|	-1.5	0.00835
ENSG00000138382	METTL5	methyltransferase like 5	None	methylation|	nucleic acid binding|methyltransferase activity|	-0.9	0.00835
ENSG00000161036	LRWD1	leucine-rich repeats and WD repeat domain containing 1	nucleus|nuclear origin of replication recognition complex|centromeric heterochromatin|cytoplasm|microtubule organizing center|telomeric heterochromatin|	DNA replication initiation|chromatin organization|chromatin modification|establishment of protein localization to chromatin|	chromatin binding|protein binding|methyl-CpG binding|methylated histone binding|	1.3	0.00835
ENSG00000111775	COX6A1	cytochrome c oxidase subunit VIa polypeptide 1	mitochondrial inner membrane|mitochondrial respiratory chain complex IV|	generation of precursor metabolites and energy|respiratory electron transport chain|cellular metabolic process|small molecule metabolic process|hydrogen ion transmembrane transport|	cytochrome-c oxidase activity|	1.2	0.00835
ENSG00000172780	RAB43	RAB43, member RAS oncogene family	Golgi apparatus|phagocytic vesicle membrane|phagocytic vesicle|extracellular vesicular exosome|	GTP catabolic process|Golgi organization|small GTPase mediated signal transduction|protein transport|retrograde transport, plasma membrane to Golgi|phagosome maturation|	GTPase activity|GTP binding|	2.2	0.00835
ENSG00000065548	ZC3H15	zinc finger CCCH-type containing 15	nucleus|nucleolus|cytoplasm|	cytokine-mediated signaling pathway|	protein binding|poly(A) RNA binding|metal ion binding|	0.9	0.00835
ENSG00000162298	SYVN1	synovial apoptosis inhibitor 1, synoviolin	nucleus|endoplasmic reticulum|endoplasmic reticulum membrane|membrane|integral component of membrane|	in utero embryonic development|activation of signaling protein activity involved in unfolded protein response|protein ubiquitination|protein N-linked glycosylation via asparagine|ER-associated ubiquitin-dependent protein catabolic process|ER-associated ubiquitin-dependent protein catabolic process|endoplasmic reticulum unfolded protein response|cellular protein metabolic process|negative regulati…	protein binding|zinc ion binding|acid-amino acid ligase activity|	-2.4	0.00835
ENSG00000116957	TBCE	tubulin folding cofactor E	cytoplasm|microtubule|	microtubule cytoskeleton organization|protein folding|post-chaperonin tubulin folding pathway|adult locomotory behavior|post-embryonic development|muscle atrophy|cellular protein metabolic process|developmental growth|peripheral nervous system neuron axonogenesis|'de novo' posttranslational protein folding|	chaperone binding|	1.1	0.00835
ENSG00000115350	POLE4	polymerase (DNA-directed), epsilon 4, accessory subunit	nucleus|Ada2/Gcn5/Ada3 transcription activator complex|epsilon DNA polymerase complex|	DNA-dependent DNA replication|DNA-dependent DNA replication|histone H3 acetylation|	DNA-directed DNA polymerase activity|protein binding|sequence-specific DNA binding|protein heterodimerization activity|	1	0.00835
ENSG00000157106	SMG1	SMG1 phosphatidylinositol 3-kinase-related kinase	nucleus|cytoplasm|cytosol|	nuclear-transcribed mRNA catabolic process, nonsense-mediated decay|nuclear-transcribed mRNA catabolic process, nonsense-mediated decay|nuclear-transcribed mRNA catabolic process, nonsense-mediated decay|DNA repair|mRNA export from nucleus|response to stress|gene expression|RNA metabolic process|mRNA metabolic process|peptidyl-serine phosphorylation|peptidyl-serine phosphorylation|protein autopho…	protein kinase activity|protein serine/threonine kinase activity|protein serine/threonine kinase activity|protein serine/threonine kinase activity|protein binding|ATP binding|poly(A) RNA binding|metal ion binding|	1.3	0.00864
ENSG00000177302	TOP3A	topoisomerase (DNA) III alpha	nucleus|chromosome|PML body|	DNA topological change|meiotic nuclear division|	DNA binding|DNA topoisomerase type I activity|protein binding|zinc ion binding|	-1.2	0.00864
ENSG00000068323	TFE3	transcription factor binding to IGHM enhancer 3	nucleus|nucleus|cytoplasm|	transcription, DNA-templated|humoral immune response|regulation of osteoclast differentiation|positive regulation of cell adhesion|positive regulation of transcription from RNA polymerase II promoter|positive regulation of transcription from RNA polymerase II promoter|	sequence-specific DNA binding transcription factor activity|transcription regulatory region DNA binding|protein dimerization activity|	-1.3	0.00864
ENSG00000161981	SNRNP25	small nuclear ribonucleoprotein 25kDa (U11/U12)	nucleus|U12-type spliceosomal complex|cytoplasm|intercellular bridge|	mRNA processing|RNA splicing|	None	-2	0.00864
ENSG00000111087	GLI1	GLI family zinc finger 1	nucleus|cytoplasm|cytosol|intracellular membrane-bounded organelle|primary cilium|	osteoblast differentiation|transcription from RNA polymerase II promoter|smoothened signaling pathway|smoothened signaling pathway|spermatogenesis|ventral midline development|positive regulation of cell proliferation|regulation of smoothened signaling pathway|epidermal cell differentiation|dorsal/ventral pattern formation|proximal/distal pattern formation|cerebellar cortex morphogenesis|smoothene…	DNA binding|chromatin binding|RNA polymerase II distal enhancer sequence-specific DNA binding transcription factor activity|protein binding|microtubule binding|transcription regulatory region DNA binding|metal ion binding|	-0.8	0.00864
ENSG00000149357	LAMTOR1	late endosomal/lysosomal adaptor, MAPK and MTOR activator 1	lysosome|lysosomal membrane|Golgi apparatus|plasma membrane|late endosome membrane|intracellular membrane-bounded organelle|membrane raft|extracellular vesicular exosome|Ragulator complex|	regulation of receptor recycling|endosome organization|lysosome organization|regulation of cholesterol esterification|regulation of cholesterol efflux|cell growth|positive regulation of TOR signaling|lysosome localization|endosome localization|cellular protein localization|cholesterol homeostasis|positive regulation of MAPK cascade|positive regulation of GTPase activity|regulation of cholesterol …	guanyl-nucleotide exchange factor activity|protein binding|protein complex scaffold|	2.6	0.00864
ENSG00000103495	MAZ	MYC-associated zinc finger protein (purine-binding transcription factor)	nucleus|cytoplasm|	transcription initiation from RNA polymerase II promoter|termination of RNA polymerase II transcription|positive regulation of transcription from RNA polymerase II promoter|	RNA polymerase II core promoter sequence-specific DNA binding|sequence-specific DNA binding RNA polymerase II transcription factor activity|chromatin binding|protein binding|poly(A) RNA binding|metal ion binding|	-2.2	0.00864
ENSG00000139112	GABARAPL1	GABA(A) receptor-associated protein like 1	intracellular|autophagic vacuole|endoplasmic reticulum|Golgi apparatus|microtubule|cytoplasmic vesicle membrane|	autophagy|	protein binding|beta-tubulin binding|GABA receptor binding|	-1.1	0.00864
ENSG00000172476	RAB40A	RAB40A, member RAS oncogene family	plasma membrane|	small GTPase mediated signal transduction|protein transport|protein ubiquitination|	GTP binding|	-1.3	0.00864
ENSG00000264278	RP11-162A12.2	N/A	None	None	None	-2.1	0.00864
ENSG00000079150	FKBP7	FK506 binding protein 7	endoplasmic reticulum lumen|endoplasmic reticulum membrane|	protein peptidyl-prolyl isomerization|chaperone-mediated protein folding|	peptidyl-prolyl cis-trans isomerase activity|calcium ion binding|FK506 binding|	-1.7	0.00864
ENSG00000228716	DHFR	dihydrofolate reductase	None	None	None	2.7	0.00864
ENSG00000145592	RPL37	ribosomal protein L37	cytosol|cytosolic large ribosomal subunit|cytosolic large ribosomal subunit|	nuclear-transcribed mRNA catabolic process, nonsense-mediated decay|translation|translation|translational initiation|translational elongation|translational termination|SRP-dependent cotranslational protein targeting to membrane|gene expression|viral process|RNA metabolic process|mRNA metabolic process|viral life cycle|viral transcription|cellular protein metabolic process|	RNA binding|structural constituent of ribosome|structural constituent of ribosome|rRNA binding|metal ion binding|	-1.9	0.00864
ENSG00000070269	TMEM260	transmembrane protein 260	integral component of membrane|	None	None	0.9	0.00864
ENSG00000128714	HOXD13	homeobox D13	nucleus|	skeletal system development|regulation of transcription, DNA-templated|transcription from RNA polymerase II promoter|multicellular organismal development|anterior/posterior pattern specification|male genitalia development|regulation of cell proliferation|embryonic digit morphogenesis|positive regulation of transcription from RNA polymerase II promoter|embryonic hindgut morphogenesis|prostate epit…	DNA binding|chromatin binding|sequence-specific DNA binding transcription factor activity|sequence-specific DNA binding|	-1.3	0.00864
ENSG00000243927	MRPS6	mitochondrial ribosomal protein S6	mitochondrion|small ribosomal subunit|	translation|	structural constituent of ribosome|rRNA binding|	2.3	0.00864
ENSG00000175595	ERCC4	excision repair cross-complementation group 4	nucleotide-excision repair complex|nucleotide-excision repair factor 1 complex|chromosome, telomeric region|nuclear chromosome, telomeric region|nucleus|nucleoplasm|transcription factor TFIID complex|	resolution of meiotic recombination intermediates|nucleotide-excision repair, DNA damage removal|telomere maintenance|double-strand break repair via homologous recombination|DNA catabolic process, endonucleolytic|DNA catabolic process, endonucleolytic|DNA repair|DNA repair|transcription-coupled nucleotide-excision repair|nucleotide-excision repair|nucleotide-excision repair|nucleotide-excision re…	single-stranded DNA endodeoxyribonuclease activity|TFIID-class transcription factor binding|damaged DNA binding|single-stranded DNA binding|endodeoxyribonuclease activity|endodeoxyribonuclease activity|protein binding|protein C-terminus binding|structure-specific DNA binding|protein N-terminus binding|	1.3	0.00864
ENSG00000175003	SLC22A1	solute carrier family 22 (organic cation transporter), member 1	plasma membrane|integral component of plasma membrane|membrane|basolateral plasma membrane|	neurotransmitter transport|drug transmembrane transport|establishment or maintenance of transmembrane electrochemical gradient|organic cation transport|quaternary ammonium group transport|dopamine transport|norepinephrine transport|small molecule metabolic process|epinephrine transport|protein homooligomerization|transmembrane transport|acetate ester transport|	acetylcholine transmembrane transporter activity|dopamine transmembrane transporter activity|norepinephrine transmembrane transporter activity|protein binding|secondary active organic cation transmembrane transporter activity|organic cation transmembrane transporter activity|quaternary ammonium group transmembrane transporter activity|protein homodimerization activity|	0.7	0.00864
ENSG00000132953	XPO4	exportin 4	nucleus|cytoplasm|	protein transport|positive regulation of protein export from nucleus|	protein binding|	-2.8	0.00864
ENSG00000171931	FBXW10	F-box and WD repeat domain containing 10	None	None	None	1.4	0.00864
ENSG00000102738	MRPS31	mitochondrial ribosomal protein S31	nucleolus|mitochondrion|mitochondrial small ribosomal subunit|	None	structural constituent of ribosome|protein binding|protein domain specific binding|poly(A) RNA binding|	-1.5	0.00864
ENSG00000107077	KDM4C	lysine (K)-specific demethylase 4C	nuclear chromatin|	transcription, DNA-templated|regulation of transcription from RNA polymerase II promoter|positive regulation of cell proliferation|histone H3-K9 demethylation|histone H3-K9 demethylation|oxidation-reduction process|	zinc ion binding|enzyme binding|histone demethylase activity (H3-K9 specific)|histone demethylase activity (H3-K9 specific)|androgen receptor binding|dioxygenase activity|	-1.5	0.00864
ENSG00000119203	CPSF3	cleavage and polyadenylation specific factor 3, 73kDa	nucleoplasm|mRNA cleavage and polyadenylation specificity factor complex|ribonucleoprotein complex|	mRNA splicing, via spliceosome|transcription from RNA polymerase II promoter|termination of RNA polymerase II transcription|mRNA polyadenylation|mRNA cleavage|histone mRNA 3'-end processing|mRNA export from nucleus|RNA splicing|gene expression|mRNA 3'-end processing|RNA phosphodiester bond hydrolysis, endonucleolytic|RNA phosphodiester bond hydrolysis, endonucleolytic|	RNA binding|endoribonuclease activity|protein binding|5'-3' exonuclease activity|metal ion binding|	-2.6	0.00901
ENSG00000172457	OR9G4	olfactory receptor, family 9, subfamily G, member 4	plasma membrane|integral component of membrane|	G-protein coupled receptor signaling pathway|detection of chemical stimulus involved in sensory perception of smell|	G-protein coupled receptor activity|olfactory receptor activity|	1.5	0.00901
ENSG00000158717	RNF166	ring finger protein 166	None	None	zinc ion binding|	-0.9	0.00901
ENSG00000099783	HNRNPM	heterogeneous nuclear ribonucleoprotein M	nucleus|nucleoplasm|nucleoplasm|spliceosomal complex|integral component of plasma membrane|membrane|nuclear matrix|paraspeckles|catalytic step 2 spliceosome|	alternative mRNA splicing, via spliceosome|mRNA splicing, via spliceosome|mRNA splicing, via spliceosome|RNA splicing|gene expression|	nucleotide binding|RNA binding|protein binding|protein domain specific binding|poly(A) RNA binding|	0.9	0.00901
ENSG00000116017	ARID3A	AT rich interactive domain 3A (BRIGHT-like)	nucleus|nucleolus|cytoplasm|Golgi apparatus|membrane raft|	transcription, DNA-templated|positive regulation of transcription from RNA polymerase II promoter|	DNA binding|chromatin binding|sequence-specific DNA binding transcription factor activity|protein binding|protein homodimerization activity|	-1	0.00901
[truncated: 19,491 more rows]
