# Supplementary material for: APOE4/4 is linked to damaging lipid droplets in Alzheimer’s disease microglia
Source: Nature. 2024 Mar 13;628(8006):154–61. doi: 10.1038/s41586-024-07185-7 (PMC10990924; doi:10.1038/s41586-024-07185-7)
Supplement: Supplementary file 5 — iMG bulk RNA-seq DEG analyses. [file 41586_2024_7185_MOESM5_ESM.xls]

## Sheet: APOE44iMG_ABetavsNT
Gene	log2FoldChange	pvalue	padj
CCL3	3.29324	2.85e-275	6.34e-271
C15orf48	4.24395	1.18e-248	1.31e-244
AC243829.4	3.22429	5.41e-240	4.01e-236
CXCL8	2.40498	3.31e-204	1.84e-200
CCL4	2.98118	2.31e-165	1.03e-161
CD83	2.67	1.1e-161	4.07e-158
CYP27A1	2.81841	2.01e-154	6.39e-151
LGALS3	2.07893	6.83e-154	1.9e-150
AC025580.1	4.01047	2.22e-138	5.49e-135
SQSTM1	1.71549	4.06e-137	9.02e-134
SOD2	2.0159	4.66e-132	9.4e-129
IL4I1	2.29312	5.19e-130	8.86e-127
FTH1	1.92223	4.85e-130	8.86e-127
FN1	1.80393	6.98e-125	1.11e-121
MMP9	2.5722	7.08e-121	1.05e-117
SLAIN1	-1.63262	8.12e-117	1.13e-113
SLC12A5-AS1	2.4347	1.71e-115	2.23e-112
DLX6-AS1	-1.62424	6.68e-115	8.24e-112
CSF1	2.66107	5.28e-109	6.17e-106
HS3ST2	2.93169	9.55e-109	1.06e-105
RGCC	3.6944	3.14e-108	3.32e-105
BEST1	1.89411	3.93e-107	3.96e-104
CD82	1.58846	1.31e-102	1.27e-99
HLA-DQA1	2.84331	1.38e-102	1.28e-99
CYB561A3	2.10883	1.09e-101	9.68e-99
MRNIP	1.60742	9.85e-101	8.42e-98
SLC6A1	-2.34899	6.47e-100	5.13e-97
HLA-DRB5	2.0527	6.33e-100	5.13e-97
CSTB	1.63092	1.62e-99	1.24e-96
HLA-DPB1	2.15171	9.21e-97	6.82e-94
HLA-DPA1	2.16173	3.46e-94	2.48e-91
CD24	-1.62253	8.29e-94	5.76e-91
CCL13	2.4673	1.45e-90	9.79e-88
STMN2	-1.70588	3.43e-89	2.24e-86
CCL3L1	3.27475	5.83e-89	3.7e-86
IL1RN	3.27688	7.25e-89	4.47e-86
PSAP	1.4159	2.06e-87	1.24e-84
HIST2H2BE	-2.17508	2.46e-87	1.44e-84
FTL	1.4637	2.84e-86	1.62e-83
HLA-DRB1	1.80594	6.3e-86	3.5e-83
MGLL	1.88608	2.14e-85	1.16e-82
TIMP3	2.40147	5.61e-85	2.97e-82
NRXN1	-2.25388	2.63e-84	1.36e-81
CD74	1.46418	4.54e-84	2.29e-81
PLAUR	1.48399	5.73e-82	2.83e-79
DCX	-1.41428	2.07e-81	9.99e-79
PILRA	1.7497	3.15e-81	1.49e-78
PLS3	-1.36053	4.19e-80	1.94e-77
ACSL1	1.4876	2.14e-79	9.71e-77
SCGN	-1.57218	2.48e-77	1.1e-74
MAP2	-1.3974	2.82e-77	1.23e-74
LGMN	1.61584	5.15e-77	2.2e-74
GAD1	-2.52286	5.07e-75	2.13e-72
P2RX4	1.43331	7.41e-75	3.05e-72
GPNMB	1.8023	1.21e-74	4.91e-72
DCSTAMP	2.68427	1.37e-74	5.45e-72
HLA-DQB1	2.05144	2.15e-73	8.36e-71
HLA-DRA	1.79503	9.66e-73	3.7e-70
RTN1	-1.31911	2.51e-72	9.44e-70
ACP5	1.70397	5.25e-71	1.94e-68
CALB2	-1.62944	1.66e-70	6.04e-68
INA	-1.27931	6.8e-70	2.44e-67
INSIG1	1.81795	7.48e-70	2.64e-67
TKFC	1.80019	7.91e-70	2.75e-67
RAB7B	2.17862	2.75e-68	9.42e-66
PLIN2	1.3471	6.86e-68	2.31e-65
CES1	1.64531	1.03e-67	3.41e-65
STMN1	-1.1469	1.91e-67	6.25e-65
CD9	1.87921	3.05e-67	9.82e-65
SMIM25	1.54238	1.43e-66	4.53e-64
CRMP1	-1.36865	1.58e-66	4.94e-64
CDK5R1	-1.36375	9.33e-66	2.88e-63
AC068580.3	1.30095	1.1e-65	3.35e-63
PXYLP1	-1.84046	3.55e-65	1.07e-62
ITGAX	1.86397	4.17e-65	1.24e-62
BRINP1	-2.12008	4.56e-65	1.33e-62
DPYSL5	-1.384	1.48e-64	4.26e-62
SLC15A3	1.78336	1.32e-63	3.76e-61
CXCL16	1.41142	1.68e-63	4.71e-61
NREP	-1.23168	4.39e-63	1.22e-60
CTSD	1.55838	1.2e-62	3.28e-60
ARNT2	-1.4506	1.53e-62	4.16e-60
S100A11	1.12966	2.11e-60	5.65e-58
KLHDC8A	-1.79861	4.21e-60	1.11e-57
TXN	1.47385	6.06e-60	1.58e-57
SNX10	1.50992	6.56e-60	1.69e-57
ZNF711	-1.73144	1.3e-59	3.33e-57
SEZ6	-1.74337	1.08e-58	2.73e-56
FKBP5	1.54284	1.23e-58	3.05e-56
CTSH	1.41221	1.23e-58	3.05e-56
CCL8	2.23335	1.31e-58	3.21e-56
TNFAIP3	1.61075	5.05e-58	1.22e-55
CHL1	-1.86072	9.9e-58	2.37e-55
DUSP10	1.39436	1.09e-57	2.58e-55
LPL	1.47375	1.3e-57	3.04e-55
NQO1	2.29677	5.44e-57	1.26e-54
TIAM2	-1.7322	1.09e-56	2.5e-54
CDC42SE1	-1.13579	2.59e-56	5.86e-54
PCK2	1.45322	7.31e-56	1.64e-53
DDR1	-1.41965	8.61e-56	1.91e-53
CHI3L1	1.27718	8.97e-56	1.97e-53
ZNF532	-1.54981	3.12e-55	6.79e-53
TRO	-1.84857	1.67e-54	3.61e-52
RAC2	1.33811	1.71e-54	3.66e-52
GPM6B	-1.35937	1.99e-54	4.22e-52
RGMB	-1.31406	2.85e-54	5.96e-52
CCL4L2	2.21206	3.35e-54	6.96e-52
CTNNA2	-1.97841	1.13e-53	2.33e-51
ME1	1.45273	1.67e-53	3.41e-51
CTSB	1.1222	1.95e-53	3.94e-51
NFIB	-1.16804	2.95e-53	5.9e-51
ERBB4	-1.81927	4.54e-53	9e-51
PDXK	1.07205	4.93e-53	9.7e-51
ATP2C1	1.28355	5.03e-53	9.8e-51
ANPEP	1.47361	7.06e-53	1.36e-50
TOX3	-1.37361	1e-52	1.92e-50
SGK1	1.23882	1.43e-52	2.71e-50
KAT6B	-1.23797	1.44e-52	2.71e-50
CACNG4	-1.72241	1.74e-52	3.26e-50
CAPN5	-1.61942	2.34e-52	4.33e-50
LIPA	1.5546	3.45e-52	6.27e-50
MYH10	-1.24974	3.44e-52	6.27e-50
NFKBIA	1.17181	3.48e-52	6.29e-50
EMP3	1.28329	5.96e-52	1.07e-49
CTSK	1.97064	6.18e-52	1.1e-49
CAPG	1.15799	8.19e-52	1.44e-49
RUNX1T1	-1.5527	9.55e-52	1.67e-49
LRRN3	-1.65001	1.08e-51	1.87e-49
MGAT1	1.06594	3.42e-51	5.9e-49
CTNND2	-1.60868	7.15e-51	1.22e-48
DCLK2	-1.69933	7.52e-51	1.28e-48
FTLP3	1.54361	9.44e-51	1.59e-48
KIF21A	-1.84417	1.84e-50	3.07e-48
LGALS1	1.24638	2.26e-50	3.75e-48
LMO3	-2.70038	2.44e-50	4.02e-48
CPE	-1.43179	3.56e-50	5.82e-48
AP000757.1	-1.16443	4.48e-50	7.26e-48
ARHGAP28	-1.99703	5.84e-50	9.41e-48
SDS	1.96412	6.44e-50	1.03e-47
SCG3	-1.38946	6.63e-50	1.05e-47
LDLR	2.03704	6.95e-50	1.09e-47
GM2A	1.46567	9.77e-50	1.53e-47
FNBP1L	-1.48506	1.5e-49	2.33e-47
NNAT	-1.2955	1.65e-49	2.55e-47
CD200	-1.47328	2.05e-49	3.14e-47
DCLK1	-1.34412	3.21e-49	4.88e-47
SOX2-OT	-1.3572	1.24e-48	1.87e-46
AP003108.3	2.051	1.64e-48	2.46e-46
PAX6	-1.47003	9.49e-48	1.41e-45
PLEKHO2	1.08723	9.93e-48	1.47e-45
FEZ1	-1.33714	1.45e-47	2.13e-45
GSR	1.15501	1.68e-47	2.45e-45
ARL4D	-1.25354	2.74e-47	3.98e-45
FYN	-1.21838	7.49e-47	1.08e-44
SLAMF8	1.39853	8.08e-47	1.16e-44
CXCL5	3.27576	8.52e-47	1.21e-44
PGAP1	-1.80058	1.16e-46	1.64e-44
ANXA2	1.21057	1.57e-46	2.2e-44
NEDD4L	-1.21016	1.58e-46	2.21e-44
AHR	1.53759	1.88e-46	2.61e-44
TMCC3	-1.41461	2.01e-46	2.78e-44
ALDH2	1.01421	2.25e-46	3.08e-44
ANXA11	1.18422	3.91e-46	5.34e-44
ITGB2	0.949265	4.47e-46	6.06e-44
AC008522.1	-1.36976	4.77e-46	6.43e-44
MLLT11	-1.24041	6.95e-46	9.31e-44
GRN	1.17484	9.61e-46	1.28e-43
RUFY3	-1.12108	1.25e-45	1.65e-43
FERMT3	1.24629	1.33e-45	1.75e-43
DDX3Y	-1.87924	1.69e-45	2.2e-43
HLA-DMA	1.3322	4.38e-45	5.69e-43
APOC1	1.86258	6.29e-45	8.13e-43
TMEM138	1.34463	8.83e-45	1.13e-42
MAN2B1	1.03038	1.07e-44	1.37e-42
TREM2	0.958397	1.13e-44	1.43e-42
MSMO1	1.31207	1.3e-44	1.64e-42
SNAP25	-1.6968	1.78e-44	2.24e-42
KLHL6	1.3762	2e-44	2.5e-42
EGR2	2.40584	3.05e-44	3.79e-42
SNN	-1.12514	3.52e-44	4.35e-42
MARCO	1.23214	3.6e-44	4.42e-42
CDH4	-2.02675	3.79e-44	4.62e-42
KITLG	-1.42863	4.2e-44	5.09e-42
ETV1	-1.28419	4.44e-44	5.36e-42
NSG2	-1.56653	4.89e-44	5.87e-42
CNR1	-2.23714	7.56e-44	9.03e-42
GDI1	-0.969552	7.95e-44	9.45e-42
MARCKSL1	-1.05555	8e-44	9.46e-42
ELAVL4	-1.55465	9.39e-44	1.1e-41
FZD3	-1.13602	1.35e-43	1.58e-41
ALAS1	1.07253	1.43e-43	1.66e-41
APC	-1.19155	2.61e-43	3.02e-41
STC1	-1.70824	3.45e-43	3.97e-41
ITGA5	0.982912	4.18e-43	4.79e-41
ID4	-1.29725	4.63e-43	5.27e-41
NRXN3	-1.45298	4.67e-43	5.29e-41
EPHA3	-2.10534	6.23e-43	7.03e-41
GSN	0.964147	6.5e-43	7.29e-41
RIPOR2	-1.59533	1.73e-42	1.93e-40
OLR1	1.2086	1.8e-42	2e-40
TMSB15A	-1.38983	2.01e-42	2.22e-40
TRPV2	1.25877	2.15e-42	2.36e-40
WASF1	-1.27552	2.24e-42	2.45e-40
GAPT	1.46735	2.31e-42	2.52e-40
ZNF84	-1.10459	3.86e-42	4.18e-40
SDC2	1.2855	4.89e-42	5.28e-40
MFSD12	1.03726	5.22e-42	5.6e-40
CCRL2	1.75343	5.46e-42	5.8e-40
SLC7A11	3.54669	5.45e-42	5.8e-40
GPM6A	-1.11877	1.51e-41	1.6e-39
DST	-1.5897	1.75e-41	1.84e-39
C1QB	0.911037	1.89e-41	1.98e-39
RASL11B	-1.82281	2.72e-41	2.84e-39
AC125611.3	1.34533	2.89e-41	3e-39
PLA2G7	1.45104	2.97e-41	3.07e-39
ST8SIA2	-1.22837	3.24e-41	3.34e-39
AMPD3	1.25581	3.53e-41	3.61e-39
TRIM2	-1.20902	3.75e-41	3.82e-39
PRNP	1.0809	3.79e-41	3.85e-39
EMILIN2	1.28907	4.28e-41	4.32e-39
VDR	1.2511	4.47e-41	4.5e-39
SNX20	1.23007	4.66e-41	4.66e-39
PLD3	1.05669	4.99e-41	4.97e-39
FCGRT	0.87348	5.78e-41	5.73e-39
AL133415.1	1.07841	8.74e-41	8.63e-39
S100A10	1.11217	9.87e-41	9.7e-39
DPP4	1.65733	1.03e-40	1e-38
IGF2R	0.97906	1.18e-40	1.15e-38
HMOX1	1.19731	1.3e-40	1.26e-38
ANXA4	1.42332	1.33e-40	1.29e-38
FPR3	1.30039	1.61e-40	1.54e-38
ZNF300	-1.62633	2.02e-40	1.94e-38
HCK	1.08089	2.05e-40	1.95e-38
OSGIN1	2.71669	3.21e-40	3.05e-38
TCF4	-0.956439	3.35e-40	3.17e-38
GLMP	1.10687	4.03e-40	3.79e-38
GLUL	1.08751	4.21e-40	3.95e-38
KLHL35	-1.86239	4.3e-40	4.01e-38
ASTN1	-1.70753	4.96e-40	4.61e-38
VIM	1.04283	5.64e-40	5.22e-38
TNS3	1.15876	1.04e-39	9.6e-38
CXADR	-1.26971	1.48e-39	1.35e-37
SOX11	-1.12942	1.53e-39	1.4e-37
TSC22D1	-1.12606	2.16e-39	1.96e-37
ATCAY	-1.13381	2.15e-39	1.96e-37
MEST	-1.0444	2.54e-39	2.3e-37
AGTRAP	1.2326	2.71e-39	2.44e-37
MCEMP1	1.0472	3.1e-39	2.77e-37
NOTCH2	1.19001	5.98e-39	5.33e-37
NRCAM	-1.07568	6.52e-39	5.79e-37
MTSS1	-1.26544	8.63e-39	7.64e-37
SLC1A2	-1.68622	1.84e-38	1.63e-36
CD44	1.19318	2.11e-38	1.86e-36
LRRC7	-2.18844	2.2e-38	1.92e-36
B2M	1.09964	2.25e-38	1.96e-36
PFN2	-1.23653	3.35e-38	2.91e-36
VAT1	1.0738	4.03e-38	3.48e-36
EML4	1.13959	4.76e-38	4.1e-36
FCN1	3.28519	4.81e-38	4.11e-36
CORO2B	-1.41752	4.79e-38	4.11e-36
NR3C1	1.04775	5.09e-38	4.33e-36
QPCT	1.3866	6.3e-38	5.35e-36
MAP1B	-0.993792	6.84e-38	5.78e-36
C14orf132	-1.17548	6.96e-38	5.85e-36
STARD4-AS1	-1.32599	7.24e-38	6.07e-36
SOX4	-1.21421	7.29e-38	6.09e-36
RBFOX2	-1.17908	7.85e-38	6.53e-36
PKIA	-1.1334	8.66e-38	7.18e-36
AL590560.1	1.3693	1.15e-37	9.5e-36
FOS	1.24089	1.18e-37	9.68e-36
CLSTN2	-2.69979	1.3e-37	1.06e-35
CCL7	3.40854	1.73e-37	1.41e-35
GRIA1	-1.82306	2.19e-37	1.78e-35
AC016876.1	1.18033	2.28e-37	1.85e-35
CLEC7A	0.953423	2.71e-37	2.19e-35
NXPH1	-2.95795	2.82e-37	2.27e-35
SCD5	-1.21525	3.93e-37	3.15e-35
CADM2	-1.95043	4.4e-37	3.51e-35
SEMA6D	-1.88375	5e-37	3.98e-35
SEMA3C	-1.33064	6.01e-37	4.77e-35
GCHFR	1.32118	6.53e-37	5.17e-35
BEX1	-1.30058	7.11e-37	5.6e-35
PTGER4	1.30404	8.27e-37	6.49e-35
FOXG1	-1.24831	9.01e-37	7.05e-35
HIST1H4C	-1.48203	1.21e-36	9.44e-35
MCTP1	1.31655	1.29e-36	9.98e-35
MYO1B	-1.20375	1.79e-36	1.39e-34
GRIA2	-2.28703	1.82e-36	1.4e-34
ALDH3B1	1.53566	1.94e-36	1.49e-34
SLC2A6	1.6863	2.05e-36	1.57e-34
PTBP2	-1.4625	2.28e-36	1.74e-34
CLIP4	1.29399	2.46e-36	1.87e-34
CDKN1A	1.02007	2.51e-36	1.91e-34
DLX5	-1.31375	3e-36	2.27e-34
NPC2	1.03352	3.11e-36	2.34e-34
KIF5C	-1.31722	3.2e-36	2.4e-34
FLNB	1.02871	3.25e-36	2.43e-34
ATP6V1F	0.889419	3.63e-36	2.71e-34
WDR47	-0.953468	4.95e-36	3.68e-34
LMNA	1.17891	7.88e-36	5.83e-34
TAGLN3	-1.51305	8.15e-36	6.02e-34
ST8SIA5	-1.48091	8.67e-36	6.38e-34
RBM47	1.06541	9.55e-36	7e-34
CMTM3	0.96596	9.85e-36	7.2e-34
HLA-DQB1-AS1	2.06783	1.43e-35	1.04e-33
RIMKLA	-1.41522	1.48e-35	1.07e-33
NOL4	-1.65855	1.99e-35	1.44e-33
HEXA	0.925642	2.11e-35	1.52e-33
GPAT3	1.89666	2.35e-35	1.69e-33
PLEK	1.13183	2.53e-35	1.81e-33
Z97989.1	-2.20285	2.54e-35	1.81e-33
NCF2	1.08391	2.64e-35	1.88e-33
KLHL23	-1.47894	2.73e-35	1.94e-33
MCM7	-1.09803	3.16e-35	2.23e-33
HLA-B	1.23362	3.58e-35	2.53e-33
DHCR24	1.27442	3.77e-35	2.65e-33
KDM5B	-0.927412	4.09e-35	2.87e-33
CTSS	1.00638	4.56e-35	3.18e-33
PGD	0.986808	4.93e-35	3.43e-33
NFE2L2	1.00162	5.31e-35	3.69e-33
SPINT1	1.37456	5.38e-35	3.72e-33
ANXA1	0.884333	6.9e-35	4.76e-33
LONRF2	-1.97752	8.85e-35	6.09e-33
PTPRN2	-1.53384	9.32e-35	6.39e-33
HLA-C	1.01631	1.04e-34	7.13e-33
GNA12	0.906162	1.06e-34	7.22e-33
B4GALT1	1.30718	1.07e-34	7.29e-33
NCAN	-1.36591	1.11e-34	7.51e-33
RTL6	-1.19032	1.66e-34	1.12e-32
MBOAT2	-1.15293	1.87e-34	1.26e-32
DLX1	-1.34074	1.99e-34	1.34e-32
SACS	-1.45208	2.2e-34	1.47e-32
MAPK10	-1.4587	2.52e-34	1.68e-32
LTB	2.23123	2.73e-34	1.81e-32
IL3RA	1.99357	2.85e-34	1.89e-32
NCEH1	1.08856	2.95e-34	1.95e-32
ADA2	1.1468	3.1e-34	2.04e-32
PCDH8	-1.73931	3.29e-34	2.17e-32
IDI1	0.954446	3.46e-34	2.27e-32
APBB1	-1.35207	4.49e-34	2.93e-32
MRC1	1.12028	5.88e-34	3.83e-32
PDZRN3	-1.38433	6.01e-34	3.91e-32
TMEM161B-AS1	-1.26178	6.16e-34	3.99e-32
EFNB2	-1.04387	6.26e-34	4.05e-32
MYO5B	-2.56384	8.46e-34	5.45e-32
TAPBP	0.868569	8.64e-34	5.55e-32
SERINC2	1.32943	8.7e-34	5.57e-32
TMBIM1	0.981417	9.92e-34	6.33e-32
GPX3	1.34323	1.2e-33	7.64e-32
ADD2	-1.47223	1.39e-33	8.8e-32
APOE	1.34438	1.4e-33	8.83e-32
MPPED2	-1.65924	1.46e-33	9.2e-32
LITAF	0.941264	1.46e-33	9.2e-32
ELL2	1.1588	1.75e-33	1.1e-31
TALDO1	0.940691	2e-33	1.25e-31
TCF12	-0.901791	2.17e-33	1.35e-31
ARL6IP5	1.01854	2.29e-33	1.43e-31
TMEM176B	0.88331	2.56e-33	1.59e-31
TYROBP	1.08023	3.17e-33	1.95e-31
C1QA	0.844358	3.15e-33	1.95e-31
TMEM98	-1.24231	3.27e-33	2.01e-31
SWAP70	0.972626	3.31e-33	2.03e-31
LZTS1	-1.45687	3.34e-33	2.05e-31
FABP5	1.14543	3.68e-33	2.24e-31
TFRC	1.40691	3.69e-33	2.25e-31
FABP3	1.90591	3.7e-33	2.25e-31
FDFT1	1.06999	3.77e-33	2.28e-31
BCL11A	-1.21654	4.82e-33	2.91e-31
TMEFF2	-1.50994	5.4e-33	3.25e-31
FXYD6	-1.02348	5.92e-33	3.55e-31
PROCR	0.964563	6.45e-33	3.86e-31
SNX9	0.999234	7.83e-33	4.67e-31
CTSL	0.889287	7.83e-33	4.67e-31
IDS	1.018	8.4e-33	4.99e-31
ATOX1	1.01157	9.86e-33	5.84e-31
NAV3	-1.45527	9.91e-33	5.85e-31
LRPAP1	1.00696	9.93e-33	5.85e-31
RND3	-0.974387	1.07e-32	6.27e-31
HVCN1	1.29425	1.52e-32	8.89e-31
HIST1H2BE	-3.187	1.63e-32	9.54e-31
KCP	0.915596	2.32e-32	1.35e-30
PECAM1	0.872377	2.77e-32	1.61e-30
LACTB	0.992704	2.93e-32	1.7e-30
MIR9-3HG	-1.99523	3.14e-32	1.82e-30
TP53I11	-1.03124	3.75e-32	2.17e-30
PARP12	1.36697	3.89e-32	2.24e-30
MPP1	0.837159	4e-32	2.29e-30
FXYD5	1.25103	4.4e-32	2.52e-30
AC007938.2	-1.15126	4.49e-32	2.56e-30
HIST1H2AC	-1.26294	4.64e-32	2.65e-30
DBI	1.05034	5.98e-32	3.4e-30
PDGFRA	-1.44866	8.34e-32	4.73e-30
HM13	0.810329	8.85e-32	5.01e-30
C5AR1	1.14895	9.64e-32	5.44e-30
PODXL2	-1.24268	9.83e-32	5.53e-30
ROBO2	-1.51831	9.93e-32	5.57e-30
SEMA5B	-1.5411	1.12e-31	6.28e-30
NMNAT2	-1.51027	1.26e-31	7.04e-30
THRA	-1.45737	1.41e-31	7.84e-30
PPP1R12B	-1.736	1.5e-31	8.33e-30
PHACTR1	1.0464	1.55e-31	8.59e-30
MAGI1	-1.20731	1.66e-31	9.17e-30
P4HA2	1.316	1.76e-31	9.7e-30
SYT1	-1.23654	1.86e-31	1.03e-29
ESYT1	0.893614	2.43e-31	1.34e-29
KIDINS220	-0.816554	2.51e-31	1.38e-29
TET1	-1.35269	2.7e-31	1.47e-29
FAM13C	-1.59661	2.71e-31	1.47e-29
TM4SF19-AS1	4.41742	2.73e-31	1.48e-29
YPEL1	-1.15802	3.08e-31	1.67e-29
PIR	1.82725	3.48e-31	1.88e-29
LILRB5	1.11742	3.48e-31	1.88e-29
B3GAT2	-1.16678	3.55e-31	1.91e-29
HPS1	0.902017	3.97e-31	2.13e-29
TNFSF13	1.35482	4.25e-31	2.27e-29
CLN8	1.14094	4.39e-31	2.34e-29
CNKSR2	-1.70026	5.01e-31	2.67e-29
KYNU	1.56286	5.99e-31	3.18e-29
PTAFR	0.818347	6.24e-31	3.31e-29
ZC3H12A	1.50496	6.92e-31	3.66e-29
UNC5D	-1.97674	7.17e-31	3.78e-29
SMPD3	-1.52054	7.97e-31	4.19e-29
LYN	1.00699	8.2e-31	4.31e-29
EFNB3	-1.72727	8.5e-31	4.45e-29
ADGRG1	-0.859299	8.92e-31	4.66e-29
LRRC25	0.856896	9.46e-31	4.93e-29
SSBP2	-1.19413	1.01e-30	5.26e-29
CD63	0.909452	1.12e-30	5.8e-29
ENO2	-1.09626	1.51e-30	7.81e-29
KIF3C	-1.10314	1.58e-30	8.17e-29
TUBB2A	-0.933917	1.64e-30	8.44e-29
PCDH9	-1.39737	1.71e-30	8.81e-29
HLA-A	0.996495	1.93e-30	9.92e-29
ARHGAP10	1.31495	2.29e-30	1.17e-28
CTSA	0.822896	2.94e-30	1.5e-28
TLE2	-1.61166	3.13e-30	1.59e-28
PSIP1	-1.10276	3.3e-30	1.68e-28
CENPV	-1.34825	3.4e-30	1.73e-28
EPHA5	-1.36433	3.94e-30	1.99e-28
RAB13	1.122	3.98e-30	2.01e-28
EFHD2	0.91627	4.34e-30	2.19e-28
PEG10	-1.20646	4.4e-30	2.21e-28
ACSL4	1.01395	4.63e-30	2.32e-28
ATP6V0B	0.775359	4.83e-30	2.42e-28
PLEC	1.03153	4.89e-30	2.44e-28
NFKBIE	1.0382	5.63e-30	2.8e-28
CD300LF	0.947331	6.04e-30	3e-28
TNFAIP2	1.14568	6.35e-30	3.15e-28
DCHS1	-1.45053	6.61e-30	3.27e-28
BRINP2	-1.71189	7.17e-30	3.54e-28
CST3	0.979153	8.46e-30	4.17e-28
SEZ6L	-1.70711	1.01e-29	4.97e-28
DRAXIN	-1.76768	1.13e-29	5.54e-28
TOP2A	-1.11263	1.26e-29	6.17e-28
EPHA7	-2.56087	1.31e-29	6.4e-28
SRSF6	-1.04539	1.59e-29	7.73e-28
CCL20	2.39359	2.13e-29	1.04e-27
MICA	1.60101	2.21e-29	1.07e-27
INSM1	-1.17274	2.25e-29	1.09e-27
NCF1C	1.53675	2.27e-29	1.1e-27
DPYSL3	-0.929265	2.95e-29	1.42e-27
CCL24	3.07653	3.09e-29	1.49e-27
SLC29A3	1.35382	3.17e-29	1.52e-27
TMEM176A	0.88559	3.29e-29	1.58e-27
SYT11	-0.991903	3.4e-29	1.63e-27
TGFBI	0.752767	3.69e-29	1.76e-27
GCNT2	-1.41863	3.89e-29	1.85e-27
GNG2	-0.895958	3.9e-29	1.85e-27
SLCO3A1	1.45731	3.94e-29	1.87e-27
LINC00461	-1.19614	4.21e-29	1.99e-27
AGPAT2	1.13934	4.43e-29	2.09e-27
WDR19	-1.63926	4.55e-29	2.14e-27
CSF2RB	1.23638	5.87e-29	2.76e-27
ZNF91	-1.07941	6e-29	2.81e-27
FTH1P8	2.43136	6.02e-29	2.81e-27
FNDC3B	0.878729	6.28e-29	2.93e-27
S100A6	1.09543	7.87e-29	3.66e-27
TDRD6	1.23929	9.09e-29	4.22e-27
GSTO1	0.913674	9.44e-29	4.38e-27
MANBA	0.935426	1.06e-28	4.91e-27
SDK2	-1.65936	1.16e-28	5.36e-27
ANXA5	0.971291	1.19e-28	5.46e-27
ICAM1	1.15004	1.29e-28	5.94e-27
OSCAR	1.08617	1.31e-28	6.03e-27
PROM1	-2.54637	1.33e-28	6.09e-27
SCARB1	0.888668	1.4e-28	6.37e-27
RELB	1.51041	1.4e-28	6.37e-27
VIM-AS1	1.24683	1.39e-28	6.37e-27
ZNF292	-0.910215	2.07e-28	9.39e-27
CD40	1.1279	2.15e-28	9.75e-27
IFIT3	1.69402	2.16e-28	9.78e-27
SRGN	0.893248	2.58e-28	1.16e-26
C1orf61	-1.25926	2.98e-28	1.34e-26
ALDH1A1	1.68291	3.71e-28	1.66e-26
TSPAN5	-1.28475	3.69e-28	1.66e-26
ATP6V0D2	1.55084	3.75e-28	1.68e-26
AC110995.1	1.31397	3.88e-28	1.74e-26
PTGDR2	2.39832	4.55e-28	2.03e-26
PCMTD2	-0.956852	5.67e-28	2.52e-26
PLCB4	-1.55452	5.76e-28	2.56e-26
TUBB2B	-0.940103	7.18e-28	3.18e-26
SLC38A1	-1.4765	7.35e-28	3.25e-26
CLIP3	-1.198	7.52e-28	3.32e-26
PLPPR4	-1.72077	7.72e-28	3.4e-26
NPY	-2.08559	8.04e-28	3.54e-26
TAC3	-1.45358	8.35e-28	3.67e-26
CYBA	0.840532	8.47e-28	3.71e-26
PLPPR1	-2.01974	8.59e-28	3.76e-26
AC005544.2	-1.84576	8.71e-28	3.8e-26
RASGEF1B	1.66664	9.27e-28	4.04e-26
TRAF3	1.55039	9.41e-28	4.09e-26
GABARAPL1	0.903624	9.76e-28	4.24e-26
SLCO5A1	-1.88569	1.02e-27	4.4e-26
TMTC4	-1.13462	1.05e-27	4.54e-26
FHL1	-1.25659	1.16e-27	4.99e-26
2021-09-03	-0.966589	1.16e-27	5e-26
AFAP1	-1.07575	1.22e-27	5.22e-26
CDK14	-1.154	1.31e-27	5.62e-26
LST1	0.916884	1.38e-27	5.93e-26
ACO1	1.05571	1.48e-27	6.31e-26
TTC3	-0.720309	1.49e-27	6.37e-26
KLF7	-0.907308	1.58e-27	6.71e-26
ARL4C	-1.0906	1.74e-27	7.4e-26
PPIF	0.842259	1.76e-27	7.48e-26
ZNF606	-1.29676	1.93e-27	8.16e-26
VANGL2	-1.92643	2.1e-27	8.86e-26
PAFAH1B3	-1.22887	2.18e-27	9.21e-26
FFAR4	1.13201	2.46e-27	1.04e-25
MITF	1.08419	2.55e-27	1.07e-25
SP9	-1.26249	2.58e-27	1.08e-25
MYO1E	0.933272	2.73e-27	1.14e-25
ACVR2A	-1.00638	3.31e-27	1.38e-25
B4GALNT1	-1.42478	3.58e-27	1.49e-25
TMEM79	1.02789	3.62e-27	1.5e-25
PNKD	0.847313	5.6e-27	2.33e-25
STAC	1.0477	5.7e-27	2.36e-25
HEBP1	1.20941	5.82e-27	2.41e-25
UPP1	1.11569	5.87e-27	2.42e-25
TMEM38B	1.05043	6.16e-27	2.54e-25
NCK1	1.00521	6.42e-27	2.64e-25
LRRN1	-1.11452	8.36e-27	3.43e-25
TRIM47	2.03127	8.57e-27	3.51e-25
EDEM1	0.884749	9.56e-27	3.91e-25
MEIS2	-1.43025	9.58e-27	3.91e-25
NUDT11	-1.32534	1.01e-26	4.11e-25
C16orf45	-1.20466	1.04e-26	4.22e-25
MLLT3	-1.21864	1.12e-26	4.54e-25
HEXB	0.868294	1.22e-26	4.93e-25
RF01888	-1.42486	1.52e-26	6.16e-25
PFN1	0.744643	1.57e-26	6.32e-25
SIL1	0.94006	1.65e-26	6.67e-25
IFNGR2	0.949104	1.72e-26	6.94e-25
KLHL7	-0.830654	1.79e-26	7.17e-25
TCAF1	-1.17652	1.79e-26	7.17e-25
AC011511.5	1.15075	1.9e-26	7.59e-25
AL138689.2	-1.2598	2.01e-26	8.03e-25
FBP1	1.31005	2.19e-26	8.74e-25
SORBS1	-1.34239	2.22e-26	8.85e-25
TNIP1	1.08556	2.35e-26	9.32e-25
LAIR1	0.81202	2.47e-26	9.78e-25
COL6A1	1.58013	2.66e-26	1.05e-24
CISH	1.08995	2.69e-26	1.06e-24
LRP10	0.886106	2.77e-26	1.09e-24
SP8	-1.16932	3.03e-26	1.19e-24
LPCAT1	-1.1307	3.37e-26	1.32e-24
OPTN	1.12438	3.39e-26	1.33e-24
NCKAP1	-1.08467	3.49e-26	1.37e-24
FAR2	1.09805	3.74e-26	1.46e-24
APCDD1	-2.19049	3.74e-26	1.46e-24
MCOLN1	1.046	4.11e-26	1.6e-24
S100B	1.27588	4.95e-26	1.93e-24
TXNRD1	0.841288	5.17e-26	2.01e-24
HLA-E	0.864465	5.2e-26	2.01e-24
PPM1E	-1.52989	5.74e-26	2.22e-24
PAK5	-1.49467	5.77e-26	2.23e-24
SERPINE1	0.929815	7.32e-26	2.82e-24
PATZ1	-1.13234	7.56e-26	2.91e-24
SLAMF7	3.10125	7.62e-26	2.93e-24
ANOS1	0.768398	7.93e-26	3.04e-24
AL596202.1	-1.76362	7.92e-26	3.04e-24
RPH3A	-2.07648	8.17e-26	3.13e-24
NEK6	0.867391	9.11e-26	3.48e-24
GNAI2	0.666369	1.03e-25	3.93e-24
NENF	1.02049	1.04e-25	3.98e-24
HK3	1.14121	1.07e-25	4.06e-24
MAFB	0.816623	1.18e-25	4.47e-24
MT-RNR2	0.94817	1.27e-25	4.81e-24
PAK3	-1.21516	1.3e-25	4.9e-24
ARHGEF7	-0.851689	1.3e-25	4.9e-24
CDCA7	-1.7029	1.32e-25	4.98e-24
SCAMP5	-1.44004	1.43e-25	5.36e-24
DBN1	-1.16503	1.64e-25	6.17e-24
SGTB	1.10092	1.66e-25	6.23e-24
CYBB	0.826564	1.73e-25	6.45e-24
AFF3	-1.37686	1.74e-25	6.49e-24
IRAK3	1.15307	1.75e-25	6.54e-24
ABHD4	1.10414	1.8e-25	6.69e-24
MYT1L	-2.50019	1.84e-25	6.82e-24
MDFIC	1.48096	2.11e-25	7.81e-24
MAST1	-1.75448	2.12e-25	7.83e-24
PPARG	1.35178	2.12e-25	7.85e-24
SH3BGRL3	0.770649	2.13e-25	7.85e-24
MS4A7	0.769105	2.17e-25	8.01e-24
ENAH	-1.09043	2.19e-25	8.07e-24
GALNT6	1.15356	2.21e-25	8.11e-24
TOR3A	0.99556	2.27e-25	8.34e-24
RNF180	-1.43308	2.36e-25	8.63e-24
CD300C	1.24093	2.59e-25	9.45e-24
ALOX5	0.887493	2.68e-25	9.76e-24
LINC00599	-1.76287	2.77e-25	1.01e-23
SEMA6C	-1.59088	2.83e-25	1.03e-23
SLC9A7	1.25395	2.91e-25	1.06e-23
DPP6	-2.65271	3.51e-25	1.27e-23
ATRX	-0.862181	3.76e-25	1.36e-23
UBXN11	0.747848	3.99e-25	1.44e-23
TYMP	1.03637	4.1e-25	1.48e-23
SMIM4	1.04311	4.37e-25	1.57e-23
BLVRB	1.23022	4.61e-25	1.66e-23
GLCCI1	-1.03618	4.67e-25	1.68e-23
SRGAP3	-1.09628	4.69e-25	1.68e-23
JAKMIP2	-1.19518	5e-25	1.79e-23
MAPT	-1.39367	5.34e-25	1.91e-23
CPQ	0.881465	5.7e-25	2.03e-23
CAMK2N1	-1.24354	5.75e-25	2.05e-23
STMN4	-1.19775	6.3e-25	2.24e-23
GDF15	1.75876	6.87e-25	2.44e-23
KDM1A	-0.766135	7.46e-25	2.64e-23
PIK3AP1	0.870828	7.72e-25	2.73e-23
ARHGAP18	0.896515	8.14e-25	2.88e-23
ERP29	0.813359	8.83e-25	3.11e-23
CD99	0.967777	9.14e-25	3.22e-23
GPX4	0.743349	9.2e-25	3.23e-23
TSPYL4	-1.13054	9.89e-25	3.47e-23
CERS6	-0.866476	1.05e-24	3.67e-23
RASSF4	0.698421	1.07e-24	3.75e-23
MGST1	2.39048	1.21e-24	4.24e-23
GATA3	2.02525	1.29e-24	4.52e-23
PROX1	-1.19154	1.35e-24	4.7e-23
ARSB	0.851013	1.42e-24	4.94e-23
POGZ	-1.05965	1.42e-24	4.94e-23
PARD3	-1.33851	1.47e-24	5.09e-23
WIPF1	0.807553	1.48e-24	5.13e-23
SLC41A2	2.06597	1.53e-24	5.28e-23
P2RY8	1.41297	1.58e-24	5.44e-23
PARP6	-1.06153	1.63e-24	5.62e-23
NEU1	0.861463	1.76e-24	6.04e-23
CBX2	-1.27375	2.52e-24	8.67e-23
SEMA4A	1.67287	2.59e-24	8.87e-23
ELF1	0.826212	2.65e-24	9.06e-23
TNF	1.58019	2.67e-24	9.11e-23
ZNF439	-1.65134	2.71e-24	9.24e-23
MBP	0.9537	3.1e-24	1.06e-22
SPEN	-1.09485	3.5e-24	1.19e-22
UAP1L1	0.904733	3.57e-24	1.21e-22
GNAQ	-0.777565	3.64e-24	1.23e-22
AMOTL2	-1.22859	3.76e-24	1.27e-22
ANXA7	0.835955	3.83e-24	1.3e-22
OSTM1	0.930186	3.92e-24	1.32e-22
CDCA7L	-0.935697	4.14e-24	1.39e-22
GPD1	-1.48663	4.39e-24	1.48e-22
SLC3A2	0.705895	4.76e-24	1.6e-22
FLNA	0.884111	4.81e-24	1.61e-22
ITGAL	1.08511	4.95e-24	1.66e-22
L1CAM	-1.4765	5.54e-24	1.85e-22
COL25A1	-2.68017	6.02e-24	2.01e-22
NFIX	-1.68555	6.11e-24	2.04e-22
AL136366.1	-1.82459	6.1e-24	2.04e-22
SYNPR	-1.36949	6.34e-24	2.11e-22
SDSL	1.02426	6.8e-24	2.25e-22
SLC37A3	-1.18535	6.79e-24	2.25e-22
FURIN	0.831403	7.16e-24	2.37e-22
LRP8	-1.27317	7.3e-24	2.41e-22
PEPD	0.832068	7.44e-24	2.46e-22
PHF6	-0.847948	8.38e-24	2.76e-22
SLC43A3	1.0172	8.47e-24	2.79e-22
BCL7A	-1.55615	8.82e-24	2.9e-22
ADGRA3	-1.16897	9.21e-24	3.02e-22
NSG1	-1.36129	9.23e-24	3.02e-22
ABHD12	0.876558	9.39e-24	3.07e-22
GABRB3	-1.3039	9.59e-24	3.13e-22
ARX	-1.26466	9.79e-24	3.19e-22
TKT	0.821278	1.04e-23	3.38e-22
DAAM1	-0.968556	1.17e-23	3.8e-22
NAGLU	1.00134	1.2e-23	3.91e-22
SGK3	0.965667	1.25e-23	4.06e-22
ATF3	2.26862	1.29e-23	4.17e-22
SP4	-1.06034	1.32e-23	4.26e-22
GOLM1	-0.803368	1.38e-23	4.47e-22
SQLE	0.845089	1.41e-23	4.53e-22
KIAA1958	-1.37526	1.6e-23	5.17e-22
TCF7L2	1.20448	1.67e-23	5.37e-22
ATAT1	-1.36137	1.7e-23	5.45e-22
DPP7	0.958114	1.75e-23	5.61e-22
SCAMP2	0.722611	1.88e-23	6.01e-22
GPRC5B	-1.14447	1.91e-23	6.11e-22
IFIT2	1.7322	2.02e-23	6.44e-22
ZNF704	-1.40404	2.11e-23	6.73e-22
APBA2	-1.36317	2.13e-23	6.78e-22
ATP9A	-1.16413	2.19e-23	6.95e-22
ENOX1	-1.18735	2.26e-23	7.16e-22
JUNB	0.954329	2.34e-23	7.41e-22
MEX3A	-1.10233	2.34e-23	7.41e-22
HNRNPDL	-0.815437	2.42e-23	7.63e-22
IFI6	1.4859	2.51e-23	7.94e-22
GPR161	-1.28238	2.54e-23	8.01e-22
PSEN2	1.2473	2.55e-23	8.04e-22
CA2	1.76679	2.58e-23	8.11e-22
PLXNB1	-1.84133	2.59e-23	8.14e-22
SALL1	-1.16184	2.94e-23	9.21e-22
GRIP1	-1.54431	2.95e-23	9.22e-22
DNASE2	0.759296	2.97e-23	9.29e-22
ERCC6L2	-0.983724	2.99e-23	9.34e-22
COLEC12	0.890081	3.2e-23	9.97e-22
CTNNB1	0.684022	3.48e-23	1.08e-21
BCAP31	0.752437	3.49e-23	1.08e-21
LAMP2	0.924827	3.53e-23	1.09e-21
ADA	1.20767	3.57e-23	1.11e-21
SLC6A6	0.856068	3.74e-23	1.16e-21
SETBP1	-1.50271	3.8e-23	1.17e-21
CCL22	4.44602	3.87e-23	1.19e-21
MVB12B	-1.29004	3.86e-23	1.19e-21
PHYHIPL	-1.16413	4.03e-23	1.24e-21
RAP1GAP	-2.45478	4.1e-23	1.26e-21
EHBP1	-1.19467	4.1e-23	1.26e-21
HMGB3	-0.881051	4.29e-23	1.31e-21
SEPHS2	0.769047	4.28e-23	1.31e-21
OAS1	1.36331	4.36e-23	1.33e-21
EPB41L5	-1.07591	4.41e-23	1.34e-21
PRKCA	-1.04087	4.39e-23	1.34e-21
AOAH	0.878671	4.62e-23	1.41e-21
SGSH	0.97301	4.86e-23	1.48e-21
LHFPL2	0.896952	5.72e-23	1.74e-21
ATXN7L3B	-0.757749	5.77e-23	1.75e-21
SLC38A6	1.30896	5.82e-23	1.76e-21
ASAH1	0.937773	6.06e-23	1.83e-21
ACP2	0.801526	6.15e-23	1.86e-21
FAM129A	1.16801	6.47e-23	1.95e-21
FBXO11	-0.899479	7.27e-23	2.19e-21
STX11	1.05274	7.37e-23	2.21e-21
TBC1D2	0.910206	8.32e-23	2.5e-21
CPT1C	-1.70813	8.5e-23	2.55e-21
STK40	0.765715	9.83e-23	2.94e-21
EPAS1	0.852506	1.01e-22	3.02e-21
ZNF608	-1.6047	1.01e-22	3.02e-21
TPP1	0.756313	1.11e-22	3.31e-21
P2RX7	1.35104	1.13e-22	3.37e-21
GBA	0.818547	1.16e-22	3.44e-21
CEBPB	0.972601	1.17e-22	3.46e-21
DLG2	-2.27836	1.22e-22	3.63e-21
OAZ1	0.736045	1.35e-22	3.99e-21
DYNC1I1	-1.66445	1.36e-22	4.01e-21
MT-RNR1	0.903527	1.41e-22	4.16e-21
LINC02487	-1.643	1.44e-22	4.26e-21
NPTXR	-1.32192	1.45e-22	4.28e-21
TMEM154	1.71985	1.53e-22	4.51e-21
DOK3	0.818101	1.81e-22	5.32e-21
AOC1	2.1163	1.82e-22	5.33e-21
LAPTM5	0.807903	1.86e-22	5.45e-21
PLEKHB2	0.842501	2.01e-22	5.88e-21
SUSD6	0.849512	2.03e-22	5.94e-21
STMN3	-1.23512	2.05e-22	5.98e-21
HIP1	-1.27889	2.05e-22	5.99e-21
SLC39A8	1.12646	2.38e-22	6.92e-21
SLC25A24	0.86763	2.43e-22	7.08e-21
RETN	0.747487	2.47e-22	7.19e-21
PRR19	-1.19824	2.52e-22	7.32e-21
SAT1	0.636114	2.55e-22	7.38e-21
HIP1R	-1.39319	2.87e-22	8.31e-21
ECM1	1.73195	2.94e-22	8.48e-21
MCOLN2	2.96627	3.01e-22	8.67e-21
CELSR2	-1.30469	3.39e-22	9.78e-21
RAP2B	0.927387	3.42e-22	9.84e-21
HIST1H3E	-2.07295	3.64e-22	1.05e-20
CHST7	1.24448	3.78e-22	1.09e-20
PLCG1	-1.276	4.13e-22	1.18e-20
C3	0.745043	4.46e-22	1.28e-20
ACTC1	-1.46589	4.49e-22	1.28e-20
RGS19	0.845191	4.73e-22	1.35e-20
GFRA2	1.3792	5.55e-22	1.58e-20
KMO	0.981416	6.05e-22	1.72e-20
SLC43A2	0.84909	6.16e-22	1.75e-20
ZNF33B	-1.40289	6.27e-22	1.78e-20
LANCL1	-0.848396	6.53e-22	1.85e-20
DTX3	-1.65258	6.55e-22	1.86e-20
ADAM22	-1.93299	6.97e-22	1.97e-20
CLIC1	0.79049	7.01e-22	1.98e-20
M6PR	0.895446	7.79e-22	2.2e-20
ARHGAP31	1.01987	8.55e-22	2.41e-20
AL356652.1	1.05451	9.04e-22	2.54e-20
REEP1	-1.05953	9.28e-22	2.61e-20
EHD1	0.967906	9.62e-22	2.7e-20
LRRFIP1	0.823667	9.79e-22	2.75e-20
C1S	1.63733	9.8e-22	2.75e-20
AL358333.3	-1.01902	9.87e-22	2.76e-20
RAB11FIP1	0.952145	1.05e-21	2.95e-20
ABCC3	0.997822	1.08e-21	3.02e-20
ARL8B	0.898116	1.09e-21	3.03e-20
KIAA1549L	-1.42226	1.12e-21	3.11e-20
SLC35E2	-1.1575	1.16e-21	3.24e-20
AC010768.1	1.47361	1.29e-21	3.57e-20
NAGA	0.868712	1.3e-21	3.6e-20
TOM1	0.827458	1.31e-21	3.63e-20
SNTB1	1.15956	1.31e-21	3.63e-20
TMEM178B	-1.5773	1.32e-21	3.64e-20
DHCR7	0.968941	1.34e-21	3.7e-20
SLCO2B1	0.600763	1.4e-21	3.85e-20
HERC2P2	-2.51034	1.6e-21	4.42e-20
OAT	0.871046	1.61e-21	4.43e-20
SECISBP2	-0.97488	1.64e-21	4.5e-20
ZNF33A	-1.06579	1.68e-21	4.6e-20
PLIN3	0.778506	1.7e-21	4.65e-20
ARAP1	0.793293	1.78e-21	4.87e-20
MAD2L2	-1.02787	1.81e-21	4.94e-20
KLF12	-1.49192	1.88e-21	5.13e-20
NFKB1	1.03055	1.95e-21	5.32e-20
CHL1-AS1	-1.92302	1.95e-21	5.32e-20
SELL	1.44989	1.96e-21	5.34e-20
CCL2	0.877239	1.98e-21	5.39e-20
FNIP2	0.842573	2e-21	5.42e-20
DNAJC17	1.00582	2.09e-21	5.67e-20
ARHGDIB	0.952594	2.2e-21	5.96e-20
VPS18	0.799245	2.34e-21	6.32e-20
SLC35E2B	-0.816422	2.61e-21	7.04e-20
VASH2	-1.20474	2.97e-21	8e-20
THSD7A	-1.43781	3.03e-21	8.17e-20
CLVS2	-1.53428	3.31e-21	8.91e-20
ZFY	-1.41317	3.68e-21	9.89e-20
ARHGAP21	-0.975572	3.79e-21	1.02e-19
MGAT4A	0.81821	3.91e-21	1.05e-19
CREG1	0.798311	4.09e-21	1.09e-19
PLAC8	0.938291	4.06e-21	1.09e-19
GSTP1	0.645807	4.17e-21	1.11e-19
ZNF248	-1.10114	4.28e-21	1.14e-19
KMT5B	-0.800683	4.42e-21	1.18e-19
NCF1B	1.42453	4.42e-21	1.18e-19
HR	-1.38702	4.49e-21	1.19e-19
GPC2	-1.26153	4.46e-21	1.19e-19
TWF2	0.914283	4.52e-21	1.2e-19
ST8SIA3	-2.54038	4.67e-21	1.24e-19
GAS7	0.897131	4.99e-21	1.32e-19
ZNF260	-1.00523	5.53e-21	1.46e-19
ZNF445	-1.34326	5.64e-21	1.49e-19
TUBA1A	-0.742423	5.9e-21	1.56e-19
CAP2	-1.05354	5.99e-21	1.58e-19
EVI2B	1.06544	6.05e-21	1.59e-19
SMARCD1	-1.06375	6.16e-21	1.62e-19
SPAG9	-0.749265	6.23e-21	1.63e-19
GSTA4	-0.914056	6.25e-21	1.64e-19
SKAP2	0.868172	6.67e-21	1.75e-19
RBM24	-1.3745	6.81e-21	1.78e-19
CLASP2	-0.741042	6.9e-21	1.8e-19
DYNLT3	1.11391	7.24e-21	1.89e-19
AC022167.1	-1.37957	7.32e-21	1.91e-19
TTTY15	-1.37644	7.6e-21	1.98e-19
CXCL2	2.29407	7.96e-21	2.07e-19
ACTL6B	-1.27849	8e-21	2.08e-19
KDM5D	-1.55336	8.35e-21	2.16e-19
IRGQ	-0.79515	8.43e-21	2.18e-19
KIAA1549	-1.49854	8.48e-21	2.19e-19
MT-ND3	1.04204	8.46e-21	2.19e-19
ZC4H2	-1.33369	8.82e-21	2.28e-19
FFAR2	2.03254	9.06e-21	2.33e-19
ZFP36L2	0.735112	9.02e-21	2.33e-19
VASP	0.856017	9.1e-21	2.34e-19
PIK3R5	0.892295	9.61e-21	2.47e-19
DPYSL2	-0.706541	1.11e-20	2.84e-19
FAM84A	-1.24693	1.11e-20	2.84e-19
RNPEP	0.651984	1.11e-20	2.84e-19
NOVA2	-1.49158	1.14e-20	2.93e-19
SNTG1	-1.97228	1.15e-20	2.93e-19
SPTBN1	-0.816582	1.16e-20	2.95e-19
GPRIN1	-1.04864	1.2e-20	3.05e-19
ENC1	-0.812732	1.22e-20	3.11e-19
CSF2RA	0.875489	1.42e-20	3.61e-19
PDZD4	-1.73516	1.42e-20	3.62e-19
SPI1	0.892164	1.55e-20	3.94e-19
PRR5L	1.26505	1.56e-20	3.95e-19
PBXIP1	0.901893	1.56e-20	3.95e-19
MCF2L	-1.32165	1.64e-20	4.14e-19
PDPN	-1.4506	1.64e-20	4.14e-19
SYN1	-1.42186	1.65e-20	4.15e-19
PPM1H	1.27307	1.74e-20	4.39e-19
TTLL4	0.914321	1.75e-20	4.41e-19
WBP2	0.765765	1.79e-20	4.5e-19
MAPKAPK3	0.837654	1.89e-20	4.75e-19
JAKMIP2-AS1	-1.3015	1.9e-20	4.76e-19
IRAK2	1.22231	1.91e-20	4.79e-19
WFDC21P	2.08251	2e-20	5.02e-19
FAM13A	-1.28512	2.2e-20	5.51e-19
CD84	0.660201	2.27e-20	5.65e-19
MXI1	-0.990652	2.26e-20	5.65e-19
KIF1A	-1.0165	2.31e-20	5.75e-19
SDC4	1.65539	2.44e-20	6.07e-19
SLC8B1	0.725164	2.47e-20	6.15e-19
ALCAM	0.742421	2.5e-20	6.21e-19
NPL	0.781105	2.63e-20	6.52e-19
DLX2	-1.10435	2.72e-20	6.74e-19
TNFSF9	0.984441	2.8e-20	6.93e-19
Z99129.4	-1.24572	2.81e-20	6.95e-19
PBX1	-1.20005	2.86e-20	7.06e-19
CEP164P1	-1.02444	2.89e-20	7.12e-19
PRDX1	0.773294	2.96e-20	7.3e-19
PHLDA1	-0.753488	2.99e-20	7.36e-19
MFSD1	0.908328	3.04e-20	7.48e-19
TNRC6C	-1.2926	3.15e-20	7.72e-19
LMNB1	-1.48966	3.21e-20	7.86e-19
SNX8	0.906723	3.39e-20	8.29e-19
SRGAP1	-1.09561	3.5e-20	8.56e-19
AL671883.2	1.17811	3.54e-20	8.65e-19
PTK2	-0.782198	3.61e-20	8.82e-19
ARPC1B	1.32984	3.74e-20	9.12e-19
FAM96A	0.778229	3.83e-20	9.31e-19
IL17RA	0.712471	3.83e-20	9.31e-19
LRRC3B	-2.23288	3.83e-20	9.31e-19
KMT2A	-1.1862	3.89e-20	9.45e-19
ZNRF2	1.01009	4.03e-20	9.76e-19
PSTPIP2	1.00563	4.25e-20	1.03e-18
FLT1	3.24385	4.32e-20	1.05e-18
RNF112	-2.60226	4.56e-20	1.1e-18
CDH2	-0.848454	4.59e-20	1.11e-18
MGST3	0.812595	4.66e-20	1.12e-18
SLC46A3	0.892028	4.77e-20	1.15e-18
GABBR1	-1.4361	4.87e-20	1.17e-18
AKR1B1	0.747602	4.91e-20	1.18e-18
CTNS	0.77412	4.98e-20	1.19e-18
MMP16	-1.74139	4.99e-20	1.2e-18
DENND5B	-1.03411	5.37e-20	1.29e-18
FAM213B	1.04478	5.54e-20	1.33e-18
CHGB	-1.53105	5.64e-20	1.35e-18
SMCO4	0.807146	5.89e-20	1.41e-18
B3GNT2	0.922006	6.1e-20	1.46e-18
DNAH11	-1.10039	6.2e-20	1.48e-18
ATP6V0D1	0.644039	6.37e-20	1.52e-18
SLC17A5	0.892973	7.09e-20	1.68e-18
MAGI2	-2.17467	7.05e-20	1.68e-18
LSP1	0.866701	7.3e-20	1.73e-18
SLC36A1	0.836457	7.57e-20	1.8e-18
MT-ND6	0.990275	7.74e-20	1.83e-18
CTBS	0.981295	7.86e-20	1.86e-18
TOP2B	-0.658037	7.95e-20	1.88e-18
ATP2B4	-0.988101	8.33e-20	1.97e-18
RFTN2	-1.66718	8.62e-20	2.03e-18
CHD7	-0.884798	8.98e-20	2.12e-18
LRRC49	-1.51548	9.51e-20	2.24e-18
EPM2AIP1	-0.922477	9.66e-20	2.27e-18
CHMP2B	0.889962	1.07e-19	2.51e-18
ANK2	-1.06432	1.09e-19	2.55e-18
COCH	-1.4039	1.1e-19	2.57e-18
STK10	0.80163	1.12e-19	2.61e-18
SEMA4D	0.785114	1.12e-19	2.61e-18
HAVCR2	0.808214	1.12e-19	2.62e-18
ATP6V0E1	0.771894	1.15e-19	2.68e-18
CDC7	-1.67191	1.18e-19	2.76e-18
FAH	1.01507	1.19e-19	2.77e-18
ODAPH	2.14245	1.23e-19	2.87e-18
DAPP1	1.17009	1.24e-19	2.89e-18
CSRNP2	-0.804447	1.24e-19	2.89e-18
SLC31A2	0.761944	1.27e-19	2.94e-18
ATXN7L2	-1.50901	1.27e-19	2.94e-18
TRIM24	-0.72209	1.27e-19	2.95e-18
CCDC69	0.902593	1.29e-19	2.97e-18
CELF1	-0.693387	1.35e-19	3.12e-18
ZFP90	-1.00834	1.42e-19	3.28e-18
CHST11	0.863396	1.45e-19	3.35e-18
TGOLN2	0.635818	1.48e-19	3.41e-18
ATL1	-0.89331	1.51e-19	3.48e-18
C20orf24	1.07227	1.59e-19	3.66e-18
MYDGF	0.666058	1.66e-19	3.82e-18
CERS6-AS1	-0.808053	1.68e-19	3.86e-18
LACC1	1.02809	1.71e-19	3.92e-18
ITGB8	-1.03488	1.78e-19	4.08e-18
CACNB3	-1.31002	1.8e-19	4.12e-18
CAST	0.851315	1.84e-19	4.2e-18
PELI2	-1.2446	1.92e-19	4.38e-18
IFIH1	1.16276	1.99e-19	4.54e-18
ZNF436	-0.899381	2.01e-19	4.57e-18
NFIA	-0.990172	2.02e-19	4.58e-18
SLC27A1	0.91356	2.05e-19	4.66e-18
FAM46A	0.972714	2.16e-19	4.91e-18
CCDC88A	-0.775816	2.17e-19	4.93e-18
SQOR	0.984936	2.23e-19	5.05e-18
ZNF558	-1.03173	2.37e-19	5.35e-18
RANBP6	-0.8541	2.43e-19	5.49e-18
STAG3	-1.09849	2.46e-19	5.54e-18
TAGLN2	0.712068	2.48e-19	5.6e-18
VAC14	0.717609	2.52e-19	5.69e-18
IRF5	0.822142	2.53e-19	5.69e-18
RNF13	0.828809	2.55e-19	5.75e-18
MAGED2	-0.682221	2.63e-19	5.9e-18
AC020656.1	0.822313	2.66e-19	5.98e-18
BTG2	0.858751	2.75e-19	6.17e-18
LIMS1	0.854738	2.81e-19	6.29e-18
BASP1	-0.95649	2.86e-19	6.39e-18
TIFAB	2.14983	2.92e-19	6.54e-18
C12orf49	0.831782	2.98e-19	6.66e-18
FAM117B	-0.953073	3.26e-19	7.27e-18
MYB	1.01973	3.43e-19	7.64e-18
KLF10	0.827747	3.44e-19	7.65e-18
RPS6KA2	-0.937433	3.62e-19	8.04e-18
ZNF22	-0.894514	3.89e-19	8.64e-18
AC005618.1	-1.86675	3.97e-19	8.81e-18
INHBA	2.00891	4.01e-19	8.9e-18
CMKLR1	0.914904	4.32e-19	9.58e-18
ATP6AP1	0.590082	4.34e-19	9.6e-18
THY1	-1.36518	4.35e-19	9.63e-18
ANXA6	0.783361	4.36e-19	9.63e-18
CASC15	-1.72776	4.37e-19	9.64e-18
RASD1	-1.5411	4.47e-19	9.85e-18
PPIC	1.09019	4.56e-19	1e-17
DIP2C	-1.07185	5.41e-19	1.19e-17
CA14	-2.04647	5.65e-19	1.24e-17
TDP2	0.788983	5.88e-19	1.29e-17
SGCB	-1.05318	6.16e-19	1.35e-17
GPT2	-1.03619	6.26e-19	1.37e-17
LTC4S	1.4331	6.39e-19	1.4e-17
NLGN3	-1.5874	6.47e-19	1.42e-17
RHEX	1.7989	6.52e-19	1.42e-17
GNS	0.78336	6.66e-19	1.45e-17
SCRN1	-0.770872	6.68e-19	1.46e-17
SAA1	1.77718	6.72e-19	1.46e-17
KIF3A	-1.06522	6.76e-19	1.47e-17
PSRC1	-1.35453	6.87e-19	1.49e-17
SERF2	0.690803	6.84e-19	1.49e-17
COPRS	0.841385	7.41e-19	1.61e-17
WRN	-1.03387	7.49e-19	1.62e-17
GFOD2	-0.878809	7.59e-19	1.64e-17
GSDME	0.893681	7.86e-19	1.7e-17
CD53	0.718583	7.93e-19	1.71e-17
SFRP1	-1.70266	8.48e-19	1.83e-17
HLA-DOA	1.37315	8.51e-19	1.84e-17
AC005786.3	1.17876	8.55e-19	1.84e-17
NR1H3	1.17811	8.71e-19	1.87e-17
PCDH12	-1.51528	8.82e-19	1.9e-17
AKR1A1	0.673978	9.37e-19	2.01e-17
DIXDC1	-1.28694	9.67e-19	2.08e-17
TMEM127	0.619157	9.84e-19	2.11e-17
AMOTL1	-0.96832	9.82e-19	2.11e-17
CARHSP1	-0.873598	1.06e-18	2.26e-17
HSF2	-0.86258	1.08e-18	2.32e-17
CMTM6	0.825947	1.1e-18	2.35e-17
SBK1	-1.20711	1.13e-18	2.41e-17
PI4K2A	0.775044	1.14e-18	2.42e-17
APLP1	-0.960662	1.25e-18	2.66e-17
RRAS	1.16628	1.25e-18	2.67e-17
HLA-DMB	0.80607	1.27e-18	2.69e-17
ADGRB3	-1.72005	1.35e-18	2.85e-17
KCND3	-1.42092	1.34e-18	2.85e-17
ARSA	1.15041	1.36e-18	2.89e-17
SDCBP	0.894396	1.41e-18	2.99e-17
ANKS1B	-1.29795	1.43e-18	3.02e-17
PEG3	-1.89389	1.47e-18	3.11e-17
CRY1	-0.886642	1.58e-18	3.33e-17
SLC9A1	0.998572	1.59e-18	3.35e-17
ITGB1	0.661138	1.59e-18	3.35e-17
HECW1	-1.45005	1.7e-18	3.58e-17
APH1B	0.831154	1.71e-18	3.59e-17
TLE1	-0.819704	1.78e-18	3.74e-17
ZNF25	-0.974931	1.85e-18	3.88e-17
CEP170	-0.643396	1.94e-18	4.06e-17
MAP6	-1.11372	2.09e-18	4.37e-17
ZNF302	-0.929977	2.39e-18	5.01e-17
NPC1	0.78106	2.9e-18	6.07e-17
A2M	0.790809	3.02e-18	6.32e-17
TFCP2L1	1.5128	3.29e-18	6.88e-17
GTF2I	-0.701154	3.33e-18	6.95e-17
SPPL2A	0.760858	3.45e-18	7.2e-17
PLK2	-0.728335	3.63e-18	7.55e-17
EFR3B	-1.02328	3.64e-18	7.57e-17
ATP6AP2	0.813324	3.66e-18	7.62e-17
UNC79	-1.38442	3.94e-18	8.18e-17
CACHD1	-1.83081	4.04e-18	8.38e-17
SLIT3	1.13607	4.15e-18	8.61e-17
TSPAN4	0.895673	4.24e-18	8.77e-17
STAT5A	0.890464	4.49e-18	9.3e-17
ZNF605	-1.41109	4.72e-18	9.76e-17
MAGEF1	-0.870147	4.79e-18	9.88e-17
ATP2B2	-2.40373	4.91e-18	1.01e-16
CELF3	-1.68796	4.94e-18	1.02e-16
GSE1	-0.965613	5e-18	1.03e-16
HLA-F	1.42495	5.37e-18	1.11e-16
GAD2	-1.23211	5.52e-18	1.13e-16
FUCA2	0.742121	5.68e-18	1.17e-16
AC023194.3	1.45027	5.7e-18	1.17e-16
NKAIN2	-2.18179	5.9e-18	1.21e-16
SIRPB1	0.699025	6.13e-18	1.26e-16
EGFL7	1.32525	6.39e-18	1.31e-16
PRCP	0.787478	6.47e-18	1.32e-16
GINM1	0.806235	6.5e-18	1.33e-16
CTTN	-1.03475	6.7e-18	1.37e-16
TMEM37	0.884055	6.78e-18	1.38e-16
KIAA1211	-1.38236	6.86e-18	1.4e-16
MYD88	0.69523	6.86e-18	1.4e-16
GTF2IRD2B	-1.50213	6.88e-18	1.4e-16
ZNF385A	1.08731	7.01e-18	1.42e-16
VEZF1	-0.739152	7.39e-18	1.5e-16
GLIPR2	0.961426	7.53e-18	1.53e-16
ROBO1	-0.769572	8.1e-18	1.64e-16
XPR1	-0.694518	8.36e-18	1.69e-16
PLP2	0.973081	8.42e-18	1.7e-16
HIST1H2BD	-1.78448	8.46e-18	1.71e-16
TRIM37	-0.778723	8.89e-18	1.79e-16
GSN-AS1	0.891078	8.92e-18	1.8e-16
ZSCAN18	-1.06429	9.09e-18	1.83e-16
PTPN6	0.822083	9.26e-18	1.86e-16
GPD2	0.887966	9.23e-18	1.86e-16
NT5DC1	0.911684	9.76e-18	1.96e-16
KIAA0895L	-1.20336	9.97e-18	2e-16
IQGAP2	0.78823	1e-17	2.01e-16
PTGER2	1.58251	1.05e-17	2.09e-16
ORAI1	0.811684	1.1e-17	2.19e-16
TM6SF1	0.696834	1.12e-17	2.25e-16
NETO2	-0.680997	1.19e-17	2.38e-16
CHIT1	1.81263	1.23e-17	2.45e-16
HSD17B14	0.931321	1.32e-17	2.64e-16
FBXO21	-0.665443	1.38e-17	2.74e-16
SYNGR2	0.798738	1.39e-17	2.76e-16
TSPO	0.963386	1.42e-17	2.82e-16
TTC7A	0.807504	1.44e-17	2.87e-16
H2AFY2	-1.02708	1.5e-17	2.97e-16
ATRNL1	-1.24849	1.5e-17	2.98e-16
SNHG14	-0.896048	1.5e-17	2.98e-16
CPLX2	-1.14445	1.54e-17	3.05e-16
DLG5	-1.02691	1.66e-17	3.28e-16
SC5D	0.77709	1.72e-17	3.39e-16
TLR8	1.1777	1.74e-17	3.43e-16
VNN2	2.79412	1.73e-17	3.43e-16
ZCCHC12	-1.56984	1.74e-17	3.44e-16
ZBTB20	-1.08401	1.77e-17	3.48e-16
RBBP4	-0.583195	1.79e-17	3.52e-16
CPM	0.858472	1.8e-17	3.53e-16
SMAD9	-1.27189	1.89e-17	3.72e-16
GUSB	0.713934	1.92e-17	3.77e-16
PLK3	0.917875	1.93e-17	3.79e-16
RNF130	0.612914	1.96e-17	3.83e-16
SLC26A11	1.1639	1.97e-17	3.86e-16
NBEA	-1.46492	2.03e-17	3.97e-16
MYEF2	-1.24986	2.05e-17	4e-16
CCSAP	-0.70606	2.07e-17	4.05e-16
FAM69B	-1.36768	2.16e-17	4.21e-16
ZNF681	-1.45981	2.16e-17	4.21e-16
ZBTB16	-1.4108	2.31e-17	4.49e-16
FECH	0.91175	2.33e-17	4.53e-16
MKRN3	-1.54739	2.37e-17	4.62e-16
ATP1B2	-2.01534	2.49e-17	4.83e-16
MR1	0.827727	2.49e-17	4.83e-16
ST3GAL6	0.768888	2.53e-17	4.9e-16
HS3ST1	0.776213	2.55e-17	4.94e-16
B4GALNT4	-2.28341	2.57e-17	4.97e-16
TREM1	1.12968	2.88e-17	5.57e-16
NCOA4	0.760507	2.94e-17	5.67e-16
ZNF3	-0.853485	2.94e-17	5.68e-16
TESK2	1.28081	3.04e-17	5.86e-16
HS6ST1	-0.986615	3.18e-17	6.13e-16
ARHGEF9	-1.05744	3.42e-17	6.58e-16
MFSD6	-0.986008	3.43e-17	6.59e-16
AC005944.1	-0.832255	3.44e-17	6.61e-16
KIF2A	-0.847769	3.45e-17	6.63e-16
ZNF253	-1.1773	3.52e-17	6.74e-16
GPR137B	0.780587	3.62e-17	6.95e-16
PRKACB	-1.00197	3.7e-17	7.09e-16
RAB7A	0.577597	3.76e-17	7.19e-16
AFG3L2	0.723627	3.77e-17	7.21e-16
KCNQ2	-1.55586	3.81e-17	7.27e-16
IL27RA	1.29515	3.88e-17	7.4e-16
SLC10A4	-0.948653	3.88e-17	7.4e-16
AVPI1	1.81088	3.91e-17	7.44e-16
RAB32	0.840717	4.11e-17	7.82e-16
FABP7	-1.01795	4.31e-17	8.21e-16
PCBD1	0.952882	4.48e-17	8.51e-16
DNPH1	0.806267	4.5e-17	8.55e-16
CLASP1	-0.695562	4.53e-17	8.59e-16
ZNF793	-2.07584	4.65e-17	8.81e-16
AP5B1	0.920226	4.65e-17	8.81e-16
IQGAP1	0.671597	4.74e-17	8.97e-16
LGR4	0.934766	4.93e-17	9.32e-16
THEMIS2	0.673675	4.98e-17	9.42e-16
SLC22A17	-1.52007	5.15e-17	9.73e-16
JSRP1	0.785265	5.19e-17	9.77e-16
TNFAIP8L3	1.86837	5.18e-17	9.77e-16
GLA	0.727985	5.21e-17	9.82e-16
NAPB	-1.01229	5.28e-17	9.93e-16
SCD	0.6917	5.29e-17	9.95e-16
SLC39A6	-0.585829	5.66e-17	1.06e-15
COLGALT1	0.648642	5.79e-17	1.09e-15
BHLHE40	0.921862	5.81e-17	1.09e-15
CYB5R1	0.694115	6.5e-17	1.22e-15
CCND2	-0.7157	6.69e-17	1.25e-15
UNC13D	1.06229	6.81e-17	1.27e-15
NOP10	0.713487	7.36e-17	1.37e-15
MEIS3	-0.858236	7.52e-17	1.4e-15
LINC01736	-1.58539	7.48e-17	1.4e-15
PLAU	0.714472	7.75e-17	1.44e-15
NR1D2	0.748946	7.72e-17	1.44e-15
AC009902.2	1.0088	7.79e-17	1.45e-15
TWSG1	0.712343	7.87e-17	1.46e-15
AL031282.1	-1.56432	8.38e-17	1.56e-15
PLTP	0.686428	8.98e-17	1.67e-15
RNPEPL1	0.791155	9.7e-17	1.8e-15
MIR99AHG	-1.5674	1.02e-16	1.89e-15
RALYL	-2.0343	1.02e-16	1.9e-15
SCP2	0.700199	1.08e-16	2e-15
ZNF583	-1.08062	1.08e-16	2e-15
RNH1	0.602003	1.12e-16	2.08e-15
TUBB6	0.684874	1.13e-16	2.09e-15
MAP2K3	0.813987	1.15e-16	2.12e-15
AC092115.2	2.1867	1.15e-16	2.12e-15
ZNF117	-1.18041	1.18e-16	2.17e-15
C3orf58	0.866473	1.18e-16	2.17e-15
SOBP	-1.18517	1.23e-16	2.25e-15
SLC25A13	0.816267	1.24e-16	2.28e-15
IER3IP1	0.819814	1.24e-16	2.28e-15
PQLC3	1.07477	1.27e-16	2.33e-15
MCRIP2	1.05815	1.27e-16	2.33e-15
AL049830.3	-1.68003	1.32e-16	2.41e-15
PQLC2	0.868885	1.34e-16	2.45e-15
ATF7IP	-0.630217	1.34e-16	2.45e-15
CBX5	-0.806987	1.36e-16	2.49e-15
PURG	-2.1637	1.41e-16	2.57e-15
GCNT3	2.21083	1.42e-16	2.59e-15
ANGPTL4	1.73438	1.42e-16	2.59e-15
ADAM8	1.93084	1.44e-16	2.62e-15
AC009690.2	0.880517	1.48e-16	2.69e-15
ZNF267	0.897224	1.51e-16	2.74e-15
SSRP1	-0.805615	1.56e-16	2.83e-15
SLC7A8	0.747102	1.58e-16	2.86e-15
BTK	0.881117	1.59e-16	2.87e-15
MMP19	1.30012	1.63e-16	2.95e-15
RUSC2	-0.876237	1.71e-16	3.09e-15
MBNL1	0.657944	1.72e-16	3.1e-15
MT-ND5	0.812205	1.75e-16	3.16e-15
UBE2E2	0.870188	1.77e-16	3.2e-15
TRIB2	-0.753268	1.8e-16	3.24e-15
GPX1	0.56907	1.8e-16	3.24e-15
CELF4	-1.83551	1.82e-16	3.27e-15
SCN3A	-2.19031	1.82e-16	3.27e-15
TMEM251	0.879273	1.86e-16	3.33e-15
SLC25A6	0.714667	1.86e-16	3.35e-15
KDSR	0.789621	1.89e-16	3.39e-15
MYO1D	1.24183	1.9e-16	3.41e-15
CLGN	-1.26006	1.91e-16	3.42e-15
BAG3	0.959572	1.92e-16	3.44e-15
CSRP1	0.722356	1.92e-16	3.44e-15
STAT1	0.728993	1.99e-16	3.55e-15
KCNIP4	-2.94193	1.99e-16	3.56e-15
IP6K2	-0.745713	2.08e-16	3.72e-15
EZH2	-1.07283	2.09e-16	3.73e-15
TP53BP1	-0.753585	2.1e-16	3.74e-15
DPF3	-1.49274	2.11e-16	3.76e-15
SH3KBP1	0.658643	2.13e-16	3.8e-15
SYNC	-0.717185	2.18e-16	3.88e-15
AC083949.1	1.15052	2.2e-16	3.91e-15
PCAT7	1.3865	2.26e-16	4.01e-15
TPMT	0.824074	2.28e-16	4.05e-15
OSGIN2	0.831849	2.33e-16	4.14e-15
TMEM25	-1.24431	2.42e-16	4.29e-15
CHST10	-1.02056	2.46e-16	4.34e-15
LILRB2	1.01671	2.47e-16	4.36e-15
DIAPH2	0.822206	2.47e-16	4.36e-15
SPHKAP	-2.57765	2.5e-16	4.41e-15
CAVIN4	-1.78565	2.5e-16	4.41e-15
IGSF6	0.766716	2.54e-16	4.48e-15
SOX9	-0.964468	2.55e-16	4.5e-15
PRR13	0.736164	2.57e-16	4.52e-15
SLCO4C1	1.62819	2.61e-16	4.59e-15
ZKSCAN1	-0.706175	2.62e-16	4.61e-15
SEMA3A	-1.23685	2.75e-16	4.83e-15
DMWD	-1.35597	2.97e-16	5.2e-15
VSTM2A	-2.38508	2.98e-16	5.22e-15
TLR4	0.708695	3e-16	5.25e-15
LRMDA	1.08611	3.03e-16	5.31e-15
UBASH3B	0.821981	3.08e-16	5.39e-15
JMJD1C	-0.727531	3.47e-16	6.05e-15
PLP1	-1.46426	3.56e-16	6.21e-15
SELENOS	0.738906	3.57e-16	6.23e-15
GNPTG	0.714668	3.6e-16	6.27e-15
MLPH	1.66675	3.77e-16	6.56e-15
ZNF682	-1.46894	3.81e-16	6.63e-15
LCP1	0.755484	3.94e-16	6.84e-15
EDEM2	0.697361	4.1e-16	7.13e-15
SGPP1	0.82338	4.2e-16	7.3e-15
SIGLEC15	1.66681	4.25e-16	7.37e-15
PTGS1	0.586593	4.36e-16	7.55e-15
SIRPA	0.685383	4.45e-16	7.7e-15
FAM171B	-1.07116	4.48e-16	7.74e-15
PDLIM5	0.783977	4.75e-16	8.22e-15
CSNK1E	-1.24618	4.78e-16	8.26e-15
PDE2A	-1.76819	4.83e-16	8.34e-15
CPVL	0.703508	5.09e-16	8.78e-15
TNFRSF14	0.902955	5.23e-16	9.01e-15
TGFBR1	0.699947	5.5e-16	9.48e-15
CYTH2	-0.926541	5.55e-16	9.54e-15
PCYT1A	0.723073	5.58e-16	9.59e-15
DUSP3	0.64509	6.03e-16	1.04e-14
SMAD3	0.954474	6.08e-16	1.04e-14
SUGP2	-0.863354	6.42e-16	1.1e-14
PSAT1	1.20018	6.6e-16	1.13e-14
APLP2	0.535909	6.87e-16	1.18e-14
ANKRD50	-0.767009	7.07e-16	1.21e-14
GLRA2	-1.95722	7.44e-16	1.27e-14
FLRT2	-1.48457	7.63e-16	1.3e-14
SPATS2	-0.90226	7.65e-16	1.31e-14
SPHK1	0.833835	7.69e-16	1.31e-14
NDUFAF3	0.741322	7.83e-16	1.34e-14
TRIM9	-1.57253	7.94e-16	1.35e-14
ARVCF	-1.23461	8.41e-16	1.43e-14
AC239868.1	-1.98345	8.54e-16	1.45e-14
SLC22A18	0.980805	8.7e-16	1.48e-14
SLC22A23	-1.0869	8.71e-16	1.48e-14
ELOVL1	0.677438	9.21e-16	1.56e-14
GLB1	0.707617	9.18e-16	1.56e-14
SPCS3	0.726495	9.34e-16	1.58e-14
ZNF135	-1.0979	9.48e-16	1.6e-14
PTOV1-AS2	-0.846595	9.47e-16	1.6e-14
RAP1A	0.818468	9.62e-16	1.63e-14
NLRP1	-0.822669	9.72e-16	1.64e-14
FAM210B	-0.824513	9.69e-16	1.64e-14
RBMX	-0.624043	1.02e-15	1.72e-14
MPEG1	0.730205	1.03e-15	1.74e-14
ADCY1	-1.77226	1.04e-15	1.75e-14
ASAP2	-1.06474	1.04e-15	1.76e-14
PPCS	0.934256	1.05e-15	1.77e-14
AC004158.1	-1.37773	1.09e-15	1.83e-14
ZNF286B	-1.57246	1.1e-15	1.85e-14
PTOV1	-0.726132	1.12e-15	1.87e-14
TNIP3	3.77044	1.13e-15	1.89e-14
MT-TY	1.48352	1.17e-15	1.97e-14
RFX3	-1.2184	1.21e-15	2.03e-14
HSPB1	1.12336	1.22e-15	2.05e-14
ANKRD13B	-1.69698	1.23e-15	2.06e-14
PPP1R9A	-1.68531	1.25e-15	2.09e-14
RHOBTB3	-0.689185	1.28e-15	2.14e-14
ADGRE3	1.153	1.31e-15	2.18e-14
MMP2	0.64929	1.33e-15	2.22e-14
C3AR1	0.716335	1.35e-15	2.24e-14
SH3BP4	-0.912464	1.38e-15	2.29e-14
PCOLCE2	0.731897	1.38e-15	2.29e-14
KCNAB1	1.32014	1.41e-15	2.34e-14
PRKAR2B	-0.842288	1.49e-15	2.47e-14
RNF144B	1.5276	1.49e-15	2.47e-14
NUCB1	0.615212	1.52e-15	2.52e-14
MMACHC	0.816242	1.62e-15	2.68e-14
ITPR1	1.0688	1.63e-15	2.7e-14
CDS2	0.730635	1.68e-15	2.78e-14
GPR153	-1.01288	1.69e-15	2.78e-14
KALRN	-1.2828	1.68e-15	2.78e-14
LINC01158	-1.02922	1.68e-15	2.78e-14
TTC3P1	-1.24661	1.69e-15	2.79e-14
NR2F1-AS1	-1.65184	1.69e-15	2.79e-14
DOK1	0.778701	1.76e-15	2.9e-14
PDE4A	1.07979	1.77e-15	2.91e-14
ING4	-0.987779	1.81e-15	2.97e-14
CSTA	1.02251	1.92e-15	3.15e-14
ACSS2	0.873758	1.92e-15	3.15e-14
AFDN	-0.931492	1.97e-15	3.23e-14
RDH10	0.908548	2.01e-15	3.29e-14
CIB1	0.732532	2.06e-15	3.38e-14
OSTF1	0.650061	2.11e-15	3.45e-14
TMEM35A	-1.24455	2.16e-15	3.53e-14
PPP1CA	0.567788	2.18e-15	3.57e-14
ZNF713	-1.78538	2.21e-15	3.6e-14
PDE4D	-0.995862	2.23e-15	3.63e-14
SLC35F5	0.718407	2.23e-15	3.63e-14
CDH24	-1.51564	2.22e-15	3.63e-14
STX3	0.69031	2.23e-15	3.64e-14
ZNF772	-1.01413	2.24e-15	3.64e-14
ASH1L	-1.02055	2.27e-15	3.68e-14
ZNF254	-0.901171	2.27e-15	3.69e-14
AC091564.6	0.787877	2.27e-15	3.69e-14
GNA11	-1.02768	2.37e-15	3.85e-14
YWHAQ	-0.676487	2.38e-15	3.85e-14
SLC25A20	0.750197	2.41e-15	3.91e-14
MYCN	-1.36073	2.53e-15	4.1e-14
CHML	-0.957499	2.57e-15	4.15e-14
SLC30A1	0.822555	2.72e-15	4.39e-14
EIF5A2	1.24662	2.81e-15	4.53e-14
NSD2	-0.936069	2.93e-15	4.73e-14
MTCL1	-1.24358	2.93e-15	4.73e-14
CD58	0.951353	2.94e-15	4.75e-14
SPG21	0.751229	2.98e-15	4.81e-14
KLHDC8B	0.804215	2.99e-15	4.81e-14
CD300E	1.16633	3.07e-15	4.94e-14
NRP2	0.748885	3.11e-15	5e-14
SLC48A1	0.860735	3.16e-15	5.07e-14
FAM168A	-0.844631	3.22e-15	5.16e-14
KCTD3	-0.831911	3.32e-15	5.32e-14
PTPN21	-1.22347	3.47e-15	5.56e-14
LRRC27	-1.3679	3.51e-15	5.62e-14
FUCA1	1.5677	3.55e-15	5.69e-14
SLC39A11	0.84499	3.56e-15	5.7e-14
ADCY7	0.76568	3.57e-15	5.71e-14
AL008726.1	0.749498	3.58e-15	5.72e-14
RILPL2	0.89552	3.6e-15	5.75e-14
ZDHHC12	0.90562	3.7e-15	5.91e-14
WIPI1	0.685659	3.76e-15	5.99e-14
CD164	0.730971	3.76e-15	5.99e-14
MFNG	0.705411	3.86e-15	6.14e-14
PIGL	-1.01759	3.9e-15	6.2e-14
KIFAP3	-0.7352	3.97e-15	6.31e-14
RNF145	-0.869496	4.02e-15	6.39e-14
TOX	-0.779267	4.07e-15	6.46e-14
ITGAM	0.663028	4.28e-15	6.78e-14
AC211433.1	-0.780087	4.3e-15	6.82e-14
IL17RD	-1.22915	4.32e-15	6.84e-14
F11R	0.738753	4.37e-15	6.91e-14
KLHL17	-1.82804	4.38e-15	6.93e-14
ABCA3	-0.900396	4.52e-15	7.15e-14
RAB20	0.809305	4.65e-15	7.35e-14
DPP9	0.633904	4.67e-15	7.37e-14
DUSP23	0.889235	4.71e-15	7.43e-14
LMAN2	0.550349	4.82e-15	7.6e-14
MSH2	-0.755349	4.97e-15	7.83e-14
PLEKHM2	0.646729	5e-15	7.86e-14
HNRNPH3	-0.60406	5.01e-15	7.87e-14
LIMK2	0.685463	5e-15	7.87e-14
C1orf162	0.748999	5.03e-15	7.89e-14
SMS	0.648745	5.16e-15	8.1e-14
CAMK1	0.693688	5.23e-15	8.21e-14
ZNF74	-0.826002	5.26e-15	8.25e-14
MIR100HG	-1.34282	5.39e-15	8.44e-14
NDFIP2	0.790664	5.41e-15	8.47e-14
PLOD1	0.649278	5.44e-15	8.51e-14
ZC3HAV1	0.824354	5.49e-15	8.57e-14
TPRA1	0.777821	5.52e-15	8.61e-14
MMD	0.6613	5.54e-15	8.64e-14
ELF4	0.84155	5.62e-15	8.76e-14
ZNF519	-1.28906	5.63e-15	8.77e-14
KBTBD6	-0.833672	5.69e-15	8.86e-14
KAT6A	-0.860115	5.71e-15	8.88e-14
RAB9A	0.693854	5.87e-15	9.12e-14
ZKSCAN8	-0.931192	5.9e-15	9.17e-14
PTPRF	-1.00505	6.44e-15	9.99e-14
APH1A	0.788149	6.66e-15	1.03e-13
CYB5R3	0.608371	6.8e-15	1.05e-13
KPNA5	-0.997569	7.19e-15	1.11e-13
MYH9	0.546443	7.25e-15	1.12e-13
ERO1A	0.634666	7.67e-15	1.19e-13
SCPEP1	0.597252	7.74e-15	1.2e-13
ENO1	0.577426	8.38e-15	1.3e-13
CAMSAP1	-0.853234	8.41e-15	1.3e-13
BSCL2	-1.22141	8.73e-15	1.35e-13
DGAT2	1.40068	8.82e-15	1.36e-13
SPIN1	-0.602617	8.91e-15	1.37e-13
PLPPR3	-1.15423	8.89e-15	1.37e-13
ABCD2	-1.3514	9.25e-15	1.42e-13
HUNK	-1.46462	9.42e-15	1.45e-13
NPTN	0.66201	9.42e-15	1.45e-13
NFE2L3	1.16144	9.52e-15	1.46e-13
SLC2A5	-1.50324	9.64e-15	1.48e-13
PTPRS	-1.17873	9.8e-15	1.5e-13
PFKL	0.63767	9.86e-15	1.51e-13
SGMS1	0.725801	1.07e-14	1.64e-13
CHRNB2	-1.53497	1.08e-14	1.65e-13
ZC2HC1A	-0.827989	1.09e-14	1.67e-13
DHRSX	0.753855	1.12e-14	1.71e-13
RNFT1	0.934151	1.13e-14	1.73e-13
GNG3	-1.38583	1.16e-14	1.77e-13
WDR81	0.813709	1.18e-14	1.8e-13
GPI	0.563952	1.19e-14	1.81e-13
GAA	0.680188	1.19e-14	1.81e-13
TMED5	0.717533	1.22e-14	1.85e-13
FKBP15	0.525478	1.23e-14	1.88e-13
MYT1	-1.4868	1.25e-14	1.9e-13
SPR	0.912385	1.26e-14	1.91e-13
GRIA3	-2.19137	1.26e-14	1.91e-13
TMEM131L	-0.725826	1.27e-14	1.92e-13
TMEM255A	0.979811	1.29e-14	1.95e-13
ZNF75A	-0.99716	1.3e-14	1.97e-13
BST2	0.638676	1.31e-14	1.98e-13
ACOT11	0.875248	1.37e-14	2.07e-13
TNFAIP8	0.795917	1.37e-14	2.08e-13
SHKBP1	0.710805	1.4e-14	2.12e-13
ZNF512	-0.945653	1.43e-14	2.16e-13
LAMB3	1.25757	1.45e-14	2.19e-13
GREB1	1.4743	1.46e-14	2.2e-13
GTF2IRD2	-1.59347	1.46e-14	2.2e-13
ADAP1	1.13353	1.5e-14	2.26e-13
SKA2	-0.858973	1.5e-14	2.26e-13
AMER2	-1.33044	1.51e-14	2.27e-13
MYADM	0.715325	1.51e-14	2.27e-13
CD1D	-0.824269	1.52e-14	2.29e-13
SCHIP1	-1.81089	1.54e-14	2.31e-13
CD52	1.06525	1.58e-14	2.37e-13
KLHL21	0.763043	1.59e-14	2.38e-13
CROCCP2	-1.46982	1.59e-14	2.38e-13
MTMR4	-0.661624	1.6e-14	2.39e-13
VEGFB	0.779745	1.61e-14	2.4e-13
GRK3	0.801424	1.64e-14	2.45e-13
MYO1F	0.605612	1.64e-14	2.46e-13
TCEAL9	0.770279	1.67e-14	2.49e-13
ENO3	0.71552	1.68e-14	2.5e-13
CRYL1	0.706324	1.68e-14	2.5e-13
AL590133.2	0.777173	1.73e-14	2.57e-13
ST3GAL1	0.733493	1.73e-14	2.58e-13
ZNF286A	-1.16552	1.79e-14	2.66e-13
GRB2	0.523566	1.83e-14	2.72e-13
AP3B2	-1.26757	1.85e-14	2.75e-13
SVOP	-1.37055	1.85e-14	2.75e-13
POU3F4	-1.50794	1.86e-14	2.76e-13
DOK2	0.925908	1.96e-14	2.91e-13
PADI2	0.771629	1.99e-14	2.95e-13
ADI1	0.672837	2.02e-14	2.99e-13
RPS4Y1	-1.01953	2.05e-14	3.03e-13
AC106788.1	2.23705	2.05e-14	3.03e-13
FAM214A	-0.958042	2.06e-14	3.04e-13
ORAI2	0.737116	2.08e-14	3.06e-13
BID	0.758214	2.12e-14	3.13e-13
SPAST	-0.626882	2.16e-14	3.19e-13
SRPRA	0.591304	2.18e-14	3.21e-13
MIR1282	0.772238	2.2e-14	3.24e-13
MSN	0.622609	2.24e-14	3.29e-13
HTATIP2	0.882371	2.27e-14	3.34e-13
CD44-AS1	0.941211	2.27e-14	3.34e-13
RIT1	0.754279	2.31e-14	3.39e-13
SLC11A2	0.721693	2.37e-14	3.48e-13
GAL	4.36532	2.5e-14	3.67e-13
CCPG1	1.09305	2.53e-14	3.7e-13
NTN4	-1.95581	2.57e-14	3.76e-13
CRTAP	0.748231	2.57e-14	3.76e-13
CELF5	-1.79114	2.59e-14	3.79e-13
G0S2	1.24218	2.61e-14	3.82e-13
ARRDC4	0.825951	2.71e-14	3.96e-13
PCIF1	-0.709238	2.72e-14	3.97e-13
DDRGK1	0.709989	2.72e-14	3.97e-13
IFNAR1	0.673219	2.76e-14	4.02e-13
AGPAT4	-0.967252	2.91e-14	4.23e-13
ZIK1	-0.987579	2.9e-14	4.23e-13
TFE3	0.710685	2.95e-14	4.28e-13
TPST2	0.623797	2.94e-14	4.28e-13
GPSM1	-1.12348	2.95e-14	4.28e-13
MEIS1	-1.23936	2.95e-14	4.29e-13
HPCAL1	0.670496	2.97e-14	4.31e-13
SLC29A4	-1.20596	3.02e-14	4.38e-13
PLBD2	0.838805	3.06e-14	4.44e-13
HIST1H4H	-1.72105	3.08e-14	4.45e-13
CADPS	-1.41861	3.08e-14	4.45e-13
DOCK2	0.679436	3.08e-14	4.46e-13
ARHGAP15	0.97603	3.19e-14	4.62e-13
HSD17B12	0.722638	3.2e-14	4.62e-13
ZNF43	-0.987368	3.24e-14	4.68e-13
SKIL	0.706082	3.26e-14	4.7e-13
MAP4	-0.672855	3.34e-14	4.81e-13
ZNF250	-1.01625	3.33e-14	4.81e-13
BACH1	0.62021	3.41e-14	4.91e-13
PCDHB16	-1.58953	3.62e-14	5.2e-13
ABHD17C	-1.24845	3.65e-14	5.25e-13
DHRS4	1.14551	3.69e-14	5.3e-13
ZSCAN30	-1.2337	3.69e-14	5.3e-13
TMOD2	-0.785598	3.76e-14	5.39e-13
ORAI3	0.812	3.78e-14	5.43e-13
KLHDC2	-0.699371	3.86e-14	5.53e-13
EBI3	1.04632	4.03e-14	5.78e-13
ELAVL2	-1.18323	4.05e-14	5.8e-13
LINC01578	-0.741871	4.06e-14	5.81e-13
H2AFY	0.535109	4.09e-14	5.85e-13
TGM5	1.53791	4.11e-14	5.87e-13
LGMNP1	1.9857	4.25e-14	6.07e-13
CYTH4	0.727735	4.27e-14	6.09e-13
FCER1G	0.724563	4.32e-14	6.17e-13
ZNF69	-1.40819	4.37e-14	6.23e-13
NUDT14	0.904209	4.4e-14	6.26e-13
HP1BP3	-0.637653	4.41e-14	6.27e-13
TMEM179	-2.00783	4.5e-14	6.4e-13
AC108451.2	-1.92743	4.59e-14	6.53e-13
TCIRG1	0.63336	4.65e-14	6.6e-13
SORBS3	1.03091	4.67e-14	6.63e-13
FHL3	0.887445	4.71e-14	6.69e-13
DLGAP4-AS1	-0.882824	4.78e-14	6.77e-13
LAMTOR4	0.634865	4.78e-14	6.78e-13
AC007405.2	-2.08378	4.83e-14	6.83e-13
BRD8	-0.84144	4.99e-14	7.07e-13
LIMD2	0.990694	5e-14	7.08e-13
TMED9	0.679965	5.05e-14	7.14e-13
MTMR14	0.636843	5.1e-14	7.2e-13
NDRG4	-0.992097	5.12e-14	7.22e-13
JPH3	-2.61133	5.49e-14	7.74e-13
FYB1	0.593899	5.67e-14	7.99e-13
RAP1B	0.707587	5.76e-14	8.11e-13
ALG13	0.731326	5.84e-14	8.23e-13
OTUD1	0.994569	5.94e-14	8.35e-13
RCN2	-0.672554	5.96e-14	8.38e-13
MCOLN3	2.10329	5.98e-14	8.41e-13
GDAP1	-0.865913	6.16e-14	8.65e-13
EHMT2	-0.754007	6.16e-14	8.65e-13
ZEB1	-0.787768	6.2e-14	8.7e-13
STAT6	0.709563	6.22e-14	8.72e-13
KCNAB2	0.650233	6.39e-14	8.94e-13
AC145207.3	0.615808	6.39e-14	8.94e-13
PIM2	0.900458	6.5e-14	9.09e-13
SUMF2	0.656988	6.56e-14	9.17e-13
PIGT	0.673219	6.82e-14	9.52e-13
CLEC12A	0.859267	6.89e-14	9.62e-13
MAPK8IP1	-1.39926	7.13e-14	9.95e-13
CALR	0.6992	7.22e-14	1.01e-12
IGDCC3	-1.51572	7.35e-14	1.02e-12
NAGK	0.589943	7.4e-14	1.03e-12
DAB2	0.666255	7.47e-14	1.04e-12
MYOT	-2.17496	7.55e-14	1.05e-12
RIMKLB	-1.11129	7.7e-14	1.07e-12
MAP4K4	-0.731677	7.85e-14	1.09e-12
PAFAH2	0.813046	7.88e-14	1.09e-12
CDH22	-1.7066	7.96e-14	1.1e-12
LINC00535	-2.49678	7.91e-14	1.1e-12
ELOVL7	2.171	8.13e-14	1.13e-12
PLXNC1	0.662254	8.24e-14	1.14e-12
F13A1	-1.83832	8.36e-14	1.16e-12
KBTBD8	1.05495	8.38e-14	1.16e-12
WNK3	-1.19581	8.48e-14	1.17e-12
MORC2-AS1	-1.12938	8.54e-14	1.18e-12
CACFD1	-0.903721	8.63e-14	1.19e-12
ABI2	-0.798554	9.12e-14	1.26e-12
MYO1C	0.733783	9.19e-14	1.27e-12
SEC31B	-2.33593	9.27e-14	1.28e-12
ZNF667-AS1	-0.896856	9.25e-14	1.28e-12
A2M-AS1	0.766075	9.38e-14	1.29e-12
LCP2	0.68196	9.48e-14	1.3e-12
AP001157.1	-1.41516	9.46e-14	1.3e-12
FTH1P2	1.92018	9.77e-14	1.34e-12
DNASE1L1	0.828666	9.92e-14	1.36e-12
MMRN1	-1.49009	1.05e-13	1.44e-12
RMDN3	0.771285	1.07e-13	1.47e-12
SPN	0.685369	1.08e-13	1.47e-12
RUFY2	-0.736639	1.07e-13	1.47e-12
SLC44A5	-3.77308	1.08e-13	1.48e-12
FADS3	1.16972	1.09e-13	1.49e-12
AC026785.2	1.76544	1.1e-13	1.51e-12
SMOC1	-1.60762	1.11e-13	1.52e-12
SMAD7	0.725232	1.12e-13	1.53e-12
SYK	0.524164	1.16e-13	1.58e-12
ADCY2	-1.19453	1.17e-13	1.59e-12
RFX7	-1.0272	1.27e-13	1.73e-12
SHF	-1.28094	1.28e-13	1.74e-12
USP42	-0.867477	1.31e-13	1.79e-12
KCNMA1	0.959631	1.33e-13	1.82e-12
LYZ	0.708606	1.36e-13	1.85e-12
ZNF594	-1.50814	1.39e-13	1.89e-12
LUC7L	-1.14899	1.41e-13	1.92e-12
STXBP2	0.816387	1.43e-13	1.94e-12
NAP1L3	-1.11955	1.45e-13	1.96e-12
PCDHGB7	-0.913314	1.46e-13	1.98e-12
MT-TP	0.907953	1.48e-13	2e-12
BRD3	-0.695543	1.57e-13	2.13e-12
SCN8A	-2.12953	1.61e-13	2.17e-12
ELOVL2	-1.47805	1.6e-13	2.17e-12
KIRREL3	-1.61717	1.67e-13	2.26e-12
SRD5A3	0.852778	1.68e-13	2.27e-12
KLHL25	-1.06765	1.7e-13	2.29e-12
NRXN2	-1.75964	1.73e-13	2.33e-12
RSF1	-0.682333	1.75e-13	2.36e-12
EIF4G3	-0.708376	1.81e-13	2.44e-12
ITGB5	0.598056	1.83e-13	2.47e-12
SPOCK1	-0.925608	1.85e-13	2.49e-12
TES	0.729579	1.86e-13	2.5e-12
WDSUB1	0.832553	1.86e-13	2.5e-12
CALM1	0.54028	1.9e-13	2.55e-12
DENND2D	0.628071	1.91e-13	2.57e-12
AC004540.2	1.31217	1.92e-13	2.58e-12
SERPINA1	0.654057	1.93e-13	2.59e-12
B3GALT2	-1.53813	1.96e-13	2.63e-12
AADAT	-1.60233	2.02e-13	2.7e-12
CNTFR	-1.4538	2.03e-13	2.72e-12
AMFR	0.693121	2.09e-13	2.8e-12
LYPLA2	0.64927	2.1e-13	2.81e-12
C14orf37	-0.831507	2.13e-13	2.85e-12
SMIM30	0.739813	2.13e-13	2.85e-12
COL6A2	1.65705	2.24e-13	2.99e-12
GALNS	0.786453	2.27e-13	3.03e-12
AC110015.1	-1.05329	2.28e-13	3.03e-12
TEX264	0.696848	2.28e-13	3.04e-12
LPAR5	0.69947	2.36e-13	3.14e-12
MTUS1	-0.703041	2.38e-13	3.16e-12
TP53BP2	-0.630249	2.46e-13	3.27e-12
STARD10	0.825011	2.48e-13	3.29e-12
ZNF667	-1.22486	2.5e-13	3.32e-12
HDAC9	-0.873635	2.53e-13	3.35e-12
WARS	0.669815	2.54e-13	3.37e-12
RPLP1	0.60467	2.56e-13	3.39e-12
CADM1	-0.548277	2.58e-13	3.42e-12
SIAH1	-0.61249	2.59e-13	3.43e-12
STK26	0.837148	2.6e-13	3.44e-12
MTHFD1L	0.593085	2.64e-13	3.49e-12
DNAJB1	0.541249	2.65e-13	3.5e-12
ATP6V1A	0.629298	2.73e-13	3.61e-12
ZNRF1	-0.791515	2.8e-13	3.7e-12
MAP9	-1.64437	2.95e-13	3.89e-12
CDC42EP4	-1.03091	3.02e-13	3.99e-12
VMP1	0.588272	3.05e-13	4.03e-12
LYPD6	-1.85649	3.07e-13	4.04e-12
FTH1P10	1.64051	3.08e-13	4.06e-12
C2	0.903477	3.16e-13	4.15e-12
TPD52L1	-1.82249	3.2e-13	4.2e-12
SLC18A2	1.1075	3.19e-13	4.2e-12
FPGT	0.94121	3.24e-13	4.25e-12
HSPA1A	0.842024	3.35e-13	4.4e-12
FANCF	-0.991416	3.37e-13	4.42e-12
TMED3	0.650637	3.4e-13	4.45e-12
COMMD4	0.692391	3.43e-13	4.49e-12
PRKAR2A	0.786749	3.44e-13	4.51e-12
ABR	0.509735	3.48e-13	4.55e-12
ADAM17	0.68595	3.68e-13	4.82e-12
CCP110	-0.785282	3.7e-13	4.83e-12
AES	-0.751819	3.7e-13	4.83e-12
ADCY6	-1.19079	3.69e-13	4.83e-12
CDR1	-3.31502	3.73e-13	4.87e-12
REV3L	-0.978028	3.75e-13	4.89e-12
LRRC39	0.807343	3.75e-13	4.89e-12
ATP2A3	0.957768	4.02e-13	5.24e-12
MAP3K8	0.760905	4.04e-13	5.26e-12
PHF21B	-1.59524	4.09e-13	5.32e-12
ADGRE1	0.906805	4.12e-13	5.35e-12
PIANP	-1.34405	4.18e-13	5.43e-12
ACOX1	0.634553	4.22e-13	5.48e-12
BRI3	0.783364	4.37e-13	5.67e-12
NLGN4X	-1.18121	4.39e-13	5.69e-12
CRIP2	-0.873916	4.41e-13	5.71e-12
ZFP3	-1.26927	4.43e-13	5.73e-12
ZNF555	-0.91068	4.58e-13	5.93e-12
PVALB	1.72007	4.65e-13	6.02e-12
NCAM1-AS1	-1.90511	4.65e-13	6.02e-12
ZFP62	-0.936699	4.7e-13	6.08e-12
RGL1	0.547225	4.92e-13	6.35e-12
ZNF462	-1.45479	5.01e-13	6.46e-12
STON2	1.36018	5.06e-13	6.52e-12
NFKB2	1.19708	5.16e-13	6.65e-12
MAGED1	-0.538836	5.16e-13	6.65e-12
PLD1	1.02986	5.22e-13	6.73e-12
BCAT1	0.849939	5.31e-13	6.84e-12
CCL1	5.60827	5.38e-13	6.92e-12
ZNF146	-0.588541	5.53e-13	7.11e-12
TMTC2	-1.96589	5.53e-13	7.11e-12
GMFG	0.654554	5.59e-13	7.17e-12
SLC52A2	0.63083	5.66e-13	7.27e-12
ZNFX1	0.632415	5.78e-13	7.42e-12
FGR	0.921656	5.9e-13	7.57e-12
PRDX2	-0.591766	6.03e-13	7.73e-12
SLFN11	0.681942	6.04e-13	7.73e-12
ACSL5	1.23306	6.05e-13	7.74e-12
ELP4	-0.712628	6.13e-13	7.84e-12
SNX24	0.810794	6.14e-13	7.85e-12
CREB3L2	0.747611	6.23e-13	7.96e-12
EDRF1	-0.780288	6.38e-13	8.15e-12
SLC1A3	0.608959	6.48e-13	8.26e-12
YBX3	0.754611	6.48e-13	8.27e-12
TMEM169	-1.17196	6.61e-13	8.43e-12
NAP1L4	-0.540897	6.71e-13	8.55e-12
SYT10	-2.74405	6.79e-13	8.64e-12
H1FX	-0.803205	6.93e-13	8.82e-12
PIK3R3	-0.647296	6.98e-13	8.88e-12
GNAO1	-1.45622	7.06e-13	8.97e-12
TUG1	-0.733731	7.08e-13	8.99e-12
LYPLAL1	0.799605	7.09e-13	9e-12
RPP25	0.735612	7.15e-13	9.06e-12
SNAI3	1.21304	7.14e-13	9.06e-12
TMEM200C	-1.50994	7.2e-13	9.12e-12
MMP24	-0.932535	7.22e-13	9.14e-12
ZNF678	-1.1451	7.26e-13	9.19e-12
DAZAP2	0.595493	7.46e-13	9.44e-12
IQCK	-1.32229	7.62e-13	9.64e-12
TRIO	-0.996391	7.68e-13	9.71e-12
DRAM2	0.699698	7.84e-13	9.9e-12
ARHGAP25	0.690927	7.87e-13	9.94e-12
ZNF354C	-1.26973	7.96e-13	1e-11
MIR124-2HG	-1.86358	7.95e-13	1e-11
CLC	2.11745	8.14e-13	1.03e-11
CKB	-0.773498	8.4e-13	1.06e-11
TSPAN7	-1.20394	8.69e-13	1.09e-11
PLCXD2	-1.30721	8.72e-13	1.1e-11
CD302	0.663134	8.97e-13	1.13e-11
TRAM1	0.64362	9.18e-13	1.15e-11
KIF5A	-1.33384	9.19e-13	1.15e-11
ZDHHC15	-1.45057	9.25e-13	1.16e-11
CXCL3	2.24486	9.22e-13	1.16e-11
CCR1	0.712986	9.36e-13	1.17e-11
SOX8	-1.08466	9.62e-13	1.21e-11
GCLC	0.818338	9.75e-13	1.22e-11
ZNF610	-1.53657	9.74e-13	1.22e-11
CD274	1.02633	9.95e-13	1.24e-11
AP3B1	0.685529	9.94e-13	1.24e-11
MSH6	-0.579118	1.01e-12	1.26e-11
PLCG2	0.518226	1.01e-12	1.26e-11
CHL1-AS2	-1.84736	1.03e-12	1.28e-11
IFT81	-1.10152	1.04e-12	1.29e-11
NSD3	-0.650851	1.05e-12	1.31e-11
MAN1A1	0.839802	1.06e-12	1.32e-11
RAP2C	0.771628	1.11e-12	1.38e-11
C10orf55	0.676095	1.11e-12	1.39e-11
ZNF300P1	-2.53304	1.12e-12	1.4e-11
CD86	0.613843	1.15e-12	1.43e-11
PTTG1IP	0.498727	1.16e-12	1.44e-11
MYL12A	0.597116	1.17e-12	1.46e-11
MEGF11	-1.64734	1.18e-12	1.47e-11
DMTF1	-0.898089	1.2e-12	1.49e-11
MS4A3	1.20962	1.21e-12	1.5e-11
TSPY26P	-1.34588	1.22e-12	1.51e-11
ARPC4	0.641313	1.23e-12	1.52e-11
EXTL3	-0.718719	1.3e-12	1.61e-11
MAPK8IP3	-1.1626	1.33e-12	1.64e-11
HERC2P9	-2.04715	1.33e-12	1.64e-11
RAB39B	-1.22778	1.37e-12	1.69e-11
DOK4	-1.07898	1.38e-12	1.7e-11
SURF4	0.530774	1.4e-12	1.72e-11
EDNRB	0.888433	1.41e-12	1.74e-11
P4HB	0.517399	1.42e-12	1.75e-11
RHBDD2	0.656655	1.45e-12	1.79e-11
ACE	1.48278	1.48e-12	1.82e-11
AMDHD2	0.828021	1.49e-12	1.83e-11
ICAM3	1.28196	1.5e-12	1.84e-11
MCM4	-0.655189	1.49e-12	1.84e-11
FAM109A	0.96743	1.49e-12	1.84e-11
TMEM184B	0.612304	1.51e-12	1.85e-11
GYG1	0.703868	1.54e-12	1.89e-11
YARS	0.722164	1.55e-12	1.9e-11
TMEM246	-1.79096	1.55e-12	1.9e-11
TLR2	0.598656	1.56e-12	1.91e-11
PCDHB10	-1.15819	1.58e-12	1.93e-11
C1QC	0.710061	1.61e-12	1.97e-11
SLC4A4	-1.236	1.64e-12	2.01e-11
GPR84	0.799261	1.71e-12	2.09e-11
AC096536.3	1.39604	1.71e-12	2.09e-11
GNPDA1	0.663868	1.72e-12	2.1e-11
AL031985.3	-1.15452	1.72e-12	2.1e-11
GPR108	0.589821	1.73e-12	2.11e-11
ZNF536	-1.53684	1.73e-12	2.11e-11
DCTD	0.692828	1.74e-12	2.12e-11
PDIK1L	-0.743055	1.74e-12	2.12e-11
WDFY1	0.588029	1.75e-12	2.13e-11
ATP6V1B2	0.623975	1.75e-12	2.13e-11
EIF6	0.602332	1.77e-12	2.16e-11
PHF2	-0.999405	1.79e-12	2.18e-11
SUMF1	0.685413	1.8e-12	2.19e-11
TTC28-AS1	-1.10039	1.82e-12	2.21e-11
LILRB3	1.56962	1.86e-12	2.25e-11
UCHL1	-0.613747	1.87e-12	2.26e-11
LY96	0.831498	1.87e-12	2.26e-11
RBP7	1.32355	1.86e-12	2.26e-11
WASHC4	0.700651	1.92e-12	2.32e-11
S100A8	0.602519	1.92e-12	2.32e-11
PADI4	2.24898	1.92e-12	2.32e-11
SAMD8	-0.631311	1.93e-12	2.33e-11
C11orf95	-1.0656	1.93e-12	2.33e-11
MT-ND4	0.720508	1.94e-12	2.34e-11
MIR4453HG	-1.69955	1.97e-12	2.38e-11
TPT1	0.694032	1.99e-12	2.4e-11
MAP1A	-0.883841	2.02e-12	2.44e-11
DLX6	-1.71363	2.04e-12	2.46e-11
PARP2	-0.791129	2.04e-12	2.46e-11
ROR1	2.46796	2.05e-12	2.47e-11
ITM2B	0.586983	2.08e-12	2.5e-11
JTB	0.513197	2.07e-12	2.5e-11
AC092069.1	0.800641	2.1e-12	2.52e-11
C1QTNF1	-1.83977	2.11e-12	2.54e-11
APC2	-1.29848	2.21e-12	2.65e-11
SAMSN1	0.643214	2.21e-12	2.65e-11
INTS7	-0.663615	2.22e-12	2.66e-11
LRCH2	-1.18055	2.26e-12	2.7e-11
TCTN1	0.900203	2.25e-12	2.7e-11
UBB	0.459175	2.29e-12	2.74e-11
LYL1	1.07966	2.35e-12	2.82e-11
MORC2	-0.700969	2.36e-12	2.82e-11
IFIT5	-0.833853	2.36e-12	2.82e-11
TTC9B	-1.56439	2.37e-12	2.83e-11
SETD2	-0.625943	2.43e-12	2.9e-11
DHDH	2.55332	2.46e-12	2.94e-11
PSME1	0.530122	2.51e-12	2.99e-11
TPD52L2	0.511917	2.51e-12	2.99e-11
EPC1	-0.898372	2.51e-12	2.99e-11
NLN	0.729588	2.53e-12	3.01e-11
NQO2	0.620087	2.53e-12	3.01e-11
PLA2G15	0.523121	2.55e-12	3.03e-11
USP9Y	-1.01609	2.6e-12	3.08e-11
SPP1	0.661133	2.61e-12	3.1e-11
PCDHB5	-1.08034	2.64e-12	3.13e-11
ATP6V1G1	0.527018	2.64e-12	3.13e-11
IGF2BP1	0.695365	2.64e-12	3.13e-11
DISP3	-1.64683	2.63e-12	3.13e-11
DOCK4	0.538105	2.68e-12	3.17e-11
RPS6	0.513642	2.74e-12	3.25e-11
RPL31	0.589774	2.76e-12	3.26e-11
TPGS2	-0.551916	2.75e-12	3.26e-11
CKAP5	-0.550585	2.77e-12	3.27e-11
AC008124.1	-1.09111	2.77e-12	3.27e-11
LANCL2	-0.675385	2.83e-12	3.34e-11
PCDHB11	-1.58092	2.88e-12	3.39e-11
AC004988.1	2.2131	2.89e-12	3.41e-11
ADGRB2	-1.41275	2.95e-12	3.47e-11
DRAM1	0.70395	2.98e-12	3.51e-11
PPM1M	0.819054	2.98e-12	3.51e-11
SUPT4H1	0.5753	2.99e-12	3.51e-11
ZNF93	-0.966407	3e-12	3.53e-11
PLXDC2	0.578725	3.02e-12	3.55e-11
AQP9	1.32885	3.08e-12	3.62e-11
TMC6	0.643512	3.13e-12	3.67e-11
GAL3ST4	0.640901	3.13e-12	3.68e-11
TGFA	1.0506	3.15e-12	3.69e-11
WDR5B	-1.19772	3.14e-12	3.69e-11
VAMP8	0.579397	3.17e-12	3.71e-11
CD276	0.565543	3.18e-12	3.72e-11
ZNF287	-1.17819	3.25e-12	3.8e-11
GRIA4	-1.43753	3.26e-12	3.82e-11
FAM13A-AS1	-1.49536	3.26e-12	3.82e-11
ADTRP	1.74166	3.3e-12	3.86e-11
RRBP1	0.800272	3.3e-12	3.86e-11
SLC26A10	-1.54356	3.31e-12	3.87e-11
SELENOF	0.620849	3.4e-12	3.96e-11
CLCN7	0.611851	3.43e-12	4e-11
GCLM	0.870916	3.45e-12	4.02e-11
ZNF501	-1.09783	3.46e-12	4.03e-11
FBLN1	-1.06842	3.47e-12	4.05e-11
TMEM86A	0.566021	3.57e-12	4.15e-11
ARAP1-AS1	0.819497	3.57e-12	4.15e-11
TCF3	-0.814053	3.6e-12	4.18e-11
ZNF112	-1.28641	3.61e-12	4.19e-11
TTC28	-1.07691	3.76e-12	4.37e-11
MAPK8IP2	-1.66759	3.8e-12	4.4e-11
ACTR3	0.643504	3.8e-12	4.4e-11
ARHGAP30	0.639211	3.84e-12	4.45e-11
LSM6	0.768856	3.86e-12	4.48e-11
AL691432.2	-1.05319	3.91e-12	4.53e-11
ALDH16A1	0.729285	3.95e-12	4.57e-11
ZNF418	-1.91101	3.98e-12	4.61e-11
ETFA	0.584825	4.05e-12	4.68e-11
TRAPPC6A	0.81625	4.13e-12	4.78e-11
PIK3IP1	0.753083	4.15e-12	4.79e-11
RIPK2	0.882486	4.22e-12	4.87e-11
TACC2	-0.796207	4.34e-12	5.01e-11
PTCRA	1.70775	4.48e-12	5.16e-11
EOGT	0.861484	4.48e-12	5.17e-11
DNAJC18	-0.862509	4.6e-12	5.31e-11
CLEC17A	1.68781	4.62e-12	5.32e-11
SLC25A5	0.589888	4.71e-12	5.42e-11
ADAM10	0.615426	4.75e-12	5.47e-11
SNX30	0.566303	4.75e-12	5.47e-11
HLA-H	1.45304	4.8e-12	5.51e-11
ANKRD36	-1.1397	4.86e-12	5.58e-11
IL13RA1	0.648233	4.89e-12	5.61e-11
CFD	1.24301	4.97e-12	5.7e-11
FAM229B	-1.2804	5.07e-12	5.82e-11
MARK1	-1.31649	5.09e-12	5.84e-11
ARHGEF10L	0.943466	5.16e-12	5.92e-11
SLC38A10	0.640228	5.24e-12	6e-11
PRKCD	0.567255	5.43e-12	6.21e-11
SUSD1	0.785983	5.56e-12	6.36e-11
PSMA3-AS1	-0.861016	5.56e-12	6.36e-11
NAPSB	0.614886	5.59e-12	6.39e-11
TMPRSS13	-1.78766	5.64e-12	6.45e-11
KLF11	0.661038	5.71e-12	6.52e-11
ATP5MC3	0.584388	5.8e-12	6.62e-11
ARL3	-0.725834	5.84e-12	6.66e-11
UBTD2	-0.664452	6.17e-12	7.03e-11
LINC00667	-0.748683	6.19e-12	7.05e-11
UXS1	0.587352	6.28e-12	7.15e-11
NCSTN	0.534994	6.29e-12	7.15e-11
COX17	0.738198	6.36e-12	7.23e-11
PRR3	-0.93374	6.38e-12	7.25e-11
NFKBIZ	0.892188	6.45e-12	7.33e-11
ARPC3	0.569204	6.75e-12	7.67e-11
LYSMD2	0.907782	6.89e-12	7.82e-11
SPRED1	0.654868	6.89e-12	7.82e-11
MANEAL	-0.858105	7.01e-12	7.95e-11
ZYX	0.603481	7.06e-12	8.01e-11
PRKY	-2.07886	7.11e-12	8.06e-11
ZCCHC18	-1.97191	7.21e-12	8.16e-11
KBTBD11	-1.08287	7.25e-12	8.21e-11
SERTAD1	0.861467	7.27e-12	8.23e-11
ABHD2	0.581534	7.29e-12	8.24e-11
AIFM2	1.23103	7.35e-12	8.3e-11
PLXNA3	-0.849584	7.36e-12	8.31e-11
TBXAS1	0.550807	7.45e-12	8.41e-11
HPS6	0.688418	7.6e-12	8.58e-11
NUMA1	-0.62152	7.85e-12	8.85e-11
PLSCR1	0.631444	7.86e-12	8.86e-11
SLC25A40	0.662489	7.95e-12	8.95e-11
VWA8	1.02303	8.14e-12	9.16e-11
NASP	-0.691919	8.49e-12	9.56e-11
BRD3OS	-0.64274	8.6e-12	9.68e-11
GOLIM4	0.595578	8.75e-12	9.84e-11
JDP2	0.823191	8.8e-12	9.89e-11
SYNE2	-1.79881	8.81e-12	9.9e-11
PHLDB1	-0.806385	8.98e-12	1.01e-10
PAPSS2	0.793995	8.97e-12	1.01e-10
WDR27	-1.74361	9.07e-12	1.02e-10
EFCAB14	0.550957	9.16e-12	1.03e-10
TMEM208	0.68365	9.17e-12	1.03e-10
GTF2IRD1	-1.0949	9.26e-12	1.04e-10
GLRX	0.59887	9.35e-12	1.05e-10
NABP1	0.88591	9.49e-12	1.06e-10
OLFM2	-0.887669	9.73e-12	1.09e-10
NUDT10	-1.67013	9.77e-12	1.09e-10
FJX1	-0.95331	9.97e-12	1.11e-10
TPCN1	0.532751	1e-11	1.12e-10
WDR1	0.495717	1.01e-11	1.13e-10
MSI1	-1.27826	1.01e-11	1.13e-10
CD4	0.518575	1.02e-11	1.14e-10
ARHGEF11	0.614501	1.02e-11	1.14e-10
EEF2K	0.746935	1.07e-11	1.19e-10
POR	0.55369	1.07e-11	1.19e-10
MAFF	1.30719	1.07e-11	1.19e-10
OS9	0.538216	1.08e-11	1.2e-10
KHDRBS3	-1.07201	1.1e-11	1.22e-10
AC012358.3	-0.905162	1.12e-11	1.24e-10
[truncated: 56,396 more rows]

## Sheet: APOE44iMG_LDhighvsLDlow
gene	log2FoldChange	pvalue	padj
GPNMB	6.14118	3.12e-24	4.43e-20
SLC12A5-AS1	4.3432	3.73e-22	2.65e-18
TGFBI	4.17316	6.71e-22	3.17e-18
SDC2	4.26934	5.83e-21	2.07e-17
CD36	5.4661	5.53e-20	1.57e-16
APOE	3.36264	1.02e-19	2.41e-16
TPX2	4.00586	1.88e-19	3.82e-16
KYNU	4.29014	4.55e-19	8.08e-16
MCUB	3.92457	1.59e-18	2.51e-15
FCGR3B	-2.69833	4.69e-18	6.66e-15
TOP2A	3.76262	7.22e-18	9.31e-15
VNN2	-2.57394	9.01e-18	1.07e-14
PRG3	2.93502	3.46e-17	3.78e-14
NRP1	3.1545	8.14e-17	8.25e-14
EPX	2.86745	1.07e-16	1.02e-13
FN1	3.38753	1.27e-16	1.06e-13
CDK1	4.05766	1.21e-16	1.06e-13
CAPN2	3.38663	6.85e-16	5.41e-13
SHCBP1	3.92758	1.22e-15	8.66e-13
MYBL2	3.55225	1.17e-15	8.66e-13
LIPG	3.75167	1.35e-15	9.13e-13
CYP1B1	2.86884	1.86e-15	1.2e-12
CCNB2	2.90417	2.58e-15	1.59e-12
IL4I1	5.66194	3.42e-15	2.02e-12
ENOSF1	3.53613	4.31e-15	2.45e-12
LIPA	2.90998	1.08e-14	5.88e-12
TREM2	4.8334	1.29e-14	6.75e-12
FOLR3	-2.6431	1.33e-14	6.75e-12
NUF2	4.25669	1.85e-14	9.08e-12
ME1	3.22149	2.26e-14	1.07e-11
BIRC5	4.22108	2.35e-14	1.08e-11
CCNB1	3.11922	2.51e-14	1.11e-11
ZWINT	3.64838	2.83e-14	1.22e-11
LINC01095	-3.29593	4.25e-14	1.73e-11
FFAR4	4.19468	4.27e-14	1.73e-11
DHCR24	3.26427	7.97e-14	3.11e-11
MAD2L1	2.92223	8.12e-14	3.11e-11
DTL	3.48574	8.92e-14	3.33e-11
CD9	2.60151	1.16e-13	4.23e-11
CCNA2	3.16288	1.59e-13	5.65e-11
LMNA	2.36639	2.08e-13	7.22e-11
PLIN2	2.18106	2.36e-13	7.99e-11
RAD51AP1	4.06997	7.25e-13	2.4e-10
LPAR6	3.5055	1.15e-12	3.71e-10
CDCA8	4.09721	1.26e-12	3.89e-10
BPI	3.18396	1.25e-12	3.89e-10
UBE2C	3.63953	1.43e-12	4.32e-10
KIF2C	4.68706	1.69e-12	4.99e-10
CYP1B1-AS1	2.85365	2.07e-12	5.88e-10
BUB1	3.9078	2.03e-12	5.88e-10
MS4A7	2.38281	2.81e-12	7.81e-10
AC025580.1	3.24783	3.67e-12	1e-09
NUSAP1	2.34545	4.03e-12	1.08e-09
AKR1B1	2.43165	4.14e-12	1.09e-09
TNS3	3.55	1.12e-11	2.9e-09
GPR84	2.77781	1.48e-11	3.76e-09
AURKA	2.67998	1.65e-11	4.1e-09
DUSP6	2.39429	1.91e-11	4.66e-09
CEACAM8	2.70365	2.27e-11	5.47e-09
NCAPG	3.54858	3.05e-11	7.21e-09
HS3ST1	3.14375	3.36e-11	7.83e-09
YBX3	3.182	3.62e-11	8.29e-09
NCAPH	3.49436	4.64e-11	1.04e-08
CENPU	2.73646	4.74e-11	1.05e-08
MTMR11	2.89702	4.94e-11	1.06e-08
CALHM2	2.89391	4.86e-11	1.06e-08
ADA	3.04951	4.98e-11	1.06e-08
CPVL	3.08399	5.4e-11	1.13e-08
KIF22	2.62781	6.2e-11	1.28e-08
ASGR2	2.82722	7.31e-11	1.48e-08
AC011603.2	1.88533	8.72e-11	1.74e-08
CCR2	2.59762	9.24e-11	1.82e-08
RNASE1	3.87973	9.35e-11	1.82e-08
RMI2	2.35373	1.03e-10	1.98e-08
SCARNA22	-4.11152	1.16e-10	2.19e-08
RBP4	3.45904	1.39e-10	2.59e-08
SGO1	2.45168	1.55e-10	2.82e-08
KIFC1	4.19607	1.54e-10	2.82e-08
LPAR5	2.91581	3.2e-10	5.75e-08
ETV5	3.32198	3.43e-10	6.08e-08
FPR3	3.94428	3.47e-10	6.08e-08
ORC6	3.9128	3.82e-10	6.62e-08
ASPM	3.84284	4.49e-10	7.68e-08
TYMS	3.53136	4.86e-10	8.21e-08
KCNK13	4.92739	4.93e-10	8.24e-08
AL662797.1	2.08304	5.3e-10	8.75e-08
HJURP	4.75175	7.68e-10	1.25e-07
RNASE3	2.61164	8.91e-10	1.44e-07
TTK	3.26039	1.06e-09	1.7e-07
CDC20	3.03794	1.16e-09	1.82e-07
CDA	-2.22196	1.17e-09	1.82e-07
RAB7B	2.36707	1.44e-09	2.22e-07
DEPDC1	4.23466	1.54e-09	2.3e-07
DDIT4L	2.75988	1.53e-09	2.3e-07
PHLDA1	2.50188	1.51e-09	2.3e-07
TK1	3.54552	1.69e-09	2.5e-07
CD1D	-2.06783	1.92e-09	2.81e-07
MSMO1	2.05388	2.21e-09	3.2e-07
PSMB9	-2.48577	2.32e-09	3.33e-07
MCM6	2.91053	2.4e-09	3.41e-07
CEACAM4	-2.29766	2.63e-09	3.7e-07
TUBB	1.7634	2.74e-09	3.81e-07
PTTG1	2.37112	3.02e-09	4.17e-07
PLK4	2.92153	3.3e-09	4.51e-07
TMEM45B	-2.01517	3.35e-09	4.53e-07
NRP2	4.22568	3.38e-09	4.53e-07
ANLN	3.20138	3.91e-09	5.18e-07
NEK2	4.62986	4.3e-09	5.65e-07
GBP5	5.58983	4.47e-09	5.77e-07
AURKB	3.14405	4.46e-09	5.77e-07
CD180	3.09988	4.8e-09	6.09e-07
P2RY6	2.26991	4.79e-09	6.09e-07
TUBA1B	1.73779	5.42e-09	6.81e-07
SPAG1	-1.82683	5.61e-09	6.99e-07
PEPD	1.94813	5.87e-09	7.25e-07
CIP2A	2.81688	6.27e-09	7.68e-07
LTB	-2.33202	6.7e-09	8.12e-07
VCAN	2.99183	7.31e-09	8.8e-07
CD300E	3.65752	7.48e-09	8.92e-07
ACKR3	2.94892	8.63e-09	1.02e-06
TSPAN15	1.94116	9.55e-09	1.11e-06
AC008870.3	4.79588	9.51e-09	1.11e-06
GLO1	1.77195	1.02e-08	1.17e-06
HLA-B	-1.78409	1.16e-08	1.33e-06
AC007342.3	-2.15551	1.21e-08	1.38e-06
LRRC4	-3.25773	1.25e-08	1.41e-06
TNFRSF10C	-2.85118	1.27e-08	1.42e-06
KIF11	3.81297	1.34e-08	1.49e-06
ZWILCH	2.86242	1.42e-08	1.56e-06
NDRG2	2.05633	1.59e-08	1.74e-06
C1QB	6.14791	1.67e-08	1.81e-06
IARS	2.56131	1.69e-08	1.82e-06
AL032821.1	-2.29396	1.72e-08	1.84e-06
PARPBP	2.8812	1.75e-08	1.86e-06
NUCB2	1.93569	1.97e-08	2.07e-06
CDKN3	2.61038	2.09e-08	2.18e-06
CDC6	3.98228	2.13e-08	2.2e-06
GGH	2.08713	2.21e-08	2.27e-06
CDCA2	3.84154	2.62e-08	2.68e-06
INSIG1	1.8258	2.71e-08	2.75e-06
MNDA	-1.81682	2.95e-08	2.93e-06
DEPDC1B	2.92678	2.94e-08	2.93e-06
SCD	2.14442	2.95e-08	2.93e-06
AL034397.3	-1.66082	3.5e-08	3.45e-06
DIAPH3	5.32048	3.56e-08	3.49e-06
AZU1	3.84042	3.97e-08	3.86e-06
DEFA4	3.67588	4.04e-08	3.9e-06
OIP5	3.00763	4.4e-08	4.22e-06
KIF18A	4.27321	4.45e-08	4.24e-06
CKAP2L	2.01568	4.53e-08	4.29e-06
MCM2	3.12185	4.78e-08	4.49e-06
LINC01736	-2.2855	5.55e-08	5.19e-06
ANXA2	1.68937	5.88e-08	5.45e-06
BCAT1	2.55667	7e-08	6.45e-06
BUB1B	6.53119	7.62e-08	6.98e-06
SLAMF8	2.46911	8.34e-08	7.54e-06
ESCO2	3.83921	8.31e-08	7.54e-06
AC125611.3	1.6558	8.52e-08	7.65e-06
PROCR	1.85187	8.91e-08	7.96e-06
CX3CR1	2.41616	9.31e-08	8.26e-06
AL671883.2	-1.639	1.02e-07	8.99e-06
AC022966.1	-2.04685	1.03e-07	9.01e-06
CDCA5	3.16867	1.08e-07	9.37e-06
LINC01235	2.59326	1.18e-07	1.03e-05
KIAA0513	-1.69611	1.39e-07	1.19e-05
PRC1-AS1	3.17624	1.43e-07	1.22e-05
KIF20A	3.55058	1.66e-07	1.41e-05
CDC45	5.20964	1.72e-07	1.46e-05
MYB	1.59936	1.8e-07	1.51e-05
UCP2	1.8072	2.02e-07	1.69e-05
NUP214	-2.23453	2.43e-07	2.01e-05
IL6R	-1.61573	3.02e-07	2.49e-05
ACP5	4.10794	3.04e-07	2.49e-05
CYP2S1	3.5006	3.17e-07	2.59e-05
HMMR	3.23037	3.21e-07	2.6e-05
TGM5	3.74722	3.27e-07	2.64e-05
GPX3	-1.89863	3.59e-07	2.84e-05
CCDC153	-2.31855	3.55e-07	2.84e-05
SKA1	3.85204	3.58e-07	2.84e-05
CENPA	2.89592	3.69e-07	2.91e-05
MKI67	3.2936	4.32e-07	3.39e-05
LHFPL2	2.00784	4.35e-07	3.4e-05
MPO	3.29227	4.46e-07	3.45e-05
LDLRAD4	-1.58768	4.47e-07	3.45e-05
ADAMDEC1	5.488	5.26e-07	4.03e-05
SLC25A37	-1.65697	5.32e-07	4.04e-05
C5AR1	-1.53301	5.29e-07	4.04e-05
CCL2	1.92561	5.45e-07	4.12e-05
CLSPN	2.80754	5.68e-07	4.27e-05
AP001010.1	-1.83366	6.04e-07	4.51e-05
DNPH1	2.32612	6.12e-07	4.55e-05
UBXN10-AS1	-3.38611	6.34e-07	4.69e-05
LINC01303	-2.73446	6.77e-07	4.98e-05
RFC3	2.37014	6.85e-07	5.01e-05
CDCA3	3.57289	7.1e-07	5.14e-05
LRRK2	-1.76095	7.1e-07	5.14e-05
SKA3	4.26245	7.28e-07	5.24e-05
PLEC	-1.55004	8.26e-07	5.92e-05
KNL1	4.10004	9.01e-07	6.42e-05
RBP7	-2.07547	9.16e-07	6.47e-05
KIF15	4.7714	9.15e-07	6.47e-05
FUT8	2.13206	9.32e-07	6.55e-05
MFAP4	1.88248	9.67e-07	6.76e-05
NEBL	-2.24416	1.01e-06	7.04e-05
SMCO4	-1.72776	1.06e-06	7.28e-05
GPR68	5.03755	1.06e-06	7.28e-05
AL356652.1	1.87083	1.05e-06	7.28e-05
TUBA1C	1.50554	1.09e-06	7.43e-05
KIF14	3.12078	1.23e-06	8.34e-05
RNF44	-2.19164	1.23e-06	8.34e-05
CD99	2.2365	1.36e-06	9.16e-05
LINC00365	2.62429	1.4e-06	9.38e-05
FEN1	1.72954	1.48e-06	9.89e-05
PON2	2.40642	1.54e-06	0.000102196
P2RY13	-1.53877	1.56e-06	0.000103117
SMIM25	-1.67927	1.6e-06	0.000105345
FAM200B	-1.95838	1.63e-06	0.000106861
CDKN1C	-2.11113	1.64e-06	0.000107047
HLA-H	-2.00224	1.82e-06	0.000117701
MTFR2	2.94694	1.91e-06	0.00012346
CENPF	2.89699	2.01e-06	0.000128547
CTSH	1.50754	2.01e-06	0.000128547
ZFP92	-2.3259	2.15e-06	0.000136887
AL121748.2	3.23856	2.32e-06	0.000147152
ATPAF1	1.87844	2.43e-06	0.00015333
CCR1	2.11964	2.6e-06	0.000163121
E2F1	2.85416	2.61e-06	0.000163121
TFRC	1.80868	2.65e-06	0.000165293
SQLE	1.52595	2.84e-06	0.000176019
MITF	3.01414	2.88e-06	0.000177885
YPEL3	-1.53563	2.93e-06	0.000180029
HRH2	-2.32478	2.96e-06	0.000181374
HIST1H2BK	-1.60373	3e-06	0.000181928
ST20-AS1	-1.74261	2.99e-06	0.000181928
PTPRO	2.961	3.28e-06	0.000197969
AUNIP	2.42813	3.3e-06	0.000198014
MCM4	2.1059	3.31e-06	0.000198014
AL365226.2	-2.40074	3.58e-06	0.000213094
ADARB2	-2.05465	3.59e-06	0.000213094
RAI14	3.93831	3.73e-06	0.000220464
HIST1H2BC	-2.06179	3.77e-06	0.000221706
TCN2	2.8599	3.78e-06	0.000221706
STMN1	1.55188	3.86e-06	0.000225754
SLC35B4	2.00358	4.04e-06	0.000233386
PLD4	3.25566	4.04e-06	0.000233386
SLPI	-2.27054	4.04e-06	0.000233386
AC009690.2	1.52277	4.09e-06	0.000235227
PIP4P2	-1.5446	4.21e-06	0.000241122
CD300C	1.58345	4.53e-06	0.000258436
GOT1	2.28021	4.68e-06	0.000265723
AL355916.1	-2.75013	4.82e-06	0.000272552
TIMELESS	2.6281	4.94e-06	0.000278342
NQO2	-1.44595	5.18e-06	0.000290485
MS4A4A	3.68913	5.21e-06	0.000291125
SLC43A2	-1.39219	5.23e-06	0.000291125
PSAT1	2.07136	5.25e-06	0.000291289
CNIH3	3.90271	5.39e-06	0.00029795
DOCK5	-1.76236	5.58e-06	0.000307189
SORL1	-1.43842	5.77e-06	0.000316011
TIMP2	-1.71958	5.87e-06	0.000320779
MGLL	1.66079	5.9e-06	0.000320986
MAPKAPK2	-1.9038	6.13e-06	0.000331655
TCF25	-1.45553	6.14e-06	0.000331655
AC026979.2	-3.21297	6.34e-06	0.000341079
DENND2D	4.86298	6.68e-06	0.000358095
RRM1	1.85756	6.81e-06	0.000363086
AP000311.1	-2.22537	6.83e-06	0.000363086
S100A6	-2.20891	6.97e-06	0.000369041
GXYLT2	4.79069	7.25e-06	0.000382783
H2AFY	1.36192	7.6e-06	0.000399538
MEGF9	-1.39821	7.63e-06	0.000399538
IL1B	1.43503	7.7e-06	0.000401687
FASTKD2	1.76328	7.87e-06	0.000409518
PIPOX	2.92137	8.04e-06	0.000416619
C4orf48	-2.28325	8.1e-06	0.000418133
GNA12	1.55373	9.1e-06	0.000468035
ALG8	1.48711	9.34e-06	0.000478767
TROAP	2.47601	1.02e-05	0.000519177
AL359555.1	3.23041	1.05e-05	0.000535195
PRTN3	3.55884	1.11e-05	0.000564115
KPNA2	1.31314	1.13e-05	0.000571741
RACGAP1	1.95446	1.17e-05	0.000587074
CLIP4	3.96749	1.18e-05	0.000594133
CRISPLD2	-1.71272	1.19e-05	0.000597039
TBL1X	-1.42701	1.27e-05	0.000631062
MGST1	1.63224	1.28e-05	0.000632986
MCM5	1.53656	1.29e-05	0.000639297
WLS	-1.66658	1.36e-05	0.000670383
S100A9	-1.97406	1.38e-05	0.000675899
RNF145	-1.57666	1.38e-05	0.000675899
USP11	1.47475	1.57e-05	0.000765145
DDB2	1.70548	1.61e-05	0.000784763
CEBPB-AS1	-2.24517	1.69e-05	0.000820059
SLC1A3	3.2194	1.72e-05	0.000827975
PLAU	1.89068	1.72e-05	0.000827975
HLA-A	-1.52912	1.74e-05	0.000832744
GPR183	1.29321	1.74e-05	0.00083278
PKIB	2.0249	1.77e-05	0.000841704
HPSE	-1.3292	1.86e-05	0.000880159
CENPH	2.64275	1.86e-05	0.000880159
PROC	-1.9114	1.9e-05	0.000892657
HIST1H4I	-1.56098	1.9e-05	0.000892657
AC006116.8	2.79952	1.93e-05	0.000906164
PLEK2	4.1024	1.94e-05	0.000906818
CDC23	1.71105	1.97e-05	0.00091828
C4orf46	1.4948	2.01e-05	0.000930403
RFC4	2.08671	2.03e-05	0.000938452
PHLDA3	2.74724	2.04e-05	0.000942105
MCM10	4.07609	2.07e-05	0.000951142
LILRA2	-1.86037	2.08e-05	0.000951142
ATIC	1.49086	2.15e-05	0.00098108
PSMD14	1.32777	2.2e-05	0.0009996
AC024909.2	2.07659	2.24e-05	0.00101513
TCEAL4	1.82021	2.28e-05	0.00103068
A2M	3.68446	2.29e-05	0.00103183
CKS1B	1.64632	2.31e-05	0.00103759
POLD2	2.00816	2.32e-05	0.00103872
DGAT2	-1.29283	2.34e-05	0.00104491
POLR2L	-1.80137	2.43e-05	0.00108297
SPARC	-1.32949	2.48e-05	0.00109994
MCM7	1.35222	2.54e-05	0.00111493
EHBP1L1	-1.60319	2.52e-05	0.00111493
CDT1	3.10105	2.54e-05	0.00111493
CYB561A3	1.44514	2.63e-05	0.00115113
ABHD5	-1.29042	2.72e-05	0.00118609
VSIG4	4.4828	2.74e-05	0.00119329
FCGR1B	-1.97275	2.78e-05	0.00120704
RNASE2	1.47146	2.79e-05	0.00120955
PROK2	-1.56983	2.9e-05	0.00125192
TSPAN13	2.99792	3.08e-05	0.00132405
SCCPDH	1.23899	3.13e-05	0.00134343
BEX3	2.02464	3.23e-05	0.00137922
TMEM119	3.91894	3.38e-05	0.00144134
LPIN2	-1.33256	3.55e-05	0.00150868
KIF20B	1.99199	3.61e-05	0.00153085
MS4A3	1.23268	3.82e-05	0.00161234
ECE1	-1.71041	3.91e-05	0.00164742
HNRNPDL	1.39466	4.01e-05	0.00168554
MYEOV	4.00125	4.12e-05	0.00172513
CAMK4	4.524	4.17e-05	0.00173944
ALDH18A1	1.86504	4.21e-05	0.0017465
LTBP2	2.46738	4.2e-05	0.0017465
PMCH	3.78281	4.26e-05	0.00176318
PBK	5.4119	4.34e-05	0.00179162
PTGR1	4.20668	4.41e-05	0.00181356
TCEAL9	1.95466	4.44e-05	0.0018216
ZFAND3	-1.66282	4.46e-05	0.00182645
HLA-C	-1.2626	4.54e-05	0.00184574
UBXN2B	-1.22448	4.53e-05	0.00184574
SLC43A3	1.42584	4.56e-05	0.00185037
GALE	1.51215	4.59e-05	0.00185691
GAL3ST4	5.40112	4.64e-05	0.00187273
AL138789.1	7.27845	4.76e-05	0.00191356
DHCR7	1.47256	4.78e-05	0.00191775
BRI3	-1.62861	4.85e-05	0.00193632
GALNT18	7.16924	4.86e-05	0.00193632
RBMX	1.3101	4.97e-05	0.00197017
RALBP1	-1.32586	4.98e-05	0.00197017
ZNF823	3.65172	4.98e-05	0.00197017
DUSP13	-2.98351	5.18e-05	0.00204083
DPYSL2	1.71928	5.4e-05	0.00212212
FGD5	-1.51857	5.44e-05	0.00213173
LINC01506	-3.69375	5.52e-05	0.00215735
PCLAF	2.6209	5.75e-05	0.00224147
CENPK	2.17872	5.83e-05	0.00226619
DSN1	1.65836	5.87e-05	0.00227518
MSRA	-1.36801	5.95e-05	0.00230039
ST20	-1.92025	6.03e-05	0.00232579
SKI	-1.76753	6.05e-05	0.00232905
POC1A	1.86647	6.07e-05	0.00232919
GPR82	1.20383	6.23e-05	0.00238212
BCAR3	2.75087	6.25e-05	0.00238486
ACSL5	1.7593	6.57e-05	0.00249906
G6PD	-1.41758	6.8e-05	0.00258015
HS3ST3B1	2.24936	6.86e-05	0.00259591
CDK11A	-2.86869	6.96e-05	0.00261654
SCARB2	1.41644	6.95e-05	0.00261654
ASB2	1.91914	6.97e-05	0.00261654
CCL24	7.07809	7.17e-05	0.00268562
VRK1	1.31313	7.25e-05	0.00270817
FOXRED1	1.78435	7.28e-05	0.00271308
MTMR2	2.05978	7.32e-05	0.00271894
DNAJC9	1.34867	7.63e-05	0.00282985
CFLAR	-1.21095	7.71e-05	0.00283826
GINS2	3.55645	7.72e-05	0.00283826
PANX2	-2.62939	7.72e-05	0.00283826
AC097372.2	-2.98106	7.99e-05	0.00293136
SPI1	-1.2551	8.2e-05	0.00300086
FH	1.41478	8.26e-05	0.00300746
C5orf66	1.44496	8.25e-05	0.00300746
LMO4	-1.2744	8.38e-05	0.00302719
AC110995.1	7.0396	8.38e-05	0.00302719
CADM1	2.8304	8.36e-05	0.00302719
PIMREG	7.03787	8.45e-05	0.00304008
SMCHD1	-1.29909	8.46e-05	0.00304008
SOCS6	1.57906	8.52e-05	0.00305394
RXRA	-1.38032	8.62e-05	0.00308299
NCAPG2	2.12671	8.65e-05	0.0030843
MINPP1	1.6818	8.78e-05	0.00310768
FURIN	-1.23124	8.78e-05	0.00310768
ARID3A	-1.45744	8.76e-05	0.00310768
YWHAG	-1.53844	8.93e-05	0.00315439
SLC25A53	-1.76647	9.06e-05	0.00319317
SLC20A1	1.58956	9.11e-05	0.00319435
GPR18	2.98007	9.1e-05	0.00319435
SRSF3	1.18881	9.39e-05	0.00328431
NCOR2	-1.25296	9.45e-05	0.00329726
TNFRSF10D	-1.23317	0.000102465	0.00356542
FADS1	1.24496	0.000103721	0.00360032
OLFML2B	6.4822	0.000105368	0.00364818
MMAB	2.34182	0.000105614	0.00364818
NINJ2	-1.2419	0.000107356	0.00369934
TNFAIP8L3	4.27843	0.000108621	0.00373388
AOAH	1.57361	0.000112057	0.00384268
ABHD12	1.21827	0.000114056	0.0039018
PSMB8-AS1	-1.40665	0.000117468	0.00400887
SRRM2	-1.32665	0.000120727	0.00411023
ANTXR1	4.072	0.000121522	0.00411579
PID1	6.25554	0.00012176	0.00411579
PKIG	3.01604	0.000121566	0.00411579
WFDC21P	2.2435	0.000122487	0.00412073
AC090912.2	-2.80642	0.000122435	0.00412073
SPDL1	1.70232	0.000122966	0.00412706
AL135818.1	4.69415	0.000126929	0.00425002
RNASE6	1.44176	0.000130389	0.0043556
MARCO	2.22892	0.000134313	0.00447614
KDM6B	-1.61637	0.00013547	0.00450414
SPRED1	2.67683	0.000137271	0.00455335
SETD1B	-1.71396	0.000137704	0.00455707
ARRB2	-1.27805	0.000139029	0.00459021
ST7	1.51645	0.00014072	0.00463527
AC107959.3	-3.89305	0.00014132	0.00464427
SC5D	1.27653	0.000142515	0.0046727
ARHGAP32	2.46845	0.000144854	0.00473845
AC087439.1	-1.45315	0.000147639	0.00481846
AC090796.1	-1.55955	0.000149505	0.00485704
FOXM1	2.74822	0.000149285	0.00485704
APEX1	1.2866	0.000149867	0.00485766
FUCA1	1.31593	0.000152608	0.00492403
ADGRE3	1.20069	0.000152286	0.00492403
NEURL1B	-2.5682	0.0001537	0.0049257
IRS2	-1.25522	0.000153404	0.0049257
SLC16A3	-1.16696	0.000153598	0.0049257
CRLS1	1.24335	0.000155973	0.00498728
FAM198B	6.966	0.000158846	0.00506773
BMX	-1.21658	0.000159269	0.00506984
HSPH1	1.23411	0.000161331	0.00512397
PRRC2A	-1.84532	0.000161785	0.00512693
SLC2A6	1.45505	0.000169155	0.00534853
USP13	2.7951	0.000169654	0.00534918
KIAA1551	-1.23257	0.000169929	0.00534918
BATF3	-3.45832	0.000171202	0.00537735
MND1	3.70707	0.00017189	0.00538702
FAM149B1	1.36204	0.000174077	0.00544355
AL590560.1	2.42125	0.000175117	0.00545206
AC011611.3	2.35951	0.000175048	0.00545206
DDIAS	2.83278	0.000176812	0.00549278
CREBBP	-1.34831	0.000178479	0.00553245
HCG4P7	-1.7776	0.000180999	0.00559835
SLIT3	3.17971	0.000185398	0.00572195
CDK11B	-1.54385	0.000188586	0.00576233
CD86	1.25695	0.000187387	0.00576233
SLC1A2	-2.56971	0.000188294	0.00576233
C17orf75	1.8489	0.000188736	0.00576233
Z83844.2	-1.38865	0.000188207	0.00576233
OPTN	3.68846	0.00019175	0.00583105
IDH2	1.16902	0.000191808	0.00583105
CASP7	2.06296	0.000193793	0.0058788
TCTN3	1.57501	0.000198658	0.00601354
CDR2L	-1.9921	0.000200353	0.00605195
SP2	-1.71086	0.000203149	0.00612336
CENPE	3.67573	0.000206528	0.00621204
TAP1	-1.33489	0.000207965	0.00622885
CDH1	4.16107	0.000207834	0.00622885
HP	-1.11876	0.000208518	0.00623228
MBD6	-2.4371	0.000209136	0.00623761
SPR	1.65327	0.000216845	0.00645399
ATP6AP1L	3.54394	0.000219291	0.00651312
POLQ	3.71667	0.000219927	0.00651838
LDHB	1.15386	0.000220797	0.00653052
S100A4	-1.79645	0.000221471	0.00653684
LGALS3BP	2.91179	0.000221991	0.00653859
CPSF3	1.20657	0.000226352	0.00664628
EBI3	2.99838	0.000226583	0.00664628
CHRM3	-2.1738	0.000230339	0.00672865
ZNF816	1.91469	0.00023008	0.00672865
GKAP1	-1.6859	0.000233453	0.00676394
PRG2	2.29493	0.000233388	0.00676394
RARA	-1.34303	0.000233004	0.00676394
CSE1L	1.39629	0.000232592	0.00676394
AC009133.4	1.97098	0.000236339	0.00683362
RTN4IP1	2.22718	0.000237395	0.00685021
FANCD2	2.1077	0.000238386	0.00686483
COL10A1	-6.73039	0.000243853	0.00700807
TSPO	-1.32216	0.000248312	0.0071218
FAM78A	-1.40836	0.000254052	0.00727173
MBNL1-AS1	-1.64849	0.000260848	0.00745122
RAB1B	-1.34749	0.000261673	0.0074598
HIST1H2BD	-1.58695	0.000264173	0.00750093
C10orf55	2.36424	0.000264127	0.00750093
NSRP1	-1.47014	0.000266947	0.00756456
PHGDH	3.42036	0.000269473	0.00762094
SLC9A7P1	6.75158	0.000270547	0.0076361
GPR137B	1.51312	0.000287469	0.00809761
ZBTB7B	-1.54767	0.000289176	0.00812955
CCDC88B	-1.22046	0.000295124	0.00828037
AKNA	-1.43513	0.000296237	0.00829522
SLC39A8	1.8992	0.000300898	0.00839262
XPNPEP1	1.30984	0.000300333	0.00839262
SMC2	1.22815	0.000303252	0.00844171
PIGK	1.2816	0.000306285	0.00846478
MSH2	1.87855	0.000306935	0.00846478
CCL4L2	-1.17532	0.000307062	0.00846478
AP000919.2	-1.74021	0.00030494	0.00846478
SH3BP1	-2.15648	0.000305925	0.00846478
MTHFS	-1.92392	0.000308291	0.00848219
ITGB5	3.9928	0.000310903	0.00853751
WFS1	5.01919	0.000314269	0.00861328
BOD1L1	-1.29771	0.000316808	0.0086539
CARHSP1	-1.35008	0.00031697	0.0086539
CMIP	-1.59803	0.000317636	0.00865544
ARHGEF3	1.78151	0.000321307	0.00873869
PRELID2P1	-2.06424	0.000324014	0.00877867
FLT1	-1.19711	0.000323591	0.00877867
ROR2	-2.59061	0.000326355	0.00882526
OGFRL1	-1.20012	0.000334983	0.00902621
LCTL	4.46733	0.000335058	0.00902621
SH3BP5-AS1	2.29865	0.000336816	0.00904466
CEACAM6	6.8524	0.000337017	0.00904466
SESN1	1.40456	0.00033895	0.00907938
PNPLA2	-1.24814	0.000343163	0.00917491
CCL4	-1.30951	0.000351444	0.00937867
RNF213	-1.27741	0.00035228	0.00938333
CCL7	3.4667	0.000356859	0.00948752
ARAP3	-1.34103	0.000359904	0.00955057
FAR2	1.12462	0.000364315	0.00964959
FBXO2	-1.43645	0.00036654	0.0096545
MERTK	2.49191	0.000365397	0.0096545
MMP9	4.53805	0.000366369	0.0096545
C17orf53	3.02721	0.000372674	0.00979789
S100A12	-1.8363	0.000375089	0.00983574
ABCE1	1.52862	0.000376022	0.00983574
QRSL1	1.55132	0.000376193	0.00983574
PRPF4B	-1.40714	0.000382182	0.00996853
APOBEC3B-AS1	3.58649	0.000382676	0.00996853
HCG4P5	-1.07845	0.000386854	0.0100589
KIF4A	2.81506	0.00038836	0.0100796
FABP5	2.07992	0.000400654	0.0103797
AL161935.3	-2.29931	0.000406031	0.0104669
NUP107	1.36496	0.000406232	0.0104669
AC025048.4	2.15861	0.000405003	0.0104669
SMIM1	-3.11477	0.000410993	0.010555
MAF	2.67386	0.000411136	0.010555
FMNL1	-1.12222	0.000413122	0.0105677
TYMSOS	2.59479	0.000412378	0.0105677
C19orf48	1.71116	0.000416221	0.0106279
UMPS	1.2829	0.000419375	0.0106892
TMEM92	-1.61047	0.000423094	0.0107646
GINS1	2.8366	0.000429815	0.0109161
MMD	1.11562	0.000432439	0.0109631
SGK1	1.07545	0.000433317	0.0109658
GLIPR1	-1.04248	0.000436555	0.0110281
SLC11A1	-1.06702	0.00044415	0.0112
AC009318.1	1.37071	0.000445884	0.0112176
NQO1	2.78787	0.00044643	0.0112176
ZFHX3	-1.4594	0.000447224	0.0112177
YTHDC1	-1.44645	0.00044836	0.0112264
SGCB	2.92857	0.000449401	0.0112326
PSD3	4.90327	0.000452855	0.0112991
CENPQ	1.47014	0.000454265	0.0113144
SCARF1	3.01154	0.000455974	0.0113371
KLF13	-1.38556	0.000458852	0.0113887
PKMYT1	1.96955	0.000461761	0.0114409
CCNF	2.61647	0.000463619	0.0114669
RBMS2	-1.35798	0.000468279	0.011562
HSD17B14	3.40783	0.000477126	0.01176
TUSC2	-1.15183	0.000480277	0.0118171
LDLR	1.383	0.000482416	0.0118492
U2AF2	-1.73523	0.000488268	0.0119723
PCK2	1.33497	0.000493949	0.0120907
PPP1R9B	-1.61977	0.000499195	0.0121771
TYROBP	-1.53316	0.000499166	0.0121771
DOLK	1.42317	0.000506794	0.0123413
LRRC8C	1.39181	0.000509185	0.0123783
QSOX1	-1.11616	0.000517875	0.012568
FAM96B	-1.36533	0.000520003	0.0125981
RERE	-1.17851	0.000523534	0.012662
SGO2	1.56959	0.000525688	0.0126752
CIT	3.99831	0.000525863	0.0126752
MRPL3	1.15437	0.000528808	0.0127246
PPM1N	-1.47609	0.000533084	0.0128057
ADCK2	1.52719	0.0005358	0.0128492
STIM1	-1.19679	0.000537724	0.0128736
ORC1	2.05894	0.000543058	0.0129794
SGO1-AS1	1.69159	0.00055175	0.0131218
NFE2L3	1.68155	0.000551787	0.0131218
CCNK	-1.5503	0.000550641	0.0131218
MCM3	1.39876	0.000554661	0.0131681
AC079325.2	3.14331	0.000559189	0.0132534
RARS	1.23936	0.000567269	0.0134002
VAMP2	-1.67947	0.000567089	0.0134002
HIST1H2AC	-1.0952	0.000569048	0.0134199
GOT2	1.19097	0.000570394	0.0134293
BRD9	-1.43922	0.000576178	0.013543
FARSB	1.713	0.000577606	0.0135542
RF00017.56	-5.72976	0.000581469	0.0136223
CEP164	-1.98588	0.000583942	0.0136577
PLB1	2.67822	0.00059319	0.0138512
TCF19	1.90329	0.00059829	0.0139473
S100A11	-1.62682	0.000603086	0.0140336
GIGYF1	-2.42988	0.000603969	0.0140336
CPM	-1.31336	0.000606974	0.0140804
CHEK1	2.30289	0.000608782	0.0140993
AC244502.1	1.12926	0.00061085	0.0141242
SFXN3	1.62418	0.000613965	0.0141731
ENOPH1	1.42559	0.000620948	0.014311
SH3BP2	-1.08308	0.000623466	0.0143458
OCEL1	-1.25457	0.000627856	0.0144234
TSPAN31	1.1869	0.000629132	0.0144294
TRDC	2.14117	0.000632532	0.014484
E2F8	3.95174	0.000633985	0.0144939
CDKN1A	1.16163	0.000635329	0.0145012
PDIA5	2.85511	0.000641268	0.0146133
PMEPA1	-1.14126	0.000645314	0.0146819
GTSE1	3.00513	0.000650107	0.0147673
NEMP1	1.7928	0.000657617	0.014914
TTC27	2.33462	0.000661488	0.0149671
GATB	1.73868	0.000662064	0.0149671
AC006116.1	4.38999	0.000665751	0.0150265
RTCB	1.05936	0.000673005	0.0151661
DLEU7	-1.11987	0.00068696	0.0154406
NRTN	-1.40139	0.00068736	0.0154406
WAS	-1.81347	0.000694714	0.0155811
TNRC6A	-1.50472	0.000699525	0.0156643
ZC3HC1	1.28874	0.000700868	0.0156696
LINC01881	-2.13284	0.000704896	0.0157349
AC022167.2	-1.66904	0.00071665	0.0159637
THOP1	2.02054	0.000717396	0.0159637
SPC24	2.53031	0.000721157	0.0160223
TMPO	1.28425	0.000725056	0.0160838
ARNTL	1.34463	0.000746668	0.0165374
KNSTRN	1.34528	0.000750649	0.0165996
FAM83D	2.49803	0.000753076	0.0166274
AP001107.2	-1.61369	0.000756505	0.0166772
SON	-1.64744	0.000759352	0.016714
TMEM160	-1.42198	0.000762633	0.0167602
C16orf54	-1.27604	0.000772465	0.0169501
UPF2	-1.49327	0.00077952	0.0170785
RASSF3	-1.40407	0.000783881	0.0171212
DDX18P1	-4.74509	0.000783754	0.0171212
PRMT6	1.78703	0.000788462	0.0171948
CTSS	1.04639	0.000789691	0.0171952
ZGRF1	2.24264	0.000792391	0.0172275
MRPS27	1.43115	0.00079587	0.0172767
CPNE2	-1.23341	0.000804557	0.0174386
YAF2	-1.30366	0.00081166	0.0175658
TUBB6	1.32347	0.000822227	0.0177674
ATXN7L3	-1.52515	0.00082465	0.0177926
ANGPTL4	1.60898	0.000826779	0.0178115
REPS2	-1.31611	0.00083054	0.0178532
ACAT1	1.0992	0.000832488	0.0178532
CD93	3.15466	0.000831498	0.0178532
YIPF5	1.05008	0.000836299	0.0179079
RGL1	2.79596	0.000850539	0.0181854
AL008726.1	1.0819	0.000856068	0.0182761
C1QA	6.45122	0.000859408	0.0183198
OCLN	1.96578	0.00086383	0.0183865
SUSD6	-1.08483	0.000869219	0.0184553
GSK3A	-1.3609	0.000869663	0.0184553
TEDC2	6.43582	0.000891318	0.0188866
KREMEN1	-2.21554	0.000900251	0.0190475
CDKN2D	-1.07505	0.000904648	0.019112
CENPL	1.49272	0.000910667	0.0191493
NRIP3	1.83368	0.000911147	0.0191493
PLEKHG3	-1.19228	0.000912648	0.0191493
BRCA1	2.03328	0.000912545	0.0191493
STK4	-0.984251	0.000913154	0.0191493
PRDX4	1.21699	0.000923631	0.0193404
FPR2	-1.08876	0.000927046	0.0193833
ECT2	1.77705	0.000939695	0.0195931
B9D2	-1.37943	0.000939837	0.0195931
SLC38A6	3.01837	0.000950609	0.0197885
NDUFA13	-2.60812	0.000981334	0.0203982
EDEM2	0.981474	0.000983025	0.0204035
STIL	2.50211	0.000986156	0.0204386
IGF2R	-1.17775	0.000994269	0.0205767
POLR2A	-1.14933	0.000996995	0.0206031
MPHOSPH8	-1.36285	0.00101668	0.0209793
TSC22D4	-1.396	0.00101907	0.0209982
AL391121.1	-1.85473	0.00102472	0.0210841
CCDC91	1.27122	0.00102964	0.0211316
BX640514.2	-1.45479	0.00103001	0.0211316
SMOX	1.29533	0.00104622	0.0214022
ZNF787	-2.08403	0.00104562	0.0214022
BLOC1S1	-1.85608	0.00105061	0.0214612
TRMT5	2.02723	0.00105458	0.0214976
POLD1	1.58864	0.00105542	0.0214976
ANXA8L1	3.30654	0.0010602	0.0215639
RAB11FIP1	-1.12613	0.00107357	0.0217735
AC009902.2	1.92423	0.0010725	0.0217735
PALD1	-1.17323	0.00108445	0.0219629
AC104986.2	-2.67267	0.00109769	0.0221994
IFI16	-1.08463	0.00110025	0.0222195
FNDC3A	-1.05007	0.00110236	0.0222305
TCN1	1.0623	0.00110731	0.0222986
SUSD3	-1.07601	0.00111307	0.0223196
LAMP1	-1.16298	0.00111015	0.0223196
COLEC12	2.79622	0.00111172	0.0223196
TMEM63B	-2.02654	0.00111962	0.0223929
SOCS1	-1.51673	0.00111988	0.0223929
DLK1	2.18104	0.00112791	0.0225218
WARS	1.084	0.00113008	0.0225333
C19orf24	-1.3688	0.00113826	0.0226647
PAPSS1	1.11559	0.00114254	0.0226863
PLPPR2	-1.07285	0.0011422	0.0226863
CEBPB	-1.12322	0.00114722	0.0227473
SPOPL	-1.10811	0.00115968	0.0229302
FAM241A	-1.40821	0.00115862	0.0229302
GPSM3	-1.10931	0.0011632	0.022968
TGFB1	-1.04235	0.00116879	0.0230462
BRWD3	-1.63118	0.0011733	0.0230712
BHLHE41	3.81479	0.00117269	0.0230712
AP000695.2	2.68767	0.00117724	0.0231166
SNX10	-0.954197	0.00118814	0.0232984
EMP3	-1.34778	0.00119656	0.0234311
C5orf56	-1.22451	0.00120134	0.0234923
PEBP1	1.13545	0.00121793	0.023784
ORC3	1.19136	0.00122617	0.023912
SIRPB1	-1.06292	0.00123545	0.0240599
ACTN4	-1.10098	0.0012384	0.0240843
ZNF219	-1.4435	0.00124039	0.0240901
DUSP4	1.79338	0.00124842	0.0241824
SNHG16	1.12171	0.00124855	0.0241824
ZNF524	-1.15816	0.0012579	0.0243302
DYNLT1	-1.21975	0.00126488	0.0244319
HRH4	1.28571	0.00128597	0.0248056
KCNH2	1.15812	0.00129576	0.0249605
FASTKD1	1.42434	0.00130706	0.0251373
PPIC	4.25244	0.00130848	0.0251373
LINC00869	-1.51363	0.00131594	0.0251784
RUVBL1	1.21979	0.00131532	0.0251784
HSPA9	1.07069	0.00131467	0.0251784
CSTF2	1.4794	0.00131873	0.0251978
SEC62	-1.49644	0.00132155	0.0252177
HSP90AB1	0.960707	0.00132829	0.0252446
HASPIN	2.46882	0.00132668	0.0252446
FKBP1A	-1.09608	0.00132479	0.0252446
Z98257.1	-1.41644	0.00134158	0.0254632
GEN1	2.07016	0.00134654	0.025519
REXO1	-1.99039	0.00134812	0.025519
MORF4L2	0.98703	0.00135161	0.0255511
FANCM	2.54466	0.00135425	0.0255669
AC084398.2	-1.4837	0.00137134	0.0258552
ABTB1	-1.11655	0.0013869	0.0261137
WEE1	1.26078	0.00139543	0.026205
ATXN2L	-1.36357	0.00139391	0.026205
SRSF8	1.65511	0.00140265	0.0263057
MT-RNR2	-1.27947	0.00141124	0.0264319
PIGU	1.40079	0.00141942	0.02655
TECPR1	-1.73584	0.00142581	0.0266344
UROS	1.14949	0.00143341	0.0267062
ASF1B	1.09679	0.00143314	0.0267062
P2RY11	-1.19466	0.00144794	0.0269415
POLE2	2.93001	0.00145243	0.0269896
PRNP	0.95942	0.00145896	0.0270756
HLA-E	-0.942055	0.00146306	0.027081
PRDX5	-1.11534	0.00146192	0.027081
PPP1R1B	3.5913	0.00149286	0.0275882
CD40	1.32747	0.00149435	0.0275882
MAP2K7	-1.95938	0.00150046	0.0276651
SMIM27	-1.36088	0.00150731	0.0277551
IER3	-1.29329	0.00150978	0.0277647
AC127521.1	1.53833	0.00151734	0.0278676
HAVCR2	0.972216	0.00152932	0.0280133
UQCR11	-1.44463	0.00153094	0.0280133
BRD4	-1.04341	0.00153119	0.0280133
ASF1A	1.12948	0.00154347	0.0281904
TEX10	1.20355	0.00154484	0.0281904
NT5E	1.62689	0.00154761	0.0282046
EVI2B	-1.01849	0.00155027	0.0282169
DPYD	-1.02612	0.00155642	0.0282926
ADAR	-0.966487	0.00156382	0.0283804
MIEN1	-1.1855	0.00156525	0.0283804
CANT1	-1.25348	0.00157459	0.0285133
ARHGEF2	-1.13292	0.00158596	0.0286827
ANXA6	1.80905	0.00158973	0.0287143
WIPF2	-1.08013	0.00159342	0.0287443
CMTM8	-1.27378	0.00159654	0.0287641
SLC9B1	-1.18673	0.00160455	0.0288718
ABCG1	1.36606	0.00162117	0.0291339
ERO1B	-1.30731	0.00163317	0.0292862
TRAP1	1.71745	0.00163578	0.0292862
ATXN10	0.94717	0.00163583	0.0292862
GOLGA2	-1.52974	0.00164352	0.0293866
CHD1L	1.37405	0.00166014	0.0296094
AC026333.3	1.37745	0.00165965	0.0296094
ACP2	1.23949	0.00166892	0.0297285
NDUFA11	-1.82219	0.00167514	0.029802
LMTK2	-1.48679	0.00168067	0.0298629
GNB2	-0.996792	0.00169094	0.0300079
TFE3	-1.10557	0.00169516	0.0300452
HCAR3	1.2484	0.00169774	0.0300534
P2RY10	1.21298	0.00170362	0.0301199
CKLF	-1.84808	0.00170705	0.030143
PMP22	1.21272	0.00171023	0.0301617
SH3BP5	1.86748	0.00171629	0.0302013
SPHK1	2.14827	0.00171673	0.0302013
POLR3K	-1.21729	0.00172408	0.0302931
INF2	1.72631	0.00173691	0.030443
MEFV	-1.47767	0.0017359	0.030443
AC002451.1	-2.86176	0.00174836	0.030606
FOSL2	-0.998518	0.00176338	0.0308309
FCER1G	-1.33752	0.00176802	0.0308741
MALAT1	-1.4013	0.00177379	0.0309368
PLXNA1	3.04682	0.00177619	0.0309406
LACC1	1.19724	0.00178458	0.0310486
ALAS1	0.935134	0.00178974	0.0311003
MEF2C	1.45618	0.00179994	0.0312392
TCF7L2	-1.1567	0.00180315	0.0312569
RBM3	0.99897	0.00180902	0.0313204
TMEM263	1.20109	0.00181366	0.0313242
CTDNEP1	-1.24198	0.00181296	0.0313242
ANXA8	2.84751	0.0018196	0.0313886
KIF27	-1.3584	0.00183407	0.031495
KCTD12	-1.23815	0.00183408	0.031495
DSC2	-0.937917	0.00183461	0.031495
MT-TV	-2.28019	0.00183464	0.031495
MAK	-1.6068	0.0018456	0.031645
SCP2	0.985433	0.00185376	0.0317117
FAM53B	-1.31816	0.0018562	0.0317117
MMP25	-1.20625	0.00185464	0.0317117
AC245128.3	-1.40426	0.00185859	0.0317145
H3F3A	-1.33763	0.00186489	0.0317838
BZW2	1.14904	0.00187089	0.0318478
BAZ2A	-1.08998	0.0018783	0.0319356
POLR2K	-1.19514	0.0018844	0.0319855
AP003108.3	1.6983	0.00188574	0.0319855
CS	0.984953	0.00191261	0.0323018
RAB35	-1.31477	0.00191522	0.0323018
AC093512.1	1.33285	0.00191576	0.0323018
STXBP2	-1.10223	0.00190678	0.0323018
CERS4	-1.18733	0.00191063	0.0323018
ARHGAP11A	1.8592	0.00192257	0.0323781
EFL1	1.3668	0.00195868	0.0329471
AC010273.1	1.37338	0.00196555	0.0330235
ATP5F1A	0.909722	0.00198204	0.0332613
IL1RN	-1.19543	0.00201235	0.0337301
ING5	-1.43134	0.00205123	0.0343007
AP5B1	-0.94569	0.00204893	0.0343007
ISG15	-1.31112	0.00206991	0.0345514
C1orf112	1.41053	0.00207109	0.0345514
AP003774.4	-1.50561	0.00207371	0.0345545
HNRNPLL	1.1887	0.00209122	0.0347328
GRINA	-1.14731	0.0020896	0.0347328
PRKACA	-1.44683	0.00209175	0.0347328
SBNO2	-1.6639	0.00209507	0.0347473
AL034397.2	1.67437	0.00210192	0.0348079
HSPA8	0.964382	0.00210363	0.0348079
MSC-AS1	5.43559	0.0021137	0.0349338
ULK1	-1.09909	0.00212072	0.0350091
TICRR	6.27123	0.0021262	0.0350588
DNAJC10	1.27315	0.0021491	0.0353575
LRP12	1.33928	0.00215071	0.0353575
TRIOBP	-0.948301	0.00215179	0.0353575
KHSRP	-1.553	0.00215796	0.0354179
NIT2	1.20888	0.00217115	0.0355933
FAM177A1	-0.973606	0.00218011	0.035699
OSBPL9	1.08931	0.00218579	0.0357507
PIK3CG	-0.982749	0.00220305	0.0359915
C1orf56	-1.2101	0.00224379	0.036615
POLR2I	-1.37104	0.00224887	0.0366558
ARMC1	1.1204	0.00225275	0.0366769
FADS2	1.14568	0.00227355	0.0369731
BRPF3	-1.43263	0.00228205	0.037069
ESPL1	4.56047	0.00231503	0.0375188
WDHD1	2.20117	0.00231486	0.0375188
UCK2	1.50247	0.00233307	0.0377681
LRP10	-0.942612	0.00234886	0.0379804
PDLIM4	1.48741	0.00235177	0.0379841
UBE2Q1	-1.03286	0.00235798	0.0379946
TNRC18	-1.36998	0.00235946	0.0379946
ATAD5	1.40696	0.00236044	0.0379946
TARS2	1.32146	0.00236711	0.0380156
2021-09-02	1.02823	0.00236528	0.0380156
SUV39H2	2.26475	0.00237908	0.0381647
LPXN	1.03011	0.00238528	0.0382189
SH2B1	-2.23321	0.00238784	0.0382189
ZNF671	1.67068	0.00239759	0.0383317
CTTNBP2NL	2.57274	0.00241418	0.0385535
ID3	-1.82754	0.00241777	0.0385675
SLC11A2	1.19621	0.00242125	0.0385796
CDK4	1.04585	0.00243054	0.0386843
HMOX1	0.973173	0.00244751	0.0389108
SMAP1	-1.22449	0.00245665	0.0390124
SNX18	-1.13645	0.00247933	0.0393285
DTYMK	1.12611	0.00249636	0.0393349
FARS2	1.75923	0.00249377	0.0393349
PFDN6	-1.35696	0.0024827	0.0393349
AGPAT5	1.18696	0.00248993	0.0393349
TNFRSF1A	-0.970573	0.00248899	0.0393349
SYT17	2.80452	0.00249462	0.0393349
WDR75	1.25992	0.00250691	0.0393997
POLA2	1.43899	0.00250845	0.0393997
CD163	5.51284	0.00250879	0.0393997
MAN1A2	-1.04759	0.00251317	0.0394248
TCEAL1	1.87089	0.00252604	0.039583
ZMIZ1-AS1	4.08324	0.00254535	0.0398416
CRY1	1.34632	0.00255242	0.0399082
BCL6	-1.17716	0.00257139	0.0401606
FEZ2	-1.33113	0.00258361	0.0403071
AC109826.1	2.87562	0.00259659	0.0404652
AAAS	1.27905	0.00259964	0.0404683
FAM178B	3.30108	0.00260668	0.0405334
MRPL15	1.01639	0.0026217	0.0407224
RNF219-AS1	1.35033	0.00262784	0.0407731
GLMP	1.15192	0.00263247	0.0408004
COX6A1	-1.40102	0.00265417	0.04107
IRF2BPL	-1.39484	0.00266012	0.04107
AC138207.6	2.87469	0.00265708	0.04107
GSS	1.09932	0.00266143	0.04107
TCEAL8	0.996487	0.00266646	0.0410831
CCDC85C	-1.55486	0.00267386	0.0410831
IGF1R	-1.25173	0.00267111	0.0410831
ARL6IP1	0.965966	0.00267369	0.0410831
CYP1A1	2.51843	0.00270161	0.0414199
NAA38	-1.43313	0.00269998	0.0414199
MED14OS	-1.65734	0.0027132	0.0415527
NOL10	1.16432	0.00272775	0.0416407
ALDH1B1	2.66814	0.00272329	0.0416407
PLK1	4.20335	0.00272621	0.0416407
IL1R1	2.14403	0.00274534	0.0418643
RIN2	1.52558	0.00275167	0.0419158
CLIP2	-1.60764	0.0027699	0.0421134
RARA-AS1	-1.1819	0.00277058	0.0421134
MAP7D1	-0.999562	0.00279811	0.0423526
TOR3A	1.28454	0.00279914	0.0423526
IQSEC1	-1.22685	0.0028005	0.0423526
NDUFA1	-1.34195	0.00279237	0.0423526
RPUSD4	1.45792	0.00280123	0.0423526
RHOC	1.39885	0.002818	0.0425607
CYSTM1	-0.979821	0.00282775	0.0425722
FBRS	-1.4852	0.00282602	0.0425722
FBXO46	-1.31706	0.00282649	0.0425722
CD276	1.45976	0.0028429	0.0427549
MECR	2.02356	0.00292035	0.043767
HADHA	0.927596	0.00292253	0.043767
IDH1	0.980159	0.00292047	0.043767
UBE2Q2	1.08977	0.00292026	0.043767
FLNB	1.24195	0.00292714	0.0437756
TEAD3	-2.29896	0.00292927	0.0437756
DPH3	-0.913865	0.00293451	0.0438079
SLC6A6	-0.966266	0.00295383	0.0439515
TRGC1	3.33729	0.00295426	0.0439515
PTDSS1	0.921501	0.00295652	0.0439515
PRR11	1.70402	0.00295618	0.0439515
UBASH3B	1.53951	0.00297595	0.0441941
SLC9A7	2.90524	0.00298462	0.0442766
RPL3	0.942342	0.00300609	0.0445485
HECA	-0.94928	0.00301163	0.044584
SLC30A5	1.04685	0.00304939	0.045096
ITGAL	-0.942878	0.00305555	0.04514
MAGED1	1.57681	0.00306179	0.0451852
NEIL3	2.9477	0.00308118	0.0454146
IVD	1.30833	0.00308373	0.0454146
PAICS	1.15478	0.00309576	0.0454525
CCND1	3.02425	0.00309313	0.0454525
CD70	1.3547	0.0030959	0.0454525
FLRT2	4.47337	0.00314447	0.0461178
ERICH1	-1.36636	0.00315707	0.0462071
LOXL1	-3.8707	0.00315449	0.0462071
PKN2	-1.16875	0.00316555	0.0462835
MAP2K1	-0.960306	0.0031902	0.046596
MTPN	-1.01711	0.00321673	0.0469351
C15orf48	3.24224	0.00322911	0.0470674
C6orf226	-1.40163	0.0032603	0.0474733
TGM2	1.7964	0.00326616	0.04751
MIPEP	2.57966	0.00327131	0.0475362
WNK1	-0.988386	0.00327941	0.0476051
AL445524.1	-1.69825	0.0032983	0.0478304
CPEB4	-1.01909	0.00331844	0.0480244
FECH	1.24192	0.00331543	0.0480244
UTP4	1.06087	0.00332465	0.0480652
SPP1	4.64559	0.00333151	0.0481154
SMC4	1.06116	0.00334293	0.0481653
AUH	-1.03878	0.00334272	0.0481653
PHC1	1.08633	0.00334514	0.0481653
MMP2-AS1	-1.18832	0.0033513	0.0482051
NUP153	-1.307	0.00337424	0.0484859
ERCC8	1.74561	0.00338016	0.0485218
EVA1B	-1.41554	0.0033953	0.0486594
ARAP2	-1.21307	0.00339659	0.0486594
SLC6A12	1.31763	0.00340809	0.0487748
RRM1-AS1	2.6958	0.00341479	0.0488216
RAVER1	-1.66754	0.0034225	0.0488826
SIGLEC8	1.17093	0.00342795	0.0489112
LENG1	-1.38707	0.00348556	0.0496832
SCFD2	1.88831	0.0034898	0.0496938
DNM1L	1.08768	0.00349804	0.0497612
AGO1	-0.918631	0.00350671	0.0497923
NDC1	1.09136	0.00350724	0.0497923
GRWD1	1.27018	0.00352009	0.0499248
SPINT1	1.24081	0.0035318	0.049991
NFAM1	-0.943303	0.00352941	0.049991
HAUS6	1.09088	0.0035365	0.0500077
AC092718.8	3.05498	0.00354304	0.0500503
HLA-G	-2.55914	0.00356414	0.0502483
ORC5	1.3286	0.00356216	0.0502483
ERCC6L	3.10673	0.00359165	0.0504889
FADS3	1.304	0.00359187	0.0504889
GPATCH1	1.23116	0.00358802	0.0504889
PCNX1	-0.994744	0.00359886	0.0505372
THEMIS2	-0.926291	0.0036032	0.050548
CDK12	-1.25503	0.00361408	0.0506506
RABIF	-0.973478	0.0036253	0.0507577
AL592148.3	1.17007	0.00364488	0.0509315
AC130304.1	-1.25009	0.00364207	0.0509315
LINC00545	-2.45879	0.00365224	0.0509841
ZNF292	-1.11622	0.0036651	0.0510633
DLD	0.892008	0.00366309	0.0510633
MED31	-1.23847	0.00367366	0.0511323
LDAH	1.57294	0.00369011	0.0513109
CTPS1	1.5643	0.00371972	0.0515773
IFT122	2.1238	0.00372017	0.0515773
EGR2	2.40292	0.00372003	0.0515773
AL391832.1	-1.41988	0.00373609	0.0517199
SGPP1	1.421	0.00374009	0.0517199
TMEM184B	-0.965708	0.00374137	0.0517199
AL157786.1	2.63201	0.0037512	0.0518052
ARRDC4	1.28631	0.00377233	0.0520464
CBX6	-1.54384	0.00379322	0.0522839
ZNF546	3.10671	0.00382417	0.0526592
UBE2T	1.35088	0.00383398	0.0527433
SPRY2	1.6178	0.00385123	0.0529293
C12orf4	1.58504	0.0038799	0.0531689
PSME1	-1.03795	0.00387708	0.0531689
PNPO	1.55195	0.00387497	0.0531689
WDR83OS	-1.39856	0.00391972	0.0536628
TTYH3	-1.01467	0.00392567	0.0536924
DSCC1	2.80837	0.00396064	0.0541185
GALM	0.919008	0.00397215	0.0542237
HMGB3	1.1534	0.00397767	0.0542469
MT1F	2.94297	0.00398338	0.0542727
TLE4	-0.897312	0.00399196	0.0543373
EIPR1	1.09756	0.00402072	0.0545719
HEXA	0.948619	0.00401668	0.0545719
DPH1	2.12805	0.00401924	0.0545719
SLC35F2	1.24592	0.00406368	0.0551023
PKN1	-0.95791	0.00407047	0.0551417
AL136038.5	-2.11912	0.00407511	0.0551519
PGBD5	2.68104	0.00409998	0.0554356
MX2	-2.45255	0.00411028	0.0555221
CXCR2	-1.08843	0.00411457	0.0555271
MYC	1.17675	0.0041268	0.0555864
CTNS	0.984953	0.00412459	0.0555864
PARD6B	-1.27488	0.00413183	0.0556014
TNFRSF8	-1.75801	0.00416333	0.0559724
LAIR1	0.872826	0.00416981	0.0560064
GNG2	-0.866293	0.00418622	0.0561737
CITED2	-1.10657	0.00419307	0.0562125
ADAM12	2.29157	0.0041986	0.0562335
CSRP1	0.974735	0.00421378	0.0563836
WDR11	1.22436	0.00429939	0.057475
CISD2	-0.964836	0.00431425	0.0576194
MAML2	3.30772	0.00433436	0.0578336
SLC12A9	-1.48619	0.0043453	0.0578708
LCOR	-0.953969	0.00434425	0.0578708
SAMD1	-1.31255	0.00437801	0.0582179
DDX17	-0.980032	0.00437957	0.0582179
CCT7	0.85895	0.00440092	0.0584127
DEF8	-0.972533	0.00440245	0.0584127
SIVA1	-1.07566	0.00443029	0.0587272
RAD18	1.10034	0.00446773	0.0591683
KDELC2	4.4002	0.00448241	0.0593073
AC004816.2	-5.13709	0.00451952	0.0597426
PPA1	1.0479	0.00452892	0.0598113
CCT3	0.872245	0.0045599	0.0601644
FILIP1L	1.57592	0.00458501	0.0604395
GLRX	-1.00096	0.00460745	0.060679
AL391832.2	-1.54489	0.00464724	0.0610897
ABHD6	1.23908	0.00464312	0.0610897
RF00012.34	-1.96169	0.00465154	0.0610897
POLR2J	-1.24251	0.00466502	0.0612025
WDR18	1.1628	0.00466875	0.0612025
AC131159.2	2.16118	0.00471226	0.0617158
MMRN1	1.6942	0.00473588	0.061968
CAMK2D	3.49301	0.0047533	0.0621386
POLR2F	-1.33159	0.00475951	0.0621626
ARHGAP22	3.96866	0.00476856	0.0622236
TNFAIP2	-0.889222	0.00479905	0.062564
DCAF15	-1.29742	0.00480979	0.0626464
AL713998.1	1.14947	0.00481815	0.0626978
MSRB1	-0.828619	0.0048237	0.0627125
NUBPL	3.14003	0.00485053	0.062946
MYO1E	4.33142	0.00484664	0.062946
LRRC40	1.23114	0.00488642	0.0633539
APOBR	-0.952476	0.00489522	0.0633556
ADAP2	1.21027	0.00489548	0.0633556
CMKLR1	3.75154	0.00493611	0.0638232
SFXN4	1.57918	0.0049555	0.0640156
TUBG1	0.983228	0.00496757	0.0641133
TMEM254	1.55464	0.00498521	0.0642825
TMED3	0.86524	0.00502853	0.0647236
OSBPL1A	1.41666	0.00502788	0.0647236
C9orf16	-1.26691	0.00503483	0.0647459
GRAMD1A	-0.978913	0.0050604	0.0650158
GFM1	1.04271	0.00508168	0.0652302
NEDD1	1.10395	0.0050879	0.065251
FOXO1	-1.41388	0.00510363	0.0653937
PHRF1	-1.20015	0.00512402	0.0655024
MAP3K11	-1.01955	0.00512363	0.0655024
RGMA	-2.09185	0.00513057	0.0655024
AC091078.1	-1.86349	0.00512631	0.0655024
WASL	-1.15883	0.00514487	0.065626
BAG6	-1.14074	0.0051505	0.0656388
SNRK	-0.9976	0.00517904	0.0658842
CHMP4B	-1.38432	0.00517484	0.0658842
HMGN2	0.94644	0.00518823	0.065942
CDC7	2.00704	0.00521246	0.0661908
TBC1D12	1.82484	0.0052314	0.066372
SLC25A23	2.61627	0.00525643	0.0666299
HSD17B4	0.915013	0.00527085	0.0666342
RECQL4	2.74501	0.0052703	0.0666342
SEL1L	-0.879788	0.00526164	0.0666342
LAMTOR4	-1.20406	0.00529375	0.0668335
LETMD1	1.26022	0.00529603	0.0668335
DDT	-1.34523	0.00530489	0.0668858
LYST	-0.965244	0.00532463	0.0670752
PLA2G15	1.39053	0.00533994	0.0672085
PANX1	1.71888	0.00536279	0.0674362
NBEAL2	-1.05492	0.00538799	0.0676931
MRPL33	-1.28674	0.00539411	0.0677102
FAM219A	-2.45118	0.00540657	0.0678066
RINT1	1.29738	0.00541957	0.0679096
CTSW	-1.06462	0.00543466	0.0680176
TRIR	-1.15349	0.00543776	0.0680176
CERCAM	1.79501	0.00546606	0.0683113
NOL11	1.00547	0.00547402	0.0683506
TNFRSF21	4.88823	0.00549329	0.0685309
LDLRAD3	1.14282	0.00550025	0.0685576
RILPL1	-1.10224	0.00551131	0.0686351
PPP2R2A	-0.995347	0.00553972	0.0689284
PSMB8	-0.940694	0.00555069	0.0689442
AC008738.3	-0.951037	0.00554952	0.0689442
SLC45A4	-1.01219	0.00557941	0.0692403
NDUFA2	-1.22053	0.00558616	0.0692636
SSTR2	1.91622	0.00559116	0.069265
PLEKHG1	1.78387	0.00559672	0.0692701
CHGB	1.9231	0.00560133	0.0692701
ELMSAN1	-0.998507	0.00561475	0.0693757
TFEC	1.31522	0.00563547	0.069488
DHX8	-0.938912	0.00563853	0.069488
HNRNPUL1	-1.0218	0.00563252	0.069488
SIGLEC9	-0.920652	0.00564534	0.0695117
GPRIN3	1.80867	0.00565923	0.0696223
RCN1	2.73597	0.00566693	0.0696446
ERAL1	1.04408	0.00567085	0.0696446
MLH1	1.05833	0.005681	0.0697089
MDH1	0.850839	0.00574376	0.0701757
HIST1H4H	-1.0541	0.00573929	0.0701757
ZNRD1	-1.11898	0.00573274	0.0701757
AEN	1.4383	0.00573782	0.0701757
KLF16	-2.01682	0.00573521	0.0701757
EPC1	-1.00836	0.00581883	0.0710317
AC008105.2	-1.3542	0.0058255	0.0710521
MAPK3	-1.39637	0.00588385	0.0717022
ITGAV	-0.876841	0.00591721	0.0719824
SERPINF1	4.6923	0.0059175	0.0719824
KDSR	0.934177	0.00592206	0.0719824
PF4V1	-1.60948	0.00596545	0.0723859
VCAN-AS1	3.89664	0.00596428	0.0723859
TUBGCP5	3.2243	0.00598301	0.0725369
PRDM2	-1.03072	0.00602422	0.072788
SRD5A3	1.37111	0.00601922	0.072788
LTBR	-0.998035	0.0060096	0.072788
BRIP1	2.86783	0.00601927	0.072788
RASAL2	-0.920252	0.00604805	0.0730137
MRM2	0.896306	0.00606358	0.073139
ZC3H12A	0.951836	0.00607564	0.0731678
EXOSC9	0.975547	0.00607627	0.0731678
GSDME	5.20344	0.00608665	0.0732307
RPP25	1.06535	0.00610787	0.0734238
ZBTB47	-2.74203	0.00612064	0.0734488
B4GALT1	-1.04795	0.00611664	0.0734488
FAM57A	-1.25806	0.00612547	0.0734488
IL17RA	-0.865794	0.00616379	0.0738459
UHRF1	1.49803	0.00617017	0.07386
MRPS18C	-1.16472	0.00618871	0.0739658
PPP1R18	-0.851395	0.00618943	0.0739658
PTP4A3	-1.09476	0.00620916	0.0741003
AL078612.1	3.76122	0.00621159	0.0741003
KIF23	1.64884	0.00621634	0.0741003
PTPRM	2.33437	0.00622619	0.0741553
EI24	0.854933	0.00625005	0.0743772
NHLRC3	0.996322	0.0062758	0.0746211
TRIP6	1.6508	0.00629448	0.0747806
LSM10	-0.972799	0.00631591	0.0748902
SPRY4	3.74251	0.00631954	0.0748902
MSL1	-0.915013	0.00631264	0.0748902
CYP2R1	1.20641	0.00633477	0.0749456
ATP2B1	-1.00614	0.00632979	0.0749456
LIPE	-2.14867	0.0063424	0.0749734
AC008105.1	-1.01232	0.00634793	0.0749763
ST7-AS2	2.13821	0.00636255	0.0750866
CROT	1.00836	0.00641193	0.0755579
ELOB	-1.37143	0.00641313	0.0755579
LINC02285	-1.59694	0.00645723	0.0760143
AC079601.1	2.80849	0.00647882	0.0762054
AC010542.5	-1.1645	0.00649364	0.0763163
ZNF428	-1.36242	0.00650626	0.0764014
DPH6	1.45863	0.00651186	0.076404
ACO1	1.23401	0.00651882	0.0764226
KMT2B	-1.67567	0.00655798	0.0768182
UBN1	-0.922305	0.00658607	0.0770837
AL360270.3	-1.18013	0.00661438	0.0772363
ANP32E	0.954881	0.00661544	0.0772363
C1orf74	1.10602	0.00661438	0.0772363
PLAC8	1.02256	0.00664219	0.0774849
MCEMP1	-0.97561	0.00665203	0.077536
SDCBP2	-1.46657	0.0066691	0.0776712
SNU13	-1.01133	0.00667722	0.077702
KDM1A	0.973653	0.00668468	0.0777252
GLB1L2	3.74446	0.00670605	0.0779098
PLXND1	2.13958	0.00676728	0.0784222
AC011405.1	0.989505	0.0067729	0.0784222
C5orf58	1.14151	0.00677705	0.0784222
KRR1	-0.822092	0.00676439	0.0784222
AC015802.6	0.991671	0.00677777	0.0784222
LRPPRC	1.04799	0.00680471	0.0786273
GSTCD	2.55655	0.00680658	0.0786273
HIST1H2BG	-1.65961	0.00684836	0.0790457
RAB13	1.02024	0.00685609	0.0790706
PCSK5	4.13565	0.00687035	0.0791708
SRM	1.03665	0.00688309	0.0792532
EBP	0.947353	0.00690551	0.079447
CTPS2	1.44619	0.00691724	0.0795175
COA1	-0.898983	0.00694395	0.0797599
ZUFSP	1.0253	0.00695318	0.0798014
NDRG1	-0.897801	0.00696577	0.0798244
HSBP1	-0.893995	0.00696644	0.0798244
ADAP1	-1.13785	0.0069809	0.0799257
MLXIP	-0.922538	0.00698844	0.0799476
RBM47	-0.989177	0.0070227	0.0802748
NOTCH2	-0.939296	0.00703578	0.0803596
TDG	-0.932898	0.00708862	0.080898
AL158152.2	-2.35582	0.00711192	0.0810959
MT-RNR1	-1.27724	0.00711739	0.0810959
NECTIN2	1.05888	0.00715055	0.0814085
PTPN23	-1.29342	0.00716731	0.0815339
TGOLN2	-0.812014	0.00720774	0.0819281
TPRN	-2.25965	0.00722099	0.0820132
VEZT	1.1822	0.00725454	0.0823282
ELOVL5	0.946291	0.00729423	0.0825149
JDP2	-0.889864	0.00728504	0.0825149
MINK1	-1.10083	0.00729327	0.0825149
CHMP2A	-0.945383	0.00729307	0.0825149
CXCR5	1.02636	0.00732504	0.0827974
FAM217B	-0.970237	0.00733298	0.0828212
LIN9	1.17579	0.00734797	0.0829143
PSTPIP2	0.937072	0.00735289	0.0829143
ATL3	1.15824	0.00739727	0.0833457
CFD	-1.17842	0.0074029	0.0833457
AP003064.1	1.04499	0.00742249	0.083434
TEX2	1.33828	0.00742038	0.083434
PPP3CA	-0.915856	0.00744587	0.0836305
NUP37	1.04894	0.00745501	0.083667
SESN3	-1.16588	0.00749115	0.0840062
AC005104.1	1.24589	0.00753324	0.0842491
NUDT12	4.29709	0.00753654	0.0842491
AC073320.1	2.09366	0.00753613	0.0842491
HMGN2P41	2.39563	0.00752677	0.0842491
RHNO1	0.93158	0.00757548	0.0846166
DGLUCY	1.42501	0.00758134	0.0846166
LTF	0.893622	0.00763688	0.0851026
GPR65	-0.823733	0.00763356	0.0851026
EPB41	-0.877054	0.00767275	0.0851357
AC005593.1	-2.88533	0.00767298	0.0851357
INPPL1	-1.26349	0.00767582	0.0851357
ZNF358	-1.69125	0.00767314	0.0851357
CIC	-1.97518	0.00767329	0.0851357
ZNF616	1.46637	0.00766131	0.0851357
SDSL	2.02886	0.00770629	0.0854068
RPP21	-3.15643	0.00772295	0.0855247
ARAP1	-0.87233	0.00775807	0.0858467
TNS1	2.59606	0.00776774	0.0858867
PPP2R3B	1.76568	0.00778315	0.0859902
LINC01762	-2.93809	0.00782257	0.0862243
TMEM237	2.78044	0.00781351	0.0862243
HNRNPA1	0.859339	0.00782104	0.0862243
XYLT2	-1.95007	0.00783392	0.0862825
OPN3	0.931842	0.00785958	0.0864765
SNRPG	-1.24386	0.00786676	0.0864765
SBF1	-1.29029	0.00786981	0.0864765
GTF3C3	1.37769	0.00789238	0.0865905
MBIP	1.151	0.00788909	0.0865905
FBRSL1	-1.56976	0.00792101	0.0868375
B2M	-0.904982	0.00792825	0.0868498
USP14	0.870879	0.0079353	0.08686
IFNLR1	2.11337	0.00797316	0.0869499
RSBN1L	-1.00582	0.00796026	0.0869499
MDFIC	1.24567	0.00797326	0.0869499
ZNF367	2.51957	0.00796699	0.0869499
DGKZ	-0.984047	0.00798025	0.0869499
IDI1	0.814182	0.007975	0.0869499
RABL6	-1.23669	0.00801545	0.0872664
NET1	-0.793985	0.00802562	0.0873101
CSNK1A1L	-4.00904	0.00809405	0.0879872
DLGAP5	5.39287	0.00811	0.0880931
CST7	1.03623	0.00811813	0.088114
NOTCH1	-0.9632	0.00813201	0.0881972
LANCL1	1.17715	0.00814174	0.0882353
MTRNR2L12	-2.47702	0.00816799	0.0884523
TPM1-AS	-1.48727	0.00820106	0.0886752
ALOX15	0.910523	0.00819794	0.0886752
AC006116.3	3.10937	0.00821578	0.0887666
TM4SF19-AS1	5.03791	0.00823985	0.088959
ACAP2	-0.883876	0.00825058	0.0890072
KIFC3	1.27281	0.00826633	0.0891094
PNPT1	1.33367	0.00827961	0.0891747
RNF181	-1.25505	0.00828934	0.0891747
VDR	-0.871275	0.00829123	0.0891747
CENPB	-1.55007	0.00830425	0.0891905
TNRC6B	-0.97746	0.00830527	0.0891905
HILPDA	1.28	0.0083273	0.0893595
TRIM56	-1.07932	0.00836571	0.089704
AL390208.1	1.91293	0.00838184	0.0898091
FZD6	4.12513	0.00839779	0.0899121
MPHOSPH6	1.31986	0.00840621	0.0899344
HYAL3	0.97142	0.00843324	0.0899524
FAM83G	-1.52686	0.00842957	0.0899524
HEXIM1	-0.944497	0.00842393	0.0899524
ZNF480	-0.987084	0.00841436	0.0899524
RFLNB	-0.817417	0.00845047	0.0900686
AP003396.1	1.34288	0.00847985	0.0903139
ATAD2	0.942965	0.00850749	0.0904048
TTC5	1.20953	0.00850681	0.0904048
AL157871.4	1.24472	0.00850689	0.0904048
NMT1	-0.907981	0.00852375	0.0905099
THBS4	3.66327	0.00857382	0.0909735
IGFBP3	4.37468	0.00861103	0.0913001
NPL	0.872521	0.00863272	0.0914617
DDX1	0.907657	0.00866834	0.0917706
INTS7	0.95378	0.00868444	0.0918149
WDR12	1.21195	0.00870485	0.0918149
NMD3	0.998493	0.00870157	0.0918149
FOSL1	2.16574	0.00869217	0.0918149
EEF1AKMT3	1.40288	0.00870426	0.0918149
CATIP	-1.41155	0.00871562	0.0918469
G6PC3	0.982708	0.00872083	0.0918469
CCDC59	-1.07178	0.00873748	0.0918859
BCAS1	-2.04215	0.00873585	0.0918859
IER3-AS1	-1.11839	0.0087479	0.0919123
AC079630.1	-1.65937	0.00875727	0.0919123
PGLYRP1	-0.957381	0.00875941	0.0919123
BYSL	1.31812	0.00878255	0.0920871
SVIL	-1.08983	0.00880969	0.0923035
COG4	1.03161	0.00887404	0.0929091
TMEM132A	1.73811	0.00890526	0.0930987
VPS35	0.829011	0.00890482	0.0930987
H2AFV	-1.0019	0.00894313	0.0932885
IFITM2	-1.11534	0.00893789	0.0932885
AVPI1	2.09165	0.00893792	0.0932885
SIGIRR	-1.15498	0.00899767	0.0936754
TRMT112	-1.07456	0.00900002	0.0936754
SYVN1	-1.11853	0.00899423	0.0936754
UQCR10	-1.22992	0.00904815	0.0941074
SELENOK	-0.970664	0.00907301	0.0941662
PMFBP1	-1.62406	0.00906974	0.0941662
MRPL39	0.940787	0.0090737	0.0941662
LUM	1.87094	0.00909632	0.0943276
SUPT4H1	-0.843773	0.00910254	0.0943276
KNTC1	2.18571	0.00910939	0.0943297
CHEK2	1.12375	0.00912914	0.0944653
EIF3B	0.884078	0.00914977	0.0944722
PPP1R14B	1.12452	0.00914813	0.0944722
INAFM1	-1.33429	0.00914022	0.0944722
SEMA4B	-1.18624	0.00916083	0.0945176
TXNDC17	-1.15542	0.00917881	0.0946344
BAHCC1	-2.02648	0.00919085	0.0946897
AC068580.3	0.792366	0.0092325	0.0950048
FAM213A	1.37554	0.00924053	0.0950048
ZNF285	3.32044	0.0092415	0.0950048
ANAPC2	-1.50577	0.00924973	0.0950206
AC020909.3	-1.45663	0.00926683	0.0951274
TAF4B	3.36516	0.00928207	0.095215
YWHAQ	0.82658	0.00931282	0.0954614
TLDC2	1.37122	0.00934569	0.0957293
IL7R	3.59018	0.00937205	0.0959301
CSK	-0.843719	0.00937903	0.0959323
EGLN1	-0.88477	0.00940444	0.096123
NDC80	5.0514	0.00943805	0.0963971
WASF2	-0.952408	0.00945268	0.0964771
OST4	-1.20365	0.00946219	0.0965049
IL2RA	1.32719	0.00947928	0.0965579
NUP88	0.936925	0.009481	0.0965579
CBL	-0.866967	0.00949895	0.0966714
CD83	0.864056	0.00956032	0.0972262
CSF1R	0.835386	0.00958584	0.0973463
ENTPD1	0.847937	0.00958157	0.0973463
GOLPH3L	1.17389	0.00960735	0.0974254
CCDC50	1.01885	0.00960657	0.0974254
AGA	1.16612	0.0096214	0.0974287
EMILIN2	1.1511	0.00961508	0.0974287
SLC25A24	0.939901	0.00963506	0.0974975
MYB-AS1	1.05853	0.00968127	0.0978953
ZFP36L2	-0.779781	0.00977238	0.0986761
ERBB2	-0.945537	0.00976841	0.0986761
KLHDC8B	1.12331	0.0097803	0.0986858
ZKSCAN4	1.30137	0.00980681	0.098883
HIST2H2AC	-1.72835	0.00983049	0.0990514
GPR160	-0.793455	0.00984846	0.0991621
AL356475.1	4.04166	0.00993094	0.0999217
AC010768.1	0.829816	0.00998515	0.100396
MCCC2	1.22991	0.00999564	0.10043
RNF26	1.11358	0.0100062	0.100465
SNRPGP10	-1.39393	0.0100606	0.10094
RNF7	-0.864345	0.0100859	0.101051
FKBP2	-1.23437	0.0100856	0.101051
KIAA0040	-1.08134	0.0101395	0.101517
HNMT	0.925677	0.0101718	0.101696
RAC1	-0.959408	0.0101708	0.101696
CALU	0.850764	0.0101812	0.101719
AD001527.2	-1.23422	0.0101911	0.101746
CSF3R	-0.90295	0.0102106	0.101797
UQCC1	1.04176	0.0102055	0.101797
PTPN12	-0.780279	0.0102326	0.101946
ASRGL1	0.837628	0.0102521	0.102069
AC130324.2	1.96387	0.0103087	0.102559
ATP5MPL	-1.14127	0.0103524	0.10285
APOL3	4.88619	0.0103455	0.10285
CAT	-0.776726	0.010378	0.103033
MFSD1	0.775251	0.0104094	0.1032
VNN3	-2.41602	0.0104068	0.1032
ZNF652	-0.919032	0.0104898	0.103924
SLCO2B1	4.93373	0.0105234	0.104185
RPA1	0.986403	0.0105475	0.10435
UPRT	1.07523	0.0105551	0.104353
SAMHD1	0.837653	0.0106232	0.104953
DPP3	1.01912	0.010682	0.105387
PHF5A	-0.958963	0.0106749	0.105387
SP140	1.16524	0.0107736	0.106144
SYNJ2BP	2.22572	0.0107706	0.106144
AC097634.3	-2.99339	0.0107913	0.10617
RING1	-1.28499	0.0107906	0.10617
CCT6A	0.775395	0.0108056	0.106238
RIOK2	0.867223	0.0108308	0.106348
CWF19L2	-1.06638	0.0108318	0.106348
ABRAXAS1	-0.984258	0.0108433	0.106372
KDM4B	-0.951523	0.0108493	0.106372
ZNF592	-0.916205	0.0108781	0.106581
AL390957.1	0.944751	0.0109203	0.10686
AP2A2	-1.30653	0.0109216	0.10686
AC011365.2	4.85209	0.0110125	0.107601
HSD3B7	1.30381	0.0110111	0.107601
EGLN3	0.972026	0.0110524	0.107917
AC023055.1	-0.977175	0.0110839	0.108076
SULF2	0.93835	0.0110824	0.108076
TAP2	-2.33117	0.0111106	0.108262
HDHD5	1.03203	0.0111363	0.108438
DAPK2	1.16307	0.0111671	0.108663
PTCD3	0.897814	0.0111754	0.108669
ZNF580	-0.917565	0.0111842	0.10868
KTN1	-1.042	0.0112031	0.10879
AKT2	-1.31179	0.0112588	0.109256
AIP	-0.823101	0.0112887	0.109471
LSM6	-1.00464	0.0113158	0.109534
SUDS3	-0.860303	0.011326	0.109534
KIF18B	3.26193	0.011319	0.109534
DDTL	-1.19763	0.0113132	0.109534
PRKCSH	-0.853749	0.0113493	0.109685
DUT	0.939347	0.0113612	0.109724
MID1IP1	-0.793803	0.0113838	0.109793
SLC9A5	-1.79397	0.0113803	0.109793
AAK1	-1.04605	0.0114273	0.10984
COX5B	-1.19502	0.0114208	0.10984
EPC2	-1.24294	0.0113984	0.10984
TIMMDC1	0.831992	0.0114199	0.10984
SAMD4B	-1.19218	0.0114253	0.10984
ZMIZ1	-0.797622	0.0114823	0.110219
CTSZ	-0.878818	0.0114812	0.110219
CWC25	-0.981438	0.0115301	0.110603
CLMAT3	-1.34848	0.011565	0.110792
ZNF552	0.948295	0.0115654	0.110792
DIAPH1	-0.790524	0.0115854	0.110909
AMN1	-0.898367	0.0117304	0.112222
CD3D	3.24865	0.0117487	0.112321
ZNF865	-2.51289	0.0117634	0.112386
PXDC1	-1.18414	0.0118396	0.112669
BTN2A1	-0.859648	0.0118406	0.112669
AC005021.1	2.49626	0.0118223	0.112669
HELLS	2.00944	0.0118047	0.112669
CASC3	-0.956321	0.0118394	0.112669
SPACA6	-1.7595	0.0118387	0.112669
SUMF2	0.858749	0.0118644	0.112744
S100B	2.27447	0.0118599	0.112744
BCL11A	-1.70814	0.0119343	0.113256
MT-TA	-2.5623	0.0119318	0.113256
NCR3	-1.06657	0.0119814	0.113627
HSPD1	0.771878	0.0120074	0.113798
GON4L	-0.958687	0.0120191	0.113833
ZNF710	-1.01202	0.0120587	0.114131
MAT2A	0.856608	0.0120814	0.11421
AAR2	0.94264	0.0120831	0.11421
NLRP3	1.67536	0.0120939	0.114236
NONO	0.773978	0.01212	0.114407
RGCC	-0.997561	0.0121464	0.11458
REEP3	-0.806377	0.0121571	0.114604
WDTC1	-1.4756	0.0121973	0.114907
ZBED8	2.00551	0.0122186	0.114991
KIF13A	-0.936975	0.0122224	0.114991
GRIPAP1	-0.873647	0.0122635	0.115301
RHOG	-0.75745	0.012281	0.11539
GABRE	-0.854054	0.012303	0.11552
GPATCH2	1.33269	0.0123536	0.115918
ZNF117	-1.72285	0.012372	0.116014
THUMPD2	1.47839	0.012393	0.116105
PKD2	1.14419	0.0124147	0.116105
TRUB1	1.62651	0.0124226	0.116105
AXIN1	-1.32758	0.0124163	0.116105
CAPNS1	-0.841483	0.0124011	0.116105
ATP6V0E1	-0.878679	0.0124598	0.116376
EHD4	0.93513	0.0124926	0.116606
NDFIP2	0.767734	0.0125273	0.116853
NDN	1.79544	0.0125587	0.117069
RIPOR2	-0.856358	0.0126004	0.11738
AC009630.2	3.40765	0.0126726	0.117898
DUSP14	1.15556	0.0126689	0.117898
1-Mar.1	2.34684	0.0126867	0.117952
KMO	0.941008	0.0127072	0.117993
HSP90B1	0.761672	0.0127102	0.117993
CTSA	0.739842	0.012716	0.117993
RPUSD2	1.41049	0.0127436	0.118172
THEM4	1.16727	0.0127837	0.118466
AL357632.1	-3.15327	0.0128253	0.118697
AL358781.1	-0.982486	0.012822	0.118697
HBEGF	1.36787	0.0128544	0.118889
SRPRB	0.971057	0.0129213	0.119352
SPSB3	-0.863257	0.0129153	0.119352
DNTTIP2	0.787756	0.0129483	0.119473
OR52K3P	-0.976696	0.0129512	0.119473
MGRN1	-1.27691	0.0129706	0.119496
C16orf74	-3.19595	0.0129645	0.119496
PIK3R5	-0.808917	0.0129818	0.119521
QTRT1	2.13095	0.0130099	0.119703
ZBTB8OS	-1.06129	0.0130231	0.119747
ANKRD13D	-0.944595	0.0130903	0.120287
BAG3	1.10504	0.013178	0.121014
ARL8A	-0.929775	0.0131961	0.121103
VPS35L	0.883422	0.0132194	0.121237
AP006621.1	-0.980218	0.0132389	0.121283
KDM2A	-1.00431	0.0132414	0.121283
ZNF627	1.46589	0.013266	0.12143
SREK1IP1	-1.1757	0.0132859	0.121533
DLAT	1.04635	0.0133352	0.121828
MARF1	-0.851359	0.013332	0.121828
PKP2	0.868828	0.0133459	0.121847
CENPI	4.86015	0.0133685	0.121956
ZFPL1	-1.09935	0.013375	0.121956
CFLAR-AS1	-1.02699	0.0133942	0.121974
KDM5C	-0.852438	0.0133865	0.121974
ZNF93	1.36788	0.013415	0.122085
TCTEX1D1	3.68463	0.0134369	0.122176
CCR5	1.75404	0.0134421	0.122176
GAPLINC	3.08903	0.0134693	0.122344
GNAI1	1.06738	0.0135538	0.123033
CRYL1	1.08123	0.0135929	0.123242
ADORA2B	1.15175	0.0135942	0.123242
CENPW	1.18838	0.0136416	0.123593
CRB2	-2.48233	0.0136871	0.123926
SYT11	1.42598	0.0137247	0.12395
DARS2	1.20079	0.0137076	0.12395
CCDC84	-1.08626	0.0137188	0.12395
PIGW	1.62325	0.0137011	0.12395
C1QC	5.10484	0.0138314	0.124755
RASGRP2	-0.977235	0.0138246	0.124755
SDF2L1	-0.976287	0.0138496	0.12484
EFHD2	-0.782411	0.0139458	0.125213
DOCK10	-0.830232	0.013919	0.125213
PFKFB4	1.13437	0.0139527	0.125213
KCNK5	-0.968191	0.0139383	0.125213
POT1	1.27303	0.0139255	0.125213
ESRRA	-0.859902	0.0139506	0.125213
AC025165.2	-0.807341	0.013917	0.125213
TP53I11	-0.818961	0.0140027	0.125503
AC135048.4	1.33624	0.013998	0.125503
MADD	-0.913081	0.014015	0.125534
DIP2A	-1.12503	0.0141217	0.12641
TNFAIP6	0.989681	0.0141558	0.126636
AL118516.1	-1.44842	0.0142086	0.127028
OSTF1	-0.755506	0.0142554	0.127365
SDF2	-0.768236	0.0142756	0.127466
OAS1	1.76991	0.014361	0.128148
ZBTB18	-1.50144	0.014373	0.128174
PTK2B	-0.773959	0.0144031	0.128282
AC109462.1	1.73962	0.0143947	0.128282
FTH1P20	1.02209	0.01442	0.128351
AL355075.3	0.83231	0.0144639	0.128581
TSPOAP1-AS1	-0.920542	0.0144631	0.128581
C1QBP	0.797119	0.014478	0.128626
RASSF2	-0.738566	0.0144895	0.128648
ABHD10	0.8677	0.0145851	0.129268
IPO5	0.965568	0.0145691	0.129268
RDH11	0.797419	0.0145867	0.129268
ITPKB	-0.995008	0.0146361	0.129625
TRAIP	1.71422	0.0146761	0.129898
ERG28	0.932709	0.0147224	0.130227
FPGT	1.28	0.0147862	0.130284
LINC00623	-1.1555	0.014795	0.130284
GNMT	-1.75773	0.0148274	0.130284
ATN1	-1.3324	0.0147646	0.130284
ARNTL2	1.79475	0.0148193	0.130284
PRKCH	-1.35803	0.0147802	0.130284
C15orf61	-1.01611	0.014766	0.130284
AC018521.2	1.51662	0.0147728	0.130284
DYNLL2	-1.57581	0.0148299	0.130284
AC145207.2	-1.05948	0.0148069	0.130284
NIPSNAP1	1.26015	0.0147932	0.130284
SELPLG	0.85895	0.0148531	0.130408
PVR	-1.256	0.0148631	0.130415
CAPG	0.74163	0.0148759	0.130428
PHF21A	-0.855504	0.0148829	0.130428
DAB2	1.11045	0.0149124	0.130526
SOD2.1	1.03259	0.0149154	0.130526
ZNF680	1.68341	0.0149218	0.130526
ACIN1	-0.827281	0.0149587	0.130769
DNAJB2	-1.63703	0.015008	0.131119
MTREX	0.819752	0.0150638	0.131526
KBTBD11	-1.12802	0.015097	0.131573
MOB3B	2.73338	0.0150923	0.131573
FERMT3	0.775173	0.0150794	0.131573
CCDC88C	-1.20072	0.0151175	0.13167
CEP55	4.63086	0.0151583	0.131945
PHKB	0.913701	0.0151692	0.131959
C1orf216	1.62351	0.0152021	0.132154
SNX17	0.746093	0.0152103	0.132154
CCL20	0.881829	0.0152759	0.132644
AC022150.1	-1.83828	0.0152878	0.132665
B4GALNT3	-1.75029	0.0153247	0.132905
CTNNB1	0.836492	0.0153504	0.132965
CCL22	1.8587	0.0153431	0.132965
ACSL4	-0.733662	0.0153895	0.133223
UBE2M	-0.889681	0.0154097	0.133316
CRYBB1	2.53498	0.0155038	0.134048
TBX3	2.1067	0.0155404	0.134283
ZNF770	-0.752865	0.0155614	0.134383
WIPF1	-0.746443	0.0155989	0.134463
ZNF502	3.64123	0.015593	0.134463
CLTB	-0.77729	0.0155991	0.134463
RPL4	0.771519	0.0157086	0.135325
C20orf24	-1.20991	0.0157233	0.135369
HIST2H2BE	-1.14307	0.0157778	0.135756
TSR1	0.983313	0.0158478	0.136194
LINC01270	-1.58607	0.0158447	0.136194
SRSF2	0.782824	0.0158886	0.136462
UTP18	0.78038	0.0159031	0.136503
LTA4H	-0.725897	0.0159754	0.137041
ERRFI1	0.851825	0.0160288	0.137333
FAM9C	2.21949	0.0160229	0.137333
CLEC5A	0.785786	0.0160639	0.137363
UQCC3	-1.1335	0.0160807	0.137363
FUT8-AS1	2.8093	0.0160735	0.137363
TYK2	-0.791597	0.0160473	0.137363
RABAC1	-1.40693	0.016078	0.137363
FPR1	-0.716667	0.0162106	0.13839
ALDH2	-0.71095	0.0162333	0.138417
FBXL12	-0.956245	0.0162305	0.138417
CYBB	0.74082	0.0163085	0.138892
GTF3C1	-1.03909	0.0163033	0.138892
HIP1	-0.844053	0.01633	0.138991
ILVBL	0.994343	0.0163836	0.139364
SGMS1	0.911023	0.0164136	0.139369
PCCA	1.28867	0.0164054	0.139369
SMARCA4	-0.807245	0.0164118	0.139369
SLC38A5	1.7083	0.0164547	0.139634
WASF1	1.38061	0.0165167	0.139909
TMEM164	-0.7788	0.0165038	0.139909
ZNF136	1.40682	0.0165091	0.139909
SLIRP	-1.17844	0.0165466	0.140079
CLDN12	1.95816	0.0166342	0.140569
TKFC	0.882305	0.0166305	0.140569
NPC2	0.818819	0.0166242	0.140569
GSDMA	4.07421	0.0166521	0.140636
SIAE	1.41425	0.0166681	0.140687
EZH1	-1.07666	0.0166799	0.140704
CEBPA	-0.720934	0.016736	0.141094
AGRP	-1.76542	0.0167763	0.141265
ZNF44	1.11082	0.0167669	0.141265
HMGB1P10	1.29333	0.0168219	0.141565
KLHL12	1.08019	0.0168481	0.141701
STXBP1	1.01125	0.0169044	0.141839
PARP2	1.11372	0.0168758	0.141839
PRMT5	0.897201	0.0168979	0.141839
PLTP	0.786715	0.0168966	0.141839
MYF6	-4.55722	0.0169337	0.142001
TMEM177	2.51075	0.016962	0.142128
AC007493.2	-1.68885	0.0169689	0.142128
PSMD1	0.767593	0.0170514	0.142735
TRMO	-0.777383	0.0170618	0.142738
TEX26-AS1	-1.87521	0.0170964	0.142943
REEP5	-0.739647	0.0171292	0.143049
ZNF700	1.63241	0.0171217	0.143049
GFI1B	0.756411	0.0171509	0.143139
ZW10	0.926162	0.0171702	0.143139
EWSR1	0.752882	0.0171667	0.143139
TSPAN33	1.9827	0.0172313	0.143564
FBXO32	1.51846	0.0172851	0.143927
COPB1	0.877167	0.0173148	0.144091
PLXDC2	-0.758181	0.0173515	0.144142
HEATR6	1.25924	0.0173382	0.144142
IGFL2-AS1	3.17586	0.0173454	0.144142
NUP93	0.771857	0.0173678	0.144193
ABCB7	1.0614	0.017385	0.144251
LMAN2L	1.12488	0.0174932	0.145065
WNT5A	4.6042	0.0175126	0.145101
PIM3	-0.808288	0.017518	0.145101
AC098818.1	-2.49615	0.0175604	0.145264
FOXP4	-1.36013	0.0175684	0.145264
GAB2	-1.18011	0.0175502	0.145264
SS18L2	-0.865872	0.0176353	0.145614
PPAT	1.4453	0.0176415	0.145614
RDH10	1.04002	0.0176303	0.145614
ANKMY2	0.972506	0.0176539	0.145632
MRPL55	-0.988974	0.0176939	0.145877
RASAL1	2.963	0.0177268	0.146063
PHYH	1.2424	0.0177674	0.146313
CREG1	0.717923	0.017799	0.146458
RGS19	-0.690089	0.0178056	0.146458
IFI6	1.24685	0.0178591	0.146643
ADSS	0.745089	0.0178583	0.146643
ZNF239	3.8218	0.017847	0.146643
MRPS6	-0.845882	0.0178819	0.146745
GCA	-0.770801	0.0179738	0.147387
AC107959.4	-2.02823	0.0179809	0.147387
CETN3	1.1164	0.0180233	0.147649
C18orf54	2.00797	0.0180375	0.14768
ARL5A	-0.925513	0.0180871	0.147903
NDUFB4	-1.14848	0.0180959	0.147903
UGDH	0.979598	0.0180754	0.147903
MRPL41	-1.14428	0.0181469	0.148235
AXL	2.6515	0.0181662	0.148307
AC093425.1	-2.91808	0.0182351	0.148784
QPCT	-0.755598	0.0183493	0.149458
RBM33	-0.841288	0.0183475	0.149458
ARAP1-AS1	-0.95876	0.0183338	0.149458
GPLD1	2.1707	0.0183738	0.149572
HSF1	-0.939952	0.0183882	0.149573
OSM	0.885868	0.0183951	0.149573
TMEM200B	-1.31147	0.0184544	0.149969
CHCHD5	-1.17817	0.018477	0.14999
KCNJ2	-1.54492	0.018478	0.14999
CMTR2	0.943029	0.0185286	0.150315
JADE1	0.990764	0.0185524	0.150336
SLC35B2	0.823066	0.0185442	0.150336
PDCL3P5	2.22783	0.0186068	0.150691
SNRNP40	0.717789	0.0187055	0.150965
GNG5	-1.02021	0.018766	0.150965
TLR5	3.64939	0.0187656	0.150965
G3BP1	0.720858	0.0187637	0.150965
AC093627.4	2.78824	0.0187072	0.150965
C7orf26	-0.992247	0.0187257	0.150965
LINC01278	1.29216	0.0186737	0.150965
NSMAF	0.818063	0.0186914	0.150965
AL359922.2	1.64094	0.0187309	0.150965
OLFM4	-0.789359	0.0187223	0.150965
ZNF559	1.53477	0.0186867	0.150965
AC243964.3	-2.11802	0.0187683	0.150965
ALG10	1.73316	0.0188222	0.151283
FLVCR2	1.72345	0.0188291	0.151283
AGBL5	-0.957717	0.0188672	0.151418
AP001001.1	1.01283	0.0188598	0.151418
IL10RA	0.961	0.0188938	0.151533
CABIN1	-1.14289	0.018903	0.151533
CHST2	1.65926	0.0189647	0.151942
ZDHHC18	-1.02653	0.0189941	0.152007
LPL	1.02774	0.0189884	0.152007
MTM1	1.02217	0.0190144	0.152083
TMEM45A	2.16101	0.019065	0.152402
ACAD11	1.24068	0.0191902	0.153242
HTRA3	1.75072	0.0192025	0.153242
BCAR1	1.35473	0.0191992	0.153242
POLR1B	1.25142	0.0192304	0.153318
BRCA2	1.22059	0.0192336	0.153318
SEC23B	0.864069	0.0192457	0.153329
ERCC1	0.750417	0.0192675	0.153416
ABCF1	-0.816554	0.0192859	0.153477
AC005264.1	1.47817	0.0193121	0.153599
DHRS9	1.41585	0.0193302	0.153657
SH3D21	-1.1076	0.0193787	0.15387
SPTY2D1	-0.883437	0.0193682	0.15387
TMEM168	1.23092	0.0194322	0.154209
AC145207.3	0.783373	0.0194518	0.154277
IMPA2	-0.728544	0.019471	0.154344
AGK	0.937989	0.0195045	0.154523
UGCG	-0.880799	0.0195584	0.154864
IFT88	1.95127	0.0196121	0.155202
SPINDOC	-1.47495	0.019656	0.155454
LINC00324	-0.846574	0.0196658	0.155454
FMNL3	-0.77231	0.0197179	0.155779
MPC1	-0.869352	0.0198371	0.156634
FGFR1	2.36347	0.0198712	0.156816
TLR1	-0.826488	0.0199112	0.157044
TAGLN	2.57566	0.0199254	0.157069
AL021707.5	-1.32758	0.0199406	0.157101
MBTPS2	1.35696	0.0200307	0.157636
SLC44A1	0.855649	0.0200276	0.157636
MRPS36	-1.02089	0.0200467	0.157675
ITPRIPL2	-0.831132	0.0200909	0.157891
SLC46A1	3.19235	0.0200965	0.157891
SCAF1	-1.74438	0.0201119	0.157925
KDM7A	-0.863985	0.0201594	0.158123
NDUFB10	-0.978594	0.0201562	0.158123
YARS	0.779683	0.0202627	0.158846
NBDY	1.01378	0.0202811	0.158902
TMEM192	0.865664	0.0203181	0.158949
CBX4	-0.956264	0.0203023	0.158949
SDC4	1.9635	0.0203207	0.158949
FANCL	0.847664	0.0203764	0.159277
EGR1	-1.04738	0.0203986	0.159277
HIST1H1B	1.77169	0.0204028	0.159277
SUPT5H	-0.770889	0.0204075	0.159277
DYNLRB1	-1.02054	0.0204241	0.15932
GART	0.863143	0.0204565	0.159397
DYRK1A	-0.946243	0.0204516	0.159397
GTF2H2	2.07132	0.0204773	0.159471
HDAC5	-0.815985	0.0205028	0.159582
VKORC1	-1.30314	0.0205368	0.15976
ITGA4	1.25539	0.0205867	0.159884
WDFY3	-1.16857	0.0205643	0.159884
DNAJB12	-0.742938	0.0205832	0.159884
ATF5	-1.26584	0.0206541	0.160321
ZNF100	1.09205	0.0206908	0.160518
POLE4	-0.983824	0.0207039	0.160532
2021-03-01	-0.74731	0.0207153	0.160532
PPIE	0.845947	0.0207351	0.160553
SLC30A9	0.850643	0.0207615	0.160553
PTPN1	-0.89127	0.0207422	0.160553
GNA15	0.896126	0.0207632	0.160553
VPS26A	0.729097	0.0207985	0.160651
ZSWIM9	-2.09798	0.0207962	0.160651
TMEM220	1.25306	0.0208421	0.1609
P2RX4	0.717979	0.0209259	0.161459
MAGOH	-0.939452	0.0210338	0.162119
MYO1C	-0.902504	0.0210342	0.162119
SASH1	0.912208	0.0210475	0.162133
HSD17B7	0.968216	0.0212233	0.162232
FMO4	2.75323	0.0211756	0.162232
EXO1	2.77476	0.0212058	0.162232
CCT4	0.70698	0.0212199	0.162232
DHFR	1.30144	0.0212383	0.162232
ACAT2	0.725928	0.0211136	0.162232
CST6	2.79349	0.0212214	0.162232
RIN1	2.27487	0.0211959	0.162232
APBB1IP	-0.737818	0.0212008	0.162232
TJP1	3.89146	0.0211937	0.162232
TLNRD1	-1.11889	0.0212098	0.162232
TTC23	3.54587	0.0210936	0.162232
CHD3	-0.881994	0.0211234	0.162232
COX10	0.999292	0.0212432	0.162232
CPD	-0.744593	0.0212423	0.162232
PQLC1	-1.05031	0.0211477	0.162232
TAF1B	0.986273	0.0213012	0.162413
MAGIX	-1.28296	0.0212956	0.162413
SPRYD4	1.2043	0.0212988	0.162413
KANSL1-AS1	-1.1378	0.0213147	0.162429
C19orf53	-1.09136	0.0213547	0.162646
ELP4	0.9845	0.0214436	0.163236
FKBP8	-0.790549	0.0214828	0.163446
ARHGAP26	-0.879508	0.0215136	0.163506
PDIA4	0.796865	0.0215114	0.163506
RAB33A	-0.932814	0.021547	0.163585
GSN	0.784338	0.0215467	0.163585
TEPSIN	-1.24513	0.0215776	0.163729
EEF1A1	0.683547	0.0216196	0.163953
TDRD9	1.60745	0.0216302	0.163953
PNP	0.745881	0.0216863	0.164291
DAZAP2P1	-1.62942	0.0217596	0.164758
FAM46C	1.35334	0.0217991	0.164881
PI3	-1.98277	0.0217917	0.164881
AASDHPPT	0.773283	0.0218271	0.165005
AL161740.1	2.85677	0.0218458	0.165058
AC068282.1	-1.41298	0.0218796	0.165226
TRIM52-AS1	-0.871405	0.0219531	0.165605
CAVIN1	3.37114	0.0219519	0.165605
SCUBE1	1.885	0.0219804	0.165722
KDM2B	-0.928474	0.0220232	0.165957
TUBB4B	0.717122	0.0220833	0.166322
ZNF366	1.94646	0.0221077	0.166417
NR1D2	1.0218	0.0221739	0.166664
EEF1A1P5	1.01151	0.0221757	0.166664
ACYP1	-1.3056	0.0221571	0.166664
YEATS4	0.924016	0.0222302	0.166986
TRMT61B	1.08515	0.0222876	0.167328
PEX19	0.839622	0.0223577	0.167515
TRAF3	1.05326	0.0223597	0.167515
ACTG1	0.665054	0.0223486	0.167515
MEI1	1.80428	0.022354	0.167515
DCAF13	0.769574	0.0223924	0.167671
AC130456.5	-0.984594	0.0224096	0.167712
FIGNL1	1.52664	0.0224364	0.167815
KANSL1	-0.915561	0.0224471	0.167815
JARID2	-0.855503	0.0225096	0.168047
ACADVL	0.71901	0.0225	0.168047
TNNT1	1.01679	0.0225136	0.168047
TMEM179B	-0.721052	0.0225416	0.168167
PPP2CB	-0.890091	0.022569	0.168284
IFITM3	-1.20438	0.0226233	0.1686
ARID1A	-0.791267	0.0226975	0.169024
HIST1H4E	-1.54795	0.022704	0.169024
GGA2	0.772368	0.022774	0.169456
PLA2G7	5.12944	0.0227928	0.169507
PLS1	1.26939	0.0228701	0.169815
TNK2	-1.32003	0.0228571	0.169815
AC008760.2	1.28941	0.02287	0.169815
MIDN	-1.09626	0.0229468	0.170296
MMP2	0.731675	0.022968	0.170364
AL136988.1	-0.975332	0.0229923	0.170455
ZNHIT1	-1.01973	0.0230661	0.170913
INPP1	-0.742088	0.0231995	0.171788
AP001107.1	-0.90225	0.0232084	0.171788
ACTG1P20	1.85538	0.0232387	0.171833
S1PR3	-1.08769	0.0232268	0.171833
NIPSNAP3A	0.781094	0.0232729	0.171996
CAMK2G	-1.25411	0.0233282	0.172226
MCAT	-1.15708	0.0233186	0.172226
SLC16A1	1.07254	0.0234366	0.172567
PLOD2	1.05004	0.023412	0.172567
MRPL36	-0.98648	0.0234127	0.172567
IRF5	0.898782	0.0234501	0.172567
TRIM8	-0.774293	0.023457	0.172567
KAT8	-0.779061	0.0234594	0.172567
SNRPA	0.969329	0.0234511	0.172567
COX6A1P2	-1.49333	0.023522	0.172786
CD24	0.674894	0.0235243	0.172786
ANAPC11	-1.04023	0.0235258	0.172786
SLC15A3	0.940379	0.0235793	0.173089
PIM1	-0.761711	0.023659	0.173585
NME7	1.37118	0.0238392	0.174817
LRRC41	0.775202	0.023862	0.174894
MSC	2.81841	0.0238928	0.174966
ORMDL2	-0.844831	0.0238965	0.174966
RC3H1	-0.814441	0.0239305	0.175124
HIPK1	-0.730445	0.0240693	0.175795
CETN2	0.944656	0.0240716	0.175795
NANP	1.03979	0.024041	0.175795
AP2A1	-0.963359	0.024053	0.175795
ANKRD13C	1.09209	0.0243033	0.177213
CTDSP1	-0.754309	0.0242962	0.177213
FUCA2	0.692973	0.0243023	0.177213
NDUFB7	-1.0229	0.024337	0.177368
CYBA	-1.01099	0.0243594	0.17744
SLC27A1	1.42673	0.024375	0.177462
AC091982.3	2.13086	0.0244294	0.177768
FCHO2	-0.976056	0.0244646	0.177933
CREBL2	0.903264	0.0245565	0.178509
SPAG5	4.41899	0.024594	0.178691
PGAP2	1.29286	0.0246412	0.178942
VDAC1	0.675376	0.0247286	0.179393
EIF3E	0.740128	0.0247185	0.179393
DDX20	0.9382	0.0247926	0.179669
DLL1	3.73812	0.0247896	0.179669
CHCHD1	-1.02657	0.0248046	0.179669
H6PD	-0.788862	0.0248248	0.179703
PRELID1	-0.735344	0.0248346	0.179703
TAOK1	-0.82666	0.0249814	0.180673
NOC3L	1.3066	0.025088	0.181352
CD300LB	-1.30798	0.0251033	0.18137
C17orf99	3.06741	0.0251577	0.18167
GNG12	2.73164	0.0251928	0.181739
MLLT1	-1.39769	0.0251843	0.181739
USF1	-1.60392	0.0252786	0.182173
TRAF4	-1.32016	0.0252716	0.182173
DOCK8	-0.674638	0.02532	0.182311
RCCD1	1.6297	0.0253234	0.182311
CUL2	0.837515	0.0253593	0.182476
RAB11FIP5	-1.00795	0.0254129	0.182769
ARHGDIA	-0.798321	0.0254676	0.18307
CNIH4	-0.843131	0.0255945	0.183522
MEA1	-0.759784	0.0255926	0.183522
PHKG1	0.976719	0.0256131	0.183522
SH3BGRL	0.711288	0.0256489	0.183522
EXOSC4	-0.852065	0.0256597	0.183522
TRIM32	1.41068	0.0256171	0.183522
SMAD6	-1.05276	0.0256468	0.183522
WDR83	-1.00711	0.0255461	0.183522
PRDX2	0.786291	0.0256423	0.183522
NFKBIB	-0.965772	0.0256529	0.183522
NKILA	-0.951234	0.0257179	0.183845
RNPEPL1	-0.771813	0.0257775	0.183922
SUMF1	0.90413	0.0257575	0.183922
XPO6	-0.832459	0.0257804	0.183922
ZBTB7A	-0.91782	0.0257644	0.183922
TMEM38B	0.801433	0.025796	0.18394
ERV3-1	-0.894452	0.0258402	0.184163
DDX18	-0.867958	0.025887	0.184281
RSF1	-0.762969	0.0258803	0.184281
CTDSP2	-0.729568	0.0258956	0.184281
AL512656.1	0.872029	0.0259279	0.184418
OSER1	-0.694364	0.025985	0.184731
MRPL24	0.949591	0.0260081	0.184758
MAPK8IP3	-1.62452	0.0260147	0.184758
[truncated: 56,396 more rows]

## Sheet: LDposMG_APOE44vLDposAPOE33
gene	log2FoldChange	pvalue	padj
HPGD	4.05509	1.72e-36	2.73e-32
CAMP	5.56892	3.21e-30	2.54e-26
FN1	-3.4599	1.43e-29	7.54e-26
EIF4G1	-3.2307	3.11e-27	1.23e-23
RHEX	3.24894	8.14e-27	2.57e-23
CPA3	4.63319	5.36e-26	1.41e-22
ARG1	3.65359	2.97e-25	6.71e-22
WDFY4	-3.59124	4.89e-24	9.68e-21
GTF3C1	-3.26157	6.88e-23	1.21e-19
FLNA	-2.67737	5.61e-22	8.87e-19
PLXNB2	-3.72652	1.4e-21	2.02e-18
AP002490.1	-3.96144	6.37e-21	8.4e-18
NSMCE1	2.90399	1.98e-20	2.41e-17
FCER1A	5.82819	3.32e-20	3.75e-17
CCNB2	2.9131	3.87e-20	4.08e-17
ANKFY1	-2.93451	9e-20	8.9e-17
SLFN11	-3.2045	1.71e-19	1.59e-16
GCN1	-2.87432	2.04e-19	1.79e-16
SMYD3	3.19815	2.49e-19	2.07e-16
LTBP2	-3.07732	2.67e-19	2.11e-16
NUP188	-3.16264	2.96e-19	2.23e-16
STAP1	3.60532	4.54e-19	3.27e-16
MYBBP1A	-4.02102	5.23e-19	3.6e-16
CD200R1L	4.87949	6.03e-19	3.98e-16
FLNB	-2.71098	6.48e-19	4.1e-16
DYSF	-2.89574	7.77e-19	4.73e-16
IGF2R	-2.77343	1.96e-18	1.15e-15
AC005726.2	-3.56723	4.13e-18	2.33e-15
LRRC75A-AS1	2.89969	4.29e-18	2.34e-15
CD300E	-3.01095	5e-18	2.64e-15
ORM1	3.23965	6.86e-18	3.5e-15
AC069234.2	-3.6834	1e-17	4.96e-15
AC109460.4	4.23344	1.17e-17	5.6e-15
PTTG1	3.28454	1.75e-17	8.14e-15
LRRC75A	2.79289	1.85e-17	8.37e-15
VCAN	-2.67688	3.66e-17	1.61e-14
INTS1	-3.17265	4.43e-17	1.88e-14
MS4A3	3.19244	4.51e-17	1.88e-14
EDC4	-3.22201	5.74e-17	2.33e-14
ELOVL3	3.25137	7.06e-17	2.79e-14
NOD2	-2.62718	7.66e-17	2.96e-14
KIAA0100	-2.55003	8e-17	3.01e-14
PPP6R1	-2.54743	8.21e-17	3.02e-14
NUMA1	-2.6589	1.32e-16	4.74e-14
CEACAM8	3.4068	2.41e-16	8.47e-14
NTRK1	4.1464	3.48e-16	1.17e-13
SNRNP200	-2.42428	3.44e-16	1.17e-13
DDC	4.86163	3.99e-16	1.32e-13
IL3RA	2.53666	5.06e-16	1.64e-13
U62317.2	3.09794	6.51e-16	2.06e-13
AL138963.3	2.5844	6.68e-16	2.07e-13
CHPF2	-2.64022	1.19e-15	3.62e-13
IFITM2	3.23983	1.43e-15	4.26e-13
PLXND1	-3.07019	1.96e-15	5.73e-13
RGS16	2.74916	2.29e-15	6.58e-13
CLC	2.86807	2.47e-15	6.97e-13
EDEM1	-2.46713	2.65e-15	7.36e-13
TNC	-4.54781	2.81e-15	7.66e-13
MAP3K1	-2.53051	3.48e-15	9.33e-13
UBE2C	3.03229	5.45e-15	1.44e-12
FST	2.19438	5.62e-15	1.46e-12
TBC1D9	-3.16351	6.01e-15	1.53e-12
PRPF8	-2.27472	7.48e-15	1.88e-12
U62317.5	3.38032	8.66e-15	2.14e-12
TFRC	-2.54119	1.01e-14	2.41e-12
DMXL2	-2.4995	9.93e-15	2.41e-12
CCR3	3.18398	1.33e-14	3.13e-12
GBF1	-2.62662	1.54e-14	3.48e-12
RGS10	2.81788	1.5e-14	3.48e-12
RMI2	2.69071	1.54e-14	3.48e-12
RHOXF1P1	2.7104	1.64e-14	3.66e-12
C3	-2.13327	2.12e-14	4.65e-12
SLC9A7P1	-3.59964	2.43e-14	5.28e-12
CAD	-3.51862	2.51e-14	5.36e-12
ARAP1	-2.31254	2.56e-14	5.4e-12
TPT1	2.84332	2.7e-14	5.63e-12
OGDH	-2.68529	2.84e-14	5.84e-12
HMGB2	2.54978	3.42e-14	6.95e-12
NUP205	-2.61641	3.5e-14	7.02e-12
CKS1B	2.927	3.75e-14	7.32e-12
CNOT1	-2.33171	3.75e-14	7.32e-12
DOCK2	-2.20401	4.34e-14	8.17e-12
ORM2	3.02303	4.31e-14	8.17e-12
MCM3AP	-2.31258	4.33e-14	8.17e-12
SGO1	2.881	4.53e-14	8.42e-12
DEFA4	3.67279	4.83e-14	8.81e-12
ASRGL1	2.43465	4.84e-14	8.81e-12
MYH9	-2.16537	4.94e-14	8.88e-12
SCRN1	-2.66166	5.85e-14	1.04e-11
CLU	2.45742	6.28e-14	1.1e-11
DOCK4	-2.31362	6.8e-14	1.18e-11
KIDINS220	-2.40558	9.2e-14	1.56e-11
AC015813.1	-4.7565	9.17e-14	1.56e-11
NRP1	-2.17561	1.01e-13	1.7e-11
EMILIN2	-2.44431	1.05e-13	1.74e-11
CTSW	3.85924	1.27e-13	2.09e-11
SH3TC1	-2.74377	1.48e-13	2.41e-11
TNS3	-2.33947	1.62e-13	2.61e-11
PQBP1	2.73579	1.73e-13	2.77e-11
RGCC	3.00773	1.81e-13	2.87e-11
SNX19	-2.38386	2.05e-13	3.22e-11
MED12	-2.67557	2.26e-13	3.51e-11
A2M	-2.86494	2.61e-13	4e-11
CPD	-2.28059	2.72e-13	4.12e-11
PGLYRP1	3.07477	2.74e-13	4.12e-11
WDFY3	-2.8176	2.76e-13	4.13e-11
NOTCH2	-2.36771	3.25e-13	4.73e-11
CSF1R	-2.17816	3.26e-13	4.73e-11
FAAP100	-2.87538	3.22e-13	4.73e-11
AZU1	4.8476	3.33e-13	4.79e-11
CLTC	-2.24294	4.61e-13	6.57e-11
USP9X	-2.13231	5.2e-13	7.35e-11
SREBF2	-2.28836	5.93e-13	8.3e-11
TUBGCP6	-3.2944	6.08e-13	8.43e-11
HMGN2	2.46736	6.29e-13	8.65e-11
ITGA6	-2.6853	9.28e-13	1.27e-10
GAS5	2.83791	9.37e-13	1.27e-10
ATF4	2.22361	1.03e-12	1.39e-10
FAM212A	3.51907	1.09e-12	1.44e-10
PARP4	-2.26453	1.15e-12	1.52e-10
GCSAML	3.66517	1.18e-12	1.55e-10
NRP2	-2.40593	1.22e-12	1.58e-10
AC245140.2	2.42343	1.29e-12	1.67e-10
RPS14	3.24853	1.32e-12	1.68e-10
AC084033.3	3.56628	1.36e-12	1.7e-10
RPS2P5	2.19312	1.35e-12	1.7e-10
NFKBIZ	-2.25353	1.51e-12	1.88e-10
PALD1	-2.13619	1.75e-12	2.16e-10
WDR6	-2.13548	2.02e-12	2.48e-10
CRYBG1	-3.00436	2.13e-12	2.57e-10
MON2	-2.34628	2.13e-12	2.57e-10
CKS2	3.20194	2.4e-12	2.87e-10
PIK3CD	-2.09706	2.47e-12	2.91e-10
MIAT	-3.41843	2.45e-12	2.91e-10
RPS2	2.29631	2.63e-12	3.09e-10
RPS4X	2.58673	3.06e-12	3.56e-10
SMIM3	1.97368	5.01e-12	5.79e-10
CX3CR1	-2.13572	5.29e-12	6.07e-10
PXN	-2.21314	5.62e-12	6.4e-10
RPL41	3.14788	5.96e-12	6.72e-10
CDH26	2.27139	5.98e-12	6.72e-10
GFI1B	2.08416	6.27e-12	6.99e-10
AP1B1	-2.14523	7.14e-12	7.9e-10
CLUH	-3.01418	7.72e-12	8.48e-10
CDK1	2.48992	8.87e-12	9.61e-10
WDR81	-2.28782	8.86e-12	9.61e-10
RPL27A	3.09133	9.58e-12	1.03e-09
EEF2K	-2.91434	9.69e-12	1.04e-09
ATP13A3	-2.287	9.91e-12	1.05e-09
SLC15A4	-10.1932	1e-11	1.06e-09
RPLP1	3.24817	1.04e-11	1.08e-09
ICAM4	2.28309	1.03e-11	1.08e-09
MAST2	-2.40919	1.05e-11	1.08e-09
NACA	2.46417	1.12e-11	1.16e-09
LRP1	-2.11008	1.14e-11	1.16e-09
CLSTN1	-2.38515	1.15e-11	1.17e-09
ITGAV	-1.95867	1.17e-11	1.18e-09
SNX30	-2.27658	1.23e-11	1.23e-09
STK10	-2.0887	1.25e-11	1.24e-09
RASSF2	-1.90888	1.25e-11	1.24e-09
MADD	-2.13365	1.29e-11	1.26e-09
MRC2	-2.38337	1.3e-11	1.27e-09
LTC4S	3.07324	1.32e-11	1.28e-09
MARVELD1	-2.99585	1.38e-11	1.33e-09
CCND2	-2.11163	1.4e-11	1.34e-09
PIK3R5	-1.99179	1.43e-11	1.36e-09
MYOF	-2.24083	1.58e-11	1.5e-09
CDKN2D	2.18221	1.67e-11	1.57e-09
CUL9	-3.12936	1.74e-11	1.63e-09
AC020571.1	3.84617	1.76e-11	1.64e-09
TNFAIP3	-1.96631	1.82e-11	1.69e-09
ARHGEF7	-2.36605	1.84e-11	1.69e-09
AREL1	-2.19889	1.86e-11	1.69e-09
TRPM7	-2.23301	1.86e-11	1.69e-09
FGD5	-2.28645	2e-11	1.81e-09
RPS18	3.05852	2.26e-11	2.02e-09
MT-RNR1	3.07035	2.25e-11	2.02e-09
CLASP1	-2.16056	2.32e-11	2.05e-09
NLRP2	6.71385	2.31e-11	2.05e-09
SBF1	-2.72544	2.34e-11	2.06e-09
ARHGAP31	-2.34523	2.36e-11	2.06e-09
ZSWIM8	-2.37463	2.49e-11	2.17e-09
TESPA1	3.26072	2.56e-11	2.21e-09
RNASE3	2.78576	2.68e-11	2.31e-09
HDC	2.87732	2.73e-11	2.33e-09
AC017101.1	-2.73593	2.82e-11	2.4e-09
VPS39	-2.12192	2.85e-11	2.41e-09
GPR183	2.12186	3.08e-11	2.6e-09
SNHG5	3.38306	3.24e-11	2.7e-09
SLC7A8	-2.19327	3.22e-11	2.7e-09
IL10RA	-2.29461	3.32e-11	2.74e-09
TRPM2	-2.32172	3.33e-11	2.74e-09
TBC1D9B	-2.03636	3.6e-11	2.95e-09
RNF40	-2.11487	3.65e-11	2.98e-09
OLFM4	2.33042	3.92e-11	3.18e-09
CD276	-2.20626	4.13e-11	3.34e-09
USP24	-2.20092	4.67e-11	3.75e-09
HIPK3	-2.13194	4.96e-11	3.97e-09
DBI	2.85677	5.12e-11	4.05e-09
ARAP1-AS2	-3.74649	5.1e-11	4.05e-09
UQCRH	2.93267	5.26e-11	4.14e-09
PIEZO1	-2.62406	5.34e-11	4.16e-09
ABR	-1.9455	5.33e-11	4.16e-09
DOCK10	-1.96974	5.48e-11	4.21e-09
NFE2	1.87155	5.46e-11	4.21e-09
MYO18A	-2.50177	5.45e-11	4.21e-09
MFAP4	2.91867	5.53e-11	4.23e-09
MPST	2.10106	5.6e-11	4.26e-09
PHRF1	-2.37488	5.71e-11	4.33e-09
USP19	-2.23158	5.87e-11	4.42e-09
INSC	2.20988	5.97e-11	4.48e-09
ZFAS1	3.6835	6.15e-11	4.59e-09
TCOF1	-2.27242	6.38e-11	4.74e-09
DENND4C	-2.13375	6.59e-11	4.87e-09
TP53TG1	2.68606	6.62e-11	4.87e-09
SORL1	-1.96228	6.73e-11	4.93e-09
ADCY7	-2.02033	7.09e-11	5.17e-09
TMEM94	-2.44447	7.71e-11	5.6e-09
RPL18	2.73675	7.77e-11	5.62e-09
VCL	-1.99611	7.98e-11	5.74e-09
SH3D19	2.34322	8.36e-11	5.98e-09
GRAMD4	-2.27484	9.16e-11	6.53e-09
H2AFZ	2.11084	9.58e-11	6.8e-09
SMG5	-2.02874	9.72e-11	6.83e-09
SEL1L	-1.94312	9.71e-11	6.83e-09
TNFSF14	2.11936	9.84e-11	6.89e-09
SASH1	-2.08253	1.04e-10	7.23e-09
NSUN5	2.06984	1.07e-10	7.41e-09
NOP53	2.22224	1.1e-10	7.63e-09
KIAA0319L	-2.17015	1.12e-10	7.71e-09
AC244502.1	2.04787	1.12e-10	7.71e-09
RPS23	2.68603	1.26e-10	8.61e-09
DENND4B	-2.53326	1.27e-10	8.62e-09
TMEM131L	-2.13565	1.28e-10	8.62e-09
JPT1	2.16229	1.29e-10	8.62e-09
SIGLEC6	2.84806	1.28e-10	8.62e-09
SPTAN1	-2.11751	1.34e-10	8.95e-09
EIF1B	2.285	1.37e-10	9.12e-09
MCMDC2	3.60412	1.39e-10	9.2e-09
CKAP5	-2.04393	1.39e-10	9.2e-09
ATG10	2.71856	1.41e-10	9.23e-09
LGR4	-2.66997	1.46e-10	9.57e-09
MAD2L1	2.3268	1.48e-10	9.65e-09
FUNDC1	2.19901	1.49e-10	9.66e-09
TESC	2.18016	1.5e-10	9.66e-09
BTAF1	-2.24778	1.55e-10	9.99e-09
UBE3C	-2.02036	1.72e-10	1.1e-08
FYCO1	-2.55981	1.73e-10	1.1e-08
IL6ST	-2.24798	1.89e-10	1.2e-08
RPL13A	2.57555	2.05e-10	1.3e-08
STEAP3	-3.19913	2.07e-10	1.3e-08
RALGAPB	-2.16584	2.17e-10	1.37e-08
PRTN3	4.60828	2.19e-10	1.37e-08
RPS3	2.31817	2.37e-10	1.47e-08
ZDHHC19	4.109	2.49e-10	1.54e-08
RPS9	2.62061	2.5e-10	1.54e-08
TSC22D3	1.9195	2.71e-10	1.67e-08
SERP2	5.10858	2.73e-10	1.67e-08
SULF2	-1.89946	2.73e-10	1.67e-08
RHOG	1.82842	2.76e-10	1.68e-08
AC097460.1	2.24115	2.82e-10	1.71e-08
CMTR1	-2.23793	2.87e-10	1.73e-08
PLEKHM1	-2.22686	2.89e-10	1.74e-08
PPRC1	-2.54079	3.13e-10	1.88e-08
NSMF	-2.99495	3.17e-10	1.89e-08
LRRK2	-2.03173	3.18e-10	1.89e-08
RIC1	-2.23997	3.21e-10	1.9e-08
DGCR2	-1.97607	3.25e-10	1.92e-08
TEX30	2.1118	3.28e-10	1.93e-08
NUP210	-2.39742	3.35e-10	1.96e-08
ATR	-2.39996	3.48e-10	2.03e-08
RPS3A	2.68009	3.59e-10	2.09e-08
SLC36A1	-2.25584	3.74e-10	2.17e-08
RAD51C	2.61346	3.82e-10	2.2e-08
MYL12B	2.09553	3.82e-10	2.2e-08
LTF	2.58114	3.86e-10	2.21e-08
VARS	-2.21392	3.98e-10	2.27e-08
RPL14	2.60926	4.01e-10	2.28e-08
TRAK1	-2.24469	4.05e-10	2.3e-08
OAS3	-3.49211	4.21e-10	2.38e-08
AC120057.3	2.01498	4.24e-10	2.39e-08
DOCK8	-1.79214	4.35e-10	2.44e-08
DHCR24	-1.92755	4.38e-10	2.44e-08
LGALS3	2.08315	4.38e-10	2.44e-08
GLRX	2.18809	4.5e-10	2.5e-08
AP003064.1	2.27198	4.53e-10	2.51e-08
AC097382.2	-2.19459	4.59e-10	2.51e-08
RPL7	2.29665	4.58e-10	2.51e-08
GMFG	2.74377	4.58e-10	2.51e-08
RPL24	2.85879	4.62e-10	2.52e-08
MTMR4	-2.26637	4.65e-10	2.53e-08
GAK	-2.00259	4.7e-10	2.54e-08
GIMAP8	-2.72292	4.68e-10	2.54e-08
RPL13	2.77262	4.8e-10	2.58e-08
DCTN1	-2.04479	5.01e-10	2.69e-08
AC010761.1	2.92931	5.04e-10	2.69e-08
ASF1B	2.10364	5.14e-10	2.74e-08
LAMC1	-2.02466	5.22e-10	2.77e-08
DDX39B	-3.61336	5.23e-10	2.77e-08
PTPN13	-3.03708	5.33e-10	2.8e-08
UBE4A	-1.92393	5.34e-10	2.8e-08
TSC2	-2.06113	5.34e-10	2.8e-08
SEC24C	-2.01577	5.69e-10	2.95e-08
DICER1	-1.93691	5.68e-10	2.95e-08
TPSAB1	3.66601	5.69e-10	2.95e-08
IARS	-2.02322	6.4e-10	3.31e-08
MERTK	-2.45474	6.46e-10	3.32e-08
HSD17B11	1.96153	6.46e-10	3.32e-08
PKD2	-2.04832	6.53e-10	3.33e-08
PCBP2	2.30679	6.52e-10	3.33e-08
RGS2	2.1672	7.12e-10	3.61e-08
RPS7	2.71015	7.1e-10	3.61e-08
SIPA1L2	-2.19048	7.21e-10	3.64e-08
DTX4	-3.22101	7.38e-10	3.72e-08
RAB33A	2.81897	7.45e-10	3.74e-08
RACK1	1.96096	7.51e-10	3.76e-08
NLRP3	-2.37647	7.54e-10	3.76e-08
RPL7A	2.398	7.67e-10	3.82e-08
SUPT6H	-1.97443	8.83e-10	4.38e-08
CEP19	2.27175	8.99e-10	4.45e-08
ANAPC1	-2.52441	9.33e-10	4.6e-08
TTC7A	-2.05554	9.43e-10	4.63e-08
ETV5	-2.00213	9.62e-10	4.7e-08
NUSAP1	2.08934	9.59e-10	4.7e-08
RPL11	2.71105	1.02e-09	4.98e-08
RHOH	1.81768	1.09e-09	5.3e-08
RPL30	2.86983	1.1e-09	5.31e-08
UBB	1.89114	1.12e-09	5.4e-08
EDEM3	-1.96476	1.15e-09	5.48e-08
RPL10	2.37722	1.15e-09	5.48e-08
GPN3	1.88028	1.15e-09	5.48e-08
GON7	2.21132	1.15e-09	5.48e-08
BCAT1	-2.13709	1.19e-09	5.65e-08
PLCB2	-1.96145	1.2e-09	5.7e-08
EIF3F	1.88182	1.25e-09	5.9e-08
BIRC5	2.42403	1.27e-09	5.97e-08
NCDN	-2.96665	1.27e-09	5.98e-08
RPSA	2.23745	1.28e-09	5.98e-08
CHIC2	1.96914	1.29e-09	6.02e-08
MINK1	-2.15541	1.3e-09	6.05e-08
FHL3	1.7525	1.31e-09	6.08e-08
DHRS7	1.86279	1.32e-09	6.1e-08
SRGN	2.08311	1.4e-09	6.46e-08
HES1	3.63409	1.43e-09	6.57e-08
RF02195	2.60949	1.44e-09	6.59e-08
VRK1	1.97341	1.46e-09	6.7e-08
STK36	-4.28981	1.48e-09	6.73e-08
STMN1	1.95494	1.49e-09	6.73e-08
RPS5	2.19549	1.48e-09	6.73e-08
TBC1D14	-2.04025	1.52e-09	6.89e-08
RPS6	2.24214	1.59e-09	7.17e-08
S1PR2	2.19185	1.6e-09	7.17e-08
CENPN	2.46782	1.6e-09	7.17e-08
DTX3L	-2.03184	1.63e-09	7.3e-08
SUFU	-2.27196	1.81e-09	8.05e-08
LINC00365	3.57859	1.88e-09	8.36e-08
AL354813.1	-2.65046	2.01e-09	8.91e-08
CUL7	-2.57695	2.06e-09	9.1e-08
RPS27A	2.69199	2.17e-09	9.54e-08
AP003352.1	2.66984	2.17e-09	9.54e-08
PIK3R4	-2.22799	2.27e-09	9.94e-08
PLP2	2.332	2.28e-09	9.95e-08
PSD4	-2.18999	2.29e-09	9.98e-08
RILPL2	1.97079	2.29e-09	9.98e-08
MGLL	2.11564	2.31e-09	9.98e-08
DIP2A	-2.2506	2.3e-09	9.98e-08
CENPW	2.91907	2.38e-09	1.03e-07
CKAP2L	2.09827	2.47e-09	1.06e-07
WDR7	-2.09947	2.61e-09	1.12e-07
S100A9	2.65719	2.63e-09	1.12e-07
MAPKBP1	-3.81104	2.63e-09	1.12e-07
CCNB1	1.99103	2.67e-09	1.14e-07
PTK2	-2.10003	2.69e-09	1.14e-07
MEGF9	-1.82813	2.69e-09	1.14e-07
ZKSCAN1	-2.01745	2.74e-09	1.16e-07
ECPAS	-1.94323	2.77e-09	1.17e-07
RPS25	2.83999	2.8e-09	1.17e-07
SH3PXD2B	-2.38107	2.82e-09	1.18e-07
TLN1	-1.68098	2.9e-09	1.21e-07
GNG5	2.54578	2.94e-09	1.23e-07
VAPA	1.6966	2.99e-09	1.24e-07
RPL23A	2.78461	3.04e-09	1.26e-07
AC011899.2	-4.833	3.05e-09	1.26e-07
TYMS	2.10224	3.17e-09	1.31e-07
PRPF40B	-2.28433	3.29e-09	1.35e-07
RAPGEF1	-1.73482	3.4e-09	1.39e-07
NCKAP1L	-1.7445	3.4e-09	1.39e-07
ID1	2.36404	3.45e-09	1.41e-07
SRGAP2	-2.29178	3.47e-09	1.41e-07
RPS13	2.60033	3.51e-09	1.42e-07
CAMKK2	-2.02789	3.52e-09	1.43e-07
PTPRM	-2.51335	3.59e-09	1.45e-07
MED30	2.20671	3.62e-09	1.46e-07
ADAR	-1.71392	3.64e-09	1.46e-07
2021-03-03	1.77191	3.64e-09	1.46e-07
RAB32	1.7466	3.67e-09	1.46e-07
SETX	-1.89152	3.67e-09	1.46e-07
UBA52	2.78108	3.77e-09	1.5e-07
GPR34	1.85113	3.81e-09	1.51e-07
RUBCN	-2.23855	3.9e-09	1.54e-07
FOCAD	-2.08552	4.06e-09	1.6e-07
ZNF516	-2.42474	4.1e-09	1.61e-07
PRDX5	2.03834	4.22e-09	1.66e-07
RPLP0	2.08518	4.24e-09	1.66e-07
CDC20	2.14011	4.27e-09	1.66e-07
WDR11	-1.9764	4.26e-09	1.66e-07
SLC37A2	-1.92898	4.3e-09	1.67e-07
ABCC10	-2.07432	4.34e-09	1.68e-07
ATP23	2.21447	4.37e-09	1.69e-07
MTOR	-1.99225	4.53e-09	1.75e-07
DGKQ	-2.25051	4.55e-09	1.75e-07
FTL	2.12492	4.65e-09	1.79e-07
CDKN3	2.5718	4.74e-09	1.82e-07
RGL1	-2.77599	4.83e-09	1.84e-07
MYL6	2.51969	4.85e-09	1.85e-07
RPS16	2.76993	4.92e-09	1.87e-07
KIAA1109	-2.61295	4.99e-09	1.89e-07
DCXR	2.2642	4.99e-09	1.89e-07
POLR2A	-1.90156	5.11e-09	1.93e-07
GIT1	-1.91003	5.11e-09	1.93e-07
HIST1H4C	2.9281	5.3e-09	1.99e-07
TALDO1	1.77262	5.29e-09	1.99e-07
AC020765.2	2.85689	5.34e-09	2e-07
SIPA1L1	-1.76552	5.36e-09	2e-07
VPS29	2.05125	5.41e-09	2.01e-07
SCD	-1.91447	5.55e-09	2.06e-07
AC087286.3	-2.65028	5.69e-09	2.11e-07
NDUFB11	2.68121	5.76e-09	2.13e-07
RBX1	2.67506	5.77e-09	2.13e-07
CCDC28A	2.00451	5.82e-09	2.14e-07
PSMD6-AS2	-3.6838	5.93e-09	2.18e-07
AC008914.1	-3.14354	5.97e-09	2.19e-07
INTS3	-2.45658	6e-09	2.19e-07
RPL19	2.21664	6e-09	2.19e-07
HGSNAT	-1.82411	6.04e-09	2.2e-07
SGO1-AS1	2.92244	6.24e-09	2.26e-07
ARHGEF40	-2.08319	6.34e-09	2.29e-07
CAPN15	-2.73499	6.57e-09	2.37e-07
CTNND1	-1.82784	6.74e-09	2.43e-07
CMC2	2.24116	6.77e-09	2.44e-07
H3F3A	2.45785	6.82e-09	2.45e-07
SGF29	2.16865	6.86e-09	2.46e-07
CXCR4	1.83444	7.09e-09	2.52e-07
ARPC3	2.04446	7.08e-09	2.52e-07
STX8	2.29325	7.08e-09	2.52e-07
CABP7	2.11751	7.07e-09	2.52e-07
AC026333.3	2.53246	7.31e-09	2.59e-07
NDST1	-1.80926	7.33e-09	2.59e-07
CCDC125	3.03492	7.42e-09	2.62e-07
STAT2	-1.95711	7.67e-09	2.7e-07
CENPU	2.13768	7.77e-09	2.72e-07
EEF1D	2.10726	7.79e-09	2.73e-07
EEF1A1	1.655	7.97e-09	2.78e-07
SREBF1	-2.04883	8.09e-09	2.82e-07
ENO3	2.20061	8.13e-09	2.83e-07
BRPF1	-2.05315	8.63e-09	3e-07
RGP1	-2.32561	8.74e-09	3.03e-07
AC093484.3	1.72839	8.9e-09	3.08e-07
SMS	1.75035	9.17e-09	3.16e-07
PIK3AP1	-1.70318	9.45e-09	3.25e-07
LUM	4.95846	9.56e-09	3.28e-07
DDB1	-1.69742	9.6e-09	3.29e-07
AC020914.1	3.0475	9.67e-09	3.31e-07
RANGRF	2.2183	9.95e-09	3.39e-07
UGGT1	-1.93015	1e-08	3.4e-07
RPL12	2.78223	1e-08	3.4e-07
RPL3	1.71969	1.08e-08	3.65e-07
LYZ	1.95932	1.14e-08	3.87e-07
HMGXB3	-1.84733	1.16e-08	3.91e-07
SNCA	1.81088	1.16e-08	3.91e-07
AC020656.1	2.00716	1.16e-08	3.91e-07
SUB1	2.25009	1.19e-08	3.97e-07
DUT	2.0408	1.2e-08	4.02e-07
HIGD2A	2.36552	1.23e-08	4.1e-07
BCL2A1	2.33294	1.27e-08	4.22e-07
LAGE3	2.77264	1.28e-08	4.22e-07
SNRPB2	2.50704	1.28e-08	4.22e-07
RPS11	2.64953	1.27e-08	4.22e-07
ARHGEF11	-1.99957	1.29e-08	4.23e-07
PXN-AS1	-1.98904	1.29e-08	4.23e-07
HCAR3	2.46024	1.28e-08	4.23e-07
MYO1C	-1.88927	1.29e-08	4.23e-07
SYF2	1.96294	1.31e-08	4.29e-07
RPL5	1.85734	1.31e-08	4.3e-07
PCMT1	1.77426	1.32e-08	4.31e-07
KCTD20	-1.89601	1.36e-08	4.44e-07
IPO13	-2.19859	1.4e-08	4.54e-07
INPPL1	-2.2932	1.4e-08	4.54e-07
HYOU1	-2.30795	1.4e-08	4.54e-07
NCOA3	-1.84597	1.41e-08	4.55e-07
KIFC3	-1.93532	1.41e-08	4.56e-07
EFR3A	-1.77983	1.42e-08	4.56e-07
JSRP1	1.76547	1.45e-08	4.65e-07
SERPINB1	1.63511	1.45e-08	4.66e-07
BIRC6	-1.85601	1.48e-08	4.73e-07
SF3B3	-1.81318	1.5e-08	4.8e-07
NCR3	2.69355	1.52e-08	4.85e-07
AQP3	3.23125	1.59e-08	5.05e-07
RPS24	2.67488	1.62e-08	5.13e-07
UXT	2.40334	1.63e-08	5.15e-07
NDUFA2	2.53025	1.71e-08	5.39e-07
FCER1G	2.34369	1.72e-08	5.41e-07
GIMAP6	-2.51722	1.72e-08	5.41e-07
HPGDS	4.71554	1.77e-08	5.55e-07
EMP3	2.26987	1.78e-08	5.59e-07
LIMD1	-2.84371	1.8e-08	5.63e-07
SFXN3	-1.89842	1.85e-08	5.78e-07
POLE4	2.37144	1.86e-08	5.79e-07
ATP13A1	-1.85208	1.89e-08	5.86e-07
NSMCE2	1.91964	1.9e-08	5.91e-07
RPL9	2.41709	1.92e-08	5.94e-07
NFE2L1	-1.91177	1.95e-08	6.02e-07
BCL9	-3.09033	1.97e-08	6.07e-07
SLC9B1	2.183	1.97e-08	6.07e-07
APAF1	-1.95977	2.03e-08	6.23e-07
RNF123	-2.02776	2.06e-08	6.31e-07
SFT2D1	1.88515	2.06e-08	6.31e-07
EHD4	-1.71997	2.13e-08	6.5e-07
HEATR5B	-2.19794	2.17e-08	6.63e-07
DOCK7	-2.116	2.19e-08	6.65e-07
MAD2L1BP	1.75448	2.19e-08	6.65e-07
RPL9P9	2.54398	2.19e-08	6.65e-07
HIST1H1D	3.00598	2.23e-08	6.74e-07
DAPK1	-1.98965	2.24e-08	6.77e-07
DYNLRB1	2.39145	2.28e-08	6.89e-07
QPCT	1.6299	2.29e-08	6.89e-07
ERMP1	-2.0011	2.3e-08	6.9e-07
PIKFYVE	-1.95655	2.42e-08	7.24e-07
DROSHA	-2.32472	2.42e-08	7.25e-07
MPEG1	-2.19985	2.43e-08	7.26e-07
LMTK2	-2.19554	2.45e-08	7.32e-07
SLC25A6	1.70864	2.52e-08	7.5e-07
PLS3	-2.65291	2.54e-08	7.52e-07
MT-RNR2	2.18728	2.54e-08	7.52e-07
C1orf162	1.87165	2.58e-08	7.63e-07
TYROBP	2.47029	2.61e-08	7.71e-07
LINC01736	2.88175	2.63e-08	7.76e-07
NDUFA12	2.32942	2.7e-08	7.95e-07
SLC25A5	1.70808	2.72e-08	7.98e-07
GALNT10	-1.84144	2.74e-08	8.03e-07
ZKSCAN8	-2.57376	2.77e-08	8.1e-07
GPR35	1.76655	2.79e-08	8.14e-07
CIB1	1.99736	2.82e-08	8.23e-07
EIF1	2.01338	2.83e-08	8.24e-07
AC080038.3	-3.35366	2.85e-08	8.27e-07
PITPNM1	-1.87146	2.87e-08	8.31e-07
PDE1B	-2.1351	2.87e-08	8.31e-07
ADD1	-1.64656	2.93e-08	8.45e-07
MYO5A	-1.99371	2.93e-08	8.46e-07
Z99774.1	-5.07645	2.99e-08	8.59e-07
MSN	-1.68198	3.01e-08	8.62e-07
NFKBIA	1.75774	3e-08	8.62e-07
RWDD1	2.15528	3.11e-08	8.89e-07
SFMBT2	-2.09543	3.18e-08	9.08e-07
CD63	2.00464	3.23e-08	9.22e-07
OAZ1	1.98888	3.33e-08	9.48e-07
PCNA	1.76594	3.41e-08	9.69e-07
TIMM17B	2.23635	3.44e-08	9.76e-07
CDA	2.08304	3.47e-08	9.82e-07
DNAJC16	-2.15244	3.52e-08	9.94e-07
GEMIN5	-2.35336	3.54e-08	9.97e-07
RAB9A	1.83593	3.57e-08	1e-06
KDM4B	-1.83718	3.57e-08	1e-06
LHFPL2	-1.85901	3.63e-08	1.02e-06
THADA	-1.94434	3.66e-08	1.03e-06
IKBKE	-1.8733	3.69e-08	1.03e-06
BRK1	1.71044	3.73e-08	1.04e-06
DCAF8	-1.98188	3.75e-08	1.04e-06
HES6	2.07495	3.75e-08	1.04e-06
ASCC3	-1.96876	3.84e-08	1.07e-06
TP53INP1	-1.98437	3.9e-08	1.08e-06
RPL10A	2.27794	3.97e-08	1.1e-06
C20orf196	1.95436	3.98e-08	1.1e-06
INAFM1	3.16135	4e-08	1.1e-06
ALOX5AP	1.91991	4.01e-08	1.1e-06
ZNF319	-2.67048	4.05e-08	1.11e-06
PDS5A	-1.66438	4.06e-08	1.11e-06
ABL1	-2.0493	4.25e-08	1.16e-06
TAF9	1.70736	4.26e-08	1.16e-06
PRG3	1.83021	4.27e-08	1.16e-06
NDUFS4	2.15521	4.3e-08	1.17e-06
TMEM181	-2.36077	4.43e-08	1.2e-06
RNASE2	2.08681	4.49e-08	1.22e-06
MIR497HG	2.15166	4.49e-08	1.22e-06
EVI2B	1.73124	4.58e-08	1.24e-06
ABCA1	-3.28112	4.77e-08	1.29e-06
PRSS8	1.58801	4.89e-08	1.32e-06
NUF2	2.27124	4.91e-08	1.32e-06
SPTBN1	-1.67262	4.93e-08	1.32e-06
CAMK1	1.62954	4.97e-08	1.33e-06
KL	-3.5208	5.12e-08	1.37e-06
LINC02001	2.32598	5.12e-08	1.37e-06
ARHGAP45	-1.89655	5.28e-08	1.41e-06
RTL6	-2.46438	5.27e-08	1.41e-06
SLC4A7	-2.19394	5.31e-08	1.41e-06
DENND3	-1.69192	5.45e-08	1.45e-06
SCNM1	2.18488	5.65e-08	1.5e-06
AC097478.1	1.69372	5.71e-08	1.51e-06
TNFSF9	1.72982	5.77e-08	1.52e-06
RPL29	2.12009	5.79e-08	1.53e-06
RPS8	2.48782	5.85e-08	1.54e-06
ITGA5	-1.70482	5.86e-08	1.54e-06
PLXNA1	-2.38717	6.05e-08	1.59e-06
GATA1	1.62036	6.06e-08	1.59e-06
ULK2	-2.79775	6.16e-08	1.61e-06
HSPB11	2.51485	6.63e-08	1.73e-06
BRI3	2.2137	6.64e-08	1.73e-06
ZACN	-1.89248	6.79e-08	1.77e-06
OST4	2.53942	6.84e-08	1.78e-06
HK2	-1.57461	6.99e-08	1.81e-06
SMPDL3B	1.75597	7.11e-08	1.84e-06
TRAPPC8	-1.74897	7.23e-08	1.87e-06
INPP4A	-1.7269	7.48e-08	1.93e-06
LSS	-2.18194	7.65e-08	1.97e-06
TNKS1BP1	-2.86518	7.82e-08	2.01e-06
NOL7	1.83259	7.88e-08	2.03e-06
FMNL3	-1.62394	7.92e-08	2.03e-06
STAT6	-1.63738	7.92e-08	2.03e-06
DNAJC10	-1.79665	8.03e-08	2.05e-06
GPR82	1.60892	8.17e-08	2.09e-06
TK1	2.18921	8.19e-08	2.09e-06
RTRAF	1.86097	8.23e-08	2.09e-06
NLN	-2.29856	8.36e-08	2.12e-06
ATP5MG	2.5111	8.63e-08	2.19e-06
ATP6V0E1	1.85857	8.68e-08	2.2e-06
INTS2	-2.53207	8.71e-08	2.2e-06
ZBED4	-1.94061	8.7e-08	2.2e-06
AC124014.1	-2.57263	8.95e-08	2.25e-06
EBP	1.83954	8.93e-08	2.25e-06
FTLP3	2.15165	8.96e-08	2.25e-06
RPF1	1.75306	9.05e-08	2.27e-06
MSL3	1.62956	9.09e-08	2.28e-06
AP003306.2	2.2829	9.2e-08	2.3e-06
SLC38A10	-1.71645	9.4e-08	2.35e-06
NFKB2	-2.07257	9.42e-08	2.35e-06
H2AFV	2.03907	9.57e-08	2.38e-06
GPX4	1.91891	9.64e-08	2.39e-06
AP005329.1	1.59655	9.71e-08	2.41e-06
JTB	1.75919	9.88e-08	2.45e-06
AL050344.1	4.56386	9.92e-08	2.45e-06
YEATS2	-2.45418	9.92e-08	2.45e-06
SMAD3	-1.67216	9.92e-08	2.45e-06
CHCHD1	2.42816	1e-07	2.47e-06
AC002350.1	1.93685	1.01e-07	2.48e-06
DOPEY2	-2.07934	1.02e-07	2.5e-06
CLASP2	-1.76109	1.02e-07	2.51e-06
OIP5	2.23489	1.03e-07	2.53e-06
TMEM132A	-2.09125	1.07e-07	2.6e-06
CYBA	2.46358	1.08e-07	2.64e-06
ZNF229	-4.90443	1.09e-07	2.66e-06
ITM2A	1.62084	1.11e-07	2.69e-06
ARFGEF2	-1.82407	1.13e-07	2.74e-06
H1F0	-1.79095	1.13e-07	2.74e-06
NOL6	-2.37453	1.14e-07	2.75e-06
PREX1	-1.56288	1.15e-07	2.78e-06
TMSB4XP8	2.38521	1.16e-07	2.8e-06
AC011511.5	1.60711	1.16e-07	2.8e-06
SKIV2L	-2.1134	1.18e-07	2.83e-06
RBM47	-1.68318	1.19e-07	2.85e-06
CCDC84	2.31846	1.19e-07	2.85e-06
POLR3A	-1.95874	1.2e-07	2.87e-06
OCIAD2	2.26982	1.21e-07	2.88e-06
TRIP12	-1.63593	1.22e-07	2.9e-06
ID2	1.75099	1.22e-07	2.92e-06
COX7A2L	1.73863	1.23e-07	2.92e-06
RSL24D1	1.69949	1.27e-07	3.02e-06
TNKS2	-1.6987	1.27e-07	3.02e-06
KRCC1	1.69065	1.28e-07	3.02e-06
CDC26	2.01646	1.28e-07	3.02e-06
FLII	-1.62099	1.29e-07	3.04e-06
POLG	-1.6581	1.29e-07	3.04e-06
TRIM52-AS1	2.15521	1.3e-07	3.05e-06
PLXNC1	-1.57422	1.31e-07	3.07e-06
MRPS36	2.36362	1.34e-07	3.13e-06
GMNN	1.82326	1.41e-07	3.3e-06
AHCTF1	-1.82157	1.42e-07	3.31e-06
SVBP	2.26195	1.42e-07	3.32e-06
NOTCH1	-1.78469	1.42e-07	3.32e-06
MYL12A	1.68136	1.43e-07	3.33e-06
SNRNP25	1.91656	1.43e-07	3.33e-06
KCP	1.78837	1.44e-07	3.34e-06
DPYSL2	-1.62352	1.45e-07	3.36e-06
GSTO1	1.90077	1.48e-07	3.42e-06
JMJD6	1.61555	1.48e-07	3.42e-06
SMC4	1.81669	1.49e-07	3.43e-06
NCR2	6.51579	1.49e-07	3.43e-06
SLCO2B1	-2.35269	1.49e-07	3.44e-06
CITED4	2.09196	1.52e-07	3.49e-06
FURIN	-1.53815	1.52e-07	3.49e-06
TBPL1	1.79175	1.53e-07	3.51e-06
TACC1	-1.59531	1.53e-07	3.51e-06
GNA12	-1.56402	1.55e-07	3.54e-06
HDLBP	-1.53105	1.55e-07	3.54e-06
EXTL3	-2.15956	1.55e-07	3.54e-06
RPL8	1.91757	1.57e-07	3.57e-06
GALM	1.53576	1.58e-07	3.58e-06
PDCD11	-2.10099	1.58e-07	3.6e-06
AL355312.2	1.666	1.59e-07	3.62e-06
SLA2	1.63035	1.61e-07	3.64e-06
ST14	-1.6555	1.62e-07	3.65e-06
SLC6A6	-1.58741	1.65e-07	3.71e-06
ATP5PF	2.44686	1.66e-07	3.74e-06
RPL13P12	2.90199	1.68e-07	3.78e-06
RRP12	-2.22423	1.68e-07	3.79e-06
ANAPC16	1.75499	1.7e-07	3.81e-06
HOXB2	3.20642	1.73e-07	3.87e-06
U47924.2	2.54532	1.76e-07	3.94e-06
SELL	1.92051	1.78e-07	3.99e-06
AL121748.2	-1.89201	1.8e-07	4.01e-06
LINC01095	3.09337	1.84e-07	4.11e-06
MRPL52	2.46207	1.85e-07	4.12e-06
AQR	-1.68141	1.87e-07	4.15e-06
CA8	2.96674	1.89e-07	4.2e-06
PSMB3	1.91104	1.92e-07	4.25e-06
TGM1	3.03099	1.94e-07	4.28e-06
MAPK8IP3	-3.0084	1.93e-07	4.28e-06
VBP1	1.58001	1.95e-07	4.29e-06
ENTPD4	-1.65749	1.94e-07	4.29e-06
FXYD5	1.8405	1.95e-07	4.29e-06
TGFBR1	-1.5929	1.97e-07	4.33e-06
CPSF1	-1.97829	1.98e-07	4.35e-06
PFAS	-2.60784	1.98e-07	4.35e-06
AHCYL2	-1.97942	1.99e-07	4.35e-06
HINT1	2.11824	2.03e-07	4.43e-06
LATS1	-2.18237	2.06e-07	4.49e-06
AC067930.6	2.04407	2.06e-07	4.49e-06
RPS27L	2.42717	2.07e-07	4.5e-06
P2RX5-TAX1BP3	2.29335	2.08e-07	4.52e-06
SUMO2	1.77141	2.08e-07	4.52e-06
PCNX3	-2.13464	2.12e-07	4.59e-06
MACF1	-1.67929	2.17e-07	4.69e-06
AL592166.1	2.19763	2.18e-07	4.71e-06
DOCK1	-2.9096	2.18e-07	4.71e-06
AC009088.3	1.6962	2.18e-07	4.71e-06
XPO5	-1.95744	2.2e-07	4.75e-06
PSME1	1.86336	2.22e-07	4.78e-06
PBX1	2.19499	2.25e-07	4.81e-06
PLSCR1	1.49468	2.24e-07	4.81e-06
NOD1	-2.69344	2.25e-07	4.83e-06
ATP6V1E1	1.63407	2.27e-07	4.85e-06
RAB3GAP2	-1.67339	2.28e-07	4.87e-06
ACAD10	-2.22962	2.34e-07	4.99e-06
GMIP	-1.52715	2.36e-07	5.03e-06
CKB	1.53308	2.37e-07	5.05e-06
RPL6	2.18893	2.4e-07	5.11e-06
TNFRSF21	-1.84035	2.42e-07	5.14e-06
MRPL51	2.26751	2.47e-07	5.23e-06
CLCN7	-1.70215	2.51e-07	5.31e-06
ZMAT5	2.12776	2.52e-07	5.31e-06
ZNF646	-2.27449	2.55e-07	5.38e-06
TMSB4X	2.36542	2.57e-07	5.41e-06
PNRC1	1.68018	2.59e-07	5.44e-06
SCAP	-1.71687	2.64e-07	5.55e-06
MYO1E	-2.90362	2.71e-07	5.68e-06
PRKAB2	-2.49991	2.72e-07	5.69e-06
SLC27A2	2.22896	2.72e-07	5.69e-06
ZWINT	1.68507	2.73e-07	5.7e-06
PSMG2	1.67997	2.74e-07	5.72e-06
PFN1	2.0942	2.75e-07	5.74e-06
RPL23	2.43575	2.77e-07	5.78e-06
ZFAND6	1.49425	2.9e-07	6.02e-06
TBC1D7	1.76538	2.93e-07	6.08e-06
SLC25A5-AS1	1.5764	2.94e-07	6.1e-06
HP	1.44493	2.95e-07	6.11e-06
PAIP2	1.60383	2.99e-07	6.18e-06
ADGRE4P	-2.02862	2.99e-07	6.18e-06
COA6	2.13263	3e-07	6.19e-06
TJP1	-2.95571	3.02e-07	6.23e-06
GGH	1.76571	3.04e-07	6.26e-06
POMP	2.0585	3.07e-07	6.3e-06
AC022400.8	-1.78448	3.07e-07	6.31e-06
NFU1	1.7707	3.1e-07	6.34e-06
SPC25	2.69001	3.1e-07	6.34e-06
AC116533.1	4.15273	3.13e-07	6.4e-06
NBR1	-1.6284	3.13e-07	6.4e-06
C2orf76	2.23603	3.17e-07	6.45e-06
IGBP1	1.71214	3.17e-07	6.45e-06
KIAA1551	-1.60083	3.18e-07	6.45e-06
C14orf119	1.61709	3.17e-07	6.45e-06
STAT5B	-1.64995	3.18e-07	6.45e-06
AC007969.1	3.02145	3.21e-07	6.5e-06
NUPR1	2.66414	3.24e-07	6.56e-06
FAM105A	1.52501	3.3e-07	6.67e-06
HIST1H1E	2.59633	3.31e-07	6.67e-06
NINJ2	1.67245	3.32e-07	6.68e-06
SRP14	1.81399	3.38e-07	6.8e-06
ANXA3	1.65144	3.41e-07	6.84e-06
STX11	1.49913	3.41e-07	6.84e-06
CRADD	1.88824	3.43e-07	6.87e-06
NOSIP	1.74079	3.44e-07	6.9e-06
SPON2	6.2351	3.46e-07	6.92e-06
UPF1	-1.62032	3.48e-07	6.94e-06
MRPS6	1.93246	3.52e-07	7.01e-06
PCLAF	3.01787	3.55e-07	7.07e-06
HINT2	2.2987	3.61e-07	7.18e-06
XPR1	-1.95116	3.64e-07	7.23e-06
TMEM131	-1.70429	3.64e-07	7.24e-06
ICAM3	1.6437	3.68e-07	7.31e-06
SIK3	-1.72395	3.71e-07	7.35e-06
SUN1	-1.94959	3.74e-07	7.4e-06
ATP13A2	-1.93399	3.77e-07	7.44e-06
BCR	-2.53118	3.79e-07	7.47e-06
FNDC3A	-1.59464	3.81e-07	7.52e-06
NDUFA4	2.17877	3.9e-07	7.68e-06
NUDT14	2.095	3.91e-07	7.69e-06
SELENOK	1.91319	3.95e-07	7.76e-06
SAMHD1	-1.47783	3.98e-07	7.81e-06
SLITRK4	-8.03894	3.99e-07	7.82e-06
BTF3	1.85838	4.01e-07	7.83e-06
CEACAM4	2.6492	4.01e-07	7.83e-06
MPLKIP	1.77951	4.03e-07	7.87e-06
SEMA4C	-1.83055	4.14e-07	8.07e-06
EEF1B2	1.85162	4.18e-07	8.14e-06
RFLNB	1.5395	4.19e-07	8.15e-06
ACLY	-1.5294	4.27e-07	8.3e-06
SERTAD1	1.91189	4.36e-07	8.45e-06
TTL	-1.94999	4.46e-07	8.63e-06
PIK3C2A	-2.06634	4.57e-07	8.84e-06
FAM135A	-1.59442	4.72e-07	9.11e-06
DIP2B	-1.6839	4.72e-07	9.11e-06
ST8SIA6	3.80942	4.83e-07	9.31e-06
TTYH3	-1.66049	4.84e-07	9.32e-06
ATP2A3	-1.71047	4.85e-07	9.32e-06
AL136988.1	-1.92444	4.91e-07	9.44e-06
RGS18	1.47378	4.96e-07	9.49e-06
LSM1	1.70048	4.96e-07	9.49e-06
PDPR	-1.92419	4.96e-07	9.49e-06
TCEAL8	1.61939	4.98e-07	9.51e-06
GAS5-AS1	2.93085	5.01e-07	9.57e-06
MAP3K12	1.90306	5.05e-07	9.62e-06
CAMLG	1.65958	5.07e-07	9.66e-06
MRPL54	2.36815	5.11e-07	9.71e-06
AGBL5	2.05249	5.13e-07	9.75e-06
CLSPN	2.53122	5.15e-07	9.77e-06
CHPT1	1.49173	5.2e-07	9.84e-06
FRY	-1.63257	5.2e-07	9.84e-06
NDUFS5	2.36093	5.21e-07	9.84e-06
GDF9	2.42346	5.21e-07	9.84e-06
CUTA	2.25639	5.22e-07	9.85e-06
MAU2	-1.68968	5.23e-07	9.85e-06
HDAC6	-1.74937	5.27e-07	9.91e-06
AC135457.1	1.51029	5.29e-07	9.95e-06
NAV1	-2.13663	5.38e-07	1.01e-05
RPS19BP1	2.07272	5.4e-07	1.01e-05
FOLR3	1.90404	5.51e-07	1.03e-05
AC006116.8	2.76759	5.58e-07	1.04e-05
ATP5PD	2.1036	5.6e-07	1.05e-05
COX4I1	1.97084	5.62e-07	1.05e-05
SF3B5	2.16294	5.76e-07	1.07e-05
CRNDE	2.37131	5.77e-07	1.07e-05
SLIT3	-2.03124	5.8e-07	1.08e-05
GTF2B	1.57486	5.9e-07	1.09e-05
ELOC	2.10772	5.89e-07	1.09e-05
NDUFA1	2.24715	5.91e-07	1.09e-05
BEST1	1.70683	5.91e-07	1.09e-05
DCTN3	1.87142	6.09e-07	1.12e-05
NINJ1	1.40107	6.27e-07	1.16e-05
COX6A1	2.35145	6.26e-07	1.16e-05
SPG11	-1.653	6.29e-07	1.16e-05
COX5B	2.37954	6.32e-07	1.16e-05
AKR1C1	2.47935	6.41e-07	1.18e-05
APOBEC3C	1.58744	6.51e-07	1.19e-05
SLC35E2B	-1.91636	6.54e-07	1.2e-05
POLR2G	1.85689	6.55e-07	1.2e-05
RASA3	-1.77131	6.53e-07	1.2e-05
MYO9A	-2.39053	6.54e-07	1.2e-05
CDK5	1.63361	6.6e-07	1.2e-05
UTP11	1.66655	6.63e-07	1.21e-05
NNT	-1.65143	6.71e-07	1.22e-05
B3GNT4	1.48953	6.75e-07	1.23e-05
MAP4	-1.62707	6.89e-07	1.25e-05
SLC41A1	-3.28951	6.94e-07	1.26e-05
LARS2	-2.28608	6.94e-07	1.26e-05
CAMTA2	-2.27962	7e-07	1.27e-05
SLC25A35	1.97565	7.01e-07	1.27e-05
AC244502.3	1.87588	7.07e-07	1.28e-05
DPM1	1.55858	7.14e-07	1.29e-05
RAD51AP1	2.01202	7.16e-07	1.29e-05
GRINA	-1.62674	7.2e-07	1.3e-05
PAN2	-2.35069	7.2e-07	1.3e-05
GPR160	1.4357	7.26e-07	1.3e-05
TXNL1	1.64796	7.31e-07	1.31e-05
TMEM59	1.51568	7.42e-07	1.33e-05
AC112178.1	4.1678	7.43e-07	1.33e-05
WDR83	2.16056	7.47e-07	1.34e-05
ATP11A	-1.64065	7.51e-07	1.34e-05
SRSF9	1.57366	7.62e-07	1.36e-05
DUSP6	-1.4518	7.69e-07	1.37e-05
POLR2F	2.40684	7.72e-07	1.37e-05
SGSM2	-2.38946	7.76e-07	1.38e-05
TRAPPC11	-1.61771	7.84e-07	1.39e-05
GATA2	1.75991	7.92e-07	1.4e-05
TBCA	2.21548	8.08e-07	1.43e-05
TYK2	-1.49663	8.08e-07	1.43e-05
BEX3	2.34586	8.14e-07	1.44e-05
COMMD7	1.53606	8.13e-07	1.44e-05
RNF181	2.4028	8.18e-07	1.44e-05
GMPR	2.36585	8.18e-07	1.44e-05
WDR38	3.09545	8.22e-07	1.45e-05
XPO1	-1.56248	8.23e-07	1.45e-05
POLR2J	2.2479	8.33e-07	1.46e-05
SPRED1	-1.95629	8.36e-07	1.47e-05
RPL41P1	3.20714	8.4e-07	1.47e-05
DGUOK	1.84157	8.45e-07	1.48e-05
SUCLG1	1.60046	8.6e-07	1.5e-05
WDR37	-1.67759	8.64e-07	1.51e-05
TMEM120A	1.60843	8.67e-07	1.51e-05
MCM3AP-AS1	-1.69608	8.68e-07	1.51e-05
ZNF335	-1.83571	8.76e-07	1.53e-05
VILL	-2.19841	8.79e-07	1.53e-05
AAED1	1.82692	8.87e-07	1.54e-05
NBEAL2	-1.61801	8.93e-07	1.55e-05
DAD1	1.99577	9.02e-07	1.56e-05
GCHFR	1.77054	9.04e-07	1.56e-05
ALCAM	-1.60572	9.06e-07	1.57e-05
CISD2	1.66428	9.15e-07	1.58e-05
SLC23A2	-1.69164	9.2e-07	1.59e-05
FUNDC2	1.65285	9.29e-07	1.6e-05
SEC62	2.21415	9.31e-07	1.6e-05
EHMT1	-1.68402	9.36e-07	1.61e-05
AGL	-1.8809	9.39e-07	1.61e-05
SUMO1	1.5389	9.4e-07	1.61e-05
TNFAIP8	1.40142	9.4e-07	1.61e-05
CALM1	1.66717	9.52e-07	1.63e-05
AC135050.7	1.58833	9.61e-07	1.64e-05
POLR1D	1.63604	9.64e-07	1.65e-05
EIF3K	1.78965	9.68e-07	1.65e-05
AHRR	-1.90206	9.71e-07	1.66e-05
SCAND1	2.23667	9.91e-07	1.69e-05
ZMIZ2	-2.32475	9.92e-07	1.69e-05
DGUOK-AS1	2.00869	9.94e-07	1.69e-05
CYSTM1	1.63661	9.95e-07	1.69e-05
VAV3	-1.67355	1e-06	1.7e-05
TARBP1	-3.29136	1e-06	1.7e-05
FAM102B	-1.72037	1.01e-06	1.71e-05
AURKB	2.085	1.02e-06	1.72e-05
NUDT1	2.67289	1.03e-06	1.74e-05
RC3H1	-1.61732	1.03e-06	1.74e-05
TSPO	1.72165	1.03e-06	1.74e-05
ORC6	2.36973	1.03e-06	1.74e-05
AC023509.2	-2.48289	1.05e-06	1.77e-05
SNRNP27	1.99136	1.06e-06	1.78e-05
NUCB2	1.70311	1.06e-06	1.78e-05
GATC	1.45327	1.06e-06	1.78e-05
SLC7A5	-1.56606	1.06e-06	1.78e-05
SYMPK	-1.92356	1.06e-06	1.78e-05
UQCR10	2.32872	1.06e-06	1.78e-05
MGEA5	-1.49413	1.07e-06	1.79e-05
ATP6V1G1	1.63854	1.07e-06	1.79e-05
TEP1	-2.49008	1.08e-06	1.81e-05
PRR13	1.75191	1.09e-06	1.81e-05
CHMP2B	1.61871	1.09e-06	1.81e-05
KBTBD11	-1.87302	1.11e-06	1.85e-05
DHX34	-1.7737	1.11e-06	1.85e-05
MIB1	-1.86494	1.13e-06	1.88e-05
TMEM205	1.96403	1.14e-06	1.89e-05
NIN	-1.55298	1.15e-06	1.9e-05
ZER1	-1.80976	1.16e-06	1.91e-05
NUP160	-1.59457	1.17e-06	1.94e-05
YWHAB	1.51742	1.17e-06	1.94e-05
EMC1	-1.54113	1.18e-06	1.94e-05
GPX7	1.86441	1.18e-06	1.94e-05
URB1	-2.92041	1.18e-06	1.94e-05
INPP5D	-1.49679	1.19e-06	1.95e-05
SEC61B	2.23574	1.19e-06	1.95e-05
NDUFB10	2.0369	1.19e-06	1.95e-05
LSM4	1.62399	1.2e-06	1.96e-05
ANKRD36BP1	-2.97074	1.21e-06	1.97e-05
SNRPG	2.28922	1.22e-06	1.99e-05
AK6	1.87335	1.22e-06	1.99e-05
BMS1	-1.58263	1.23e-06	2.01e-05
AC116562.4	2.49029	1.24e-06	2.01e-05
AC109462.1	3.52757	1.24e-06	2.01e-05
NDUFA6	2.05511	1.24e-06	2.01e-05
TGOLN2	-1.36781	1.25e-06	2.03e-05
UVSSA	-2.13188	1.25e-06	2.03e-05
ZC3H18	-1.94904	1.26e-06	2.04e-05
ROCK2	-1.61287	1.26e-06	2.04e-05
TRAT1	7.31356	1.27e-06	2.04e-05
ZBTB33	-1.81559	1.26e-06	2.04e-05
AL354920.1	1.80512	1.26e-06	2.04e-05
TMSB4XP4	2.43748	1.28e-06	2.06e-05
ABCA7	-2.13912	1.3e-06	2.09e-05
EPG5	-1.92578	1.3e-06	2.1e-05
RALA	1.58053	1.32e-06	2.13e-05
TRIR	2.0391	1.33e-06	2.13e-05
C19orf38	1.76911	1.33e-06	2.14e-05
SUGP2	-1.76585	1.34e-06	2.15e-05
SNX3	1.41661	1.34e-06	2.15e-05
RASA1	-1.9373	1.35e-06	2.15e-05
CCDC159	1.85352	1.35e-06	2.16e-05
MRPL32	1.72052	1.36e-06	2.16e-05
TXN	2.24967	1.36e-06	2.16e-05
C20orf24	2.48522	1.36e-06	2.17e-05
UBE2T	2.22792	1.37e-06	2.18e-05
SMARCA2	-1.45125	1.38e-06	2.19e-05
RBM10	-1.96614	1.38e-06	2.19e-05
RAC1	1.77857	1.39e-06	2.2e-05
AP003465.1	2.33583	1.41e-06	2.23e-05
CYTH4	-1.77611	1.41e-06	2.24e-05
THYN1	1.62265	1.42e-06	2.24e-05
ATP5IF1	2.0999	1.43e-06	2.26e-05
PRG2	2.71736	1.43e-06	2.26e-05
AURKA	1.56415	1.43e-06	2.26e-05
TMEM60	1.64798	1.46e-06	2.3e-05
GAPT	1.35092	1.47e-06	2.32e-05
SHISAL2A	2.313	1.5e-06	2.36e-05
PTPRO	-1.75632	1.51e-06	2.37e-05
TNFRSF1B	-1.52943	1.51e-06	2.37e-05
MED23	-1.86744	1.52e-06	2.38e-05
SVOPL	2.8372	1.52e-06	2.38e-05
TMTC1	-2.29454	1.53e-06	2.4e-05
CLIP2	-2.18687	1.54e-06	2.4e-05
NANS	1.53405	1.55e-06	2.42e-05
SNX22	1.46515	1.56e-06	2.43e-05
TAF1D	1.81524	1.58e-06	2.46e-05
CENPM	2.74833	1.58e-06	2.47e-05
RAC2	1.41197	1.59e-06	2.47e-05
MBTPS1	-1.69764	1.62e-06	2.51e-05
EHMT2	-1.80325	1.63e-06	2.52e-05
ELP1	-1.72668	1.68e-06	2.6e-05
SF3B6	1.92468	1.69e-06	2.61e-05
STAT4	3.94108	1.69e-06	2.61e-05
XBP1	1.45644	1.71e-06	2.65e-05
BMF	-1.74167	1.72e-06	2.66e-05
SMIM30	1.64504	1.75e-06	2.7e-05
ZFYVE26	-2.20073	1.75e-06	2.7e-05
GRIN2D	-2.4142	1.75e-06	2.7e-05
DHX30	-1.5231	1.77e-06	2.73e-05
ATRN	-1.80955	1.78e-06	2.73e-05
SCARB2	-1.45259	1.79e-06	2.75e-05
LIAS	1.91613	1.8e-06	2.76e-05
HLCS	-2.35758	1.81e-06	2.77e-05
SMCO4	1.72883	1.81e-06	2.77e-05
NDUFB9	1.9692	1.84e-06	2.81e-05
PTK2B	-1.4068	1.84e-06	2.82e-05
ITGAE	1.81023	1.85e-06	2.82e-05
IKBKB	-1.66499	1.86e-06	2.83e-05
SLC9A1	-1.74899	1.88e-06	2.86e-05
SAP18	1.94171	1.88e-06	2.87e-05
SEC11A	1.6294	1.89e-06	2.87e-05
STK26	1.49058	1.9e-06	2.89e-05
B2M	1.58338	1.92e-06	2.91e-05
LSM10	1.71087	1.94e-06	2.94e-05
HAUS8	1.94103	1.99e-06	3.02e-05
SLC7A6	-1.58968	2e-06	3.02e-05
EMC6	2.16242	2e-06	3.03e-05
GABARAPL2	1.54319	2.02e-06	3.05e-05
GLB1L2	-2.55209	2.03e-06	3.07e-05
NXT1	1.74565	2.04e-06	3.07e-05
NFX1	-1.60902	2.07e-06	3.11e-05
MBTPS2	-1.87028	2.1e-06	3.15e-05
PCED1B-AS1	2.09895	2.1e-06	3.15e-05
CBL	-1.53398	2.1e-06	3.15e-05
C16orf87	1.74807	2.11e-06	3.16e-05
PLAC8	1.79888	2.12e-06	3.18e-05
LINC00674	1.80542	2.13e-06	3.19e-05
C6orf226	2.58147	2.14e-06	3.2e-05
GSTK1	1.45641	2.16e-06	3.23e-05
FTH1	1.70778	2.16e-06	3.23e-05
MBOAT7	-1.39859	2.17e-06	3.23e-05
ATP7A	-1.72499	2.18e-06	3.25e-05
STAB1	-1.68162	2.19e-06	3.25e-05
PDCD10	1.40009	2.18e-06	3.25e-05
NAA38	2.40559	2.19e-06	3.25e-05
LSM3	2.12394	2.19e-06	3.26e-05
MIEN1	1.75232	2.2e-06	3.26e-05
DGKD	-1.87653	2.21e-06	3.27e-05
CCL4L2	1.57636	2.22e-06	3.28e-05
OGG1	1.39123	2.22e-06	3.28e-05
RAB2A	1.4766	2.22e-06	3.29e-05
SOCS1	3.05468	2.23e-06	3.3e-05
NPLOC4	-1.42789	2.24e-06	3.3e-05
GLT1D1	-7.63986	2.25e-06	3.31e-05
TEX2	-1.65628	2.27e-06	3.35e-05
NSD1	-1.66952	2.28e-06	3.35e-05
APBB3	-2.44035	2.29e-06	3.37e-05
PPP1R16B	-2.0139	2.36e-06	3.46e-05
RUSC1-AS1	1.50671	2.36e-06	3.46e-05
SELENOF	1.47463	2.37e-06	3.47e-05
LAMTOR5	1.84197	2.37e-06	3.47e-05
UBR3	-1.70632	2.37e-06	3.47e-05
PHF19	2.15165	2.37e-06	3.47e-05
INO80	-1.84952	2.37e-06	3.47e-05
AC084024.3	1.57039	2.38e-06	3.47e-05
GPX1	1.78594	2.41e-06	3.51e-05
ATP5MPL	2.11492	2.41e-06	3.51e-05
C19orf53	2.30225	2.42e-06	3.51e-05
TTLL12	-1.58299	2.41e-06	3.51e-05
SSR2	1.40192	2.44e-06	3.54e-05
CENPH	2.50322	2.44e-06	3.54e-05
CDCA8	1.88556	2.45e-06	3.55e-05
WNT5A	-1.80967	2.46e-06	3.56e-05
MRPL33	2.28259	2.46e-06	3.56e-05
HMGB1P5	1.56952	2.47e-06	3.57e-05
AC003681.1	-1.48367	2.48e-06	3.57e-05
UQCRB	2.21827	2.48e-06	3.58e-05
KLF5	1.8121	2.49e-06	3.59e-05
SCRIB	-2.55993	2.53e-06	3.64e-05
SYNGR2	1.34904	2.53e-06	3.64e-05
XPO6	-1.61399	2.54e-06	3.65e-05
RPS6KA4	-2.20115	2.55e-06	3.67e-05
TRMT112	1.91693	2.56e-06	3.68e-05
TGFBR2	-1.47619	2.57e-06	3.68e-05
SETD7	-2.31567	2.58e-06	3.7e-05
BCAS4	1.79711	2.59e-06	3.7e-05
DPY19L3	-1.91186	2.58e-06	3.7e-05
RANBP2	-1.4987	2.61e-06	3.73e-05
SEC31B	-3.46657	2.64e-06	3.76e-05
UQCRC2	1.33936	2.64e-06	3.76e-05
NDUFB7	2.30498	2.64e-06	3.77e-05
MFN2	-1.44727	2.68e-06	3.81e-05
IKZF1	-1.3424	2.7e-06	3.83e-05
PLBD2	-1.70504	2.71e-06	3.85e-05
LILRB2	-2.05072	2.71e-06	3.85e-05
GUK1	1.47301	2.73e-06	3.87e-05
ZCRB1	1.86572	2.77e-06	3.93e-05
C6orf48	1.94405	2.79e-06	3.95e-05
LYRM1	1.57051	2.79e-06	3.95e-05
NBPF11	-3.5444	2.8e-06	3.96e-05
ESYT2	-1.60999	2.8e-06	3.96e-05
ERBIN	-1.44967	2.81e-06	3.97e-05
ATP5MC2	1.99386	2.85e-06	4.02e-05
CCDC12	1.78339	2.87e-06	4.04e-05
NDUFB3	2.00016	2.89e-06	4.07e-05
ZNF445	-2.27782	2.91e-06	4.09e-05
PTGES3	1.37086	2.97e-06	4.17e-05
EIF3H	1.48648	2.99e-06	4.19e-05
ATM	-1.67637	2.99e-06	4.19e-05
UXT-AS1	1.96079	3e-06	4.2e-05
FDPS	1.50739	3.02e-06	4.22e-05
CCL4	1.67329	3.04e-06	4.25e-05
SEMA4B	-1.8446	3.05e-06	4.26e-05
DRG1	1.41575	3.06e-06	4.27e-05
TNFRSF10B	-1.57287	3.06e-06	4.27e-05
CD83	1.45854	3.1e-06	4.31e-05
PSMA7	1.71662	3.11e-06	4.33e-05
GRPEL1	1.60419	3.18e-06	4.42e-05
AP4E1	-1.83781	3.19e-06	4.43e-05
HMGB1P6	2.19053	3.22e-06	4.47e-05
FAM20B	-1.81203	3.23e-06	4.48e-05
FPR1	1.34216	3.23e-06	4.48e-05
FFAR2	1.61147	3.24e-06	4.48e-05
JAK2	-1.6191	3.27e-06	4.52e-05
MMS19	-1.60061	3.3e-06	4.56e-05
AF111169.3	-1.96346	3.3e-06	4.56e-05
KDM5B	-1.49125	3.31e-06	4.57e-05
MT-CO3	2.13618	3.32e-06	4.57e-05
HNRNPA1	1.42179	3.36e-06	4.63e-05
PYGB	-1.50827	3.37e-06	4.64e-05
PFDN5	2.10598	3.41e-06	4.68e-05
AC010642.2	1.78709	3.41e-06	4.68e-05
HMGB1	1.5929	3.41e-06	4.68e-05
ARF4	1.40034	3.42e-06	4.69e-05
NAP1L1	1.45635	3.42e-06	4.69e-05
ZZEF1	-1.76336	3.43e-06	4.7e-05
ARHGAP30	-1.43445	3.45e-06	4.72e-05
ZNF776	-2.11044	3.47e-06	4.74e-05
RNF5	1.41336	3.52e-06	4.81e-05
CLIC1	1.39913	3.54e-06	4.82e-05
FLNB-AS1	-2.06693	3.55e-06	4.83e-05
STK17A	1.34532	3.55e-06	4.84e-05
NDUFB2-AS1	2.19909	3.56e-06	4.85e-05
RPA2	1.33007	3.57e-06	4.85e-05
DGKZ	-1.59849	3.59e-06	4.87e-05
BAMBI	1.59729	3.6e-06	4.88e-05
ADAM10	-1.49368	3.65e-06	4.95e-05
BICD2	-1.49975	3.68e-06	4.98e-05
CCNI	1.33957	3.69e-06	4.99e-05
CENPQ	1.85219	3.69e-06	4.99e-05
AL355472.1	2.09797	3.71e-06	5.01e-05
CLTA	1.49412	3.71e-06	5.01e-05
C9orf78	1.36109	3.76e-06	5.07e-05
MTMR3	-1.44825	3.76e-06	5.07e-05
ERBB2	1.64271	3.79e-06	5.11e-05
TMEM70	1.62584	3.82e-06	5.14e-05
GLYR1	-1.49125	3.85e-06	5.18e-05
USP36	-1.8802	3.88e-06	5.21e-05
SLC39A4	4.09877	3.88e-06	5.21e-05
NRTN	2.48797	3.89e-06	5.21e-05
AC112484.3	4.06025	3.92e-06	5.25e-05
SORT1	-1.46607	3.95e-06	5.29e-05
CAPN2	-1.40213	3.96e-06	5.29e-05
VCPIP1	-1.55595	3.96e-06	5.29e-05
PRPS2	1.53472	4.01e-06	5.36e-05
VPS28	1.5522	4.04e-06	5.39e-05
PIP5K1C	-1.70936	4.08e-06	5.44e-05
TP53BP2	-1.52195	4.12e-06	5.49e-05
GLCE	-1.70633	4.16e-06	5.54e-05
PARP14	-1.62803	4.17e-06	5.54e-05
ZNF592	-1.50366	4.21e-06	5.59e-05
MSRB1	1.32378	4.22e-06	5.6e-05
KDM2B	-1.63487	4.23e-06	5.61e-05
TLR4	-1.47673	4.24e-06	5.62e-05
COPA	-1.41967	4.29e-06	5.68e-05
RHOBTB2	-1.94745	4.3e-06	5.68e-05
AC015871.3	-2.52823	4.3e-06	5.68e-05
VAMP8	1.92404	4.31e-06	5.69e-05
MZT2B	2.23213	4.35e-06	5.74e-05
NUP98	-1.49098	4.35e-06	5.74e-05
BRPF3	-1.90102	4.39e-06	5.78e-05
MAP3K5	-1.67476	4.41e-06	5.8e-05
MCEMP1	1.64257	4.41e-06	5.81e-05
LRRC8A	-1.59913	4.45e-06	5.85e-05
CHST15	-1.4367	4.45e-06	5.85e-05
FBP1	1.3438	4.47e-06	5.87e-05
AGPAT2	1.29212	4.5e-06	5.9e-05
LIX1L-AS1	1.76278	4.51e-06	5.91e-05
NDUFS3	1.63653	4.52e-06	5.92e-05
CLTB	1.52882	4.55e-06	5.95e-05
RPL39P3	3.43334	4.6e-06	6.01e-05
EDF1	2.1806	4.61e-06	6.03e-05
RHBDF2	-1.87235	4.63e-06	6.04e-05
TNFAIP2	-1.34123	4.66e-06	6.07e-05
PHF8	-2.12014	4.67e-06	6.08e-05
LAMTOR4	2.02913	4.68e-06	6.08e-05
ZFP36L1	-1.76958	4.68e-06	6.08e-05
LINC00892	2.41082	4.71e-06	6.12e-05
SPRED2	-1.79153	4.73e-06	6.14e-05
USP40	-2.64872	4.75e-06	6.16e-05
TYMSOS	2.86924	4.76e-06	6.17e-05
NLRP1	-2.35196	4.83e-06	6.25e-05
TXLNA	-1.4403	4.85e-06	6.27e-05
DDT	2.33911	4.89e-06	6.33e-05
SEL1L3	-2.78389	4.94e-06	6.38e-05
CNNM4	-2.24708	4.95e-06	6.39e-05
KPNA2	1.45086	4.98e-06	6.42e-05
S1PR4	3.10123	5e-06	6.45e-05
ELK3	-1.53573	5.05e-06	6.5e-05
ZSWIM4	-2.00342	5.06e-06	6.51e-05
PMAIP1	1.82751	5.07e-06	6.52e-05
AC008937.2	-3.2445	5.09e-06	6.53e-05
ANAPC15	1.86169	5.15e-06	6.61e-05
ZDHHC5	-1.44547	5.22e-06	6.69e-05
CHMP2A	1.65011	5.21e-06	6.69e-05
DDTL	2.32616	5.22e-06	6.69e-05
OSM	1.60654	5.23e-06	6.69e-05
TTC37	-1.49771	5.28e-06	6.76e-05
EMC3	1.51659	5.31e-06	6.78e-05
UBA6	-1.4939	5.32e-06	6.78e-05
PRELID1	1.45541	5.38e-06	6.85e-05
HDAC7	-2.07439	5.37e-06	6.85e-05
NDUFAF1	1.75636	5.4e-06	6.88e-05
TPRKB	2.0905	5.44e-06	6.91e-05
CYTOR	2.96761	5.44e-06	6.91e-05
MRPL57	1.80545	5.44e-06	6.91e-05
MAP7D1	-1.41887	5.46e-06	6.92e-05
SRSF6	-1.61103	5.46e-06	6.92e-05
KIF1C	-1.79797	5.47e-06	6.93e-05
POLR1A	-2.01875	5.52e-06	6.98e-05
LRBA	-2.03917	5.52e-06	6.98e-05
PPP1CA	1.53433	5.52e-06	6.98e-05
TIFA	1.67924	5.53e-06	6.98e-05
SLFN5	-2.18755	5.54e-06	6.99e-05
CCDC88B	-1.4961	5.56e-06	7.01e-05
NINL	-4.14136	5.59e-06	7.04e-05
VPS8	-1.45703	5.6e-06	7.05e-05
CDAN1	-2.10782	5.61e-06	7.05e-05
LRSAM1	-1.96331	5.61e-06	7.06e-05
OSER1	1.42043	5.62e-06	7.06e-05
MTMR12	-1.68999	5.63e-06	7.07e-05
ATP6V0B	1.47567	5.67e-06	7.1e-05
RFC2	1.41597	5.66e-06	7.1e-05
SEMA4D	-1.33509	5.77e-06	7.22e-05
AKAP1	-1.92647	5.78e-06	7.23e-05
DHX38	-1.55164	5.81e-06	7.26e-05
ARHGAP26	-1.53923	5.82e-06	7.27e-05
SPNS3	1.523	5.84e-06	7.28e-05
AC114271.1	1.52051	5.86e-06	7.31e-05
RPL22L1	2.91255	5.88e-06	7.32e-05
SAT1	1.44593	5.88e-06	7.32e-05
STMP1	1.56945	5.93e-06	7.37e-05
NISCH	-1.49281	5.94e-06	7.38e-05
SEC16A	-1.40386	5.98e-06	7.43e-05
BRD1	-1.77544	6.06e-06	7.52e-05
DIAPH1	-1.40517	6.11e-06	7.57e-05
SLC18A2	1.49002	6.13e-06	7.59e-05
ZNF780A	-2.3508	6.15e-06	7.61e-05
KLHL15	-1.65475	6.17e-06	7.63e-05
TIMP1	1.63392	6.21e-06	7.67e-05
BCL7B	1.33988	6.28e-06	7.75e-05
SELENOS	1.53041	6.28e-06	7.75e-05
AC107959.1	-3.62722	6.33e-06	7.81e-05
ST6GAL1	-1.62668	6.4e-06	7.88e-05
RAP2C	1.38993	6.41e-06	7.89e-05
TAF1C	-2.60905	6.41e-06	7.89e-05
CD93	-2.02834	6.42e-06	7.9e-05
USP22	-1.38602	6.44e-06	7.92e-05
TAF11	1.58911	6.49e-06	7.97e-05
PLCG1	-2.75034	6.54e-06	8.02e-05
CD96	3.25641	6.57e-06	8.06e-05
AC009120.2	1.31734	6.59e-06	8.07e-05
DNAJC13	-1.59499	6.64e-06	8.12e-05
TATDN1	1.70421	6.66e-06	8.14e-05
RICTOR	-1.71875	6.68e-06	8.17e-05
GALNT6	-1.5216	6.7e-06	8.19e-05
MRPL22	1.65613	6.74e-06	8.23e-05
TIMM8B	2.00796	6.76e-06	8.24e-05
TMEM71	1.69842	6.83e-06	8.32e-05
CEP120	-1.66719	6.99e-06	8.51e-05
P2RY1	-2.67513	7.02e-06	8.54e-05
RBM8A	1.63015	7.15e-06	8.69e-05
STS	-1.9297	7.19e-06	8.73e-05
PF4V1	3.73364	7.25e-06	8.8e-05
SH3BGRL3	1.75387	7.29e-06	8.84e-05
AC026202.3	-2.1778	7.34e-06	8.9e-05
AHNAK	-2.20313	7.35e-06	8.9e-05
HDAC4	-2.07265	7.41e-06	8.95e-05
PAXX	2.32803	7.41e-06	8.95e-05
WASHC2A	-1.65666	7.41e-06	8.95e-05
SMYD2	1.35219	7.43e-06	8.97e-05
MFF	1.35774	7.43e-06	8.97e-05
RN7SL2	4.19088	7.52e-06	9.06e-05
UFC1	1.54277	7.52e-06	9.06e-05
NDUFS8	1.74499	7.53e-06	9.07e-05
PRR5L	1.3972	7.57e-06	9.1e-05
TTLL4	-1.62527	7.61e-06	9.14e-05
HMGN3	1.7178	7.61e-06	9.14e-05
POLR3K	1.80152	7.67e-06	9.2e-05
CCDC86	1.43995	7.85e-06	9.41e-05
EIF4G3	-1.53575	7.86e-06	9.42e-05
IQCD	2.25383	7.92e-06	9.48e-05
ZDHHC18	-1.7188	7.93e-06	9.49e-05
SIRPA	-1.28808	7.94e-06	9.5e-05
PLK1	1.60421	8.08e-06	9.65e-05
BAZ2A	-1.43987	8.09e-06	9.65e-05
TANGO6	-1.90119	8.11e-06	9.67e-05
TGFBRAP1	-1.5464	8.15e-06	9.71e-05
CDH1	-2.03026	8.32e-06	9.9e-05
SLC12A4	-1.81584	8.41e-06	0.000100019
PARK7	1.52273	8.43e-06	0.000100203
LINC00649	1.6098	8.47e-06	0.000100575
TBC1D12	-1.7832	8.48e-06	0.000100716
MND1	3.81228	8.5e-06	0.00010081
CASC3	-1.54153	8.53e-06	0.000101068
HIST1H4I	1.59611	8.61e-06	0.000101934
TMED8	-1.49161	8.62e-06	0.000102
ARL6IP6	1.38462	8.68e-06	0.000102447
MEF2C	-1.5372	8.67e-06	0.000102447
MED1	-1.72633	8.67e-06	0.000102447
ADCY3	-1.54472	8.69e-06	0.000102519
ADAM9	-1.46922	8.69e-06	0.000102519
AURKAIP1	1.81941	8.72e-06	0.000102752
EMC4	1.39637	8.73e-06	0.000102752
KAT2A	-2.30858	8.77e-06	0.000103186
MYBL2	1.64971	8.78e-06	0.000103239
BAD	1.75736	8.8e-06	0.00010335
UBQLN1	1.36757	8.82e-06	0.000103506
TAF12	1.53168	8.83e-06	0.000103553
LITAF	1.32328	8.83e-06	0.000103553
H3F3B	1.42217	8.9e-06	0.000104255
SYNJ1	-1.7292	8.93e-06	0.000104544
LPCAT1	-1.89794	8.94e-06	0.000104586
MTMR1	-1.64952	8.97e-06	0.000104883
CES2	-1.62753	9.09e-06	0.000106177
CYP1A1	3.11418	9.15e-06	0.00010681
SURF1	1.37558	9.21e-06	0.000107413
NPC2	1.50323	9.23e-06	0.000107544
TIMM17A	1.41708	9.27e-06	0.000107846
SRC	-1.71795	9.26e-06	0.000107846
ATP2B4	-1.80219	9.33e-06	0.000108467
TKT	1.23369	9.35e-06	0.000108619
THOC7	1.56629	9.43e-06	0.000109525
PTMA	2.05981	9.49e-06	0.000110147
FAM129B	-2.0648	9.55e-06	0.00011074
XYLT2	-2.63114	9.56e-06	0.000110775
CTDP1	-1.51038	9.58e-06	0.000110912
HIKESHI	1.67878	9.61e-06	0.000111087
FAM96A	1.44861	9.61e-06	0.000111087
RNF113A	1.65781	9.66e-06	0.000111532
NOMO2	-1.90501	9.66e-06	0.000111532
JAK1	-1.28188	9.81e-06	0.000112988
SLC31A2	1.26603	9.81e-06	0.000112988
GLG1	-1.30198	9.8e-06	0.000112988
MPC2	1.61961	9.82e-06	0.00011306
PIP4K2B	-1.66742	9.87e-06	0.000113514
ZNF783	-2.53825	9.93e-06	0.000114118
VARS2	-2.86666	9.95e-06	0.000114217
TLR8	-1.61923	1e-05	0.000114759
KLHL21	-1.48498	1.01e-05	0.000115657
PXDN	-3.40544	1.01e-05	0.000115657
AL358790.1	1.995	1.01e-05	0.000115657
ARHGDIB	1.38622	1.01e-05	0.000115657
UBE2S	1.81679	1.01e-05	0.000115657
STK35	-1.80343	1.01e-05	0.000115677
SPCS1	1.50194	1.02e-05	0.000115902
AIF1	2.10747	1.02e-05	0.000115995
CACTIN	-2.31271	1.02e-05	0.000116052
MXD3	1.34433	1.03e-05	0.000116792
USP28	-1.66291	1.04e-05	0.000117836
PPIB	1.50543	1.04e-05	0.000118676
SCCPDH	1.24848	1.05e-05	0.000118988
SARM1	-3.01428	1.05e-05	0.000119751
EIF2AK3	-1.97021	1.06e-05	0.000119861
DDX60L	-1.55418	1.06e-05	0.000119861
VIRMA	-1.46451	1.06e-05	0.000119861
IBTK	-1.61634	1.06e-05	0.000119993
UBAP2L	-1.35191	1.06e-05	0.000120132
BAX	1.55555	1.07e-05	0.0001206
TNFAIP6	1.61581	1.07e-05	0.000120816
PLEKHG4	-4.45306	1.08e-05	0.000121769
MRPL47	1.58103	1.08e-05	0.000121888
PCAT7	1.31139	1.08e-05	0.000122
RPL4	1.37482	1.09e-05	0.000122928
NIFK	1.4731	1.09e-05	0.000123133
KANSL1-AS1	2.36894	1.1e-05	0.000123459
ESD	1.36444	1.1e-05	0.000123739
ZNF629	-1.79841	1.1e-05	0.000123876
SLC50A1	1.4954	1.11e-05	0.00012453
MAP3K4	-1.80193	1.12e-05	0.000125186
PSMA4	1.3929	1.12e-05	0.000125393
LAMB3	-4.0521	1.12e-05	0.00012579
TMEM160	2.33027	1.13e-05	0.00012703
ARHGAP15	1.40379	1.16e-05	0.000129989
RBM15B	-1.39988	1.17e-05	0.000130472
SLC35D1	-1.48414	1.17e-05	0.000130609
SKP1	1.43203	1.17e-05	0.000130837
LRPPRC	-1.39234	1.18e-05	0.000132077
OSTF1	1.33175	1.19e-05	0.000132541
2-Mar.1	1.28806	1.2e-05	0.000133455
CRYBG3	-2.40118	1.21e-05	0.000134211
AC097493.4	2.83614	1.21e-05	0.000134407
WWC2	-1.51188	1.21e-05	0.000134407
POLRMT	-1.70906	1.21e-05	0.000134507
DRAP1	2.10315	1.24e-05	0.000137152
SH3RF3	-3.01007	1.24e-05	0.00013719
IPO8	-1.57795	1.24e-05	0.000137625
PI4KA	-1.40351	1.24e-05	0.000137743
UBXN11	1.58573	1.25e-05	0.000138427
EMC7	1.37888	1.25e-05	0.000138427
DENND2D	-2.14184	1.27e-05	0.000140241
FAM208B	-1.72525	1.29e-05	0.000142823
CCL20	1.58578	1.3e-05	0.000143165
MCRIP2	1.57567	1.3e-05	0.000143165
GADD45A	1.72282	1.3e-05	0.000143242
COX14	2.16946	1.3e-05	0.000143345
YPEL3	1.46721	1.3e-05	0.000143446
NDUFS7	1.66361	1.3e-05	0.000143467
S100A12	2.46709	1.31e-05	0.000143473
HECTD1	-1.35138	1.31e-05	0.000143473
SEC61A1	-1.31578	1.31e-05	0.000143648
IREB2	-1.43947	1.31e-05	0.000144077
SLAMF7	-2.04509	1.32e-05	0.000144343
PRDX6	1.33886	1.32e-05	0.000144659
PFDN1	1.30957	1.32e-05	0.000144739
PPIP5K1	-2.69875	1.33e-05	0.000145256
PCBP1-AS1	1.41023	1.33e-05	0.000145327
AP1G1	-1.52034	1.33e-05	0.000145327
SLC12A7	-2.4856	1.34e-05	0.00014598
ZKSCAN5	-1.86522	1.34e-05	0.000146369
VPS13B	-1.51555	1.35e-05	0.000146764
GOLGA8A	-2.4505	1.35e-05	0.000146764
UTP20	-2.78324	1.35e-05	0.000146764
ANGEL1	-1.67682	1.35e-05	0.000146764
IFI30	2.07468	1.35e-05	0.000146995
ATP5F1C	1.32153	1.36e-05	0.000147894
KDM6A	-1.54826	1.36e-05	0.000148016
PRL	2.02051	1.37e-05	0.000148368
CAMTA1	1.8671	1.37e-05	0.000148638
SYCP3	1.44399	1.37e-05	0.000148638
AC068789.1	-2.62486	1.37e-05	0.000148873
CLTCL1	-2.6223	1.39e-05	0.000149961
JAGN1	1.42861	1.4e-05	0.000151428
RBP7	1.91666	1.41e-05	0.000152381
BUD31	1.54169	1.41e-05	0.000152381
SH2B3	-1.51723	1.41e-05	0.000152381
PCBP1	1.46357	1.42e-05	0.000152919
COLGALT1	-1.3732	1.42e-05	0.000153013
RPL22	1.76411	1.43e-05	0.000153605
KATNA1	1.44298	1.43e-05	0.000153924
HHEX	1.291	1.44e-05	0.000154728
SNRPD2	2.0802	1.44e-05	0.000154728
CCR5	-1.8945	1.44e-05	0.000155076
VPS13D	-1.63549	1.45e-05	0.000155662
ZNF558	-2.70397	1.46e-05	0.000156119
TYMP	1.38567	1.46e-05	0.000156424
ATP8B2	-2.64105	1.47e-05	0.000157699
DYNLL1	1.73898	1.48e-05	0.000158624
BPI	1.62969	1.48e-05	0.000158624
CROCC	-3.23703	1.49e-05	0.000159223
AL354740.1	-1.38774	1.51e-05	0.000161235
PSMB6	1.5441	1.52e-05	0.000162039
NDFIP2	1.29135	1.53e-05	0.000163325
CCL5	2.04478	1.54e-05	0.000164255
MT-CO2	1.80833	1.55e-05	0.000164803
PSME2	1.63338	1.55e-05	0.000164916
SERP1	1.29379	1.55e-05	0.000165374
TMEM50A	1.28165	1.57e-05	0.000166796
ENY2	1.80639	1.58e-05	0.000167736
AP2B1	-1.46665	1.58e-05	0.000167736
SLC25A53	2.33144	1.58e-05	0.000167765
PCM1	-1.33976	1.58e-05	0.000167765
DNAJC17	1.57294	1.59e-05	0.000167998
AC007342.3	1.94498	1.59e-05	0.000168348
H3F3AP4	1.92406	1.59e-05	0.00016841
RPL15	1.39302	1.59e-05	0.00016841
AC110079.1	-2.87752	1.59e-05	0.00016841
ARL4C	1.81579	1.61e-05	0.000170346
ACOT7	2.00778	1.62e-05	0.0001706
MZT1	1.59654	1.62e-05	0.0001706
YTHDC2	-1.64899	1.63e-05	0.000171392
SUN2	-1.24802	1.65e-05	0.000173381
BAG1	1.36897	1.65e-05	0.000174135
C4orf46	1.41734	1.66e-05	0.000175165
ST20-AS1	1.66028	1.68e-05	0.000176965
FAN1	-2.06293	1.7e-05	0.000178501
AHI1	1.87777	1.71e-05	0.000179155
VASH1	-1.32749	1.71e-05	0.00017926
MED21	1.41013	1.71e-05	0.000179371
LINC01943	2.59753	1.72e-05	0.000180002
TMEM251	1.54905	1.73e-05	0.000180822
HELZ	-1.36161	1.74e-05	0.000182351
ERGIC3	1.2667	1.74e-05	0.000182351
OPLAH	-2.97615	1.75e-05	0.00018253
PSMB10	2.28962	1.75e-05	0.000182676
C11orf58	1.33732	1.77e-05	0.000184349
AGO4	-1.42463	1.77e-05	0.000184485
VAV2	-2.85296	1.78e-05	0.000185176
MYB	1.23766	1.78e-05	0.000185363
CWC15	1.65032	1.79e-05	0.000186107
SSR4	2.0209	1.81e-05	0.000188185
NOMO1	-1.58197	1.81e-05	0.000188185
BMPR2	-1.47493	1.81e-05	0.000188248
TMCO1	1.28968	1.81e-05	0.000188421
RHEB	1.40509	1.82e-05	0.00018921
LINC02267	7.55001	1.83e-05	0.000189352
HNRNPAB	1.2878	1.84e-05	0.000190881
CREBZF	-1.61284	1.84e-05	0.000190881
AC000068.2	1.58883	1.85e-05	0.000191618
DPY30	1.6206	1.86e-05	0.000192181
RSRP1	1.4292	1.86e-05	0.000192733
EIF2S2	1.52245	1.87e-05	0.000193201
OTUD4	-1.53288	1.88e-05	0.000194294
IRGQ	-1.83126	1.89e-05	0.000194682
FTO	-1.55746	1.89e-05	0.000194992
PLEKHF1	1.41155	1.89e-05	0.000194992
WASHC5	-1.5694	1.9e-05	0.000195126
ANAPC11	2.01549	1.9e-05	0.000195565
BANF1	1.68177	1.92e-05	0.000197134
HDAC5	-1.37275	1.93e-05	0.000197828
C11orf74	-4.64776	1.93e-05	0.000197952
ARID1B	-1.39648	1.95e-05	0.000200435
FBXO41	-3.97755	1.97e-05	0.000201559
ZBTB40	-1.65834	1.99e-05	0.000203755
MEF2A	-1.35618	2e-05	0.00020451
MICAL2	-2.11826	2.01e-05	0.000205387
C12orf57	2.22281	2.01e-05	0.000205724
KIAA1147	-1.33591	2.01e-05	0.000205932
CC2D1B	-2.20074	2.02e-05	0.000206177
KANSL3	-1.4451	2.02e-05	0.000206188
IFITM3	2.54574	2.02e-05	0.000206188
AC098613.1	1.94863	2.03e-05	0.000207354
GTF2H5	1.91601	2.04e-05	0.000207938
SMCR8	-1.70322	2.05e-05	0.000208536
AL157938.2	-2.65896	2.05e-05	0.000208796
NBPF12	-2.04079	2.06e-05	0.000209029
AC096536.3	-2.49452	2.06e-05	0.000209176
SKA2	1.63227	2.07e-05	0.000210733
PARP12	-1.7537	2.1e-05	0.000212823
RPS3AP6	2.16685	2.11e-05	0.000213749
MTIF3	1.45675	2.12e-05	0.00021514
GABRE	-1.31728	2.13e-05	0.000215529
IDH3G	1.31873	2.13e-05	0.000215589
MEAF6	1.32214	2.13e-05	0.000215603
UBXN1	1.53944	2.13e-05	0.000215603
SGPL1	-1.44112	2.13e-05	0.000215603
PSMD8	1.45134	2.14e-05	0.000215603
ATP6V1F	1.75519	2.14e-05	0.000215738
MIR22HG	1.73663	2.15e-05	0.000216637
C1orf174	1.312	2.15e-05	0.000216943
FAM208A	-1.46779	2.15e-05	0.000216943
ZNHIT3	1.52829	2.16e-05	0.000217691
TMEM147	1.46703	2.16e-05	0.000217691
ATXN10	1.2378	2.17e-05	0.000218622
MKL2	-1.90904	2.19e-05	0.0002203
CHPF	-1.98773	2.25e-05	0.00022594
RPTOR	-2.43253	2.26e-05	0.000226609
CENPK	1.7095	2.26e-05	0.000226876
ITM2B	1.18356	2.26e-05	0.000226876
HERC1	-1.51292	2.28e-05	0.000228585
SMDT1	1.81192	2.3e-05	0.000230408
KHSRP	-1.95205	2.31e-05	0.000231482
ZNF518B	-1.52931	2.32e-05	0.000232386
IFI27L1	2.7314	2.33e-05	0.000232658
SRRM2	-1.40215	2.34e-05	0.000233317
FOXRED2	-2.29809	2.34e-05	0.000233411
MTSS1	-1.56161	2.38e-05	0.000237104
SUPT4H1	1.33431	2.38e-05	0.000237261
SLPI	4.11801	2.39e-05	0.000238403
SLC20A1	-1.39749	2.4e-05	0.000239164
SPAG5-AS1	-1.73489	2.41e-05	0.000239216
ADRM1	1.4358	2.41e-05	0.000239476
PIGH	1.31826	2.42e-05	0.000240009
POFUT1	-1.37594	2.43e-05	0.000240935
YPEL5	1.22843	2.43e-05	0.000241109
NCR3LG1	-2.27049	2.44e-05	0.000241942
SCAF8	-1.75449	2.44e-05	0.000242115
SBF2	-1.54087	2.46e-05	0.000243192
CCDC73	1.44042	2.51e-05	0.000248122
MLXIP	-1.34408	2.52e-05	0.000248772
CABLES1	-1.58531	2.52e-05	0.000248772
TMEM14C	1.42223	2.53e-05	0.000249703
ATP5MC1	1.80683	2.53e-05	0.000249703
GTPBP1	-1.32642	2.54e-05	0.000250482
HECTD3	-1.78251	2.54e-05	0.000250545
PPIA	1.61076	2.57e-05	0.000253158
LDLR	-1.30627	2.57e-05	0.000253158
YAF2	1.74104	2.58e-05	0.000253735
COMMD1	1.99371	2.58e-05	0.000253863
TECPR2	-2.04816	2.59e-05	0.00025448
AC109322.1	1.60786	2.6e-05	0.000254939
SLIRP	2.0552	2.6e-05	0.000255135
WWP2	-1.28669	2.6e-05	0.000255227
ABRACL	1.72826	2.61e-05	0.000255647
NBAS	-1.80969	2.62e-05	0.000256747
C10orf128	1.43943	2.62e-05	0.000256747
MRPS23	1.44558	2.63e-05	0.000256747
IMPA2	1.30585	2.62e-05	0.000256747
RHOU	-2.24902	2.63e-05	0.000257184
FKBP2	2.12488	2.65e-05	0.000258618
HMGN1	1.27177	2.66e-05	0.000259189
H6PD	-1.25516	2.69e-05	0.000262642
ARHGAP19	-1.5343	2.69e-05	0.000262642
TPM1	1.46858	2.7e-05	0.000263369
ZNF710	-1.50675	2.73e-05	0.000265607
UHMK1	-1.39262	2.73e-05	0.000265842
RASD1	4.66484	2.74e-05	0.000266535
SLC27A1	-1.69828	2.74e-05	0.000266535
RPS6KC1	-1.65938	2.75e-05	0.00026696
BLOC1S2	1.3495	2.76e-05	0.000267744
NOP16	1.44368	2.79e-05	0.000270386
MRPL21	1.89524	2.79e-05	0.000270564
RECQL5	-2.07785	2.79e-05	0.000270564
2021-03-01	1.50658	2.8e-05	0.000270854
ATXN2L	-1.60648	2.8e-05	0.0002713
LSM5	1.85948	2.81e-05	0.000271933
HPCA	4.35514	2.81e-05	0.000271933
RNF38	-1.45681	2.85e-05	0.000274846
THAP1	1.46388	2.9e-05	0.000279986
MT-TW	2.43496	2.92e-05	0.000282002
LURAP1L	1.72031	2.94e-05	0.000282886
LYL1	1.62655	2.93e-05	0.000282886
TXNDC12	1.23641	2.94e-05	0.000283449
CMTM8	2.07007	2.94e-05	0.000283449
DYNLT1	1.6268	2.96e-05	0.000284602
MPC1	1.63705	2.97e-05	0.00028568
FAAP24	1.90316	2.99e-05	0.000287265
MGA	-1.43619	2.99e-05	0.000287356
RGS19	1.18194	3e-05	0.000287731
LYAR	1.57659	3.01e-05	0.000288532
TOR1A	1.18017	3.02e-05	0.000289116
MPO	2.11023	3.03e-05	0.000290661
GPNMB	-1.78343	3.05e-05	0.000291529
WBP4	1.92816	3.08e-05	0.000294691
TTC1	1.27265	3.09e-05	0.000295044
BAP1	-1.44832	3.09e-05	0.000295258
NAXE	1.33517	3.11e-05	0.000296625
MTHFD1	-1.56956	3.11e-05	0.000296625
EXOC7	-1.3021	3.11e-05	0.000296625
MELK	1.81645	3.11e-05	0.000296721
TMEM223	1.33792	3.15e-05	0.000299652
VIM	1.23372	3.15e-05	0.00029969
GALC	-1.35458	3.15e-05	0.00029969
MIEF1	-1.46616	3.15e-05	0.000299917
IRX6	2.19508	3.17e-05	0.00030103
CALM2	1.29953	3.17e-05	0.000301482
CYB561D1	-1.54783	3.18e-05	0.000301599
MRPL36	1.91307	3.18e-05	0.0003018
SLMAP	-1.36273	3.19e-05	0.000302335
EIF4G2	-1.28543	3.22e-05	0.000305482
PGLYRP2	5.12652	3.24e-05	0.000306511
CD58	1.27211	3.25e-05	0.000306956
WASHC2C	-1.47012	3.24e-05	0.000306956
TMEM173	1.30624	3.25e-05	0.000306991
UFD1	1.47162	3.25e-05	0.000306991
EAF2	1.79538	3.25e-05	0.000307257
PPIH	1.92267	3.29e-05	0.000310903
ZNF683	6.59941	3.3e-05	0.00031108
LAMB2	-2.55547	3.34e-05	0.000314386
NLRP12	-1.43316	3.35e-05	0.000315319
CTC1	-1.83217	3.36e-05	0.000315831
SRI	1.36233	3.36e-05	0.000316017
ICE1	-1.61617	3.37e-05	0.000317112
TBC1D2B	-1.4134	3.37e-05	0.000317112
HEATR6	-1.54066	3.39e-05	0.000318017
RAC1P2	1.7904	3.4e-05	0.000319356
DDIT4L	-1.52285	3.41e-05	0.000319356
IMMP1L	1.98478	3.41e-05	0.000319356
ZC3H3	-1.6157	3.43e-05	0.000320942
UBP1	-1.71996	3.45e-05	0.000322981
GYG1	1.26799	3.46e-05	0.000323646
MAGOH	1.75044	3.46e-05	0.000323791
CDCP1	-2.99743	3.46e-05	0.000323791
MED10	1.54792	3.48e-05	0.000324655
EXOSC4	1.57428	3.48e-05	0.000325124
TRAK2	-1.54471	3.49e-05	0.000325309
DENND5A	-1.21757	3.49e-05	0.000325549
C19orf70	2.13554	3.5e-05	0.000325719
CCNK	2.13402	3.5e-05	0.000326107
SLC9A6	-1.49186	3.52e-05	0.000327615
PIK3CG	-1.31043	3.59e-05	0.000333515
SAMD4B	-1.66462	3.59e-05	0.000333515
DDRGK1	1.2919	3.59e-05	0.000333542
HIST1H2BK	1.31691	3.6e-05	0.000334167
LARS	-1.28267	3.61e-05	0.000335182
ELK1	-1.76251	3.64e-05	0.000338076
FBXW11	-1.40833	3.66e-05	0.000339457
SPAG7	1.41491	3.67e-05	0.000340005
EOGT	-2.08483	3.7e-05	0.000342658
PUS7	-2.33679	3.72e-05	0.000344337
PLXNA2	-1.36657	3.74e-05	0.000346078
ADA2	-1.83891	3.75e-05	0.00034676
AL121985.1	1.48744	3.76e-05	0.000347221
WDFY1	-1.37287	3.78e-05	0.000348367
ARL6IP5	1.16204	3.77e-05	0.000348367
IMPDH1P10	-2.1901	3.79e-05	0.000349541
PIN4	2.04194	3.8e-05	0.000349969
USP7	-1.26089	3.83e-05	0.000352353
ARPC5L	1.38729	3.84e-05	0.000353856
EIF3M	1.31052	3.86e-05	0.000355261
TRAPPC4	1.28703	3.86e-05	0.000355281
FLYWCH1	-1.71539	3.88e-05	0.000356532
AC112497.1	1.53644	3.9e-05	0.000357913
NOP53-AS1	3.16748	3.91e-05	0.000358947
DLG1	-1.55026	3.92e-05	0.000359901
ZNF664	-1.87599	3.93e-05	0.000360562
HPS5	-1.41419	3.94e-05	0.000361013
AP2A2	-1.89478	3.94e-05	0.000361141
HSD17B10	1.75876	3.95e-05	0.000361614
PPP1R26	-1.98401	3.96e-05	0.000362019
PTRHD1	2.0092	3.97e-05	0.000363124
PLEC	-1.28414	3.99e-05	0.000363853
WASHC3	1.47893	3.99e-05	0.000363853
FCGRT	1.18319	3.98e-05	0.000363853
ZNF736	-5.12229	3.99e-05	0.000364003
CARD19	1.60164	4.01e-05	0.000365121
MID1IP1	1.29232	4.02e-05	0.00036633
PSMB1	1.33218	4.06e-05	0.000369915
SPINT1	-1.29943	4.08e-05	0.000371633
AC037459.3	-1.50823	4.09e-05	0.00037218
ARFGAP1	-1.698	4.12e-05	0.000374819
PTGER4	-1.76972	4.15e-05	0.000377044
MRFAP1	1.26495	4.18e-05	0.0003799
RPAP1	-1.76453	4.19e-05	0.0003803
HDDC2	1.40761	4.2e-05	0.000381256
PTCD1	1.36879	4.22e-05	0.000382051
KIAA1468	-1.68591	4.31e-05	0.000390365
AC008750.4	1.5433	4.32e-05	0.000390718
IP6K1	-1.3535	4.35e-05	0.000393181
DBF4	1.3413	4.36e-05	0.000394267
SLC25A24	-1.26402	4.37e-05	0.000395225
QKI	-1.2639	4.38e-05	0.00039583
AL390957.1	1.42148	4.41e-05	0.000398308
KIF22	1.33063	4.42e-05	0.000398334
SLAMF8	-1.39755	4.44e-05	0.000400068
NRBF2	1.21284	4.46e-05	0.000402233
HAX1	1.30594	4.51e-05	0.000405674
EML4	-1.29116	4.51e-05	0.000405674
AL133415.1	1.17815	4.53e-05	0.000407098
SREK1IP1	2.01616	4.53e-05	0.000407271
ERH	1.5488	4.53e-05	0.000407271
TP53BP1	-1.37915	4.53e-05	0.000407271
AC004771.2	-3.91528	4.57e-05	0.000410003
AC003991.2	1.42026	4.58e-05	0.000411235
AP003774.4	2.84251	4.61e-05	0.000413127
ELOF1	1.82622	4.65e-05	0.000416332
YLPM1	-1.3326	4.66e-05	0.000417373
AD000864.1	2.5614	4.69e-05	0.000419417
BACE2	1.47695	4.69e-05	0.000419417
C1orf52	1.46936	4.71e-05	0.000420917
ZFP90	-1.77851	4.71e-05	0.00042112
GPRIN3	-1.66669	4.72e-05	0.00042121
ARHGAP17	-1.36007	4.72e-05	0.000421501
PSMD7	1.2586	4.73e-05	0.000421569
SLC30A1	-1.28094	4.73e-05	0.000421987
GNS	-1.28336	4.75e-05	0.000422794
NIPSNAP3A	1.34143	4.8e-05	0.000426838
SLC2A13	-1.79165	4.8e-05	0.000426838
XPO4	-1.56639	4.81e-05	0.000427541
SOD1	1.47127	4.85e-05	0.000431474
ABRAXAS1	1.61231	4.87e-05	0.000432934
ARPC2	1.20789	4.9e-05	0.000435429
NDUFAF3	1.4742	4.91e-05	0.000435429
TNIP1	-1.19494	4.91e-05	0.000435429
LINC00599	-2.64307	4.92e-05	0.000436343
RHOXF1P3	1.71163	4.94e-05	0.000437747
AC091133.1	1.45676	4.95e-05	0.000438548
IL27RA	-1.47786	4.97e-05	0.000439456
WFS1	-1.93762	4.97e-05	0.000439829
RECK	-1.53749	4.98e-05	0.000440092
IDE	-1.36484	4.99e-05	0.000440092
CCNDBP1	1.16612	4.98e-05	0.000440092
SPG7	-1.35955	4.99e-05	0.000440092
DUSP1	-1.51067	5.01e-05	0.000442201
C9orf40	1.58869	5.03e-05	0.000442437
AC024909.2	-1.41328	5.03e-05	0.000442437
RAB31	1.15845	5.02e-05	0.000442437
MT-CYB	1.51795	5.03e-05	0.000442437
ZNF142	-2.02784	5.08e-05	0.000447085
CCNA2	1.62218	5.1e-05	0.000448247
PCDHGC3	-2.32022	5.11e-05	0.000449193
TRAPPC6A	1.89015	5.12e-05	0.000449204
TP53I11	-1.22023	5.12e-05	0.000449309
ZNRD1	1.68256	5.13e-05	0.000449821
MMADHC	1.19311	5.13e-05	0.000450044
PIH1D1	1.43041	5.18e-05	0.000453534
DGCR8	-2.1937	5.19e-05	0.000454807
HAUS1	1.52444	5.21e-05	0.000456266
CIZ1	-1.54419	5.22e-05	0.000456818
FAM200B	1.70615	5.23e-05	0.000457605
MRPL13	1.38257	5.33e-05	0.000466081
PDE4A	-1.34856	5.36e-05	0.000467825
ECE1	-1.57543	5.38e-05	0.000469221
SNRPE	1.85898	5.38e-05	0.000469221
IFI27L2	2.55523	5.38e-05	0.000469221
NARF	1.17905	5.38e-05	0.000469221
HLA-C	1.27246	5.46e-05	0.000475539
ISG15	1.88285	5.47e-05	0.000475813
DENND4A	-1.59038	5.51e-05	0.000478902
UBR4	-1.35974	5.51e-05	0.000478914
LTN1	-1.39385	5.52e-05	0.000479744
CENPA	1.99041	5.53e-05	0.000480289
ATXN7L3B	-1.403	5.55e-05	0.000481743
STEAP3-AS1	-3.84216	5.59e-05	0.000484849
BMP2K	-1.26451	5.6e-05	0.00048577
RNASEL	-1.57848	5.63e-05	0.000487958
GDPGP1	1.77926	5.63e-05	0.000487958
CD48	1.36487	5.64e-05	0.000488225
SLAMF1	4.51324	5.66e-05	0.000489274
MTFR2	1.83241	5.67e-05	0.000490062
EIF4EBP1	1.66697	5.67e-05	0.000490062
CGAS	1.32625	5.77e-05	0.000498578
CD36	-1.61726	5.79e-05	0.000500169
GOLGB1	-1.3444	5.8e-05	0.000500494
OGT	-1.29661	5.8e-05	0.000500494
PPP1R7	1.34887	5.81e-05	0.000500692
CRY2	-1.66135	5.81e-05	0.000500692
KREMEN1	-2.42326	5.85e-05	0.000503974
LAMTOR5-AS1	1.50759	5.86e-05	0.000504096
PSMD10	1.17947	5.88e-05	0.000505698
AC126696.2	-2.40271	5.9e-05	0.00050742
SIL1	1.26456	5.94e-05	0.000510209
STXBP5	-1.27896	5.95e-05	0.000510969
MALAT1	1.77543	6e-05	0.000514788
MRPL27	1.75397	6e-05	0.000514928
C18orf21	1.89745	6.02e-05	0.000515639
C8orf59	2.00946	6.07e-05	0.000519815
C2CD5	-1.53347	6.08e-05	0.000520373
ZNF451	-1.4158	6.09e-05	0.000521306
FOXJ2	-1.35509	6.11e-05	0.000522269
DEPDC1B	1.82385	6.13e-05	0.000523847
DNAJC9	1.27778	6.13e-05	0.000523847
ZKSCAN2	-1.99993	6.14e-05	0.000523912
ALS2	-1.51389	6.18e-05	0.000527612
ARSB	-1.24414	6.19e-05	0.000527612
PLGRKT	1.60424	6.2e-05	0.000528498
USP5	-1.3691	6.21e-05	0.000529048
RGL2	-1.54241	6.21e-05	0.00052929
DNAJA2	1.17385	6.23e-05	0.000530233
AC023055.1	1.54154	6.24e-05	0.000530596
LASP1	-1.16814	6.24e-05	0.000530596
AL671883.2	1.23187	6.27e-05	0.000533061
CLEC5A	-1.17343	6.3e-05	0.000535506
PLEKHM2	-1.27153	6.32e-05	0.00053619
PTPRG	-3.82073	6.33e-05	0.000537156
TREML2	-2.12252	6.36e-05	0.000539121
FUK	-2.2684	6.38e-05	0.000540736
UBE2L3	1.20086	6.39e-05	0.000541097
FEM1B	-1.49979	6.4e-05	0.000541567
C5orf51	-1.51288	6.41e-05	0.000542774
SLC12A9	-1.86262	6.43e-05	0.000543538
RBM3	1.2117	6.48e-05	0.000547893
ABCE1	-1.35999	6.51e-05	0.000550206
ATP10D	-1.86861	6.52e-05	0.000550283
MANF	1.64846	6.58e-05	0.00055512
SDHB	1.21877	6.6e-05	0.000556354
TBC1D1	-1.3272	6.63e-05	0.00055926
VSTM1	1.44601	6.64e-05	0.000559495
SNRPGP10	2.55754	6.65e-05	0.000559903
HERC2P2	-4.10465	6.65e-05	0.000559903
LAPTM4B	1.16249	6.67e-05	0.000560716
POLB	1.42003	6.69e-05	0.000562132
RARA-AS1	1.78556	6.7e-05	0.000562828
ARHGAP35	-1.76637	6.74e-05	0.000566335
ACOT11	-1.49709	6.79e-05	0.000569679
UBR2	-1.22748	6.81e-05	0.000571779
ICK	-1.73108	6.84e-05	0.00057366
ITGA4	-1.54073	6.85e-05	0.000574352
C4orf48	2.67955	6.88e-05	0.000576292
ATG101	1.26278	6.9e-05	0.000577882
GTF3C6	1.38431	6.94e-05	0.000580698
E2F5	2.09473	6.95e-05	0.00058127
EPB41L3	-1.26846	6.95e-05	0.00058127
AC011472.2	2.27515	7.03e-05	0.000587213
ETFA	1.35206	7.05e-05	0.000589016
ZNHIT1	1.83483	7.06e-05	0.000589443
HLA-B	1.19855	7.07e-05	0.000589476
CHMP5	1.2255	7.08e-05	0.000589476
CMKLR1	-2.55912	7.08e-05	0.000589476
ST20	2.14412	7.07e-05	0.000589476
PRRC2B	-1.24926	7.09e-05	0.000589992
TBC1D4	-1.92132	7.1e-05	0.000590934
SBDS	1.25674	7.15e-05	0.00059366
GTF3A	1.21537	7.14e-05	0.00059366
NPIPB4	-6.83651	7.14e-05	0.00059366
AC066613.2	-1.94833	7.19e-05	0.000597101
MTMR10	-1.43034	7.21e-05	0.000597956
RANBP10	-1.86741	7.21e-05	0.000597956
CRKL	-1.24061	7.21e-05	0.000597956
AL031733.2	2.44721	7.29e-05	0.000604086
MOV10	-1.73299	7.3e-05	0.000604503
ATF1	1.28706	7.33e-05	0.00060645
PDE8A	-1.88562	7.33e-05	0.000606571
PEX2	1.18669	7.4e-05	0.000611746
SSH1	-1.24962	7.44e-05	0.000614409
PRPS1	1.30293	7.45e-05	0.000615633
AC005329.3	2.12262	7.47e-05	0.000616716
HCAR2	2.17185	7.48e-05	0.000617162
LINC01023	3.07353	7.5e-05	0.000618786
CSRNP2	-1.46602	7.51e-05	0.000618807
TSG101	1.12709	7.52e-05	0.000619708
ARAP2	-1.50005	7.54e-05	0.000620483
CHCHD2	1.51132	7.56e-05	0.00062189
UNC45A	-1.29388	7.58e-05	0.000623759
ATP6V0D1	1.12751	7.59e-05	0.00062387
FAM177A1	1.29194	7.61e-05	0.000625159
JAG1	-1.79034	7.65e-05	0.00062788
GPD1L	-1.60192	7.67e-05	0.000628937
SLBP	1.21116	7.67e-05	0.000628937
MRPL50	1.35515	7.67e-05	0.000628937
NAT10	-1.5924	7.69e-05	0.000630482
TST	1.5296	7.7e-05	0.00063062
HIST1H1B	2.98944	7.73e-05	0.000632584
ASCC1	1.28696	7.75e-05	0.000634503
ABCB9	1.27339	7.77e-05	0.000635207
TGM2	-1.56676	7.78e-05	0.000635943
ZC3H15	1.25722	7.79e-05	0.000636399
EFCAB14	-1.23207	7.81e-05	0.00063754
PRKRA	1.27099	7.81e-05	0.00063754
DNAJC8	1.18617	7.89e-05	0.000643714
FAM168B	-1.2294	7.92e-05	0.000645947
AC011405.1	1.34968	7.97e-05	0.000649678
ENTPD6	-1.50733	7.98e-05	0.000649688
MSRB2	2.01591	8e-05	0.000651045
FAM160B1	-1.51174	8e-05	0.000651045
FAM89A	1.25927	8.05e-05	0.000654311
MMP14	-1.73956	8.05e-05	0.000654311
GTPBP8	1.47954	8.07e-05	0.000655569
ADK	1.21055	8.12e-05	0.00065955
CCR1	-1.34462	8.15e-05	0.000661303
AC097534.2	3.3536	8.16e-05	0.00066195
EXOSC8	1.37794	8.23e-05	0.000667533
MT-ND2	1.45327	8.24e-05	0.000667939
TMEM208	1.309	8.25e-05	0.000667959
FAM91A1	-1.33093	8.28e-05	0.000670094
TROAP	1.84965	8.31e-05	0.000672533
PAXBP1	-1.339	8.32e-05	0.00067299
HMMR	1.82879	8.34e-05	0.000673849
ATP9B	-1.51127	8.34e-05	0.000673849
STIM1	-1.27991	8.36e-05	0.000674668
SNN	-1.31514	8.37e-05	0.000675083
YWHAH	1.1226	8.37e-05	0.000675083
DNAJB6	1.16357	8.39e-05	0.000676588
PCDHGB7	-3.33144	8.42e-05	0.000678677
CD70	1.73793	8.43e-05	0.000678761
RALGAPA1	-1.88601	8.47e-05	0.000681646
CCDC167	2.1936	8.55e-05	0.000687538
RAB5B	-1.27549	8.63e-05	0.000693577
RHBDD2	1.12184	8.65e-05	0.00069482
SS18L2	1.47195	8.66e-05	0.000695887
S100P	3.7286	8.68e-05	0.000696474
TELO2	-1.70519	8.69e-05	0.000697156
VPS54	-1.47126	8.7e-05	0.000697507
ANKS1A	-1.62481	8.7e-05	0.000697507
ATP11C	-1.9423	8.73e-05	0.000699785
HEATR1	-1.2688	8.79e-05	0.000703713
HPRT1	1.34658	8.8e-05	0.000704423
LRP8	-2.67127	8.82e-05	0.000705359
H2AFJ	1.86849	8.87e-05	0.000708926
MAVS	-1.23857	8.88e-05	0.000709299
GTF2A2	1.37972	8.91e-05	0.000711513
COX5A	1.47099	8.91e-05	0.000711596
COMT	1.20697	8.92e-05	0.00071173
MAP4K4	-1.2478	8.93e-05	0.000712457
PFDN4	2.16259	8.95e-05	0.000713204
RAB11FIP1	-1.24803	8.99e-05	0.000716172
ARHGEF2	-1.3136	9.01e-05	0.000717007
AL606534.1	-2.83869	9.01e-05	0.000717007
RTTN	-2.22724	9.01e-05	0.000717007
GANAB	-1.34589	9.03e-05	0.000718424
FAM83G	-1.95078	9.08e-05	0.000721345
AC141586.3	-2.5055	9.08e-05	0.000721384
CHST2	-1.67238	9.17e-05	0.000728046
ZFYVE16	-1.37522	9.17e-05	0.000728046
FAM46A	1.25524	9.2e-05	0.000729927
TRPS1	-1.47222	9.24e-05	0.000732277
FEN1	1.26777	9.24e-05	0.000732308
LRP5	-1.86024	9.25e-05	0.000732853
TMEM126A	1.58527	9.27e-05	0.000733813
[truncated: 56,396 more rows]

## Sheet: Abeta_44iMG_GNE317vNT
	gene	log2FoldChange	pvalue	padj
ENSG00000135218	CD36	-3.95509	0	0
ENSG00000197093	GAL3ST4	-5.78571	2.03e-237	2.29e-233
ENSG00000168329	CX3CR1	-4.78848	1.22e-203	9.14e-200
ENSG00000174600	CMKLR1	-2.95333	8.58e-195	4.82e-191
ENSG00000095970	TREM2	-2.8914	8.08e-181	3.63e-177
ENSG00000163735	CXCL5	3.26758	9.54e-176	3.57e-172
ENSG00000118785	SPP1	-3.39056	5.29e-175	1.7e-171
ENSG00000141753	IGFBP4	-3.24277	2.47e-168	6.94e-165
ENSG00000100280	AP1B1	-3.16282	8.01e-165	2e-161
ENSG00000132386	SERPINF1	-2.91581	1.15e-148	2.59e-145
ENSG00000148516	ZEB1	2.65763	1.29e-148	2.65e-145
ENSG00000121966	CXCR4	2.80027	1.07e-147	2e-144
ENSG00000160307	S100B	-3.57412	1.14e-145	1.97e-142
ENSG00000163220	S100A9	-2.5838	2.1e-144	3.38e-141
ENSG00000173372	C1QA	-3.56632	5.5e-143	8.25e-140
ENSG00000128245	YWHAH	-2.52529	2.7e-142	3.79e-139
ENSG00000145358	DDIT4L	-2.81713	6.51e-135	8.61e-132
ENSG00000165457	FOLR2	-3.99004	1.67e-133	2.08e-130
ENSG00000169413	RNASE6	-3.05288	3.82e-132	4.52e-129
ENSG00000180573	HIST1H2AC	2.83639	6.8e-131	7.65e-128
ENSG00000139626	ITGB7	-3.89768	8.45e-131	9.04e-128
ENSG00000107798	LIPA	-2.31422	3.12e-130	3.18e-127
ENSG00000104918	RETN	-2.80553	3.85e-130	3.76e-127
ENSG00000111348	ARHGDIB	-2.10224	2.35e-128	2.2e-125
ENSG00000173369	C1QB	-3.21531	4.43e-126	3.98e-123
ENSG00000164733	CTSB	-2.18643	1.04e-124	8.95e-122
ENSG00000166428	PLD4	-3.7868	4.23e-123	3.53e-120
ENSG00000010327	STAB1	-2.80959	1.58e-121	1.27e-118
ENSG00000159189	C1QC	-3.12693	3.59e-120	2.78e-117
ENSG00000171659	GPR34	-2.2857	2.99e-117	2.24e-114
ENSG00000107719	PALD1	-2.63049	5.75e-116	4.17e-113
ENSG00000137491	SLCO2B1	-2.16449	4.11e-115	2.89e-112
ENSG00000119408	NEK6	-2.14341	4.94e-115	3.36e-112
ENSG00000142512	SIGLEC10	-2.31821	1.84e-114	1.22e-111
ENSG00000131401	NAPSB	-3.47289	3.22e-114	2.07e-111
ENSG00000282608	ADORA3	-2.5534	8.76e-113	5.47e-110
ENSG00000163106	HPGDS	-3.79621	9.71e-112	5.9e-109
ENSG00000138413	IDH1	-2.19053	3.79e-109	2.25e-106
ENSG00000184371	CSF1	-2.71071	2.9e-108	1.67e-105
ENSG00000171766	GATM	-2.79132	3.41e-107	1.92e-104
ENSG00000139572	GPR84	-3.24579	6.36e-107	3.49e-104
ENSG00000123338	NCKAP1L	-1.99972	1.21e-106	6.46e-104
ENSG00000166501	PRKCB	-2.42923	2.23e-106	1.14e-103
ENSG00000277632	CCL3	-2.7802	2.21e-106	1.14e-103
ENSG00000188060	RAB42	-2.66244	8.22e-105	4.1e-102
ENSG00000175567	UCP2	-2.16926	3.49e-103	1.71e-100
ENSG00000177575	CD163	-3.39849	1.47e-102	7.03e-100
ENSG00000134061	CD180	-2.60945	1.29e-101	6.02e-99
ENSG00000169429	CXCL8	2.21448	1.74e-100	7.96e-98
ENSG00000170017	ALCAM	-2.11169	6.85e-99	3.08e-96
ENSG00000100122	CRYBB1	-5.21608	5.69e-97	2.51e-94
ENSG00000088827	SIGLEC1	-3.83244	6.22e-97	2.69e-94
ENSG00000066294	CD84	-1.96915	7.26e-97	3.08e-94
ENSG00000002549	LAP3	-2.10964	3.79e-96	1.58e-93
ENSG00000130303	BST2	-2.44262	1.8e-95	7.34e-93
ENSG00000002587	HS3ST1	-2.84153	4.55e-95	1.83e-92
ENSG00000164124	TMEM144	-2.53916	9.11e-95	3.59e-92
ENSG00000180353	HCLS1	-1.96254	6.27e-94	2.43e-91
ENSG00000175899	A2M	-2.14069	3.7e-92	1.41e-89
ENSG00000143546	S100A8	-2.09324	2.9e-91	1.09e-88
ENSG00000108960	MMD	-2.12125	3.16e-91	1.16e-88
ENSG00000134072	CAMK1	-2.46572	5.89e-91	2.14e-88
ENSG00000184060	ADAP2	-2.11657	9.76e-91	3.48e-88
ENSG00000277089	AC243829.4	-2.74765	4.05e-90	1.42e-87
ENSG00000106799	TGFBR1	-2.22919	7.54e-90	2.61e-87
ENSG00000106366	SERPINE1	2.6161	5.69e-89	1.94e-86
ENSG00000102879	CORO1A	-2.43333	1.06e-88	3.55e-86
ENSG00000174080	CTSF	3.0551	2.26e-87	7.46e-85
ENSG00000150337	FCGR1A	-2.83981	2.31e-87	7.51e-85
ENSG00000184574	LPAR5	-2.51034	4.85e-87	1.56e-84
ENSG00000125730	C3	-2.01886	8.78e-87	2.78e-84
ENSG00000138449	SLC40A1	-2.07143	3.68e-86	1.15e-83
ENSG00000142875	PRKACB	2.51563	6.42e-86	1.98e-83
ENSG00000196743	GM2A	-2.20147	1.03e-85	3.13e-83
ENSG00000042493	CAPG	-1.86467	9.01e-85	2.7e-82
ENSG00000236120	AC110995.1	-3.70592	2.7e-84	7.99e-82
ENSG00000110077	MS4A6A	-2.90221	8.86e-84	2.59e-81
ENSG00000113369	ARRDC3	2.44341	9.68e-84	2.79e-81
ENSG00000171860	C3AR1	-1.99291	1.34e-83	3.82e-81
ENSG00000118523	CTGF	2.82238	2.89e-82	8.11e-80
ENSG00000154127	UBASH3B	-2.35049	8.89e-81	2.47e-78
ENSG00000255441	AC008750.2	-2.32943	5.76e-80	1.58e-77
ENSG00000081189	MEF2C	-2.12882	6.01e-80	1.63e-77
ENSG00000105889	STEAP1B	-4.18133	1.59e-79	4.25e-77
ENSG00000154589	LY96	-2.50167	1.54e-78	4.06e-76
ENSG00000122477	LRRC39	-3.25351	1.84e-78	4.8e-76
ENSG00000115594	IL1R1	3.88563	5.25e-78	1.36e-75
ENSG00000166033	HTRA1	-2.16377	6.95e-78	1.78e-75
ENSG00000118855	MFSD1	-1.75742	3.96e-77	1e-74
ENSG00000109971	HSPA8	-1.65624	2.62e-76	6.55e-74
ENSG00000123643	SLC36A1	-2.63365	1.08e-75	2.67e-73
ENSG00000178562	CD28	-5.47414	1.4e-75	3.43e-73
ENSG00000171631	P2RY6	-2.70105	1.69e-75	4.07e-73
ENSG00000051523	CYBA	-2.19452	2.89e-75	6.91e-73
ENSG00000227051	C14orf132	2.45617	8.64e-75	2.05e-72
ENSG00000149418	ST14	-1.94372	1.53e-74	3.59e-72
ENSG00000132965	ALOX5AP	-1.75995	4.13e-74	9.58e-72
ENSG00000109339	MAPK10	2.63657	1.28e-73	2.94e-71
ENSG00000137752	CASP1	-1.83604	1.74e-73	3.96e-71
ENSG00000106034	CPED1	-2.49429	4.04e-73	9.08e-71
ENSG00000167613	LAIR1	-1.76279	5.67e-73	1.26e-70
ENSG00000121933	TMIGD3	-2.11548	6.91e-73	1.52e-70
ENSG00000173198	CYSLTR1	-2.78138	8.84e-73	1.93e-70
ENSG00000108518	PFN1	-1.81965	1.38e-72	2.99e-70
ENSG00000258232	AC125611.3	-2.23902	2.41e-72	5.16e-70
ENSG00000164687	FABP5	-2.19415	3.81e-71	8.07e-69
ENSG00000118640	VAMP8	-1.77991	4.41e-71	9.27e-69
ENSG00000196126	HLA-DRB1	-2.25608	6.9e-71	1.44e-68
ENSG00000172201	ID4	1.99503	8.87e-71	1.83e-68
ENSG00000103522	IL21R	-2.9776	1.16e-70	2.36e-68
ENSG00000166523	CLEC4E	3.12407	1.22e-70	2.46e-68
ENSG00000158373	HIST1H2BD	3.46223	1.55e-70	3.11e-68
ENSG00000078124	ACER3	-1.9911	1.83e-70	3.63e-68
ENSG00000204472	AIF1	-2.37145	1.88e-70	3.7e-68
ENSG00000155629	PIK3AP1	-1.73784	4.67e-70	9.14e-68
ENSG00000273749	CYFIP1	-1.69554	6.82e-70	1.32e-67
ENSG00000113578	FGF1	3.2251	1.11e-69	2.13e-67
ENSG00000101347	SAMHD1	-1.75559	1.24e-69	2.37e-67
ENSG00000119950	MXI1	2.17066	1.27e-69	2.4e-67
ENSG00000104870	FCGRT	-1.9039	2.85e-69	5.34e-67
ENSG00000159720	ATP6V0D1	-1.61195	9.72e-69	1.81e-66
ENSG00000123416	TUBA1B	-1.8012	4.54e-68	8.36e-66
ENSG00000130309	COLGALT1	-1.62747	1.35e-66	2.47e-64
ENSG00000145687	SSBP2	2.07575	1.15e-65	2.09e-63
ENSG00000020633	RUNX3	-2.31795	1.19e-65	2.15e-63
ENSG00000135905	DOCK10	-1.892	1.41e-65	2.51e-63
ENSG00000100985	MMP9	-2.34012	1.62e-65	2.87e-63
ENSG00000136167	LCP1	-1.58947	1.8e-65	3.16e-63
ENSG00000019582	CD74	-2.12504	2.22e-65	3.86e-63
ENSG00000101000	PROCR	-1.76295	3.61e-65	6.24e-63
ENSG00000154518	ATP5MC3	-1.82906	5.96e-65	1.02e-62
ENSG00000135077	HAVCR2	-1.87617	6.76e-65	1.15e-62
ENSG00000155659	VSIG4	-1.91162	8.69e-65	1.47e-62
ENSG00000104368	PLAT	3.22371	1.21e-64	2.04e-62
ENSG00000183023	SLC8A1	-2.10763	2.05e-64	3.41e-62
ENSG00000272888	LINC01578	2.08079	5.2e-64	8.6e-62
ENSG00000095303	PTGS1	-1.83943	6.75e-64	1.11e-61
ENSG00000181104	F2R	2.04756	9.28e-64	1.51e-61
ENSG00000105270	CLIP3	2.15002	1.23e-63	2e-61
ENSG00000102144	PGK1	-1.52445	9.93e-63	1.6e-60
ENSG00000113552	GNPDA1	-1.72761	2.27e-62	3.62e-60
ENSG00000142552	RCN3	-2.91876	3.95e-62	6.25e-60
ENSG00000139651	ZNF740	-2.79872	9.67e-62	1.52e-59
ENSG00000107551	RASSF4	-1.47391	1.25e-61	1.95e-59
ENSG00000176749	CDK5R1	1.84111	1.93e-61	2.99e-59
ENSG00000144668	ITGA9	-2.77421	2.28e-61	3.51e-59
ENSG00000163453	IGFBP7	2.05575	4.19e-61	6.41e-59
ENSG00000172594	SMPDL3A	2.10525	6.56e-61	9.97e-59
ENSG00000104687	GSR	-1.63913	6.98e-61	1.05e-58
ENSG00000204482	LST1	-2.29666	1.44e-60	2.16e-58
ENSG00000245526	LINC00461	2.04745	8.2e-60	1.22e-57
ENSG00000235027	AC068580.3	-1.72926	8.97e-60	1.33e-57
ENSG00000108691	CCL2	-1.93539	2.49e-59	3.67e-57
ENSG00000119655	NPC2	-1.87751	3.14e-59	4.58e-57
ENSG00000123610	TNFAIP6	4.12198	3.91e-59	5.68e-57
ENSG00000167994	RAB3IL1	-2.83521	5.47e-59	7.89e-57
ENSG00000161955	TNFSF13	-2.88846	6.87e-59	9.83e-57
ENSG00000078237	TIGAR	-1.77013	7.06e-59	1e-56
ENSG00000259954	IL21R-AS1	-2.98374	7.3e-59	1.03e-56
ENSG00000143119	CD53	-1.50553	9.64e-59	1.35e-56
ENSG00000258017	AC011603.2	-1.79946	9.67e-59	1.35e-56
ENSG00000139970	RTN1	1.6114	1.16e-58	1.6e-56
ENSG00000136111	TBC1D4	-2.19402	1.38e-58	1.91e-56
ENSG00000101096	NFATC2	-2.47939	4.09e-58	5.61e-56
ENSG00000092068	SLC7A8	-1.95175	6.79e-58	9.25e-56
ENSG00000162374	ELAVL4	2.32789	6.9e-58	9.34e-56
ENSG00000100055	CYTH4	-2.01788	7.49e-58	1.01e-55
ENSG00000160255	ITGB2	-1.52446	1.42e-57	1.91e-55
ENSG00000203880	PCMTD2	1.88741	1.58e-57	2.1e-55
ENSG00000104043	ATP8B4	-2.51791	3.05e-57	4.04e-55
ENSG00000198502	HLA-DRB5	-2.13287	5.09e-57	6.69e-55
ENSG00000122122	SASH3	-1.63519	6.67e-57	8.72e-55
ENSG00000161929	SCIMP	-2.46489	6.71e-57	8.72e-55
ENSG00000107099	DOCK8	-1.48976	7e-57	9.05e-55
ENSG00000187688	TRPV2	-1.91105	7.07e-57	9.09e-55
ENSG00000136717	BIN1	-3.03499	7.86e-57	1e-54
ENSG00000121064	SCPEP1	-1.51124	1.47e-56	1.87e-54
ENSG00000196781	TLE1	1.8829	1.66e-56	2.09e-54
ENSG00000099282	TSPAN15	-2.07222	2.1e-56	2.64e-54
ENSG00000231389	HLA-DPA1	-1.84484	6.48e-56	8.09e-54
ENSG00000134853	PDGFRA	2.21578	6.75e-56	8.38e-54
ENSG00000258227	CLEC5A	-1.76813	6.9e-56	8.52e-54
ENSG00000128683	GAD1	2.27166	7.61e-56	9.35e-54
ENSG00000168785	TSPAN5	2.16547	8.93e-56	1.09e-53
ENSG00000105246	EBI3	-2.94673	1.08e-55	1.32e-53
ENSG00000198715	GLMP	-1.86493	1.66e-55	2.01e-53
ENSG00000274290	HIST1H2BE	4.26174	1.9e-55	2.28e-53
ENSG00000099204	ABLIM1	2.84746	3.64e-55	4.35e-53
ENSG00000134871	COL4A2	1.73467	7.02e-55	8.36e-53
ENSG00000149269	PAK1	-1.75858	7.23e-55	8.56e-53
ENSG00000105609	LILRB5	-2.53598	9.07e-55	1.07e-52
ENSG00000108639	SYNGR2	-1.70684	1.51e-54	1.77e-52
ENSG00000184076	UQCR10	-1.91109	1.84e-54	2.14e-52
ENSG00000129450	SIGLEC9	-1.82862	2.46e-54	2.85e-52
ENSG00000131016	AKAP12	2.39152	2.55e-54	2.94e-52
ENSG00000140443	IGF1R	2.03637	4.23e-54	4.85e-52
ENSG00000090530	P3H2	-2.93514	4.95e-54	5.66e-52
ENSG00000187498	COL4A1	1.92349	5.81e-54	6.6e-52
ENSG00000163755	HPS3	-1.82814	6.84e-54	7.72e-52
ENSG00000110092	CCND1	-2.16799	1.23e-53	1.39e-51
ENSG00000095585	BLNK	-3.248	2.54e-53	2.84e-51
ENSG00000142185	TRPM2	-1.9501	4.75e-53	5.29e-51
ENSG00000153132	CLGN	2.73622	1.02e-52	1.13e-50
ENSG00000108515	ENO3	-1.79859	1.99e-52	2.2e-50
ENSG00000101439	CST3	-2.23852	2.06e-52	2.26e-50
ENSG00000151490	PTPRO	-1.98307	2.51e-52	2.74e-50
ENSG00000131238	PPT1	-1.44774	4.19e-52	4.56e-50
ENSG00000129538	RNASE1	-5.13233	5.56e-52	6.01e-50
ENSG00000198814	GK	2.14958	1.27e-51	1.37e-49
ENSG00000261416	AC012645.3	-2.36002	1.76e-51	1.88e-49
ENSG00000133317	LGALS12	-3.45781	3.13e-51	3.34e-49
ENSG00000001036	FUCA2	-1.54633	3.27e-51	3.47e-49
ENSG00000128815	WDFY4	-1.74948	3.5e-51	3.7e-49
ENSG00000164691	TAGAP	-2.45212	3.83e-51	4.02e-49
ENSG00000156804	FBXO32	2.5402	5.94e-51	6.21e-49
ENSG00000112799	LY86	-1.99737	6.61e-51	6.88e-49
ENSG00000177675	CD163L1	-2.73739	8.49e-51	8.8e-49
ENSG00000149781	FERMT3	-1.7094	1.01e-50	1.04e-48
ENSG00000270164	LINC01480	-3.08551	1.09e-50	1.12e-48
ENSG00000254760	AC008750.1	-2.29672	1.27e-50	1.3e-48
ENSG00000148180	GSN	-1.44631	1.32e-50	1.34e-48
ENSG00000157303	SUSD3	-3.6399	2.69e-50	2.73e-48
ENSG00000173432	SAA1	-3.70157	5.07e-50	5.11e-48
ENSG00000152689	RASGRP3	-2.05777	8.33e-50	8.36e-48
ENSG00000123131	PRDX4	-1.74577	1.43e-49	1.43e-47
ENSG00000171488	LRRC8C	-1.80211	1.45e-49	1.44e-47
ENSG00000003056	M6PR	-1.36777	1.99e-49	1.97e-47
ENSG00000029559	IBSP	-3.05472	2.21e-49	2.18e-47
ENSG00000165152	TMEM246	3.36118	2.42e-49	2.38e-47
ENSG00000140749	IGSF6	-1.45695	2.72e-49	2.66e-47
ENSG00000162576	MXRA8	3.51162	2.74e-49	2.66e-47
ENSG00000167851	CD300A	-1.68342	2.96e-49	2.87e-47
ENSG00000261716	AC239868.1	4.13939	3.31e-49	3.2e-47
ENSG00000162511	LAPTM5	-1.48448	4.76e-49	4.57e-47
ENSG00000075624	ACTB	-1.60291	5.1e-49	4.88e-47
ENSG00000114026	OGG1	-1.64107	5.66e-49	5.4e-47
ENSG00000136868	SLC31A1	-1.53003	7.59e-49	7.2e-47
ENSG00000227507	LTB	-3.51741	1.13e-48	1.07e-46
ENSG00000196141	SPATS2L	-1.77498	1.32e-48	1.25e-46
ENSG00000185811	IKZF1	-2.14837	1.99e-48	1.87e-46
ENSG00000146386	ABRACL	-1.63016	2.47e-48	2.31e-46
ENSG00000184988	TMEM106A	-2.35894	2.49e-48	2.31e-46
ENSG00000110719	TCIRG1	-1.61326	2.94e-48	2.72e-46
ENSG00000135094	SDS	-2.06004	3.35e-48	3.09e-46
ENSG00000130203	APOE	-1.63523	9.12e-48	8.37e-46
ENSG00000179630	LACC1	-1.9563	9.56e-48	8.74e-46
ENSG00000143924	EML4	-1.48554	1.17e-47	1.07e-45
ENSG00000155926	SLA	-1.66736	1.75e-47	1.59e-45
ENSG00000100997	ABHD12	-1.33785	3.7e-47	3.34e-45
ENSG00000134333	LDHA	-1.54271	5.63e-47	5.07e-45
ENSG00000245105	A2M-AS1	-2.00397	5.92e-47	5.31e-45
ENSG00000137841	PLCB2	-1.91434	6.33e-47	5.65e-45
ENSG00000132639	SNAP25	2.25959	8.71e-47	7.74e-45
ENSG00000169385	RNASE2	-3.67714	9.53e-47	8.44e-45
ENSG00000138964	PARVG	-1.75047	1.84e-46	1.62e-44
ENSG00000160209	PDXK	-1.43926	1.92e-46	1.69e-44
ENSG00000115919	KYNU	1.63415	2.17e-46	1.89e-44
ENSG00000126970	ZC4H2	2.43154	2.48e-46	2.16e-44
ENSG00000085871	MGST2	-2.27667	3.31e-46	2.87e-44
ENSG00000158270	COLEC12	-1.54592	3.53e-46	3.05e-44
ENSG00000163823	CCR1	-2.56421	3.89e-46	3.36e-44
ENSG00000026297	RNASET2	-2.38116	4.31e-46	3.7e-44
ENSG00000165025	SYK	-1.68171	4.65e-46	3.98e-44
ENSG00000089820	ARHGAP4	-2.17017	1.08e-45	9.24e-44
ENSG00000196154	S100A4	-1.90477	1.62e-45	1.38e-43
ENSG00000104324	CPQ	-1.70378	1.64e-45	1.39e-43
ENSG00000158869	FCER1G	-1.59666	1.66e-45	1.4e-43
ENSG00000119866	BCL11A	1.75615	1.76e-45	1.48e-43
ENSG00000165449	SLC16A9	3.40196	1.97e-45	1.65e-43
ENSG00000169442	CD52	-1.59981	2.01e-45	1.67e-43
ENSG00000011523	CEP68	1.79624	2.49e-45	2.07e-43
ENSG00000128228	SDF2L1	-2.29709	4.84e-45	4e-43
ENSG00000078018	MAP2	1.38611	7.96e-45	6.56e-43
ENSG00000002726	AOC1	-3.83626	9e-45	7.39e-43
ENSG00000134516	DOCK2	-1.39952	1.06e-44	8.68e-43
ENSG00000042753	AP2S1	-1.72539	1.25e-44	1.01e-42
ENSG00000142634	EFHD2	-1.45777	1.6e-44	1.3e-42
ENSG00000131389	SLC6A6	-1.59407	1.88e-44	1.52e-42
ENSG00000181374	CCL13	-4.41926	2.07e-44	1.67e-42
ENSG00000109452	INPP4B	-3.77793	3e-44	2.41e-42
ENSG00000120594	PLXDC2	-1.38077	3.15e-44	2.52e-42
ENSG00000179218	CALR	-1.52694	4.87e-44	3.88e-42
ENSG00000064601	CTSA	-1.27895	5.13e-44	4.08e-42
ENSG00000181722	ZBTB20	1.89408	5.74e-44	4.55e-42
ENSG00000204044	SLC12A5-AS1	-2.30284	5.99e-44	4.73e-42
ENSG00000089199	CHGB	2.55242	6.55e-44	5.15e-42
ENSG00000278367	AL356652.1	-1.95924	9.49e-44	7.43e-42
ENSG00000147862	NFIB	1.39017	1.04e-43	8.15e-42
ENSG00000143333	RGS16	-2.07795	1.31e-43	1.02e-41
ENSG00000103876	FAH	-1.64801	1.6e-43	1.24e-41
ENSG00000069424	KCNAB2	-1.54217	2.11e-43	1.63e-41
ENSG00000139974	SLC38A6	-1.81994	2.52e-43	1.94e-41
ENSG00000138071	ACTR2	-1.23166	2.92e-43	2.24e-41
ENSG00000198879	SFMBT2	-1.98474	3.17e-43	2.42e-41
ENSG00000079215	SLC1A3	-1.59867	4.2e-43	3.2e-41
ENSG00000242574	HLA-DMB	-1.37522	4.6e-43	3.5e-41
ENSG00000115956	PLEK	-1.36076	5.01e-43	3.79e-41
ENSG00000153071	DAB2	-1.42196	6.16e-43	4.65e-41
ENSG00000109472	CPE	1.70359	6.41e-43	4.82e-41
ENSG00000091972	CD200	2.05786	8.54e-43	6.4e-41
ENSG00000163154	TNFAIP8L2	-1.82317	8.63e-43	6.45e-41
ENSG00000168961	LGALS9	-2.69571	9.27e-43	6.9e-41
ENSG00000204257	HLA-DMA	-2.11733	1.01e-42	7.51e-41
ENSG00000260314	MRC1	-1.45029	1.27e-42	9.41e-41
ENSG00000112303	VNN2	2.8723	1.49e-42	1.1e-40
ENSG00000134996	OSTF1	-1.39688	1.79e-42	1.32e-40
ENSG00000275302	CCL4	-2.25313	2.59e-42	1.9e-40
ENSG00000172115	CYCS	-1.52395	2.76e-42	2.01e-40
ENSG00000249437	NAIP	-2.9415	3.25e-42	2.37e-40
ENSG00000205542	TMSB4X	-1.3612	3.89e-42	2.82e-40
ENSG00000046653	GPM6B	1.49507	4.03e-42	2.92e-40
ENSG00000100027	YPEL1	1.71497	7.05e-42	5.08e-40
ENSG00000151117	TMEM86A	-1.6458	8.55e-42	6.14e-40
ENSG00000131236	CAP1	-1.25664	1.06e-41	7.61e-40
ENSG00000197121	PGAP1	2.02783	1.23e-41	8.75e-40
ENSG00000165443	PHYHIPL	1.90268	1.3e-41	9.27e-40
ENSG00000179163	FUCA1	-1.44188	1.47e-41	1.04e-39
ENSG00000103966	EHD4	-1.5333	1.5e-41	1.06e-39
ENSG00000145335	SNCA	-1.67734	1.61e-41	1.13e-39
ENSG00000006042	TMEM98	1.83854	1.62e-41	1.14e-39
ENSG00000105939	ZC3HAV1	-1.6702	2.23e-41	1.56e-39
ENSG00000134569	LRP4	3.19096	2.25e-41	1.57e-39
ENSG00000198829	SUCNR1	-3.03353	2.43e-41	1.69e-39
ENSG00000153310	FAM49B	-1.27116	3.34e-41	2.32e-39
ENSG00000101916	TLR8	1.87286	3.98e-41	2.75e-39
ENSG00000167654	ATCAY	1.59418	5.75e-41	3.97e-39
ENSG00000002933	TMEM176A	-1.43599	7.08e-41	4.87e-39
ENSG00000270547	LINC01235	-3.02208	1.03e-40	7.08e-39
ENSG00000153253	SCN3A	3.67317	1.46e-40	1e-38
ENSG00000241839	PLEKHO2	-1.24966	1.59e-40	1.08e-38
ENSG00000245067	IGFBP7-AS1	2.30446	1.79e-40	1.22e-38
ENSG00000101342	TLDC2	-1.68032	1.98e-40	1.34e-38
ENSG00000115762	PLEKHB2	-1.18702	2.07e-40	1.4e-38
ENSG00000162599	NFIA	1.70186	3.98e-40	2.68e-38
ENSG00000197043	ANXA6	-1.56077	4.04e-40	2.71e-38
ENSG00000013275	PSMC4	-1.41423	9.42e-40	6.3e-38
ENSG00000103485	QPRT	-2.31461	1.03e-39	6.9e-38
ENSG00000137474	MYO7A	-3.64557	1.19e-39	7.93e-38
ENSG00000254986	DPP3	-1.51361	1.56e-39	1.04e-37
ENSG00000168918	INPP5D	-1.77455	2.12e-39	1.4e-37
ENSG00000090238	YPEL3	1.76849	2.47e-39	1.63e-37
ENSG00000140030	GPR65	-1.80252	2.63e-39	1.73e-37
ENSG00000132475	H3F3B	1.23384	2.67e-39	1.75e-37
ENSG00000168268	NT5DC2	-1.51576	3.15e-39	2.06e-37
ENSG00000110651	CD81	-1.66216	3.96e-39	2.57e-37
ENSG00000182481	KPNA2	-1.49303	3.96e-39	2.57e-37
ENSG00000227039	ITGB2-AS1	-2.8101	3.96e-39	2.57e-37
ENSG00000157483	MYO1E	-1.48839	4.07e-39	2.63e-37
ENSG00000170464	DNAJC18	1.90834	4.4e-39	2.84e-37
ENSG00000242265	PEG10	1.69502	5.09e-39	3.27e-37
ENSG00000112697	TMEM30A	-1.30172	5.34e-39	3.42e-37
ENSG00000112667	DNPH1	-1.75112	6.32e-39	4.04e-37
ENSG00000018189	RUFY3	1.40419	6.58e-39	4.19e-37
ENSG00000104381	GDAP1	1.82675	8.72e-39	5.54e-37
ENSG00000121281	ADCY7	-1.55965	1.03e-38	6.55e-37
ENSG00000136250	AOAH	-1.40084	1.11e-38	7e-37
ENSG00000197646	PDCD1LG2	-2.16435	1.18e-38	7.4e-37
ENSG00000101294	HM13	-1.20622	1.51e-38	9.49e-37
ENSG00000242808	SOX2-OT	1.53109	1.52e-38	9.54e-37
ENSG00000114978	MOB1A	-1.27529	1.55e-38	9.67e-37
ENSG00000150625	GPM6A	1.42429	1.64e-38	1.02e-36
ENSG00000124299	PEPD	-1.46624	2.1e-38	1.3e-36
ENSG00000133313	CNDP2	-1.41716	2.32e-38	1.44e-36
ENSG00000198951	NAGA	-1.34056	2.39e-38	1.48e-36
ENSG00000189060	H1F0	1.90741	2.42e-38	1.49e-36
ENSG00000079277	MKNK1	-1.61456	3.1e-38	1.91e-36
ENSG00000042980	ADAM28	-1.4707	3.2e-38	1.96e-36
ENSG00000104435	STMN2	1.48361	3.36e-38	2.05e-36
ENSG00000114738	MAPKAPK3	-1.28407	3.9e-38	2.38e-36
ENSG00000148541	FAM13C	2.13524	4.09e-38	2.49e-36
ENSG00000158714	SLAMF8	-1.22512	4.5e-38	2.72e-36
ENSG00000231764	DLX6-AS1	1.18132	4.63e-38	2.8e-36
ENSG00000077279	DCX	1.27512	4.82e-38	2.91e-36
ENSG00000185158	LRRC37B	2.46292	4.93e-38	2.97e-36
ENSG00000204287	HLA-DRA	-1.6596	5.87e-38	3.52e-36
ENSG00000130816	DNMT1	-1.56561	5.93e-38	3.55e-36
ENSG00000117448	AKR1A1	-1.2776	7.33e-38	4.37e-36
ENSG00000223865	HLA-DPB1	-1.835	7.45e-38	4.43e-36
ENSG00000103066	PLA2G15	-1.67678	7.52e-38	4.46e-36
ENSG00000125089	SH3TC1	-1.7023	8.13e-38	4.81e-36
ENSG00000105612	DNASE2	-1.21201	9.85e-38	5.81e-36
ENSG00000120694	HSPH1	-1.34303	9.87e-38	5.81e-36
ENSG00000169439	SDC2	-1.4326	1.01e-37	5.96e-36
ENSG00000263528	IKBKE	-1.88589	1.05e-37	6.16e-36
ENSG00000103187	COTL1	-1.26467	1.16e-37	6.74e-36
ENSG00000147883	CDKN2B	2.10576	1.15e-37	6.74e-36
ENSG00000197746	PSAP	-1.23063	1.61e-37	9.36e-36
ENSG00000171700	RGS19	-1.5481	1.67e-37	9.71e-36
ENSG00000164463	CREBRF	1.41115	1.75e-37	1.01e-35
ENSG00000104419	NDRG1	1.52565	2.11e-37	1.22e-35
ENSG00000101017	CD40	-1.56106	2.27e-37	1.31e-35
ENSG00000197355	UAP1L1	-1.51922	2.31e-37	1.32e-35
ENSG00000247774	PCED1B-AS1	-1.87862	2.38e-37	1.36e-35
ENSG00000010810	FYN	1.40273	2.81e-37	1.6e-35
ENSG00000197943	PLCG2	-1.36866	2.87e-37	1.63e-35
ENSG00000170606	HSPA4	-1.18992	3.23e-37	1.83e-35
ENSG00000116455	WDR77	-1.70063	3.91e-37	2.22e-35
ENSG00000023330	ALAS1	-1.25263	4.07e-37	2.3e-35
ENSG00000142871	CYR61	1.94295	4.44e-37	2.5e-35
ENSG00000134986	NREP	1.22033	5.67e-37	3.19e-35
ENSG00000105223	PLD3	-1.34624	6.09e-37	3.41e-35
ENSG00000179915	NRXN1	2.28341	6.08e-37	3.41e-35
ENSG00000106991	ENG	-1.24065	7.48e-37	4.18e-35
ENSG00000067225	PKM	-1.53456	8.55e-37	4.76e-35
ENSG00000059377	TBXAS1	-1.32146	8.64e-37	4.8e-35
ENSG00000074800	ENO1	-1.40267	1.21e-36	6.69e-35
ENSG00000115091	ACTR3	-1.18712	1.25e-36	6.93e-35
ENSG00000150961	SEC24D	-1.43043	1.43e-36	7.88e-35
ENSG00000128294	TPST2	-1.53498	1.56e-36	8.59e-35
ENSG00000143570	SLC39A1	-1.25107	1.76e-36	9.64e-35
ENSG00000196132	MYT1	2.52177	1.89e-36	1.04e-34
ENSG00000123240	OPTN	1.42727	1.94e-36	1.06e-34
ENSG00000223891	OSER1-AS1	2.33868	2.41e-36	1.31e-34
ENSG00000140264	SERF2	-1.49362	3.04e-36	1.65e-34
ENSG00000165280	VCP	-1.2331	3.04e-36	1.65e-34
ENSG00000131370	SH3BP5	1.50569	3.77e-36	2.04e-34
ENSG00000173905	GOLIM4	-1.61888	3.89e-36	2.1e-34
ENSG00000224032	EPB41L4A-AS1	2.60661	4.17e-36	2.24e-34
ENSG00000186635	ARAP1	-1.16899	4.63e-36	2.49e-34
ENSG00000140044	JDP2	-2.2093	5e-36	2.68e-34
ENSG00000130520	LSM4	-1.34311	5.32e-36	2.84e-34
ENSG00000079102	RUNX1T1	1.62747	6.03e-36	3.21e-34
ENSG00000166068	SPRED1	-1.76264	6.06e-36	3.22e-34
ENSG00000154556	SORBS2	2.53159	6.32e-36	3.35e-34
ENSG00000006652	IFRD1	1.69365	7.26e-36	3.84e-34
ENSG00000155660	PDIA4	-1.37698	7.59e-36	4e-34
ENSG00000167004	PDIA3	-1.12717	1.26e-35	6.66e-34
ENSG00000187837	HIST1H1C	2.36415	1.43e-35	7.53e-34
ENSG00000174125	TLR1	-1.54836	1.44e-35	7.56e-34
ENSG00000139687	RB1	-1.27973	1.51e-35	7.91e-34
ENSG00000011600	TYROBP	-1.40685	1.52e-35	7.92e-34
ENSG00000140497	SCAMP2	-1.38743	2.25e-35	1.17e-33
ENSG00000129071	MBD4	-1.61826	2.32e-35	1.2e-33
ENSG00000178695	KCTD12	-1.95299	2.46e-35	1.27e-33
ENSG00000157514	TSC22D3	1.30686	2.48e-35	1.28e-33
ENSG00000254027	AC009902.2	-2.22174	3.19e-35	1.64e-33
ENSG00000109861	CTSC	-1.15112	3.26e-35	1.68e-33
ENSG00000101082	SLA2	-1.57043	3.43e-35	1.76e-33
ENSG00000159842	ABR	-1.22964	3.86e-35	1.98e-33
ENSG00000101220	C20orf27	-1.83295	4.25e-35	2.17e-33
ENSG00000130751	NPAS1	2.81158	6.66e-35	3.4e-33
ENSG00000224660	SH3BP5-AS1	1.47127	6.91e-35	3.51e-33
ENSG00000010610	CD4	-1.59652	7.53e-35	3.82e-33
ENSG00000186439	TRDN	-7.45454	7.61e-35	3.85e-33
ENSG00000136279	DBNL	-1.3412	7.72e-35	3.9e-33
ENSG00000276980	AC008760.2	-2.90472	8.54e-35	4.31e-33
ENSG00000152578	GRIA4	2.76262	1.06e-34	5.31e-33
ENSG00000049759	NEDD4L	1.26974	1.17e-34	5.85e-33
ENSG00000143198	MGST3	-1.45381	1.17e-34	5.85e-33
ENSG00000164405	UQCRQ	-1.69197	1.36e-34	6.77e-33
ENSG00000152377	SPOCK1	1.59212	1.56e-34	7.77e-33
ENSG00000017427	IGF1	-2.45843	1.61e-34	8e-33
ENSG00000167553	TUBA1C	-1.24211	1.64e-34	8.16e-33
ENSG00000230113	AC138207.1	-2.13607	1.75e-34	8.69e-33
ENSG00000001084	GCLC	-1.54284	1.77e-34	8.74e-33
ENSG00000251562	MALAT1	1.38182	2.16e-34	1.06e-32
ENSG00000087087	SRRT	-2.10742	2.17e-34	1.07e-32
ENSG00000235217	TSPY26P	2.33907	2.35e-34	1.15e-32
ENSG00000099219	ERMP1	-1.60313	2.44e-34	1.19e-32
ENSG00000111669	TPI1	-1.14183	2.69e-34	1.31e-32
ENSG00000160789	LMNA	-1.40875	2.69e-34	1.31e-32
ENSG00000176887	SOX11	1.29267	2.78e-34	1.35e-32
ENSG00000007372	PAX6	1.49828	3.08e-34	1.5e-32
ENSG00000135111	TBX3	1.6503	3.69e-34	1.79e-32
ENSG00000175395	ZNF25	1.67723	3.87e-34	1.87e-32
ENSG00000122566	HNRNPA2B1	-1.1273	4.48e-34	2.16e-32
ENSG00000181019	NQO1	-1.79572	6.19e-34	2.98e-32
ENSG00000101336	HCK	-1.22884	7.27e-34	3.49e-32
ENSG00000186407	CD300E	1.71694	8.47e-34	4.06e-32
ENSG00000117984	CTSD	-1.88039	1.1e-33	5.24e-32
ENSG00000143147	GPR161	1.77783	1.13e-33	5.38e-32
ENSG00000164649	CDCA7L	1.31512	1.22e-33	5.83e-32
ENSG00000143891	GALM	-1.95338	1.27e-33	6.04e-32
ENSG00000120708	TGFBI	-1.11597	1.59e-33	7.56e-32
ENSG00000160712	IL6R	-1.46392	1.83e-33	8.65e-32
ENSG00000171843	MLLT3	1.70263	1.89e-33	8.91e-32
ENSG00000140931	CMTM3	-1.22052	2.32e-33	1.09e-31
ENSG00000160883	HK3	-1.59725	2.44e-33	1.15e-31
ENSG00000125257	ABCC4	-2.28332	2.48e-33	1.16e-31
ENSG00000197965	MPZL1	-1.19357	2.78e-33	1.3e-31
ENSG00000188229	TUBB4B	-1.332	2.95e-33	1.38e-31
ENSG00000137801	THBS1	1.50093	3.07e-33	1.43e-31
ENSG00000156976	EIF4A2	1.31961	3.08e-33	1.43e-31
ENSG00000232759	AC002480.2	-5.19926	3.07e-33	1.43e-31
ENSG00000103042	SLC38A7	-1.40811	3.94e-33	1.83e-31
ENSG00000074842	MYDGF	-1.18372	3.99e-33	1.84e-31
ENSG00000145908	ZNF300	1.74736	4.46e-33	2.06e-31
ENSG00000215386	MIR99AHG	2.41916	7.84e-33	3.61e-31
ENSG00000140548	ZNF710	-1.62069	8.9e-33	4.09e-31
ENSG00000109919	MTCH2	-1.3839	9.81e-33	4.5e-31
ENSG00000167716	WDR81	-1.50714	1.29e-32	5.92e-31
ENSG00000105472	CLEC11A	-2.30292	1.31e-32	5.97e-31
ENSG00000150347	ARID5B	1.6917	1.35e-32	6.17e-31
ENSG00000039560	RAI14	1.66078	1.37e-32	6.23e-31
ENSG00000221792	MIR1282	-1.65041	1.51e-32	6.86e-31
ENSG00000006468	ETV1	1.49067	1.52e-32	6.91e-31
ENSG00000048540	LMO3	2.66245	1.58e-32	7.14e-31
ENSG00000166483	WEE1	1.84052	1.78e-32	8.05e-31
ENSG00000176393	RNPEP	-1.09431	2.15e-32	9.69e-31
ENSG00000111846	GCNT2	2.14109	2.38e-32	1.07e-30
ENSG00000177105	RHOG	-1.50123	3.1e-32	1.39e-30
ENSG00000113273	ARSB	-1.51563	3.12e-32	1.4e-30
ENSG00000177425	PAWR	1.8871	3.2e-32	1.43e-30
ENSG00000115165	CYTIP	1.55467	3.76e-32	1.68e-30
ENSG00000104774	MAN2B1	-1.3062	3.97e-32	1.77e-30
ENSG00000007202	KIAA0100	-1.20492	4.15e-32	1.84e-30
ENSG00000142002	DPP9	-1.27954	4.28e-32	1.9e-30
ENSG00000162944	RFTN2	2.47278	4.8e-32	2.12e-30
ENSG00000110756	HPS5	-1.38218	5.51e-32	2.44e-30
ENSG00000255248	MIR100HG	2.2155	7.58e-32	3.34e-30
ENSG00000102096	PIM2	1.60454	8.65e-32	3.81e-30
ENSG00000005020	SKAP2	-1.21597	1.02e-31	4.48e-30
ENSG00000128340	RAC2	-1.2874	1.09e-31	4.78e-30
ENSG00000135535	CD164	-1.18376	1.15e-31	5.04e-30
ENSG00000163466	ARPC2	-1.17531	1.19e-31	5.18e-30
ENSG00000114739	ACVR2B	1.90212	1.2e-31	5.22e-30
ENSG00000113140	SPARC	1.33981	1.21e-31	5.24e-30
ENSG00000114770	ABCC5	-1.82661	1.32e-31	5.73e-30
ENSG00000158201	ABHD3	-1.69966	1.38e-31	5.97e-30
ENSG00000182054	IDH2	-1.30558	1.41e-31	6.12e-30
ENSG00000116586	LAMTOR2	-1.27871	1.51e-31	6.53e-30
ENSG00000279453	Z99129.4	1.85767	1.56e-31	6.74e-30
ENSG00000025708	TYMP	-1.33913	2.03e-31	8.73e-30
ENSG00000171657	GPR82	-1.47896	2.36e-31	1.01e-29
ENSG00000158062	UBXN11	-1.20395	2.39e-31	1.02e-29
ENSG00000076351	SLC46A1	-1.86636	2.52e-31	1.08e-29
ENSG00000116133	DHCR24	-1.80877	2.6e-31	1.11e-29
ENSG00000143797	MBOAT2	1.43798	2.95e-31	1.26e-29
ENSG00000165795	NDRG2	-1.44476	3.81e-31	1.62e-29
ENSG00000178537	SLC25A20	-1.55815	3.96e-31	1.68e-29
ENSG00000255422	AP002954.1	-2.38777	4.42e-31	1.87e-29
ENSG00000106484	MEST	1.23058	4.72e-31	2e-29
ENSG00000012822	CALCOCO1	1.42834	5.01e-31	2.11e-29
ENSG00000099622	CIRBP	1.38473	5.11e-31	2.15e-29
ENSG00000171617	ENC1	1.20028	5.8e-31	2.44e-29
ENSG00000117318	ID3	-2.28255	5.87e-31	2.46e-29
ENSG00000172716	SLFN11	-1.61137	6.44e-31	2.69e-29
ENSG00000087086	FTL	-1.35416	8.71e-31	3.64e-29
ENSG00000150938	CRIM1	1.83092	1.07e-30	4.45e-29
ENSG00000165140	FBP1	-1.68756	1.07e-30	4.46e-29
ENSG00000198408	MGEA5	1.25549	1.08e-30	4.48e-29
ENSG00000185950	IRS2	1.67259	1.14e-30	4.72e-29
ENSG00000135404	CD63	-1.33691	1.64e-30	6.78e-29
ENSG00000146426	TIAM2	1.76709	1.66e-30	6.88e-29
ENSG00000135838	NPL	-1.16608	1.77e-30	7.32e-29
ENSG00000176170	SPHK1	-1.6291	1.81e-30	7.44e-29
ENSG00000110031	LPXN	-1.5111	1.83e-30	7.51e-29
ENSG00000182985	CADM1	1.16122	2.21e-30	9.09e-29
ENSG00000147065	MSN	-1.09243	2.32e-30	9.49e-29
ENSG00000135362	PRR5L	-1.83546	2.54e-30	1.04e-28
ENSG00000188636	RTL6	1.42843	2.55e-30	1.04e-28
ENSG00000146072	TNFRSF21	1.30348	3.01e-30	1.23e-28
ENSG00000181631	P2RY13	-2.53825	3.21e-30	1.3e-28
ENSG00000198513	ATL1	1.46275	4.17e-30	1.69e-28
ENSG00000132763	MMACHC	-1.12184	4.62e-30	1.87e-28
ENSG00000166111	SVOP	2.37789	4.88e-30	1.97e-28
ENSG00000133574	GIMAP4	-1.77653	5.58e-30	2.25e-28
ENSG00000142669	SH3BGRL3	-1.24325	5.98e-30	2.41e-28
ENSG00000100911	PSME2	-1.41473	6.17e-30	2.48e-28
ENSG00000198848	CES1	-1.20572	6.59e-30	2.64e-28
ENSG00000257335	MGAM	-1.58822	7.5e-30	3.01e-28
ENSG00000173692	PSMD1	-1.13933	7.59e-30	3.04e-28
ENSG00000105866	SP4	1.53525	7.68e-30	3.07e-28
ENSG00000072274	TFRC	-1.23365	7.87e-30	3.14e-28
ENSG00000026508	CD44	1.13148	8.08e-30	3.21e-28
ENSG00000073737	DHRS9	2.7112	8.06e-30	3.21e-28
ENSG00000077420	APBB1IP	-1.84798	8.53e-30	3.38e-28
ENSG00000171105	INSR	2.05885	8.59e-30	3.4e-28
ENSG00000010322	NISCH	-1.18818	9.85e-30	3.89e-28
ENSG00000112394	SLC16A10	2.37661	1.15e-29	4.55e-28
ENSG00000090520	DNAJB11	-1.42494	1.22e-29	4.8e-28
ENSG00000117280	RAB29	-1.42266	1.25e-29	4.9e-28
ENSG00000170677	SOCS6	-1.40428	1.33e-29	5.22e-28
ENSG00000255717	SNHG1	2.81911	1.39e-29	5.46e-28
ENSG00000144730	IL17RD	2.09676	1.46e-29	5.71e-28
ENSG00000100003	SEC14L2	2.59814	1.52e-29	5.94e-28
ENSG00000137942	FNBP1L	1.35754	1.78e-29	6.94e-28
ENSG00000106278	PTPRZ1	2.08067	1.88e-29	7.3e-28
ENSG00000109906	ZBTB16	2.08391	2.09e-29	8.13e-28
ENSG00000125454	SLC25A19	-1.48254	2.34e-29	9.07e-28
ENSG00000197044	ZNF441	2.08682	2.78e-29	1.07e-27
ENSG00000167191	GPRC5B	1.54436	2.83e-29	1.09e-27
ENSG00000172893	DHCR7	-1.3452	2.87e-29	1.11e-27
ENSG00000118263	KLF7	1.28267	3.13e-29	1.2e-27
ENSG00000175489	LRRC25	-1.36886	3.91e-29	1.5e-27
ENSG00000102024	PLS3	1.14406	3.99e-29	1.53e-27
ENSG00000146232	NFKBIE	-1.24415	4.42e-29	1.69e-27
ENSG00000147180	ZNF711	1.56279	4.48e-29	1.71e-27
ENSG00000169919	GUSB	-1.20798	4.6e-29	1.76e-27
ENSG00000114573	ATP6V1A	-1.08535	4.94e-29	1.88e-27
ENSG00000118922	KLF12	2.00931	4.95e-29	1.88e-27
ENSG00000168273	SMIM4	-1.55601	5.22e-29	1.98e-27
ENSG00000166002	SMCO4	-1.49282	6.4e-29	2.43e-27
ENSG00000000003	TSPAN6	1.81548	6.86e-29	2.6e-27
ENSG00000071246	VASH1	-1.34442	6.93e-29	2.61e-27
ENSG00000110917	MLEC	-1.30536	6.9e-29	2.61e-27
ENSG00000272841	AL139393.2	2.26776	6.95e-29	2.62e-27
ENSG00000163069	SGCB	1.61911	7.25e-29	2.73e-27
ENSG00000114742	WDR48	1.16378	7.54e-29	2.83e-27
ENSG00000233223	AC016876.1	-1.28355	8.46e-29	3.17e-27
ENSG00000196182	STK40	-1.44738	8.84e-29	3.31e-27
ENSG00000197471	SPN	-1.39469	1.02e-28	3.8e-27
ENSG00000106868	SUSD1	-1.7493	1.09e-28	4.06e-27
ENSG00000136295	TTYH3	-1.46175	1.14e-28	4.25e-27
ENSG00000158528	PPP1R9A	2.51183	1.2e-28	4.48e-27
ENSG00000137364	TPMT	-1.35896	1.27e-28	4.72e-27
ENSG00000112096	SOD2	1.09246	1.28e-28	4.74e-27
ENSG00000076716	GPC4	1.49659	1.43e-28	5.3e-27
ENSG00000197535	MYO5A	-1.1795	1.44e-28	5.31e-27
ENSG00000101349	PAK5	2.00533	1.54e-28	5.67e-27
ENSG00000122643	NT5C3A	1.51987	1.58e-28	5.83e-27
ENSG00000108551	RASD1	2.09341	1.66e-28	6.1e-27
ENSG00000166313	APBB1	1.54965	1.76e-28	6.45e-27
ENSG00000179431	FJX1	1.62072	1.81e-28	6.64e-27
ENSG00000233276	GPX1	-1.22197	1.87e-28	6.82e-27
ENSG00000131467	PSME3	-1.09635	1.92e-28	7e-27
ENSG00000260441	AC020978.2	-1.59436	1.98e-28	7.21e-27
ENSG00000244405	ETV5	-1.107	1.99e-28	7.25e-27
ENSG00000122786	CALD1	1.58635	2.18e-28	7.93e-27
ENSG00000133597	ADCK2	-1.69038	2.23e-28	8.1e-27
ENSG00000105639	JAK3	-2.5248	2.32e-28	8.41e-27
ENSG00000275395	FCGBP	-1.65058	2.34e-28	8.48e-27
ENSG00000124762	CDKN1A	-1.24759	2.46e-28	8.86e-27
ENSG00000130021	PUDP	-1.51585	2.46e-28	8.86e-27
ENSG00000154277	UCHL1	1.26548	2.51e-28	9.04e-27
ENSG00000182541	LIMK2	-1.33419	2.68e-28	9.61e-27
ENSG00000272398	CD24	1.08343	2.7e-28	9.68e-27
ENSG00000162390	ACOT11	-2.36758	3.12e-28	1.12e-26
ENSG00000155093	PTPRN2	1.64568	3.48e-28	1.25e-26
ENSG00000146376	ARHGAP18	-1.37333	3.59e-28	1.28e-26
ENSG00000013364	MVP	-1.35419	4.09e-28	1.46e-26
ENSG00000113648	H2AFY	-1.05847	4.58e-28	1.63e-26
ENSG00000067082	KLF6	1.27877	4.62e-28	1.64e-26
ENSG00000169116	PARM1	-2.60792	4.93e-28	1.75e-26
ENSG00000163563	MNDA	-1.38517	5.1e-28	1.81e-26
ENSG00000136040	PLXNC1	-1.09802	6.23e-28	2.2e-26
ENSG00000128016	ZFP36	-1.37715	6.43e-28	2.27e-26
ENSG00000136156	ITM2B	-0.992246	7.14e-28	2.52e-26
ENSG00000183828	NUDT14	-1.82477	7.27e-28	2.56e-26
ENSG00000115738	ID2	-1.01665	7.33e-28	2.57e-26
ENSG00000171793	CTPS1	-1.94987	7.56e-28	2.65e-26
ENSG00000197128	ZNF772	1.66191	8.26e-28	2.89e-26
ENSG00000162373	BEND5	2.63841	8.75e-28	3.06e-26
ENSG00000233723	LINC01122	2.50153	9.01e-28	3.15e-26
ENSG00000164935	DCSTAMP	-1.95721	9.57e-28	3.33e-26
ENSG00000186283	TOR3A	-1.16251	9.63e-28	3.35e-26
ENSG00000169122	FAM110B	1.45848	9.68e-28	3.37e-26
ENSG00000182158	CREB3L2	-1.55386	9.88e-28	3.43e-26
ENSG00000138336	TET1	1.5596	9.95e-28	3.45e-26
ENSG00000141622	RNF165	2.68681	1.3e-27	4.5e-26
ENSG00000067182	TNFRSF1A	-1.335	1.46e-27	5.05e-26
ENSG00000128524	ATP6V1F	-1.22941	1.47e-27	5.08e-26
ENSG00000144749	LRIG1	1.49357	1.48e-27	5.08e-26
ENSG00000108861	DUSP3	-1.10965	1.66e-27	5.72e-26
ENSG00000138439	FAM117B	1.47622	1.88e-27	6.45e-26
ENSG00000116774	OLFML3	-5.34813	1.89e-27	6.49e-26
ENSG00000017260	ATP2C1	-1.14195	2.03e-27	6.94e-26
ENSG00000071575	TRIB2	1.30118	2.04e-27	6.97e-26
ENSG00000138600	SPPL2A	-1.23284	2.53e-27	8.64e-26
ENSG00000129824	RPS4Y1	1.7411	2.72e-27	9.27e-26
ENSG00000185630	PBX1	1.69057	2.89e-27	9.81e-26
ENSG00000105664	COMP	2.75893	2.95e-27	1e-25
ENSG00000112290	WASF1	1.43101	3.23e-27	1.1e-25
ENSG00000110911	SLC11A2	-1.22318	3.33e-27	1.13e-25
ENSG00000069849	ATP1B3	-1.14735	3.49e-27	1.18e-25
ENSG00000145416	2021-03-01	-1.56737	3.68e-27	1.24e-25
ENSG00000147202	DIAPH2	-1.76815	3.74e-27	1.26e-25
ENSG00000125355	TMEM255A	-1.59624	3.85e-27	1.29e-25
ENSG00000138031	ADCY3	-1.28235	3.82e-27	1.29e-25
ENSG00000100220	RTCB	-1.0941	4.03e-27	1.35e-25
ENSG00000021645	NRXN3	1.51991	4.59e-27	1.54e-25
ENSG00000125844	RRBP1	-1.42569	5e-27	1.67e-25
ENSG00000164104	HMGB2	1.33301	5.01e-27	1.67e-25
ENSG00000181218	HIST3H2A	2.55701	5.58e-27	1.86e-25
ENSG00000134323	MYCN	2.13878	5.71e-27	1.9e-25
ENSG00000151552	QDPR	-1.17613	5.92e-27	1.97e-25
ENSG00000156709	AIFM1	-1.47098	6.02e-27	2e-25
ENSG00000127951	FGL2	-1.4791	6.77e-27	2.25e-25
ENSG00000146006	LRRTM2	2.19184	7.28e-27	2.41e-25
ENSG00000008853	RHOBTB2	-1.58063	7.48e-27	2.47e-25
ENSG00000153551	CMTM7	-1.20102	7.63e-27	2.52e-25
ENSG00000213626	LBH	1.68728	8.34e-27	2.75e-25
ENSG00000170558	CDH2	1.26616	9.19e-27	3.02e-25
ENSG00000127184	COX7C	-1.21795	9.67e-27	3.18e-25
ENSG00000131174	COX7B	-1.258	1e-26	3.29e-25
ENSG00000133169	BEX1	1.30974	1.13e-26	3.69e-25
ENSG00000057704	TMCC3	1.44996	1.19e-26	3.89e-25
ENSG00000141367	CLTC	-1.13	1.29e-26	4.21e-25
ENSG00000266835	GAPLINC	-2.15634	1.31e-26	4.29e-25
ENSG00000121769	FABP3	-1.68073	1.4e-26	4.57e-25
ENSG00000159199	ATP5MC1	-1.42851	1.44e-26	4.67e-25
ENSG00000172428	COPS9	-1.40043	1.55e-26	5.03e-25
ENSG00000015475	BID	-1.06511	1.87e-26	6.08e-25
ENSG00000188186	LAMTOR4	-1.16628	1.88e-26	6.08e-25
ENSG00000254528	AP000757.1	1.14746	1.88e-26	6.08e-25
ENSG00000100628	ASB2	-2.73501	1.89e-26	6.12e-25
ENSG00000113732	ATP6V0E1	-1.19967	1.99e-26	6.41e-25
ENSG00000118058	KMT2A	1.38297	2.03e-26	6.55e-25
ENSG00000171729	TMEM51	-1.41547	2.11e-26	6.78e-25
ENSG00000107651	SEC23IP	-1.12475	2.42e-26	7.78e-25
ENSG00000019169	MARCO	-1.45567	2.46e-26	7.89e-25
ENSG00000008513	ST3GAL1	1.15434	2.51e-26	8.05e-25
ENSG00000059378	PARP12	-1.45952	2.55e-26	8.15e-25
ENSG00000014641	MDH1	-1.06962	2.86e-26	9.15e-25
ENSG00000166206	GABRB3	1.60386	3.07e-26	9.8e-25
ENSG00000232810	TNF	-2.77745	3.69e-26	1.17e-24
ENSG00000159314	ARHGAP27	-1.85243	3.83e-26	1.22e-24
ENSG00000135604	STX11	1.187	4.05e-26	1.28e-24
ENSG00000203778	FAM229B	2.47514	4.02e-26	1.28e-24
ENSG00000111321	LTBR	-1.19797	4.07e-26	1.29e-24
ENSG00000135919	SERPINE2	3.56083	4.31e-26	1.36e-24
ENSG00000044574	HSPA5	-1.00483	4.34e-26	1.37e-24
ENSG00000074416	MGLL	-1.35555	4.5e-26	1.42e-24
ENSG00000167283	ATP5MG	-1.28077	4.56e-26	1.44e-24
ENSG00000173114	LRRN3	1.53318	4.62e-26	1.45e-24
ENSG00000105063	PPP6R1	-1.19451	4.64e-26	1.46e-24
ENSG00000078246	TULP3	1.55444	4.81e-26	1.51e-24
ENSG00000135338	LCA5	2.18419	5.37e-26	1.68e-24
ENSG00000161547	SRSF2	-1.20861	5.49e-26	1.72e-24
ENSG00000054356	PTPRN	3.53422	5.67e-26	1.77e-24
ENSG00000118705	RPN2	-1.02853	5.79e-26	1.81e-24
ENSG00000123104	ITPR2	-1.52236	6.22e-26	1.94e-24
ENSG00000158406	HIST1H4H	2.47167	6.47e-26	2.01e-24
ENSG00000173801	JUP	1.47439	6.67e-26	2.07e-24
ENSG00000079805	DNM2	-1.04743	6.96e-26	2.16e-24
ENSG00000163734	CXCL3	2.24284	7.14e-26	2.21e-24
ENSG00000105339	DENND3	-1.20366	7.46e-26	2.31e-24
ENSG00000125703	ATG4C	-1.50642	8.63e-26	2.66e-24
ENSG00000103811	CTSH	-0.961234	8.78e-26	2.71e-24
ENSG00000114450	GNB4	-1.14451	8.83e-26	2.72e-24
ENSG00000148498	PARD3	1.88071	9.2e-26	2.82e-24
ENSG00000204580	DDR1	1.20659	9.2e-26	2.82e-24
ENSG00000198467	TPM2	1.59712	9.72e-26	2.98e-24
ENSG00000182568	SATB1	2.04284	1.02e-25	3.13e-24
ENSG00000271984	AL008726.1	-1.15163	1.28e-25	3.92e-24
ENSG00000105877	DNAH11	1.53074	1.37e-25	4.19e-24
ENSG00000163472	TMEM79	-1.47114	1.42e-25	4.32e-24
ENSG00000210082	MT-RNR2	0.932731	1.54e-25	4.69e-24
ENSG00000172757	CFL1	-1.39547	1.6e-25	4.87e-24
ENSG00000100889	PCK2	-1.42985	1.66e-25	5.03e-24
ENSG00000089248	ERP29	-0.999956	1.68e-25	5.09e-24
ENSG00000088992	TESC	-1.93826	1.72e-25	5.22e-24
ENSG00000115541	HSPE1	-1.62271	1.78e-25	5.37e-24
ENSG00000133639	BTG1	1.25865	1.79e-25	5.4e-24
ENSG00000087253	LPCAT2	-1.05353	1.8e-25	5.42e-24
ENSG00000204262	COL5A2	1.79767	1.82e-25	5.47e-24
ENSG00000089639	GMIP	-1.27862	1.87e-25	5.62e-24
ENSG00000103460	TOX3	1.25631	1.89e-25	5.67e-24
ENSG00000115232	ITGA4	-1.43923	2.11e-25	6.33e-24
ENSG00000103490	PYCARD	-1.79554	2.15e-25	6.46e-24
ENSG00000140968	IRF8	-0.981398	2.34e-25	6.99e-24
ENSG00000136068	FLNB	-1.12228	2.41e-25	7.2e-24
ENSG00000172803	SNX32	-1.32969	2.41e-25	7.2e-24
ENSG00000137880	GCHFR	-1.43179	2.66e-25	7.94e-24
ENSG00000272993	AC239868.3	4.47447	2.71e-25	8.07e-24
ENSG00000117139	KDM5B	1.17173	2.78e-25	8.28e-24
ENSG00000135108	FBXO21	1.04786	2.87e-25	8.53e-24
ENSG00000146352	CLVS2	1.99836	2.97e-25	8.82e-24
ENSG00000101608	MYL12A	-1.06833	3.08e-25	9.11e-24
ENSG00000196628	TCF4	1.03563	3.09e-25	9.15e-24
ENSG00000108439	PNPO	-1.78903	3.28e-25	9.69e-24
ENSG00000117410	ATP6V0B	-1.05302	3.41e-25	1e-23
ENSG00000178449	COX14	-1.3733	3.47e-25	1.02e-23
ENSG00000088812	ATRN	-1.24558	3.49e-25	1.03e-23
ENSG00000139291	TMEM19	-1.57359	3.61e-25	1.06e-23
ENSG00000163191	S100A11	-1.17337	3.64e-25	1.07e-23
ENSG00000134242	PTPN22	-1.7484	4.09e-25	1.2e-23
ENSG00000164929	BAALC	2.7714	4.63e-25	1.35e-23
ENSG00000180447	GAS1	2.1417	4.68e-25	1.37e-23
ENSG00000172260	NEGR1	2.67719	5.48e-25	1.6e-23
ENSG00000148175	STOM	-1.10516	5.62e-25	1.64e-23
ENSG00000104055	TGM5	-3.77825	5.72e-25	1.67e-23
ENSG00000110721	CHKA	-1.31369	6.13e-25	1.78e-23
ENSG00000267735	AC020934.2	-1.37863	6.16e-25	1.79e-23
ENSG00000173486	FKBP2	-1.39499	6.51e-25	1.89e-23
ENSG00000072501	SMC1A	-1.09817	6.65e-25	1.93e-23
ENSG00000110108	TMEM109	-1.18672	7e-25	2.03e-23
ENSG00000204406	MBD5	1.67647	7.26e-25	2.1e-23
ENSG00000166710	B2M	-0.949544	7.4e-25	2.14e-23
ENSG00000254415	SIGLEC14	-1.45001	7.54e-25	2.17e-23
ENSG00000267698	AC002116.2	2.0674	7.59e-25	2.19e-23
ENSG00000163960	UBXN7	1.24502	8.28e-25	2.38e-23
ENSG00000176978	DPP7	-1.23519	8.29e-25	2.38e-23
ENSG00000133805	AMPD3	-1.07094	8.43e-25	2.42e-23
ENSG00000204103	MAFB	-1.12412	9.87e-25	2.83e-23
ENSG00000002919	SNX11	-1.19931	1.1e-24	3.15e-23
ENSG00000117450	PRDX1	-1.12097	1.11e-24	3.17e-23
ENSG00000140575	IQGAP1	-0.98926	1.11e-24	3.17e-23
ENSG00000023892	DEF6	-1.68548	1.21e-24	3.46e-23
ENSG00000163053	SLC16A14	3.90349	1.21e-24	3.46e-23
ENSG00000169252	ADRB2	-1.9486	1.22e-24	3.46e-23
ENSG00000134287	ARF3	-1.39734	1.29e-24	3.65e-23
ENSG00000277972	CISD3	-1.52894	1.38e-24	3.91e-23
ENSG00000186188	FFAR4	-1.39439	1.45e-24	4.09e-23
ENSG00000035664	DAPK2	2.62222	1.51e-24	4.28e-23
ENSG00000213445	SIPA1	-1.43415	1.52e-24	4.3e-23
ENSG00000225032	AL162586.1	-1.13254	1.53e-24	4.31e-23
ENSG00000172243	CLEC7A	-1.03458	1.56e-24	4.39e-23
ENSG00000131143	COX4I1	-0.972608	1.64e-24	4.63e-23
ENSG00000204161	C10orf128	-1.68176	1.65e-24	4.64e-23
ENSG00000099250	NRP1	-1.08936	1.68e-24	4.71e-23
ENSG00000171611	PTCRA	-3.9337	1.7e-24	4.77e-23
ENSG00000106537	TSPAN13	-1.19663	1.75e-24	4.91e-23
ENSG00000225541	AC002480.1	-4.1618	1.83e-24	5.13e-23
ENSG00000167554	ZNF610	2.44739	1.93e-24	5.39e-23
ENSG00000182117	NOP10	-1.37726	1.97e-24	5.49e-23
ENSG00000197928	ZNF677	1.84646	1.97e-24	5.49e-23
ENSG00000134531	EMP1	1.90515	2.04e-24	5.67e-23
ENSG00000169896	ITGAM	-1.51235	2.08e-24	5.78e-23
ENSG00000131791	PRKAB2	1.72622	2.11e-24	5.85e-23
ENSG00000113391	FAM172A	1.21568	2.21e-24	6.12e-23
ENSG00000118689	FOXO3	1.04691	2.23e-24	6.17e-23
ENSG00000105855	ITGB8	1.50231	2.24e-24	6.21e-23
ENSG00000241553	ARPC4	-1.14064	2.28e-24	6.29e-23
ENSG00000115365	LANCL1	1.15621	2.31e-24	6.36e-23
ENSG00000073711	PPP2R3A	1.46203	2.47e-24	6.82e-23
ENSG00000110042	DTX4	1.64825	2.48e-24	6.82e-23
ENSG00000251095	AC097478.1	-1.57051	2.52e-24	6.91e-23
ENSG00000171033	PKIA	1.19373	2.74e-24	7.53e-23
ENSG00000154783	FGD5	-1.09404	2.79e-24	7.64e-23
ENSG00000070404	FSTL3	2.05799	2.8e-24	7.68e-23
ENSG00000138185	ENTPD1	-1.19504	2.83e-24	7.74e-23
ENSG00000090266	NDUFB2	-1.48313	2.88e-24	7.86e-23
ENSG00000135842	FAM129A	-1.41318	3.08e-24	8.41e-23
ENSG00000118508	RAB32	-1.34725	3.12e-24	8.5e-23
ENSG00000113595	TRIM23	1.29403	3.42e-24	9.3e-23
ENSG00000181467	RAP2B	-1.15875	3.5e-24	9.51e-23
ENSG00000150764	DIXDC1	1.73822	3.79e-24	1.03e-22
ENSG00000134851	TMEM165	-1.1207	4.06e-24	1.1e-22
ENSG00000107295	SH3GL2	3.15268	4.21e-24	1.14e-22
ENSG00000132205	EMILIN2	-1.35514	4.73e-24	1.28e-22
ENSG00000138443	ABI2	1.24642	4.89e-24	1.32e-22
ENSG00000140750	ARHGAP17	-1.60158	4.99e-24	1.35e-22
ENSG00000138131	LOXL4	2.15075	5.22e-24	1.41e-22
ENSG00000077585	GPR137B	-1.03814	6.05e-24	1.63e-22
ENSG00000235865	GSN-AS1	-1.29555	6.33e-24	1.7e-22
ENSG00000164111	ANXA5	-0.986423	6.5e-24	1.75e-22
ENSG00000168615	ADAM9	-1.08742	6.53e-24	1.75e-22
ENSG00000186517	ARHGAP30	-1.21205	7.04e-24	1.89e-22
ENSG00000140092	FBLN5	2.79058	7.12e-24	1.91e-22
ENSG00000167232	ZNF91	1.3824	7.44e-24	1.99e-22
ENSG00000163840	DTX3L	-1.27614	7.61e-24	2.03e-22
ENSG00000095752	IL11	4.01543	7.82e-24	2.08e-22
ENSG00000134508	CABLES1	-1.54443	7.82e-24	2.08e-22
ENSG00000171724	VAT1L	2.928	7.8e-24	2.08e-22
ENSG00000106565	TMEM176B	-1.16593	7.9e-24	2.1e-22
ENSG00000182220	ATP6AP2	-0.998038	8.07e-24	2.14e-22
ENSG00000066382	MPPED2	1.77378	8.86e-24	2.35e-22
ENSG00000071282	LMCD1	1.6166	9.05e-24	2.39e-22
ENSG00000124357	NAGK	-1.05622	9.02e-24	2.39e-22
ENSG00000125356	NDUFA1	-1.13755	9.31e-24	2.46e-22
ENSG00000256269	HMBS	-1.78719	9.91e-24	2.62e-22
ENSG00000246859	STARD4-AS1	1.31242	1.01e-23	2.65e-22
ENSG00000066032	CTNNA2	1.58423	1.04e-23	2.75e-22
ENSG00000196664	TLR7	-1.36701	1.07e-23	2.82e-22
ENSG00000084731	KIF3C	1.09212	1.21e-23	3.18e-22
ENSG00000130766	SESN2	-1.31357	1.23e-23	3.23e-22
ENSG00000134138	MEIS2	1.59051	1.35e-23	3.53e-22
ENSG00000170899	GSTA4	1.23372	1.35e-23	3.53e-22
ENSG00000100095	SEZ6L	1.97609	1.38e-23	3.61e-22
ENSG00000185420	SMYD3	-1.72509	1.39e-23	3.64e-22
ENSG00000170791	CHCHD7	-1.2647	1.46e-23	3.81e-22
ENSG00000221869	CEBPD	1.33215	1.55e-23	4.03e-22
ENSG00000073464	CLCN4	-1.40819	1.62e-23	4.21e-22
ENSG00000115963	RND3	1.11926	1.62e-23	4.22e-22
ENSG00000110172	CHORDC1	-1.35145	1.69e-23	4.39e-22
ENSG00000074054	CLASP1	1.01846	1.75e-23	4.54e-22
ENSG00000134013	LOXL2	1.7919	1.76e-23	4.57e-22
ENSG00000126821	SGPP1	-1.189	1.87e-23	4.85e-22
ENSG00000117707	PROX1	1.78077	1.97e-23	5.09e-22
ENSG00000123329	ARHGAP9	-1.85383	2.02e-23	5.22e-22
ENSG00000161618	ALDH16A1	-1.60458	2.05e-23	5.28e-22
ENSG00000102804	TSC22D1	1.12884	2.05e-23	5.29e-22
ENSG00000167600	CYP2S1	-1.38048	2.16e-23	5.56e-22
ENSG00000146278	PNRC1	1.03792	2.22e-23	5.71e-22
ENSG00000180113	TDRD6	-1.1938	2.35e-23	6.03e-22
ENSG00000143870	PDIA6	-1.11338	2.39e-23	6.13e-22
ENSG00000146070	PLA2G7	-0.93008	2.45e-23	6.27e-22
ENSG00000162595	DIRAS3	3.81547	2.45e-23	6.27e-22
ENSG00000145819	ARHGAP26	-1.17278	2.51e-23	6.4e-22
ENSG00000228651	AC074327.1	-2.40399	2.55e-23	6.51e-22
ENSG00000081087	OSTM1	-1.01112	2.59e-23	6.6e-22
ENSG00000165168	CYBB	-1.02246	2.65e-23	6.75e-22
ENSG00000179344	HLA-DQB1	-1.40946	2.71e-23	6.88e-22
ENSG00000182718	ANXA2	-0.945268	2.73e-23	6.94e-22
ENSG00000158445	KCNB1	3.57737	2.82e-23	7.15e-22
ENSG00000232310	AL078590.3	-3.23381	2.9e-23	7.35e-22
ENSG00000227220	AL133346.1	2.48273	2.91e-23	7.38e-22
ENSG00000256029	AL590560.1	-1.13461	2.97e-23	7.52e-22
ENSG00000147905	ZCCHC7	1.51537	2.99e-23	7.55e-22
ENSG00000101307	SIRPB1	-1.16891	3e-23	7.57e-22
ENSG00000171227	TMEM37	-1.3735	3.14e-23	7.92e-22
ENSG00000261359	PYCARD-AS1	-1.73294	3.16e-23	7.95e-22
ENSG00000103653	CSK	-1.58245	3.26e-23	8.19e-22
ENSG00000139641	ESYT1	-1.04055	3.34e-23	8.38e-22
ENSG00000151240	DIP2C	1.47584	3.35e-23	8.41e-22
ENSG00000283064	AL353759.1	3.06533	3.37e-23	8.46e-22
ENSG00000233864	TTTY15	1.73622	3.45e-23	8.64e-22
ENSG00000059588	TARBP1	-2.13513	3.59e-23	8.97e-22
ENSG00000177189	RPS6KA3	-1.00991	3.65e-23	9.11e-22
ENSG00000160213	CSTB	-1.08307	3.66e-23	9.14e-22
ENSG00000170502	NUDT9	-1.21226	3.83e-23	9.55e-22
ENSG00000165029	ABCA1	1.37734	4.16e-23	1.04e-21
ENSG00000213585	VDAC1	-0.978364	4.37e-23	1.09e-21
ENSG00000010704	HFE	-2.51585	4.56e-23	1.13e-21
ENSG00000135723	FHOD1	-2.50532	4.6e-23	1.14e-21
ENSG00000267458	AC092069.1	-1.60114	4.64e-23	1.15e-21
ENSG00000088298	EDEM2	-1.17784	4.94e-23	1.22e-21
ENSG00000137809	ITGA11	2.71329	5.47e-23	1.35e-21
ENSG00000231925	TAPBP	-0.976234	5.46e-23	1.35e-21
ENSG00000133055	MYBPH	-4.48936	5.51e-23	1.36e-21
ENSG00000116670	MAD2L2	1.22412	5.71e-23	1.41e-21
ENSG00000233639	LINC01158	1.40773	5.8e-23	1.43e-21
ENSG00000110876	SELPLG	-1.08289	6.33e-23	1.56e-21
ENSG00000166848	TERF2IP	0.973565	6.74e-23	1.66e-21
ENSG00000117298	ECE1	1.61403	7.04e-23	1.73e-21
ENSG00000139725	RHOF	-1.50841	7.06e-23	1.73e-21
ENSG00000067715	SYT1	1.3804	7.24e-23	1.77e-21
ENSG00000114019	AMOTL2	1.6578	7.41e-23	1.81e-21
ENSG00000135253	KCP	-1.22885	7.47e-23	1.83e-21
ENSG00000183648	NDUFB1	-1.5309	7.73e-23	1.89e-21
ENSG00000186815	TPCN1	-1.13362	7.87e-23	1.92e-21
ENSG00000157796	WDR19	1.90216	7.92e-23	1.93e-21
ENSG00000124126	PREX1	-0.963313	8.06e-23	1.96e-21
ENSG00000120254	MTHFD1L	-0.982105	8.59e-23	2.09e-21
ENSG00000164919	COX6C	-1.28725	9.51e-23	2.31e-21
ENSG00000005961	ITGA2B	-4.09706	9.65e-23	2.34e-21
ENSG00000179921	GPBAR1	-2.47269	1.01e-22	2.45e-21
ENSG00000168995	SIGLEC7	-1.33087	1.03e-22	2.49e-21
ENSG00000166797	FAM96A	-0.920238	1.04e-22	2.52e-21
ENSG00000135124	P2RX4	-1.17804	1.11e-22	2.67e-21
ENSG00000198315	ZKSCAN8	1.5442	1.11e-22	2.67e-21
ENSG00000115419	GLS	-1.36857	1.18e-22	2.85e-21
ENSG00000113749	HRH2	-2.31103	1.49e-22	3.59e-21
ENSG00000100285	NEFH	-2.20073	1.64e-22	3.95e-21
ENSG00000139629	GALNT6	-1.84184	1.76e-22	4.23e-21
ENSG00000169169	CPT1C	1.85324	1.76e-22	4.23e-21
ENSG00000213760	ATP6V1G2	2.20681	1.9e-22	4.55e-21
ENSG00000108406	DHX40	1.18938	1.96e-22	4.69e-21
ENSG00000270823	AC007938.2	1.22748	2.11e-22	5.04e-21
ENSG00000106244	PDAP1	-1.30343	2.27e-22	5.42e-21
ENSG00000184678	HIST2H2BE	1.45616	2.39e-22	5.71e-21
ENSG00000112561	TFEB	-1.70001	2.42e-22	5.75e-21
ENSG00000171160	MORN4	1.78451	2.41e-22	5.75e-21
ENSG00000102393	GLA	-1.1769	2.5e-22	5.95e-21
ENSG00000221963	APOL6	-1.4598	2.53e-22	6.01e-21
ENSG00000136404	TM6SF1	-0.971	2.63e-22	6.24e-21
ENSG00000247596	TWF2	-1.25796	2.67e-22	6.32e-21
ENSG00000156411	ATP5MPL	-1.12697	2.73e-22	6.48e-21
ENSG00000120053	GOT1	-1.20936	2.77e-22	6.54e-21
ENSG00000214160	ALG3	-1.17284	2.76e-22	6.54e-21
ENSG00000124766	SOX4	1.33007	2.8e-22	6.62e-21
ENSG00000131042	LILRB2	-1.56453	2.89e-22	6.83e-21
ENSG00000135617	PRADC1	-1.66793	3.07e-22	7.23e-21
ENSG00000129566	TEP1	-2.07909	3.34e-22	7.87e-21
ENSG00000119681	LTBP2	1.63337	3.46e-22	8.13e-21
ENSG00000157064	NMNAT2	1.63908	3.54e-22	8.32e-21
ENSG00000188352	FOCAD	-1.55441	3.54e-22	8.32e-21
ENSG00000126950	TMEM35A	1.89103	3.55e-22	8.33e-21
ENSG00000137462	TLR2	-1.07213	3.64e-22	8.53e-21
ENSG00000152661	GJA1	1.51147	3.68e-22	8.6e-21
ENSG00000129353	SLC44A2	1.06145	3.73e-22	8.73e-21
ENSG00000079263	SP140	-2.2686	3.76e-22	8.78e-21
ENSG00000117569	PTBP2	1.4997	4.14e-22	9.65e-21
ENSG00000196526	AFAP1	1.29101	4.16e-22	9.7e-21
ENSG00000151276	MAGI1	1.37135	4.22e-22	9.82e-21
ENSG00000139946	PELI2	1.677	4.4e-22	1.02e-20
ENSG00000077549	CAPZB	-1.19196	4.6e-22	1.07e-20
ENSG00000105383	CD33	-1.33285	4.86e-22	1.13e-20
ENSG00000125995	ROMO1	-1.52385	4.95e-22	1.15e-20
ENSG00000102580	DNAJC3	-1.07136	5.22e-22	1.21e-20
ENSG00000175315	CST6	1.73958	5.56e-22	1.29e-20
ENSG00000088756	ARHGAP28	1.66672	5.72e-22	1.32e-20
ENSG00000119013	NDUFB3	-1.18924	5.71e-22	1.32e-20
ENSG00000043462	LCP2	-1.12949	5.75e-22	1.33e-20
ENSG00000178175	ZNF366	-2.73197	5.85e-22	1.35e-20
ENSG00000250479	CHCHD10	-2.3342	5.88e-22	1.35e-20
ENSG00000178741	COX5A	-1.15346	6.31e-22	1.45e-20
ENSG00000141424	SLC39A6	0.892138	6.35e-22	1.46e-20
ENSG00000124172	ATP5F1E	-1.36537	6.42e-22	1.47e-20
ENSG00000030582	GRN	-0.944931	6.71e-22	1.54e-20
ENSG00000120875	DUSP4	1.54574	6.75e-22	1.54e-20
ENSG00000064225	ST3GAL6	-1.09544	6.99e-22	1.6e-20
ENSG00000105880	DLX5	1.33195	7.01e-22	1.6e-20
ENSG00000148344	PTGES	5.54768	7.14e-22	1.63e-20
ENSG00000167850	CD300C	-1.44808	7.19e-22	1.64e-20
ENSG00000198019	FCGR1B	-2.93766	7.31e-22	1.67e-20
ENSG00000100320	RBFOX2	1.20795	7.79e-22	1.77e-20
ENSG00000138722	MMRN1	-5.94618	7.84e-22	1.78e-20
ENSG00000170271	FAXDC2	1.53859	7.89e-22	1.79e-20
ENSG00000198805	PNP	-1.59335	7.89e-22	1.79e-20
ENSG00000101746	NOL4	1.75052	8.26e-22	1.87e-20
ENSG00000011201	ANOS1	-0.877009	8.3e-22	1.88e-20
ENSG00000137968	SLC44A5	4.92686	8.31e-22	1.88e-20
ENSG00000139278	GLIPR1	-1.01391	8.52e-22	1.93e-20
ENSG00000167895	TMC8	-1.83185	8.91e-22	2.01e-20
ENSG00000111817	DSE	-1.1175	9.01e-22	2.03e-20
ENSG00000011677	GABRA3	-4.6739	9.63e-22	2.17e-20
ENSG00000146192	FGD2	-2.68274	9.83e-22	2.21e-20
ENSG00000129667	RHBDF2	-1.16896	9.9e-22	2.23e-20
ENSG00000105726	ATP13A1	-1.18148	1.04e-21	2.33e-20
ENSG00000176340	COX8A	-1.48731	1.06e-21	2.38e-20
ENSG00000177156	TALDO1	-0.892882	1.06e-21	2.38e-20
ENSG00000120693	SMAD9	1.69171	1.15e-21	2.57e-20
ENSG00000065154	OAT	-0.96076	1.23e-21	2.74e-20
ENSG00000161944	ASGR2	-3.28142	1.24e-21	2.77e-20
ENSG00000108950	FAM20A	-1.56912	1.32e-21	2.95e-20
ENSG00000113448	PDE4D	1.51994	1.37e-21	3.06e-20
ENSG00000148484	RSU1	-0.94013	1.45e-21	3.24e-20
ENSG00000135363	LMO2	-1.60155	1.53e-21	3.4e-20
ENSG00000137821	LRRC49	1.96949	1.53e-21	3.4e-20
ENSG00000140022	STON2	-2.22739	1.55e-21	3.45e-20
ENSG00000172986	GXYLT2	2.50104	1.61e-21	3.57e-20
ENSG00000175606	TMEM70	-1.15642	1.71e-21	3.8e-20
ENSG00000170264	FAM161A	2.85905	1.74e-21	3.86e-20
ENSG00000050165	DKK3	1.3552	1.77e-21	3.91e-20
ENSG00000227028	SLC8A1-AS1	-1.90662	1.96e-21	4.34e-20
ENSG00000215301	DDX3X	-0.882002	2.06e-21	4.55e-20
ENSG00000150667	FSIP1	1.81832	2.07e-21	4.56e-20
ENSG00000130147	SH3BP4	1.33149	2.15e-21	4.74e-20
ENSG00000157637	SLC38A10	-1.14368	2.18e-21	4.79e-20
ENSG00000223799	IL10RB-AS1	-1.6259	2.19e-21	4.82e-20
ENSG00000139116	KIF21A	1.47602	2.55e-21	5.61e-20
ENSG00000177628	GBA	-1.04525	2.81e-21	6.17e-20
ENSG00000144959	NCEH1	-0.979182	2.83e-21	6.2e-20
ENSG00000144381	HSPD1	-0.91619	2.9e-21	6.35e-20
ENSG00000047457	CP	-1.53528	3.01e-21	6.58e-20
ENSG00000241468	ATP5MF	-1.60026	3.01e-21	6.58e-20
ENSG00000110436	SLC1A2	1.55028	3.03e-21	6.63e-20
ENSG00000178573	MAF	-2.1289	3.3e-21	7.2e-20
ENSG00000168827	GFM1	-1.22848	3.3e-21	7.21e-20
ENSG00000276085	CCL3L1	-1.91491	3.52e-21	7.68e-20
ENSG00000163975	MELTF	-2.03981	3.65e-21	7.94e-20
ENSG00000111653	ING4	1.28633	3.84e-21	8.36e-20
ENSG00000112759	SLC29A1	-1.10412	3.96e-21	8.61e-20
ENSG00000156298	TSPAN7	1.88202	4.09e-21	8.87e-20
ENSG00000145569	FAM105A	-1.04489	4.1e-21	8.9e-20
ENSG00000156650	KAT6B	1.03298	4.18e-21	9.06e-20
ENSG00000149357	LAMTOR1	-1.20842	4.22e-21	9.14e-20
ENSG00000110047	EHD1	-1.25664	4.25e-21	9.2e-20
ENSG00000122584	NXPH1	2.84501	4.73e-21	1.02e-19
ENSG00000132361	CLUH	-1.27288	4.81e-21	1.04e-19
ENSG00000224186	C5orf66	-1.00858	5.56e-21	1.2e-19
ENSG00000155511	GRIA1	1.66197	5.82e-21	1.25e-19
ENSG00000103365	GGA2	-1.31661	6.6e-21	1.42e-19
ENSG00000158716	DUSP23	-1.43444	6.85e-21	1.47e-19
ENSG00000085491	SLC25A24	-1.0247	7.3e-21	1.57e-19
ENSG00000150687	PRSS23	1.6371	7.31e-21	1.57e-19
ENSG00000090861	AARS	-0.895655	7.99e-21	1.71e-19
ENSG00000105835	NAMPT	1.14414	8.42e-21	1.8e-19
ENSG00000080824	HSP90AA1	-0.897977	8.65e-21	1.85e-19
ENSG00000238184	CD81-AS1	-1.64831	8.81e-21	1.88e-19
ENSG00000100266	PACSIN2	-1.03454	9e-21	1.92e-19
ENSG00000166780	C16orf45	1.34524	9.06e-21	1.93e-19
ENSG00000111199	TRPV4	-2.16142	9.16e-21	1.95e-19
ENSG00000132842	AP3B1	-0.980527	9.33e-21	1.98e-19
ENSG00000169021	UQCRFS1	-0.960201	9.29e-21	1.98e-19
ENSG00000175348	TMEM9B	-0.946144	9.73e-21	2.07e-19
ENSG00000100600	LGMN	-0.862062	1.03e-20	2.18e-19
ENSG00000168476	REEP4	-1.20636	1.13e-20	2.39e-19
ENSG00000198053	SIRPA	-0.966691	1.14e-20	2.41e-19
ENSG00000155465	SLC7A7	-1.0315	1.16e-20	2.45e-19
ENSG00000170266	GLB1	-1.10101	1.16e-20	2.45e-19
ENSG00000119900	OGFRL1	-0.997831	1.18e-20	2.5e-19
ENSG00000171155	C1GALT1C1	-1.29344	1.2e-20	2.53e-19
ENSG00000137168	PPIL1	-1.38982	1.21e-20	2.55e-19
ENSG00000005882	PDK2	1.24466	1.25e-20	2.64e-19
ENSG00000101236	RNF24	1.12816	1.26e-20	2.64e-19
ENSG00000141524	TMC6	-1.52557	1.26e-20	2.64e-19
ENSG00000152315	KCNK13	-2.2255	1.26e-20	2.65e-19
ENSG00000044524	EPHA3	1.82836	1.27e-20	2.66e-19
ENSG00000162777	DENND2D	-1.04561	1.35e-20	2.82e-19
ENSG00000162745	OLFML2B	-0.989522	1.35e-20	2.84e-19
ENSG00000137288	UQCC2	-1.37922	1.42e-20	2.97e-19
ENSG00000109654	TRIM2	1.14568	1.45e-20	3.04e-19
ENSG00000251442	LINC01094	-1.03005	1.47e-20	3.06e-19
ENSG00000171840	NINJ2	-1.51467	1.58e-20	3.3e-19
ENSG00000138399	FASTKD1	-1.46586	1.66e-20	3.47e-19
ENSG00000116016	EPAS1	-1.40161	1.67e-20	3.48e-19
ENSG00000179941	BBS10	1.44426	1.82e-20	3.78e-19
ENSG00000170365	SMAD1	1.12327	1.85e-20	3.84e-19
ENSG00000162391	FAM151A	-2.46008	1.94e-20	4.03e-19
ENSG00000125753	VASP	-1.10692	2.02e-20	4.19e-19
ENSG00000067992	PDK3	-1.2689	2.18e-20	4.52e-19
ENSG00000073331	ALPK1	-1.4049	2.22e-20	4.61e-19
ENSG00000143882	ATP6V1C2	-1.07885	2.32e-20	4.81e-19
ENSG00000241973	PI4KA	-1.02591	2.45e-20	5.07e-19
ENSG00000134028	ADAMDEC1	-1.04532	2.49e-20	5.15e-19
ENSG00000133048	CHI3L1	-0.950784	2.9e-20	5.99e-19
ENSG00000196338	NLGN3	1.98567	2.97e-20	6.12e-19
ENSG00000163694	RBM47	-1.05508	2.99e-20	6.16e-19
ENSG00000114867	EIF4G1	-0.979753	3.04e-20	6.26e-19
ENSG00000149557	FEZ1	1.07459	3.43e-20	7.06e-19
ENSG00000197959	DNM3	2.00665	3.5e-20	7.2e-19
ENSG00000100034	PPM1F	-1.32781	3.52e-20	7.23e-19
ENSG00000132002	DNAJB1	-0.919806	3.56e-20	7.3e-19
ENSG00000167261	DPEP2	1.34894	3.58e-20	7.33e-19
ENSG00000137757	CASP5	-3.15952	3.63e-20	7.43e-19
ENSG00000276045	ORAI1	-1.12706	3.64e-20	7.44e-19
ENSG00000264019	AC018521.2	-1.64369	3.66e-20	7.48e-19
ENSG00000163520	FBLN2	2.99944	3.89e-20	7.95e-19
ENSG00000077782	FGFR1	1.27066	3.93e-20	8.02e-19
ENSG00000111716	LDHB	-0.989093	4.04e-20	8.24e-19
ENSG00000205250	E2F4	-1.45636	4.08e-20	8.32e-19
ENSG00000108798	ABI3	-1.51945	4.27e-20	8.68e-19
ENSG00000053438	NNAT	1.00866	4.45e-20	9.05e-19
ENSG00000086730	LAT2	-1.03955	4.48e-20	9.1e-19
ENSG00000173273	TNKS	1.11184	4.55e-20	9.24e-19
ENSG00000177511	ST8SIA3	3.07414	4.61e-20	9.34e-19
ENSG00000125810	CD93	-5.50822	4.93e-20	9.99e-19
ENSG00000112655	PTK7	1.67366	5.15e-20	1.04e-18
ENSG00000100365	NCF4	-1.22276	5.19e-20	1.05e-18
ENSG00000167785	ZNF558	1.31649	5.48e-20	1.11e-18
ENSG00000173221	GLRX	-1.09428	5.51e-20	1.11e-18
ENSG00000102226	USP11	0.959918	5.56e-20	1.12e-18
ENSG00000152760	TCTEX1D1	-4.02286	5.6e-20	1.13e-18
ENSG00000134440	NARS	-0.85754	6.09e-20	1.23e-18
ENSG00000112773	FAM46A	-1.26403	6.4e-20	1.29e-18
ENSG00000281344	HELLPAR	-2.44447	6.48e-20	1.3e-18
ENSG00000134460	IL2RA	-1.17548	6.68e-20	1.34e-18
ENSG00000121895	TMEM156	-2.71264	7.04e-20	1.41e-18
ENSG00000087266	SH3BP2	-1.03089	7.11e-20	1.42e-18
ENSG00000170340	B3GNT2	-1.12073	7.07e-20	1.42e-18
ENSG00000168439	STIP1	-0.891028	7.15e-20	1.43e-18
ENSG00000177556	ATOX1	-1.28907	7.18e-20	1.43e-18
ENSG00000110492	MDK	2.549	7.49e-20	1.5e-18
ENSG00000107105	ELAVL2	1.90502	8.41e-20	1.68e-18
ENSG00000131711	MAP1B	0.87646	8.44e-20	1.68e-18
ENSG00000005844	ITGAL	-1.06284	8.5e-20	1.69e-18
ENSG00000151726	ACSL1	-0.872617	8.65e-20	1.72e-18
ENSG00000137817	PARP6	1.20816	8.87e-20	1.76e-18
ENSG00000172037	LAMB2	1.43587	9.49e-20	1.88e-18
ENSG00000166278	C2	-1.96352	9.73e-20	1.93e-18
ENSG00000105366	SIGLEC8	-1.92903	1e-19	1.99e-18
ENSG00000113721	PDGFRB	3.27776	1.03e-19	2.04e-18
ENSG00000261754	AC008555.1	5.50657	1.04e-19	2.07e-18
ENSG00000105355	PLIN3	-0.921903	1.07e-19	2.11e-18
ENSG00000277791	PSMB3	-1.0874	1.11e-19	2.2e-18
ENSG00000117461	PIK3R3	-1.73338	1.17e-19	2.3e-18
ENSG00000139644	TMBIM6	-0.865906	1.18e-19	2.32e-18
ENSG00000054654	SYNE2	1.68671	1.19e-19	2.34e-18
ENSG00000104951	IL4I1	-1.1052	1.21e-19	2.38e-18
ENSG00000184900	SUMO3	-1.08261	1.26e-19	2.47e-18
ENSG00000121989	ACVR2A	1.15547	1.26e-19	2.48e-18
ENSG00000112335	SNX3	-0.954751	1.27e-19	2.49e-18
ENSG00000012779	ALOX5	-0.909981	1.29e-19	2.53e-18
ENSG00000141429	GALNT1	-1.14391	1.38e-19	2.71e-18
ENSG00000145494	NDUFS6	-1.2959	1.41e-19	2.76e-18
ENSG00000151150	ANK3	3.88159	1.41e-19	2.76e-18
ENSG00000161813	LARP4	-0.941468	1.44e-19	2.82e-18
ENSG00000096717	SIRT1	1.01085	1.48e-19	2.89e-18
ENSG00000111412	C12orf49	-1.0545	1.49e-19	2.92e-18
ENSG00000167272	POP5	-1.46138	1.52e-19	2.96e-18
ENSG00000213719	CLIC1	-0.936326	1.54e-19	3.01e-18
ENSG00000011009	LYPLA2	-1.08464	1.61e-19	3.13e-18
ENSG00000077232	DNAJC10	-1.14552	1.69e-19	3.28e-18
ENSG00000141985	SH3GL1	-1.24721	1.76e-19	3.43e-18
ENSG00000117308	GALE	-1.32351	1.87e-19	3.63e-18
ENSG00000168701	TMEM208	-1.17436	1.9e-19	3.68e-18
ENSG00000166913	YWHAB	-0.87608	1.93e-19	3.74e-18
ENSG00000112182	BACH2	2.17555	1.97e-19	3.82e-18
ENSG00000119711	ALDH6A1	1.32603	2e-19	3.86e-18
ENSG00000122359	ANXA11	-0.967841	2.02e-19	3.9e-18
ENSG00000082497	SERTAD4	1.6707	2.14e-19	4.13e-18
ENSG00000169490	TM2D2	-1.0622	2.31e-19	4.45e-18
ENSG00000196305	IARS	-1.006	2.3e-19	4.45e-18
ENSG00000180354	MTURN	1.68312	2.55e-19	4.9e-18
ENSG00000130558	OLFM1	2.06243	2.57e-19	4.94e-18
ENSG00000130312	MRPL34	-1.07395	2.71e-19	5.21e-18
ENSG00000198075	SULT1C4	3.10965	2.78e-19	5.35e-18
ENSG00000166340	TPP1	-0.986225	2.96e-19	5.68e-18
ENSG00000186310	NAP1L3	1.64924	3.04e-19	5.84e-18
ENSG00000116560	SFPQ	-1.0689	3.07e-19	5.88e-18
ENSG00000126351	THRA	1.45533	3.16e-19	6.06e-18
ENSG00000103449	SALL1	1.38486	3.26e-19	6.24e-18
ENSG00000133943	DGLUCY	-1.66675	3.28e-19	6.27e-18
ENSG00000078401	EDN1	2.17031	3.42e-19	6.54e-18
ENSG00000141378	PTRH2	-0.957821	3.64e-19	6.95e-18
ENSG00000116741	RGS2	1.38907	3.71e-19	7.07e-18
ENSG00000143549	TPM3	-0.929411	3.78e-19	7.2e-18
ENSG00000132109	TRIM21	-1.17641	3.92e-19	7.46e-18
ENSG00000170385	SLC30A1	-1.05665	3.92e-19	7.46e-18
ENSG00000075785	RAB7A	-0.799027	4.17e-19	7.93e-18
ENSG00000238258	AL121748.2	-1.20622	4.22e-19	8.02e-18
ENSG00000253719	ATXN7L3B	0.906838	4.24e-19	8.05e-18
ENSG00000175906	ARL4D	1.17296	4.29e-19	8.13e-18
ENSG00000101445	PPP1R16B	-2.85573	4.31e-19	8.16e-18
ENSG00000105676	ARMC6	-1.32161	4.49e-19	8.49e-18
ENSG00000103043	VAC14	-0.903398	4.77e-19	9.02e-18
ENSG00000267100	ILF3-AS1	1.6698	4.77e-19	9.02e-18
ENSG00000197582	GPX1P1	-1.46132	4.78e-19	9.03e-18
ENSG00000172531	PPP1CA	-0.962207	4.8e-19	9.05e-18
ENSG00000152382	TADA1	1.18809	5.09e-19	9.6e-18
ENSG00000074660	SCARF1	-1.83817	5.12e-19	9.65e-18
ENSG00000177426	TGIF1	0.954495	5.13e-19	9.65e-18
ENSG00000092094	OSGEP	-1.28726	5.27e-19	9.92e-18
ENSG00000255443	CD44-AS1	1.18686	5.29e-19	9.93e-18
ENSG00000134955	SLC37A2	-0.932009	5.3e-19	9.95e-18
ENSG00000136099	PCDH8	1.43625	5.45e-19	1.02e-17
ENSG00000198046	ZNF667	1.82312	5.47e-19	1.02e-17
ENSG00000143252	SDHC	-1.02537	5.62e-19	1.05e-17
ENSG00000067064	IDI1	-0.973821	5.86e-19	1.1e-17
ENSG00000243943	ZNF512	1.37357	5.88e-19	1.1e-17
ENSG00000143753	DEGS1	-0.893504	5.99e-19	1.12e-17
ENSG00000105750	ZNF85	1.55074	6.1e-19	1.14e-17
ENSG00000078668	VDAC3	-0.896003	6.21e-19	1.16e-17
ENSG00000120885	CLU	1.17354	6.25e-19	1.16e-17
ENSG00000180992	MRPL14	-1.05484	6.3e-19	1.17e-17
ENSG00000240694	PNMA2	1.52622	6.37e-19	1.18e-17
ENSG00000185022	MAFF	1.42976	6.58e-19	1.22e-17
ENSG00000198692	EIF1AY	1.64356	6.54e-19	1.22e-17
ENSG00000118777	ABCG2	-2.77357	6.78e-19	1.26e-17
ENSG00000157168	NRG1	1.66132	6.83e-19	1.27e-17
ENSG00000100364	KIAA0930	-1.426	7.05e-19	1.31e-17
ENSG00000197858	GPAA1	-1.25785	7.06e-19	1.31e-17
ENSG00000083444	PLOD1	-1.11949	7.19e-19	1.33e-17
ENSG00000148798	INA	0.952147	7.23e-19	1.34e-17
ENSG00000106683	LIMK1	-1.41325	7.33e-19	1.35e-17
ENSG00000125398	SOX9	1.25091	7.29e-19	1.35e-17
ENSG00000170906	NDUFA3	-1.36391	7.4e-19	1.36e-17
ENSG00000204386	NEU1	-0.957666	7.44e-19	1.37e-17
ENSG00000197147	LRRC8B	-1.43908	7.9e-19	1.45e-17
ENSG00000113657	DPYSL3	1.07317	8.04e-19	1.48e-17
ENSG00000129595	EPB41L4A	2.17877	8.05e-19	1.48e-17
ENSG00000115828	QPCT	-1.08432	8.29e-19	1.52e-17
ENSG00000125266	EFNB2	0.97393	8.26e-19	1.52e-17
ENSG00000105122	RASAL3	-1.41952	8.34e-19	1.53e-17
ENSG00000162706	CADM3	2.99648	8.54e-19	1.56e-17
ENSG00000103034	NDRG4	1.31761	8.72e-19	1.59e-17
ENSG00000138495	COX17	-1.52509	9.08e-19	1.66e-17
ENSG00000030110	BAK1	-1.25415	9.35e-19	1.71e-17
ENSG00000136810	TXN	-1.09875	9.48e-19	1.73e-17
ENSG00000102316	MAGED2	0.842176	9.91e-19	1.81e-17
ENSG00000081237	PTPRC	-1.0961	1.03e-18	1.89e-17
ENSG00000145794	MEGF10	2.22552	1.04e-18	1.89e-17
ENSG00000278206	AL031320.2	-1.5025	1.09e-18	1.98e-17
ENSG00000122884	P4HA1	-1.05763	1.1e-18	2.01e-17
ENSG00000258407	AL157955.1	-1.75302	1.1e-18	2.01e-17
ENSG00000259877	AC009113.1	2.47741	1.13e-18	2.05e-17
ENSG00000104142	VPS18	-1.19669	1.16e-18	2.11e-17
ENSG00000278982	AL139125.2	-5.82299	1.16e-18	2.11e-17
ENSG00000012817	KDM5D	1.83877	1.19e-18	2.16e-17
ENSG00000105928	GSDME	-1.03083	1.26e-18	2.29e-17
ENSG00000179958	DCTPP1	-1.12378	1.31e-18	2.37e-17
ENSG00000173210	ABLIM3	-2.49972	1.4e-18	2.52e-17
ENSG00000159399	HK2	1.06593	1.41e-18	2.54e-17
ENSG00000135298	ADGRB3	2.05781	1.46e-18	2.63e-17
ENSG00000165030	NFIL3	1.0956	1.47e-18	2.65e-17
ENSG00000196735	HLA-DQA1	-1.50158	1.47e-18	2.65e-17
ENSG00000074527	NTN4	2.51935	1.48e-18	2.66e-17
ENSG00000108055	SMC3	0.950258	1.48e-18	2.67e-17
ENSG00000087088	BAX	-1.44156	1.52e-18	2.73e-17
ENSG00000184992	BRI3BP	-1.60046	1.53e-18	2.75e-17
ENSG00000124098	FAM210B	1.09542	1.59e-18	2.85e-17
ENSG00000181817	LSM10	-1.21905	1.62e-18	2.89e-17
ENSG00000116717	GADD45A	1.34633	1.65e-18	2.95e-17
ENSG00000224875	AC083949.1	-1.66563	1.78e-18	3.18e-17
ENSG00000173660	UQCRH	-0.966433	1.81e-18	3.24e-17
ENSG00000165572	KBTBD6	1.20974	1.91e-18	3.41e-17
ENSG00000184226	PCDH9	1.37491	1.92e-18	3.43e-17
ENSG00000144909	OSBPL11	-0.978059	1.97e-18	3.52e-17
ENSG00000226608	FTLP3	-1.46818	1.97e-18	3.52e-17
ENSG00000081041	CXCL2	1.67647	2.09e-18	3.71e-17
ENSG00000104904	OAZ1	-0.823796	2.09e-18	3.71e-17
ENSG00000106261	ZKSCAN1	0.95834	2.12e-18	3.78e-17
ENSG00000182578	CSF1R	-1.02528	2.2e-18	3.91e-17
ENSG00000088970	KIZ	1.78333	2.23e-18	3.96e-17
ENSG00000235381	AL596202.1	1.84256	2.27e-18	4.03e-17
ENSG00000196782	MAML3	1.60153	2.32e-18	4.11e-17
ENSG00000148677	ANKRD1	1.86437	2.37e-18	4.2e-17
ENSG00000040531	CTNS	-1.25544	2.51e-18	4.44e-17
ENSG00000101084	C20orf24	-1.71873	2.66e-18	4.7e-17
ENSG00000115109	EPB41L5	1.1426	2.72e-18	4.81e-17
ENSG00000089057	SLC23A2	-1.00351	2.77e-18	4.9e-17
ENSG00000068305	MEF2A	-1.03982	2.8e-18	4.93e-17
ENSG00000110955	ATP5F1B	-0.75186	2.89e-18	5.09e-17
ENSG00000183878	UTY	2.27223	2.98e-18	5.25e-17
ENSG00000144355	DLX1	1.19073	3e-18	5.28e-17
ENSG00000101901	ALG13	-1.1322	3.1e-18	5.44e-17
ENSG00000115233	PSMD14	-1.00721	3.12e-18	5.48e-17
ENSG00000224877	NDUFAF8	-1.39038	3.22e-18	5.65e-17
ENSG00000166900	STX3	-1.04581	3.33e-18	5.83e-17
ENSG00000144369	FAM171B	1.77246	3.52e-18	6.17e-17
ENSG00000167642	SPINT2	-1.18575	3.52e-18	6.17e-17
ENSG00000285165	AC124014.1	-2.54531	3.55e-18	6.21e-17
ENSG00000095002	MSH2	1.03737	3.58e-18	6.27e-17
ENSG00000196214	ZNF766	1.02988	3.73e-18	6.52e-17
ENSG00000093134	VNN3	3.47061	4.2e-18	7.34e-17
ENSG00000154721	JAM2	1.72189	4.49e-18	7.83e-17
ENSG00000065882	TBC1D1	-1.21936	5.08e-18	8.86e-17
ENSG00000100979	PLTP	-1.04495	5.24e-18	9.13e-17
ENSG00000227279	AC110015.1	1.4478	5.24e-18	9.13e-17
ENSG00000108799	EZH1	1.23273	5.35e-18	9.31e-17
ENSG00000196368	NUDT11	1.46008	5.74e-18	9.97e-17
ENSG00000144455	SUMF1	-0.917272	5.78e-18	1e-16
ENSG00000185825	BCAP31	-0.888916	5.82e-18	1.01e-16
ENSG00000075223	SEMA3C	1.24202	5.9e-18	1.02e-16
ENSG00000106785	TRIM14	-1.1735	5.86e-18	1.02e-16
ENSG00000196187	TMEM63A	-1.15083	6.02e-18	1.04e-16
ENSG00000171720	HDAC3	-0.936857	6.1e-18	1.06e-16
ENSG00000184840	TMED9	-0.988739	6.24e-18	1.08e-16
ENSG00000022267	FHL1	1.25027	6.35e-18	1.1e-16
ENSG00000143344	RGL1	-0.919366	6.37e-18	1.1e-16
ENSG00000141506	PIK3R5	-0.863062	6.47e-18	1.12e-16
ENSG00000121413	ZSCAN18	1.38161	6.8e-18	1.17e-16
ENSG00000084754	HADHA	-0.84174	7.1e-18	1.22e-16
ENSG00000196981	WDR5B	1.81414	7.14e-18	1.23e-16
ENSG00000245025	AC107959.1	-1.73342	7.35e-18	1.26e-16
ENSG00000123213	NLN	-1.02394	7.83e-18	1.35e-16
ENSG00000152527	PLEKHH2	4.0708	7.89e-18	1.35e-16
ENSG00000123136	DDX39A	-1.05579	8e-18	1.37e-16
ENSG00000130429	ARPC1B	-1.76133	8.09e-18	1.39e-16
ENSG00000011198	ABHD5	1.02091	8.32e-18	1.42e-16
ENSG00000122705	CLTA	-0.821449	8.38e-18	1.43e-16
ENSG00000138744	NAAA	-1.03032	9.17e-18	1.57e-16
ENSG00000080298	RFX3	1.64116	9.22e-18	1.58e-16
ENSG00000153786	ZDHHC7	-0.860205	9.24e-18	1.58e-16
ENSG00000127540	UQCR11	-1.36897	9.6e-18	1.64e-16
ENSG00000137700	SLC37A4	-1.31183	9.69e-18	1.65e-16
ENSG00000274180	NATD1	1.51662	9.65e-18	1.65e-16
ENSG00000082212	ME2	-0.900339	9.8e-18	1.67e-16
ENSG00000108179	PPIF	-0.927891	9.88e-18	1.68e-16
ENSG00000155368	DBI	-0.969623	9.88e-18	1.68e-16
ENSG00000105711	SCN1B	-2.68022	1e-17	1.7e-16
ENSG00000197982	C1orf122	-1.14625	1.01e-17	1.72e-16
ENSG00000176165	FOXG1	1.14556	1.05e-17	1.78e-16
ENSG00000105374	NKG7	-2.91458	1.06e-17	1.8e-16
ENSG00000205336	ADGRG1	-0.992436	1.07e-17	1.8e-16
ENSG00000131355	ADGRE3	1.19981	1.08e-17	1.83e-16
ENSG00000151914	DST	1.44916	1.11e-17	1.87e-16
ENSG00000197226	TBC1D9B	-0.899498	1.15e-17	1.94e-16
ENSG00000138073	PREB	-0.919749	1.17e-17	1.97e-16
ENSG00000240889	NDUFB2-AS1	-1.57393	1.17e-17	1.98e-16
ENSG00000106305	AIMP2	-1.04391	1.18e-17	2e-16
ENSG00000117625	RCOR3	0.9782	1.29e-17	2.17e-16
ENSG00000124374	PAIP2B	4.01609	1.37e-17	2.3e-16
ENSG00000188643	S100A16	1.67871	1.36e-17	2.3e-16
ENSG00000137414	FAM8A1	1.2257	1.38e-17	2.32e-16
ENSG00000197451	HNRNPAB	-1.03909	1.41e-17	2.36e-16
ENSG00000063241	ISOC2	-1.5645	1.41e-17	2.37e-16
ENSG00000197601	FAR1	-0.953249	1.46e-17	2.45e-16
ENSG00000181827	RFX7	1.4356	1.47e-17	2.46e-16
ENSG00000178662	CSRNP3	1.88069	1.52e-17	2.54e-16
ENSG00000165672	PRDX3	-0.876948	1.53e-17	2.57e-16
ENSG00000075415	SLC25A3	-0.790488	1.54e-17	2.58e-16
ENSG00000233822	HIST1H2BN	3.33713	1.55e-17	2.6e-16
ENSG00000126882	FAM78A	-1.45772	1.58e-17	2.63e-16
ENSG00000163902	RPN1	-0.820714	1.58e-17	2.63e-16
ENSG00000100225	FBXO7	-0.887203	1.65e-17	2.75e-16
ENSG00000072042	RDH11	-0.95474	1.67e-17	2.79e-16
ENSG00000108947	EFNB3	1.64448	1.72e-17	2.85e-16
ENSG00000171314	PGAM1	-0.980147	1.71e-17	2.85e-16
ENSG00000089060	SLC8B1	-1.02213	1.86e-17	3.09e-16
ENSG00000163382	NAXE	-1.0058	1.91e-17	3.17e-16
ENSG00000165240	ATP7A	-1.58631	1.96e-17	3.26e-16
ENSG00000096060	FKBP5	-1.01524	1.97e-17	3.27e-16
ENSG00000154639	CXADR	1.16656	1.99e-17	3.29e-16
ENSG00000177663	IL17RA	-0.941754	2.02e-17	3.34e-16
ENSG00000174343	CHRNA9	5.14574	2.03e-17	3.36e-16
ENSG00000130052	STARD8	-2.54816	2.12e-17	3.5e-16
ENSG00000174840	PDE12	-1.05967	2.23e-17	3.68e-16
ENSG00000134779	TPGS2	0.908128	2.27e-17	3.75e-16
ENSG00000162302	RPS6KA4	-1.73962	2.29e-17	3.77e-16
ENSG00000072778	ACADVL	-0.88478	2.44e-17	4.03e-16
ENSG00000066336	SPI1	-1.18483	2.46e-17	4.05e-16
ENSG00000149177	PTPRJ	-1.35588	2.51e-17	4.14e-16
ENSG00000105953	OGDH	-1.17109	2.55e-17	4.19e-16
ENSG00000102158	MAGT1	-1.15902	2.7e-17	4.44e-16
ENSG00000165516	KLHDC2	1.03791	2.72e-17	4.47e-16
ENSG00000164985	PSIP1	1.35567	2.87e-17	4.72e-16
ENSG00000269956	MKNK1-AS1	-1.65387	2.88e-17	4.73e-16
ENSG00000211450	SELENOH	-1.30668	2.92e-17	4.79e-16
ENSG00000116793	PHTF1	-1.20228	3.03e-17	4.95e-16
ENSG00000274904	AC093512.1	-1.42339	3.02e-17	4.95e-16
ENSG00000198846	TOX	1.16455	3.07e-17	5.02e-16
ENSG00000180537	RNF182	1.55901	3.15e-17	5.15e-16
ENSG00000172379	ARNT2	1.07087	3.17e-17	5.18e-16
ENSG00000143995	MEIS1	1.68417	3.28e-17	5.34e-16
ENSG00000090487	SPG21	-0.884951	3.31e-17	5.39e-16
ENSG00000136205	TNS3	-1.16824	3.34e-17	5.44e-16
ENSG00000163866	SMIM12	-1.00195	3.69e-17	6e-16
ENSG00000263843	AC022211.2	-1.30389	3.7e-17	6.01e-16
ENSG00000102054	RBBP7	-0.82709	3.73e-17	6.07e-16
ENSG00000264044	AC005726.2	-1.13136	3.73e-17	6.07e-16
ENSG00000096093	EFHC1	1.36686	3.76e-17	6.11e-16
ENSG00000106066	CPVL	-1.05517	3.93e-17	6.38e-16
ENSG00000184743	ATL3	-0.946585	3.95e-17	6.4e-16
ENSG00000215861	AC245297.1	1.511	3.96e-17	6.42e-16
ENSG00000131844	MCCC2	-1.01516	4.03e-17	6.53e-16
ENSG00000093072	ADA2	-1.03849	4.11e-17	6.65e-16
ENSG00000185896	LAMP1	-1.25393	4.29e-17	6.94e-16
ENSG00000132376	INPP5K	0.964046	4.32e-17	6.97e-16
ENSG00000204370	SDHD	-1.01504	4.32e-17	6.97e-16
ENSG00000124767	GLO1	-0.884548	4.38e-17	7.07e-16
ENSG00000105205	CLC	-1.40421	4.52e-17	7.28e-16
ENSG00000122550	KLHL7	0.986002	4.6e-17	7.41e-16
ENSG00000137941	TTLL7	2.15512	4.61e-17	7.42e-16
ENSG00000237187	NR2F1-AS1	1.98397	4.67e-17	7.51e-16
ENSG00000140416	TPM1	1.13573	5.09e-17	8.18e-16
ENSG00000197375	SLC22A5	-1.85042	5.15e-17	8.28e-16
ENSG00000163956	LRPAP1	-0.85639	5.18e-17	8.31e-16
ENSG00000085662	AKR1B1	-0.867611	5.27e-17	8.46e-16
ENSG00000099783	HNRNPM	-0.843659	5.35e-17	8.57e-16
ENSG00000179918	SEPHS2	-0.84553	5.34e-17	8.57e-16
ENSG00000078687	TNRC6C	1.48301	5.52e-17	8.83e-16
ENSG00000158966	CACHD1	2.27909	5.53e-17	8.85e-16
ENSG00000118816	CCNI	0.90836	5.58e-17	8.92e-16
ENSG00000166669	ATF7IP2	-1.51945	5.91e-17	9.45e-16
ENSG00000136636	KCTD3	1.06147	6.34e-17	1.01e-15
ENSG00000166888	STAT6	-1.05524	6.54e-17	1.04e-15
ENSG00000215039	CD27-AS1	1.94501	6.88e-17	1.1e-15
ENSG00000107731	UNC5B	-1.41808	6.98e-17	1.11e-15
ENSG00000163170	BOLA3	-1.64752	6.95e-17	1.11e-15
ENSG00000165434	PGM2L1	1.05992	7.08e-17	1.13e-15
ENSG00000132718	SYT11	0.964513	7.44e-17	1.18e-15
ENSG00000145248	SLC10A4	1.17573	7.52e-17	1.19e-15
ENSG00000172667	ZMAT3	-1.12793	7.75e-17	1.23e-15
ENSG00000171649	ZIK1	1.33095	7.82e-17	1.24e-15
ENSG00000082684	SEMA5B	1.28888	8.02e-17	1.27e-15
ENSG00000142583	SLC2A5	-4.01914	8.44e-17	1.34e-15
ENSG00000103855	CD276	-1.10117	8.65e-17	1.37e-15
ENSG00000231806	PCAT7	-1.59425	8.98e-17	1.42e-15
ENSG00000033100	CHPF2	-1.12329	9.3e-17	1.47e-15
ENSG00000211456	SACM1L	-0.856838	9.35e-17	1.48e-15
ENSG00000198860	TSEN15	-1.15549	1.01e-16	1.6e-15
ENSG00000102445	RUBCNL	-1.97257	1.03e-16	1.62e-15
ENSG00000134198	TSPAN2	2.68694	1.03e-16	1.62e-15
ENSG00000101444	AHCY	-0.982675	1.04e-16	1.64e-15
ENSG00000005194	CIAPIN1	-0.895356	1.06e-16	1.66e-15
ENSG00000137726	FXYD6	1.01508	1.06e-16	1.67e-15
ENSG00000177885	GRB2	-0.786523	1.11e-16	1.75e-15
ENSG00000135365	PHF21A	1.19219	1.19e-16	1.86e-15
ENSG00000119401	TRIM32	-0.967563	1.22e-16	1.91e-15
ENSG00000173020	GRK2	-0.955819	1.28e-16	2.01e-15
ENSG00000156265	MAP3K7CL	2.55609	1.32e-16	2.06e-15
ENSG00000064115	TM7SF3	-1.11613	1.32e-16	2.07e-15
ENSG00000049656	CLPTM1L	-0.858522	1.33e-16	2.08e-15
ENSG00000151136	BTBD11	1.8197	1.36e-16	2.12e-15
ENSG00000162772	ATF3	1.44642	1.38e-16	2.15e-15
ENSG00000101132	PFDN4	1.27826	1.42e-16	2.22e-15
ENSG00000163545	NUAK2	1.52472	1.43e-16	2.23e-15
ENSG00000185920	PTCH1	2.31889	1.45e-16	2.26e-15
ENSG00000198771	RCSD1	-0.849089	1.47e-16	2.29e-15
ENSG00000145362	ANK2	1.11819	1.54e-16	2.4e-15
ENSG00000013306	SLC25A39	-0.922457	1.57e-16	2.45e-15
ENSG00000166598	HSP90B1	-0.79938	1.58e-16	2.46e-15
ENSG00000166986	MARS	-1.01733	1.61e-16	2.5e-15
ENSG00000003436	TFPI	1.46202	1.63e-16	2.53e-15
ENSG00000188994	ZNF292	0.870164	1.66e-16	2.58e-15
ENSG00000134376	CRB1	2.33988	1.68e-16	2.61e-15
ENSG00000078295	ADCY2	1.62804	1.7e-16	2.64e-15
ENSG00000186111	PIP5K1C	-1.00949	1.72e-16	2.66e-15
ENSG00000087074	PPP1R15A	1.01128	1.81e-16	2.81e-15
ENSG00000171316	CHD7	1.0377	1.83e-16	2.83e-15
ENSG00000128973	CLN6	-1.99303	1.84e-16	2.85e-15
ENSG00000166037	CEP57	1.08407	1.85e-16	2.86e-15
ENSG00000086991	NOX4	2.36312	1.89e-16	2.91e-15
ENSG00000119899	SLC17A5	-1.26657	1.89e-16	2.91e-15
ENSG00000152804	HHEX	-1.2531	1.91e-16	2.94e-15
ENSG00000185418	TARSL2	1.33681	1.91e-16	2.95e-15
ENSG00000152229	PSTPIP2	-0.986464	1.95e-16	3e-15
ENSG00000104290	FZD3	0.954075	1.96e-16	3.02e-15
ENSG00000149428	HYOU1	-1.18497	1.98e-16	3.05e-15
ENSG00000089159	PXN	-0.979239	2.08e-16	3.19e-15
ENSG00000113790	EHHADH	2.09837	2.09e-16	3.21e-15
ENSG00000089289	IGBP1	1.04988	2.11e-16	3.23e-15
ENSG00000096996	IL12RB1	-3.65691	2.1e-16	3.23e-15
ENSG00000179832	MROH1	-1.29742	2.12e-16	3.25e-15
ENSG00000162377	COA7	-1.2666	2.2e-16	3.36e-15
ENSG00000115307	AUP1	-0.822329	2.27e-16	3.47e-15
ENSG00000197249	SERPINA1	-0.981782	2.28e-16	3.49e-15
ENSG00000237233	TMEM26-AS1	-3.97276	2.32e-16	3.54e-15
ENSG00000197841	ZNF181	1.18392	2.35e-16	3.59e-15
ENSG00000265972	TXNIP	0.845663	2.37e-16	3.61e-15
ENSG00000216775	AL109918.1	1.90666	2.45e-16	3.74e-15
ENSG00000133789	SWAP70	-0.795357	2.52e-16	3.85e-15
ENSG00000176619	LMNB2	-1.34615	2.54e-16	3.87e-15
ENSG00000215790	SLC35E2	1.34508	2.56e-16	3.89e-15
ENSG00000105875	WDR91	-1.2437	2.57e-16	3.91e-15
ENSG00000221944	TIGD1	1.48253	2.6e-16	3.94e-15
ENSG00000184347	SLIT3	-1.26802	2.61e-16	3.96e-15
ENSG00000137075	RNF38	0.856524	2.61e-16	3.97e-15
ENSG00000178718	RPP25	-1.1282	2.66e-16	4.03e-15
ENSG00000111913	RIPOR2	1.22462	2.73e-16	4.13e-15
ENSG00000129518	EAPP	0.960735	2.73e-16	4.13e-15
ENSG00000220205	VAMP2	1.339	2.72e-16	4.13e-15
ENSG00000033011	ALG1	-1.16032	2.78e-16	4.2e-15
ENSG00000173083	HPSE	-1.1893	2.94e-16	4.44e-15
ENSG00000112297	CRYBG1	-1.28774	2.97e-16	4.48e-15
ENSG00000091129	NRCAM	0.868691	3.05e-16	4.61e-15
ENSG00000196268	ZNF493	1.46866	3.11e-16	4.69e-15
ENSG00000158301	GPRASP2	1.61257	3.14e-16	4.73e-15
ENSG00000161091	MFSD12	-1.08381	3.16e-16	4.76e-15
ENSG00000168610	STAT3	-0.819868	3.18e-16	4.79e-15
ENSG00000138756	BMP2K	-1.19383	3.24e-16	4.88e-15
ENSG00000120725	SIL1	-0.959173	3.32e-16	5e-15
ENSG00000198420	TCAF1	1.1214	3.33e-16	5e-15
ENSG00000101958	GLRA2	2.27321	3.53e-16	5.3e-15
ENSG00000132470	ITGB4	4.63431	3.61e-16	5.42e-15
ENSG00000166482	MFAP4	1.83635	3.61e-16	5.42e-15
ENSG00000133835	HSD17B4	-0.806221	3.65e-16	5.46e-15
ENSG00000184584	TMEM173	-1.2467	3.64e-16	5.46e-15
ENSG00000103064	SLC7A6	-1.08127	3.7e-16	5.53e-15
ENSG00000114353	GNAI2	-0.902263	3.7e-16	5.53e-15
ENSG00000136866	ZFP37	1.66931	3.88e-16	5.8e-15
ENSG00000176087	SLC35A4	-0.851162	3.92e-16	5.85e-15
ENSG00000071073	MGAT4A	-0.985914	3.96e-16	5.9e-15
ENSG00000261795	AC093627.7	-5.07374	4e-16	5.97e-15
ENSG00000178568	ERBB4	1.37075	4.16e-16	6.2e-15
ENSG00000132434	LANCL2	1.07259	4.19e-16	6.25e-15
ENSG00000114126	TFDP2	1.07875	4.39e-16	6.54e-15
ENSG00000088832	FKBP1A	-1.13082	4.57e-16	6.8e-15
ENSG00000140682	TGFB1I1	1.73352	4.79e-16	7.12e-15
ENSG00000137161	CNPY3	-0.96922	4.91e-16	7.3e-15
ENSG00000153250	RBMS1	-0.970551	4.92e-16	7.3e-15
ENSG00000151690	MFSD6	1.25326	5.15e-16	7.64e-15
ENSG00000109323	MANBA	0.735194	5.19e-16	7.69e-15
ENSG00000205060	SLC35B4	-1.17397	5.19e-16	7.69e-15
ENSG00000176293	ZNF135	1.35327	5.22e-16	7.73e-15
ENSG00000168546	GFRA2	-1.70388	5.27e-16	7.8e-15
ENSG00000128272	ATF4	1.05269	5.36e-16	7.93e-15
ENSG00000198931	APRT	-1.14291	5.42e-16	8e-15
ENSG00000129128	SPCS3	-1.01367	5.58e-16	8.24e-15
ENSG00000140545	MFGE8	1.44171	5.63e-16	8.31e-15
ENSG00000146094	DOK3	-0.8824	5.86e-16	8.65e-15
ENSG00000169299	PGM2	-1.11472	5.96e-16	8.78e-15
ENSG00000086061	DNAJA1	-0.759697	6.05e-16	8.91e-15
ENSG00000071127	WDR1	-0.814043	6.13e-16	9.03e-15
ENSG00000132274	TRIM22	-1.45463	6.42e-16	9.44e-15
ENSG00000205302	SNX2	-0.817419	6.44e-16	9.46e-15
ENSG00000133606	MKRN1	0.746097	6.56e-16	9.63e-15
ENSG00000110693	SOX6	1.44385	6.85e-16	1.01e-14
ENSG00000162981	FAM84A	1.35781	6.87e-16	1.01e-14
ENSG00000008277	ADAM22	2.16321	7.05e-16	1.03e-14
ENSG00000144339	TMEFF2	1.48178	7.26e-16	1.06e-14
ENSG00000106348	IMPDH1	-1.16504	7.37e-16	1.08e-14
ENSG00000174917	C19orf70	-1.23766	7.35e-16	1.08e-14
ENSG00000279933	AL031595.1	-1.65726	7.36e-16	1.08e-14
ENSG00000146826	C7orf43	-2.00381	7.56e-16	1.1e-14
ENSG00000255529	POLR2M	1.0276	8.1e-16	1.18e-14
ENSG00000124570	SERPINB6	-0.944563	8.15e-16	1.19e-14
ENSG00000105856	HBP1	0.912058	8.34e-16	1.22e-14
ENSG00000149091	DGKZ	-1.37461	8.65e-16	1.26e-14
ENSG00000095637	SORBS1	1.55297	8.7e-16	1.27e-14
ENSG00000115415	STAT1	-0.852412	8.71e-16	1.27e-14
ENSG00000156687	UNC5D	1.6633	8.73e-16	1.27e-14
ENSG00000196418	ZNF124	-1.57096	8.93e-16	1.3e-14
ENSG00000119986	AVPI1	1.35648	9.08e-16	1.32e-14
ENSG00000134684	YARS	-0.877901	9.1e-16	1.32e-14
ENSG00000184939	ZFP90	1.20594	9.99e-16	1.45e-14
ENSG00000184207	PGP	-1.06727	1.01e-15	1.47e-14
ENSG00000092931	MFSD11	-1.07225	1.05e-15	1.52e-14
ENSG00000243055	GK-AS1	2.34225	1.07e-15	1.55e-14
ENSG00000244968	LIFR-AS1	3.00169	1.07e-15	1.55e-14
ENSG00000148396	SEC16A	-0.902598	1.08e-15	1.56e-14
ENSG00000129250	KIF1C	-1.22377	1.1e-15	1.59e-14
ENSG00000179859	RNF227	2.4644	1.13e-15	1.64e-14
ENSG00000236383	LINC00854	-2.03462	1.18e-15	1.7e-14
ENSG00000182093	WRB	0.902385	1.19e-15	1.71e-14
ENSG00000155393	HEATR3	-2.02191	1.2e-15	1.73e-14
ENSG00000124479	NDP	2.45755	1.21e-15	1.74e-14
ENSG00000068079	IFI35	-1.62755	1.22e-15	1.76e-14
ENSG00000112769	LAMA4	2.02699	1.23e-15	1.77e-14
ENSG00000226752	CUTALP	2.11198	1.24e-15	1.78e-14
ENSG00000267534	S1PR2	-1.36199	1.25e-15	1.8e-14
ENSG00000174123	TLR10	-9.88391	1.27e-15	1.83e-14
ENSG00000091106	NLRC4	-1.18893	1.3e-15	1.86e-14
ENSG00000143494	VASH2	1.2515	1.3e-15	1.86e-14
ENSG00000170091	NSG2	1.14753	1.31e-15	1.87e-14
ENSG00000196911	KPNA5	1.24598	1.31e-15	1.87e-14
ENSG00000130066	SAT1	0.710379	1.33e-15	1.91e-14
ENSG00000004139	SARM1	-1.07426	1.34e-15	1.92e-14
ENSG00000093010	COMT	-1.0414	1.37e-15	1.96e-14
ENSG00000196262	PPIA	-0.758466	1.39e-15	1.98e-14
ENSG00000169567	HINT1	-0.907044	1.45e-15	2.07e-14
ENSG00000259939	AC022167.1	1.40478	1.46e-15	2.09e-14
ENSG00000013810	TACC3	-1.33845	1.47e-15	2.1e-14
ENSG00000141552	ANAPC11	-0.8727	1.5e-15	2.14e-14
ENSG00000179523	EIF3J-AS1	1.71305	1.56e-15	2.22e-14
ENSG00000186908	ZDHHC17	1.15535	1.61e-15	2.29e-14
ENSG00000112081	SRSF3	-0.785803	1.63e-15	2.32e-14
ENSG00000150753	CCT5	-0.777025	1.71e-15	2.44e-14
ENSG00000164114	MAP9	2.05973	1.81e-15	2.57e-14
ENSG00000091317	CMTM6	-0.840485	1.82e-15	2.59e-14
ENSG00000131669	NINJ1	-0.972462	1.86e-15	2.64e-14
ENSG00000113594	LIFR	1.57171	1.87e-15	2.65e-14
ENSG00000196976	LAGE3	-1.47064	1.88e-15	2.66e-14
ENSG00000234420	ZNF37BP	1.9059	1.88e-15	2.66e-14
ENSG00000138823	MTTP	2.93523	1.91e-15	2.71e-14
ENSG00000092929	UNC13D	-1.18933	1.99e-15	2.82e-14
ENSG00000116489	CAPZA1	-0.849195	2.03e-15	2.87e-14
ENSG00000061676	NCKAP1	0.988417	2.21e-15	3.12e-14
ENSG00000123124	WWP1	-1.12148	2.3e-15	3.25e-14
ENSG00000155846	PPARGC1B	-1.8977	2.3e-15	3.25e-14
ENSG00000075239	ACAT1	-0.90145	2.32e-15	3.27e-14
ENSG00000091592	NLRP1	1.01526	2.34e-15	3.3e-14
ENSG00000196535	MYO18A	-1.1762	2.37e-15	3.33e-14
ENSG00000167100	SAMD14	1.24154	2.43e-15	3.42e-14
ENSG00000250777	AC131956.2	-3.65775	2.46e-15	3.46e-14
ENSG00000197448	GSTK1	-0.888953	2.57e-15	3.61e-14
ENSG00000182796	TMEM198B	1.64998	2.65e-15	3.72e-14
ENSG00000100814	CCNB1IP1	1.79912	2.67e-15	3.75e-14
ENSG00000215251	FASTKD5	-0.973245	2.68e-15	3.76e-14
ENSG00000171051	FPR1	-1.00547	2.71e-15	3.8e-14
ENSG00000152700	SAR1B	-0.846797	2.72e-15	3.82e-14
ENSG00000011021	CLCN6	1.1222	2.75e-15	3.85e-14
ENSG00000241560	ZBTB20-AS1	2.23006	2.8e-15	3.92e-14
ENSG00000137834	SMAD6	-1.47591	2.83e-15	3.95e-14
ENSG00000158258	CLSTN2	2.19636	2.89e-15	4.04e-14
ENSG00000232656	IDI2-AS1	-1.5821	2.9e-15	4.05e-14
ENSG00000125247	TMTC4	1.03878	2.91e-15	4.06e-14
ENSG00000144746	ARL6IP5	-0.774049	2.97e-15	4.14e-14
ENSG00000145050	MANF	-1.12959	2.98e-15	4.15e-14
ENSG00000172590	MRPL52	-1.33212	2.97e-15	4.15e-14
ENSG00000162407	PLPP3	1.13239	3.06e-15	4.26e-14
ENSG00000115758	ODC1	0.982767	3.25e-15	4.52e-14
ENSG00000156599	ZDHHC5	-0.812099	3.26e-15	4.53e-14
ENSG00000104112	SCG3	1.30339	3.31e-15	4.59e-14
ENSG00000285410	GABPB1-IT1	1.57171	3.3e-15	4.59e-14
ENSG00000105677	TMEM147	-0.88586	3.35e-15	4.65e-14
ENSG00000172936	MYD88	-0.834072	3.36e-15	4.66e-14
ENSG00000114383	TUSC2	-0.921261	3.4e-15	4.71e-14
ENSG00000165685	TMEM52B	-1.7518	3.41e-15	4.73e-14
ENSG00000164654	MIOS	-1.20709	3.5e-15	4.85e-14
ENSG00000108561	C1QBP	-0.896508	3.54e-15	4.89e-14
ENSG00000183291	SELENOF	-0.848315	3.67e-15	5.08e-14
ENSG00000197961	ZNF121	1.08101	3.78e-15	5.22e-14
ENSG00000152217	SETBP1	1.55529	3.79e-15	5.23e-14
ENSG00000112033	PPARD	-1.06108	3.85e-15	5.32e-14
ENSG00000187189	TSPYL4	1.07976	3.91e-15	5.4e-14
ENSG00000196843	ARID5A	-1.21566	4.03e-15	5.56e-14
ENSG00000133958	UNC79	1.57524	4.05e-15	5.58e-14
ENSG00000111229	ARPC3	-0.74569	4.07e-15	5.61e-14
ENSG00000182670	TTC3	0.688217	4.17e-15	5.74e-14
ENSG00000101638	ST8SIA5	1.24745	4.21e-15	5.79e-14
ENSG00000239213	NCK1-AS1	-1.47458	4.23e-15	5.81e-14
ENSG00000145495	2021-03-06	0.761746	4.36e-15	5.99e-14
ENSG00000147155	EBP	-1.28386	4.4e-15	6.04e-14
ENSG00000104129	DNAJC17	-0.988748	4.44e-15	6.1e-14
ENSG00000181264	TMEM136	1.53949	4.46e-15	6.11e-14
ENSG00000153048	CARHSP1	0.986049	4.48e-15	6.13e-14
ENSG00000068001	HYAL2	-1.00414	4.59e-15	6.28e-14
ENSG00000004399	PLXND1	-1.3409	4.62e-15	6.32e-14
ENSG00000149084	HSD17B12	-0.949258	4.92e-15	6.73e-14
ENSG00000189043	NDUFA4	-1.01485	4.92e-15	6.73e-14
ENSG00000254988	AP002498.1	-1.98643	5.08e-15	6.93e-14
ENSG00000196653	ZNF502	1.88169	5.19e-15	7.08e-14
ENSG00000167565	SERTAD3	-1.14673	5.27e-15	7.19e-14
ENSG00000066923	STAG3	1.18341	5.28e-15	7.2e-14
ENSG00000147010	SH3KBP1	-0.818753	5.31e-15	7.23e-14
ENSG00000188042	ARL4C	1.01394	5.37e-15	7.32e-14
ENSG00000105220	GPI	-0.936807	5.48e-15	7.45e-14
ENSG00000117862	TXNDC12	-0.846315	5.47e-15	7.45e-14
ENSG00000204394	VARS	-0.989046	5.64e-15	7.66e-14
ENSG00000187653	TMSB4XP8	-1.2775	5.88e-15	7.99e-14
ENSG00000259536	AC091045.1	-1.21807	6.02e-15	8.17e-14
ENSG00000141522	ARHGDIA	-1.21185	6.13e-15	8.32e-14
ENSG00000168000	BSCL2	1.48251	6.37e-15	8.63e-14
ENSG00000050405	LIMA1	0.981644	6.56e-15	8.89e-14
ENSG00000067048	DDX3Y	1.43025	6.62e-15	8.96e-14
ENSG00000111843	TMEM14C	-0.845493	6.64e-15	8.98e-14
ENSG00000116459	ATP5PB	-0.782667	6.64e-15	8.98e-14
ENSG00000185215	TNFAIP2	-0.933031	6.64e-15	8.98e-14
ENSG00000271605	MILR1	-0.984676	6.91e-15	9.34e-14
ENSG00000169188	APEX2	-1.04765	6.93e-15	9.36e-14
ENSG00000123159	GIPC1	-1.19745	6.97e-15	9.4e-14
ENSG00000204681	GABBR1	1.50564	6.99e-15	9.43e-14
ENSG00000105851	PIK3CG	-1.01873	7.08e-15	9.55e-14
ENSG00000182372	CLN8	-0.924915	7.14e-15	9.62e-14
ENSG00000162704	ARPC5	-0.827684	7.19e-15	9.67e-14
ENSG00000106266	SNX8	-0.976811	7.21e-15	9.7e-14
ENSG00000117614	SYF2	0.888352	7.55e-15	1.02e-13
ENSG00000166165	CKB	-0.994687	7.74e-15	1.04e-13
ENSG00000256007	ARAP1-AS1	-1.13239	7.8e-15	1.05e-13
ENSG00000119487	MAPKAP1	-0.834691	7.92e-15	1.06e-13
ENSG00000131171	SH3BGRL	-0.796663	7.92e-15	1.06e-13
ENSG00000163873	GRIK3	1.85974	7.91e-15	1.06e-13
ENSG00000111897	SERINC1	0.728464	8.04e-15	1.08e-13
ENSG00000204389	HSPA1A	-1.25153	8.2e-15	1.1e-13
ENSG00000074181	NOTCH3	1.66505	8.3e-15	1.11e-13
ENSG00000060718	COL11A1	1.41276	8.51e-15	1.14e-13
ENSG00000158717	RNF166	-0.89062	8.5e-15	1.14e-13
ENSG00000170456	DENND5B	1.01518	8.56e-15	1.14e-13
ENSG00000164327	RICTOR	1.00775	8.59e-15	1.15e-13
ENSG00000155760	FZD7	1.70182	8.69e-15	1.16e-13
ENSG00000177700	POLR2L	-1.05823	9.03e-15	1.2e-13
ENSG00000165475	CRYL1	-1.27421	9.05e-15	1.21e-13
ENSG00000106483	SFRP4	1.96469	9.44e-15	1.26e-13
ENSG00000108306	FBXL20	1.02088	9.5e-15	1.27e-13
ENSG00000198843	SELENOT	-0.800128	9.77e-15	1.3e-13
ENSG00000028277	POU2F2	-1.46797	9.87e-15	1.31e-13
ENSG00000135940	COX5B	-0.865644	1.01e-14	1.34e-13
ENSG00000138867	GUCD1	-0.804748	1.01e-14	1.35e-13
ENSG00000187607	ZNF286A	1.38122	1.03e-14	1.37e-13
ENSG00000087258	GNAO1	1.7716	1.05e-14	1.4e-13
ENSG00000125912	NCLN	-1.10215	1.05e-14	1.4e-13
ENSG00000100271	TTLL1	1.61173	1.08e-14	1.43e-13
ENSG00000101160	CTSZ	-2.8827	1.1e-14	1.45e-13
ENSG00000128604	IRF5	-0.903539	1.13e-14	1.49e-13
ENSG00000211445	GPX3	-1.03042	1.13e-14	1.49e-13
ENSG00000178982	EIF3K	-0.871423	1.23e-14	1.62e-13
ENSG00000166863	TAC3	1.54411	1.24e-14	1.63e-13
ENSG00000066926	FECH	-0.956772	1.26e-14	1.66e-13
ENSG00000144908	ALDH1L1	3.51612	1.26e-14	1.67e-13
ENSG00000092969	TGFB2	1.21193	1.29e-14	1.7e-13
ENSG00000113070	HBEGF	1.01199	1.31e-14	1.73e-13
ENSG00000111752	PHC1	-0.91557	1.34e-14	1.77e-13
ENSG00000113504	SLC12A7	-1.1449	1.36e-14	1.79e-13
ENSG00000155893	PXYLP1	1.15918	1.38e-14	1.82e-13
ENSG00000117152	RGS4	3.58482	1.4e-14	1.84e-13
ENSG00000132507	EIF5A	-0.902723	1.4e-14	1.84e-13
ENSG00000166794	PPIB	-0.839763	1.43e-14	1.88e-13
ENSG00000138111	MFSD13A	-1.29986	1.5e-14	1.97e-13
ENSG00000178567	EPM2AIP1	1.0486	1.52e-14	1.99e-13
ENSG00000100030	MAPK1	-0.731453	1.53e-14	2e-13
ENSG00000171291	ZNF439	1.59888	1.53e-14	2e-13
ENSG00000073060	SCARB1	-0.829013	1.54e-14	2.02e-13
ENSG00000162129	CLPB	-1.53316	1.6e-14	2.09e-13
ENSG00000235162	C12orf75	-1.27532	1.64e-14	2.15e-13
ENSG00000176624	MEX3C	1.01419	1.67e-14	2.18e-13
ENSG00000164574	GALNT10	-0.8972	1.7e-14	2.23e-13
ENSG00000155307	SAMSN1	-0.842376	1.78e-14	2.33e-13
ENSG00000198837	DENND4B	-1.05039	1.78e-14	2.33e-13
ENSG00000119421	NDUFA8	-0.898729	1.83e-14	2.39e-13
ENSG00000100167	2021-09-03	0.828293	1.91e-14	2.49e-13
ENSG00000132294	EFR3A	-0.841937	1.91e-14	2.49e-13
ENSG00000052126	PLEKHA5	1.91115	1.97e-14	2.56e-13
ENSG00000116237	ICMT	-1.01522	2e-14	2.6e-13
ENSG00000155980	KIF5A	1.6609	2.02e-14	2.62e-13
ENSG00000178104	PDE4DIP	0.87565	2.02e-14	2.63e-13
ENSG00000151176	PLBD2	-1.3004	2.08e-14	2.7e-13
ENSG00000215114	UBXN2B	0.78806	2.09e-14	2.71e-13
ENSG00000038945	MSR1	-2.27133	2.11e-14	2.74e-13
ENSG00000198833	UBE2J1	-0.77642	2.12e-14	2.74e-13
ENSG00000143162	CREG1	-0.707782	2.17e-14	2.82e-13
ENSG00000167005	NUDT21	0.893333	2.25e-14	2.91e-13
ENSG00000276600	RAB7B	-1.11129	2.26e-14	2.92e-13
ENSG00000058262	SEC61A1	-0.678131	2.27e-14	2.94e-13
ENSG00000186446	ZNF501	1.39808	2.33e-14	3.01e-13
ENSG00000159618	ADGRG5	-1.13922	2.41e-14	3.12e-13
ENSG00000169242	EFNA1	2.41678	2.46e-14	3.17e-13
ENSG00000180304	OAZ2	-0.766976	2.46e-14	3.17e-13
ENSG00000196345	ZKSCAN7	2.66728	2.46e-14	3.17e-13
ENSG00000105784	RUNDC3B	3.34973	2.48e-14	3.2e-13
ENSG00000115137	DNAJC27	1.9104	2.51e-14	3.23e-13
ENSG00000261879	AC087500.1	-1.72654	2.53e-14	3.26e-13
ENSG00000101751	POLI	1.20941	2.54e-14	3.27e-13
ENSG00000117676	RPS6KA1	-0.944461	2.63e-14	3.38e-13
ENSG00000162188	GNG3	1.62438	2.63e-14	3.39e-13
ENSG00000166411	IDH3A	-0.86506	2.64e-14	3.39e-13
ENSG00000241399	CD302	-0.927624	2.66e-14	3.42e-13
ENSG00000118894	EEF2KMT	-1.13923	2.74e-14	3.51e-13
ENSG00000164442	CITED2	1.18827	2.76e-14	3.54e-13
ENSG00000165801	ARHGEF40	-1.15829	2.79e-14	3.57e-13
ENSG00000102230	PCYT1B	1.69403	2.83e-14	3.62e-13
ENSG00000091157	WDR7	-1.01297	2.87e-14	3.68e-13
ENSG00000152270	PDE3B	1.19871	2.98e-14	3.81e-13
ENSG00000198963	RORB	3.53812	2.97e-14	3.81e-13
ENSG00000111186	WNT5B	1.25004	3e-14	3.83e-13
ENSG00000152234	ATP5F1A	-0.676888	3.03e-14	3.87e-13
ENSG00000120837	NFYB	0.997603	3.11e-14	3.97e-13
ENSG00000148090	AUH	1.22886	3.24e-14	4.13e-13
ENSG00000253851	AC025370.1	3.20158	3.24e-14	4.13e-13
ENSG00000145365	TIFA	-1.93482	3.27e-14	4.16e-13
ENSG00000168275	COA6	-1.02898	3.27e-14	4.16e-13
ENSG00000278621	AC037198.2	1.66715	3.3e-14	4.2e-13
ENSG00000107521	HPS1	-0.850331	3.32e-14	4.23e-13
ENSG00000198832	SELENOM	1.40347	3.32e-14	4.23e-13
ENSG00000109911	ELP4	0.954387	3.34e-14	4.24e-13
ENSG00000157873	TNFRSF14	-1.00532	3.38e-14	4.3e-13
ENSG00000147224	PRPS1	-0.934747	3.62e-14	4.6e-13
ENSG00000189221	MAOA	-1.38952	3.79e-14	4.8e-13
ENSG00000264235	AP005329.1	-0.98963	3.84e-14	4.86e-13
ENSG00000146828	SLC12A9	-1.42201	3.93e-14	4.98e-13
ENSG00000163932	PRKCD	-0.998567	3.93e-14	4.98e-13
ENSG00000198795	ZNF521	2.12095	4.08e-14	5.17e-13
ENSG00000109062	SLC9A3R1	-0.971386	4.13e-14	5.23e-13
ENSG00000121691	CAT	-0.751025	4.18e-14	5.28e-13
ENSG00000157693	TMEM268	-1.44731	4.19e-14	5.29e-13
ENSG00000198964	SGMS1	-0.895761	4.23e-14	5.34e-13
ENSG00000196839	ADA	1.17732	4.27e-14	5.4e-13
ENSG00000101367	MAPRE1	-0.819228	4.74e-14	5.97e-13
ENSG00000103005	USB1	-0.89588	4.73e-14	5.97e-13
ENSG00000124782	RREB1	-1.21473	4.77e-14	6.01e-13
ENSG00000004455	AK2	-0.816835	4.99e-14	6.29e-13
ENSG00000170270	GON7	-1.26663	5.05e-14	6.36e-13
ENSG00000148123	PLPPR1	1.80149	5.07e-14	6.38e-13
ENSG00000087842	PIR	-1.25344	5.14e-14	6.47e-13
ENSG00000245864	MEF2C-AS2	-2.11066	5.19e-14	6.52e-13
ENSG00000184009	ACTG1	-0.805523	5.29e-14	6.65e-13
ENSG00000169313	P2RY12	-7.40753	5.43e-14	6.82e-13
ENSG00000133878	DUSP26	3.15449	5.49e-14	6.89e-13
ENSG00000186350	RXRA	-1.27868	5.54e-14	6.95e-13
ENSG00000125675	GRIA3	2.45226	5.6e-14	7.01e-13
ENSG00000255031	AP002807.1	-1.36087	5.64e-14	7.07e-13
ENSG00000125304	TM9SF2	-0.749166	5.74e-14	7.18e-13
ENSG00000172346	CSDC2	1.49519	5.79e-14	7.24e-13
ENSG00000159110	IFNAR2	-1.30827	5.87e-14	7.35e-13
ENSG00000128039	SRD5A3	-1.08931	6.03e-14	7.54e-13
ENSG00000148143	ZNF462	1.7252	6.14e-14	7.67e-13
ENSG00000135447	PPP1R1A	-1.88117	6.2e-14	7.74e-13
ENSG00000206417	H1FX-AS1	1.0792	6.32e-14	7.89e-13
ENSG00000170962	PDGFD	1.90124	6.62e-14	8.25e-13
ENSG00000213654	GPSM3	-1.18685	6.63e-14	8.26e-13
ENSG00000106803	SEC61B	-0.969912	6.78e-14	8.45e-13
ENSG00000169718	DUS1L	-1.0544	7.23e-14	9e-13
ENSG00000128641	MYO1B	0.994077	7.5e-14	9.33e-13
ENSG00000165102	HGSNAT	-0.888801	7.57e-14	9.41e-13
ENSG00000062038	CDH3	4.65608	7.63e-14	9.49e-13
ENSG00000147119	CHST7	1.08897	7.85e-14	9.75e-13
ENSG00000169093	ASMTL	1.46286	7.96e-14	9.89e-13
ENSG00000126267	COX6B1	-0.960386	8.29e-14	1.03e-12
ENSG00000129116	PALLD	1.05194	8.43e-14	1.05e-12
ENSG00000239521	CASTOR3	1.15535	8.54e-14	1.06e-12
ENSG00000185043	CIB1	-0.876182	8.63e-14	1.07e-12
ENSG00000280634	THRIL	-1.72838	8.95e-14	1.11e-12
ENSG00000279649	AC020978.9	-3.03395	9.04e-14	1.12e-12
ENSG00000085063	CD59	-0.863737	9.2e-14	1.14e-12
ENSG00000120616	EPC1	1.20928	9.32e-14	1.15e-12
ENSG00000155961	RAB39B	1.65931	9.36e-14	1.16e-12
ENSG00000113716	HMGXB3	-0.985974	9.54e-14	1.18e-12
ENSG00000013563	DNASE1L1	-1.16777	9.7e-14	1.2e-12
ENSG00000058091	CDK14	1.2079	9.79e-14	1.21e-12
ENSG00000132514	CLEC10A	-4.04621	9.85e-14	1.21e-12
ENSG00000155252	PI4K2A	-0.845791	1.01e-13	1.24e-12
ENSG00000161057	PSMC2	-0.767431	1.01e-13	1.24e-12
ENSG00000164163	ABCE1	-0.818406	1e-13	1.24e-12
ENSG00000131089	ARHGEF9	1.15473	1.02e-13	1.25e-12
ENSG00000134668	SPOCD1	1.68736	1.02e-13	1.25e-12
ENSG00000197381	ADARB1	-1.42644	1.03e-13	1.26e-12
ENSG00000132646	PCNA	-0.931244	1.03e-13	1.27e-12
ENSG00000090104	RGS1	-1.03312	1.05e-13	1.29e-12
ENSG00000121440	PDZRN3	1.26845	1.05e-13	1.29e-12
ENSG00000183160	TMEM119	-3.42964	1.05e-13	1.29e-12
ENSG00000197798	FAM118B	-0.93214	1.06e-13	1.3e-12
ENSG00000235934	AC007405.2	2.30475	1.1e-13	1.34e-12
ENSG00000121879	PIK3CA	0.890555	1.1e-13	1.35e-12
ENSG00000106397	PLOD3	-1.00475	1.11e-13	1.36e-12
ENSG00000167114	SLC27A4	-1.29434	1.12e-13	1.37e-12
ENSG00000160791	CCR5	-1.61081	1.13e-13	1.38e-12
ENSG00000166025	AMOTL1	1.13357	1.13e-13	1.39e-12
ENSG00000198169	ZNF251	1.79164	1.17e-13	1.42e-12
ENSG00000054967	RELT	-0.892444	1.18e-13	1.44e-12
ENSG00000245148	ARAP1-AS2	-1.41365	1.18e-13	1.44e-12
ENSG00000129235	TXNDC17	-0.873557	1.2e-13	1.46e-12
ENSG00000100417	PMM1	1.44324	1.23e-13	1.5e-12
ENSG00000100412	ACO2	-0.773367	1.26e-13	1.53e-12
ENSG00000104805	NUCB1	-0.755323	1.28e-13	1.55e-12
ENSG00000198258	UBL5	-0.95343	1.27e-13	1.55e-12
ENSG00000166927	MS4A7	-0.672135	1.29e-13	1.57e-12
ENSG00000116260	QSOX1	-0.769337	1.35e-13	1.63e-12
ENSG00000139163	ETNK1	-0.863006	1.34e-13	1.63e-12
ENSG00000233913	RPL10P9	1.78888	1.34e-13	1.63e-12
ENSG00000187325	TAF9B	1.01541	1.36e-13	1.65e-12
ENSG00000218537	MIF-AS1	-1.10919	1.36e-13	1.65e-12
ENSG00000164684	ZNF704	1.31552	1.41e-13	1.7e-12
ENSG00000165416	SUGT1	0.849148	1.42e-13	1.72e-12
ENSG00000068724	TTC7A	-0.884852	1.43e-13	1.73e-12
ENSG00000112343	TRIM38	-0.944745	1.44e-13	1.74e-12
ENSG00000163050	COQ8A	1.08095	1.47e-13	1.77e-12
ENSG00000171848	RRM2	-2.41044	1.48e-13	1.79e-12
ENSG00000136802	LRRC8A	1.03661	1.5e-13	1.81e-12
ENSG00000182667	NTM	1.52586	1.51e-13	1.82e-12
ENSG00000263826	AC112907.3	1.49945	1.53e-13	1.84e-12
ENSG00000131724	IL13RA1	-0.75372	1.54e-13	1.85e-12
ENSG00000113083	LOX	1.73956	1.57e-13	1.89e-12
ENSG00000147526	TACC1	-1.01042	1.59e-13	1.92e-12
ENSG00000167693	NXN	1.17034	1.62e-13	1.95e-12
ENSG00000179051	RCC2	-0.850321	1.63e-13	1.96e-12
ENSG00000156711	MAPK13	-1.27675	1.65e-13	1.98e-12
ENSG00000185875	THNSL1	1.51372	1.66e-13	1.99e-12
ENSG00000064763	FAR2	-0.877131	1.67e-13	2.01e-12
ENSG00000205213	LGR4	-1.05943	1.67e-13	2.01e-12
ENSG00000239672	NME1	-1.28196	1.69e-13	2.02e-12
ENSG00000114423	CBLB	0.848781	1.7e-13	2.04e-12
ENSG00000133106	EPSTI1	-3.81122	1.75e-13	2.1e-12
ENSG00000233016	SNHG7	1.48537	1.75e-13	2.1e-12
ENSG00000041357	PSMA4	-0.784827	1.77e-13	2.12e-12
ENSG00000031081	ARHGAP31	-0.923006	1.8e-13	2.16e-12
ENSG00000134313	KIDINS220	0.731197	1.81e-13	2.16e-12
ENSG00000196511	TPK1	-1.01367	1.81e-13	2.16e-12
ENSG00000134256	CD101	-0.873997	1.82e-13	2.17e-12
ENSG00000175701	SMIM37	-1.43639	1.81e-13	2.17e-12
ENSG00000092421	SEMA6A	1.75222	1.83e-13	2.18e-12
ENSG00000137076	TLN1	-0.794553	1.85e-13	2.2e-12
ENSG00000143851	PTPN7	-1.46929	1.85e-13	2.2e-12
ENSG00000145882	PCYOX1L	-1.09046	1.85e-13	2.21e-12
ENSG00000157429	ZNF19	2.06226	1.85e-13	2.21e-12
ENSG00000267640	AC016582.3	2.87132	1.85e-13	2.21e-12
ENSG00000139370	SLC15A4	1.71972	1.92e-13	2.28e-12
ENSG00000130226	DPP6	2.64378	1.95e-13	2.32e-12
ENSG00000113851	CRBN	1.00863	1.97e-13	2.34e-12
ENSG00000032389	EIPR1	-1.31469	1.98e-13	2.35e-12
ENSG00000172009	THOP1	-1.20005	1.98e-13	2.35e-12
ENSG00000140157	NIPA2	-0.857713	2.05e-13	2.43e-12
ENSG00000064309	CDON	1.73969	2.15e-13	2.55e-12
ENSG00000112902	SEMA5A	2.72397	2.18e-13	2.58e-12
ENSG00000164292	RHOBTB3	0.791426	2.18e-13	2.59e-12
ENSG00000168734	PKIG	1.41491	2.24e-13	2.65e-12
ENSG00000165527	ARF6	-0.781789	2.28e-13	2.7e-12
ENSG00000180787	ZFP3	1.6656	2.29e-13	2.71e-12
ENSG00000164404	GDF9	-1.39104	2.3e-13	2.72e-12
ENSG00000138092	CENPO	-1.03775	2.33e-13	2.75e-12
ENSG00000178950	GAK	-0.929852	2.33e-13	2.75e-12
ENSG00000111816	FRK	-2.8671	2.34e-13	2.76e-12
ENSG00000102172	SMS	-0.765955	2.35e-13	2.77e-12
ENSG00000113361	CDH6	1.28778	2.35e-13	2.77e-12
ENSG00000172586	CHCHD1	-1.00518	2.35e-13	2.77e-12
ENSG00000161640	SIGLEC11	-2.40012	2.38e-13	2.8e-12
ENSG00000054983	GALC	-0.856455	2.39e-13	2.82e-12
ENSG00000062598	ELMO2	-0.706882	2.4e-13	2.82e-12
ENSG00000081386	ZNF510	1.33383	2.39e-13	2.82e-12
ENSG00000146731	CCT6A	-0.747527	2.4e-13	2.82e-12
ENSG00000111670	GNPTAB	-0.843207	2.41e-13	2.83e-12
ENSG00000128342	LIF	1.71509	2.45e-13	2.88e-12
ENSG00000100362	PVALB	-2.75627	2.53e-13	2.97e-12
ENSG00000198597	ZNF536	1.79829	2.55e-13	2.99e-12
ENSG00000240445	FOXO3B	1.9487	2.56e-13	3e-12
ENSG00000099308	MAST3	-1.03314	2.57e-13	3.01e-12
ENSG00000099977	DDT	-1.06018	2.58e-13	3.02e-12
ENSG00000100228	RAB36	2.38656	2.65e-13	3.1e-12
ENSG00000149547	EI24	-0.791812	2.68e-13	3.13e-12
ENSG00000104915	STX10	-0.983481	2.69e-13	3.14e-12
ENSG00000109846	CRYAB	3.1585	2.74e-13	3.21e-12
ENSG00000174238	PITPNA	-0.727881	2.76e-13	3.23e-12
ENSG00000213203	GIMAP1	-1.32402	2.84e-13	3.32e-12
ENSG00000076928	ARHGEF1	-1.04722	2.86e-13	3.33e-12
ENSG00000085365	SCAMP1	0.881288	2.86e-13	3.34e-12
ENSG00000112139	MDGA1	1.53193	2.87e-13	3.34e-12
ENSG00000183742	MACC1	-3.17656	2.87e-13	3.34e-12
ENSG00000115902	SLC1A4	-0.966841	2.88e-13	3.35e-12
ENSG00000184575	XPOT	-0.740657	2.88e-13	3.35e-12
ENSG00000121316	PLBD1	-2.50001	2.93e-13	3.41e-12
ENSG00000198785	GRIN3A	-2.22791	3.05e-13	3.54e-12
ENSG00000149346	SLX4IP	1.44181	3.11e-13	3.61e-12
ENSG00000166228	PCBD1	-1.199	3.11e-13	3.61e-12
ENSG00000005893	LAMP2	-0.700821	3.15e-13	3.65e-12
ENSG00000108094	CUL2	-0.801386	3.16e-13	3.67e-12
ENSG00000148120	C9orf3	1.321	3.18e-13	3.69e-12
ENSG00000132823	OSER1	0.818445	3.19e-13	3.7e-12
ENSG00000167208	SNX20	-0.869267	3.23e-13	3.74e-12
ENSG00000105669	COPE	-1.0812	3.28e-13	3.79e-12
ENSG00000184897	H1FX	1.03027	3.28e-13	3.8e-12
ENSG00000157734	SNX22	-0.778569	3.35e-13	3.87e-12
ENSG00000114023	FAM162A	-0.95515	3.37e-13	3.89e-12
ENSG00000117091	CD48	-1.12866	3.37e-13	3.9e-12
ENSG00000185219	ZNF445	1.3663	3.39e-13	3.91e-12
ENSG00000257390	AC023055.1	-1.21289	3.39e-13	3.91e-12
ENSG00000103415	HMOX2	-0.890081	3.42e-13	3.94e-12
ENSG00000134824	FADS2	-0.841907	3.54e-13	4.08e-12
ENSG00000203747	FCGR3A	-0.8963	3.64e-13	4.2e-12
ENSG00000064012	CASP8	-1.31571	3.71e-13	4.27e-12
ENSG00000136521	NDUFB5	-0.794161	3.73e-13	4.29e-12
ENSG00000073849	ST6GAL1	-0.957953	3.78e-13	4.35e-12
ENSG00000183161	FANCF	1.25313	3.78e-13	4.35e-12
ENSG00000166016	ABTB2	1.98315	3.92e-13	4.5e-12
ENSG00000179715	PCED1B	-1.15927	3.95e-13	4.54e-12
ENSG00000167380	ZNF226	1.15897	4e-13	4.59e-12
ENSG00000260664	AC004158.1	1.54889	4e-13	4.59e-12
ENSG00000232859	LYRM9	1.82698	4.01e-13	4.6e-12
ENSG00000269072	AC063977.6	-1.36437	4.08e-13	4.67e-12
ENSG00000077238	IL4R	-0.839392	4.13e-13	4.73e-12
ENSG00000175322	ZNF519	1.52918	4.16e-13	4.77e-12
ENSG00000102898	NUTF2	-0.921077	4.17e-13	4.78e-12
ENSG00000142197	DOPEY2	-0.98695	4.2e-13	4.8e-12
ENSG00000122034	GTF3A	-0.766603	4.24e-13	4.85e-12
ENSG00000143106	PSMA5	-0.797518	4.26e-13	4.87e-12
ENSG00000084090	STARD7	-0.716531	4.34e-13	4.95e-12
ENSG00000145725	PPIP5K2	-0.831862	4.38e-13	4.99e-12
ENSG00000167555	ZNF528	1.30482	4.39e-13	5.01e-12
ENSG00000132341	RAN	-0.727155	4.49e-13	5.12e-12
ENSG00000258301	VASH1-AS1	-1.1226	4.58e-13	5.22e-12
ENSG00000146112	PPP1R18	-1.01103	4.71e-13	5.36e-12
ENSG00000088854	C20orf194	1.02271	4.81e-13	5.47e-12
ENSG00000124596	OARD1	0.993843	4.81e-13	5.47e-12
ENSG00000115234	SNX17	-0.691339	4.81e-13	5.48e-12
ENSG00000117519	CNN3	0.875527	4.96e-13	5.63e-12
ENSG00000162032	SPSB3	1.02636	4.99e-13	5.67e-12
ENSG00000178878	APOLD1	3.22039	5.01e-13	5.69e-12
ENSG00000116871	MAP7D1	-0.984626	5.13e-13	5.82e-12
ENSG00000120738	EGR1	2.09561	5.14e-13	5.83e-12
ENSG00000068745	IP6K2	0.903854	5.19e-13	5.88e-12
ENSG00000099256	PRTFDC1	1.90892	5.19e-13	5.88e-12
ENSG00000100605	ITPK1	-0.903067	5.25e-13	5.94e-12
ENSG00000231889	TRAF3IP2-AS1	1.86738	5.31e-13	6.01e-12
ENSG00000174628	IQCK	1.58838	5.32e-13	6.02e-12
ENSG00000154781	CCDC174	1.00393	5.35e-13	6.06e-12
ENSG00000118260	CREB1	0.779686	5.38e-13	6.08e-12
ENSG00000113296	THBS4	2.26611	5.72e-13	6.46e-12
ENSG00000176049	JAKMIP2	1.02902	5.74e-13	6.48e-12
ENSG00000091136	LAMB1	1.27539	5.83e-13	6.57e-12
ENSG00000173540	GMPPB	-0.980668	5.83e-13	6.57e-12
ENSG00000179583	CIITA	-1.06987	5.85e-13	6.6e-12
ENSG00000160404	TOR2A	-0.97491	5.92e-13	6.67e-12
ENSG00000243244	STON1	3.48233	5.93e-13	6.68e-12
ENSG00000198792	TMEM184B	-0.801066	5.95e-13	6.7e-12
ENSG00000166707	ZCCHC18	2.56504	5.96e-13	6.71e-12
ENSG00000139352	ASCL1	1.73113	5.98e-13	6.73e-12
ENSG00000150593	PDCD4	0.760534	6.01e-13	6.75e-12
[truncated: 56,396 more rows]
