# Supplementary material for: APOE4/4 is linked to damaging lipid droplets in Alzheimer’s disease microglia
Source: Nature. 2024 Mar 13;628(8006):154–61. doi: 10.1038/s41586-024-07185-7 (PMC10990924; doi:10.1038/s41586-024-07185-7)
Supplement: Supplementary file 6 — ATAC-seq analysis comparing LD+ and LD− iMGs. [file 41586_2024_7185_MOESM6_ESM.xls]

## Sheet: DiffPeaks_APOE33_APOE33LD
PeakID (cmd=annotatePeaks.pl mergedIDR.txt hg38 -size 250 -d /gpfs/data01/glasslab/home/ewest/ld/wyss/tagDirs/APOE33_22210 /gpfs/data01/glasslab/home/ewest/ld/wyss/tagDirs/APOE33_22211 /gpfs/data01/glasslab/home/ewest/ld/wyss/tagDirs/APOE33_LD_22208 /gpfs/data01/glasslab/home/ewest/ld/wyss/tagDirs/APOE33_LD_22209) (cmd=getDiffExpression.pl annPeaksENHE3E3LD.txt APOE33 APOE33 APOE33LD APOE33LD)	Chr	Start	End	Strand	Peak Score	Focus Ratio/Region Size	Annotation	Detailed Annotation	Distance to TSS	Nearest PromoterID	Entrez ID	Nearest Unigene	Nearest Refseq	Nearest Ensembl	Gene Name	Gene Alias	Gene Description	Gene Type	/gpfs/data01/glasslab/home/ewest/ld/wyss/tagDirs/APOE33_22210 Tag Count in 250 bp (8230831.0 Total, normalization factor = 1.21, effective total = 10000000)	/gpfs/data01/glasslab/home/ewest/ld/wyss/tagDirs/APOE33_22211 Tag Count in 250 bp (11736696.0 Total, normalization factor = 0.85, effective total = 10000000)	/gpfs/data01/glasslab/home/ewest/ld/wyss/tagDirs/APOE33_LD_22208 Tag Count in 250 bp (12970276.0 Total, normalization factor = 0.77, effective total = 10000000)	/gpfs/data01/glasslab/home/ewest/ld/wyss/tagDirs/APOE33_LD_22209 Tag Count in 250 bp (10815339.0 Total, normalization factor = 0.92, effective total = 10000000)	APOE33 vs. APOE33LD Log2 Fold Change	APOE33 vs. APOE33LD p-value	APOE33 vs. APOE33LD adj. p-value
Merged-chr13-110698076-2	chr13	110697965	110698215	+	1000	../Oyang/peakIDR/APOE33.idr|../Oyang/peakIDR/APOE33_LD.idr	intron (NR_147941, intron 3 of 16)	intron (NR_147941, intron 3 of 16)	8090	NM_024537	79587	Hs.508725	NM_024537	ENSG00000134905	CARS2	COXPD27|cysRS	cysteinyl-tRNA synthetase 2, mitochondrial	protein-coding	5.74361	5.83468	4.85287	4.76771	-1.63022	8.44e-05	0.00166056
Merged-chr16-1746382-2	chr16	1746273	1746523	+	995	../Oyang/peakIDR/APOE33.idr|../Oyang/peakIDR/APOE33_LD.idr	intron (NM_001040439, intron 5 of 30)	intron (NM_001040439, intron 5 of 30)	11413	NR_036138	100423012		NR_036138	ENSG00000265820	MIR3177	mir-3177	microRNA 3177	ncRNA	6.2392	6.35159	4.84999	4.71291	-2.36271	1.25e-09	1.38e-07
Merged-chr1-203269145-2	chr1	203269016	203269266	+	1000	../Oyang/peakIDR/APOE33.idr|../Oyang/peakIDR/APOE33_LD.idr	Intergenic	Intergenic	-18011	NR_117097	100506775	Hs.443859	NR_117097	ENSG00000231507	LINC01353	-	long intergenic non-protein coding RNA 1353	ncRNA	7.18705	6.97763	6.21493	6.16898	-1.13293	1.73e-05	0.000475449
Merged-chr4-87561005-1	chr4	87560880	87561130	+	1000	../Oyang/peakIDR/APOE33.idr	Intergenic	ERV3-16A3_I-int|LTR|ERVL	-31502	NM_004684	8404	Hs.62886	NM_004684	ENSG00000152583	SPARCL1	MAST 9|MAST9|PIG33|SC1	SPARC like 1	protein-coding	4.0376	3.9805	3.29166	3.21587	-2.51194	0.00159719	0.0158269
Merged-chr3-124879115-1	chr3	124878990	124879240	+	1000	../Oyang/peakIDR/APOE33.idr	intron (NM_001354764, intron 1 of 14)	L2|LINE|L2	8190	NM_002213	3693	Hs.13155	NM_002213	ENSG00000082781	ITGB5	-	integrin subunit beta 5	protein-coding	4.22662	4.46562	3.46184	3.505	-2.49135	0.000508526	0.00675273
Merged-chr7-19177480-1	chr7	19177355	19177605	+	1000	../Oyang/peakIDR/APOE33.idr	Intergenic	Intergenic	-32059	NM_152898	222894	Hs.592168	NM_152898	ENSG00000146618	FERD3L	N-TWIST|NATO3|NTWIST|PTFB|bHLHa31	Fer3 like bHLH transcription factor	protein-coding	4.60684	5.00033	3.86912	3.71571	-2.43196	0.000106945	0.00202312
Merged-chr12-89245224-2	chr12	89245100	89245350	+	1000	../Oyang/peakIDR/APOE33.idr|../Oyang/peakIDR/APOE33_LD.idr	Intergenic	Intergenic	107634	NM_001946	1848	Hs.298654	NM_001946	ENSG00000139318	DUSP6	HH19|MKP3|PYST1	dual specificity phosphatase 6	protein-coding	6.586	6.76709	5.71048	5.7787	-1.26748	2.91e-05	0.000722152
Merged-chr15-94607438-1	chr15	94607313	94607563	+	1000	../Oyang/peakIDR/APOE33.idr	Intergenic	Intergenic	-247925	NR_077061	440311	Hs.745156	NR_077061	ENSG00000277654	LOC440311	-	NOP53 ribosome biogenesis factor pseudogene	pseudo	5.02759	4.82174	3.89737	4.00422	-2.19999	0.000146121	0.0025901
Merged-chr4-72848147-1	chr4	72848022	72848272	+	1000	../Oyang/peakIDR/APOE33.idr	Intergenic	L1PA6|LINE|L1	221612	NM_173827	285521	Hs.356697	NM_173827	ENSG00000163626	COX18	COX18HS	COX18, cytochrome c oxidase assembly factor	protein-coding	4.98544	4.99561	4.22461	3.76157	-2.1146	0.000306864	0.0046057
Merged-chr15-85928144-1	chr15	85928019	85928269	+	1000	../Oyang/peakIDR/APOE33.idr	Intergenic	Intergenic	102509	NR_049805	100847084		NR_049805	ENSG00000264406	MIR548AP	-	microRNA 548ap	ncRNA	4.8067	4.71384	3.60738	3.65619	-2.9022	1.29e-05	0.000370886
Merged-chr19-944308-2	chr19	944192	944442	+	1000	../Oyang/peakIDR/APOE33.idr|../Oyang/peakIDR/APOE33_LD.idr	intron (NM_005224, intron 3 of 8)	intron (NM_005224, intron 3 of 8)	18280	NM_005224	1820	Hs.501296	NM_005224	ENSG00000116017	ARID3A	BRIGHT|DRIL1|DRIL3|E2FBP1	AT-rich interaction domain 3A	protein-coding	9.17745	9.0112	7.87881	7.76821	-1.37465	1.39e-20	2.23e-17
Merged-chr7-155358599-1	chr7	155358474	155358724	+	1000	../Oyang/peakIDR/APOE33.idr	non-coding (NR_103545, exon 6 of 6)	non-coding (NR_103545, exon 6 of 6)	9334	NR_103545	338436	Hs.521326	NR_103545	ENSG00000204960	BLACE	-	B cell acute lymphoblastic leukemia expressed	ncRNA	5.33921	5.37115	4.22303	4.10151	-2.37551	4.42e-06	0.000151481
Merged-chr6-156256468-1	chr6	156256343	156256593	+	1000	../Oyang/peakIDR/APOE33.idr	Intergenic	Intergenic	-122282	NR_145751	109617011		NR_145751	ENSG00000212295	SNORD28B	-	small nucleolar RNA, C/D box 28B	snoRNA	4.21366	4.21229	3.46178	3.39512	-2.35004	0.00131164	0.0136936
Merged-chr15-87757270-2	chr15	87757146	87757396	+	1000	../Oyang/peakIDR/APOE33.idr|../Oyang/peakIDR/APOE33_LD.idr	Intergenic	Intergenic	180342	NR_026869	145978	Hs.350808	NM_152454	ENSG00000259527	LINC00052	NCRNA00052|TMEM83	long intergenic non-protein coding RNA 52	ncRNA	6.68438	6.64139	5.16027	5.68723	-1.69406	4.15e-07	2.05e-05
Merged-chr2-94764455-1	chr2	94764330	94764580	+	1000	../Oyang/peakIDR/APOE33.idr	intron (NR_003366, intron 22 of 23)	MSTA|LTR|ERVL-MaLR	-3271	NR_038409	90499	Hs.458439	NR_038409		FAM95A	-	family with sequence similarity 95 member A	ncRNA	5.21017	5.19016	3.77991	4.05194	-2.78533	1.43e-06	5.84e-05
Merged-chr1-21218104-2	chr1	21217973	21218223	+	965.5	../Oyang/peakIDR/APOE33.idr|../Oyang/peakIDR/APOE33_LD.idr	3' UTR (NM_001397, exon 19 of 19)	3' UTR (NM_001397, exon 19 of 19)	-41210	NM_001198801	8672	Hs.467084	NM_003760	ENSG00000075151	EIF4G3	eIF-4G 3|eIF4G 3|eIF4GII	eukaryotic translation initiation factor 4 gamma 3	protein-coding	5.25669	5.26934	4.49679	4.57205	-1.3741	0.00378363	0.0297008
Merged-chr13-25754077-1	chr13	25753952	25754202	+	802	../Oyang/peakIDR/APOE33.idr	intron (NM_016529, intron 25 of 36)	intron (NM_016529, intron 25 of 36)	285303	NM_001313741	51761	Hs.444957	NM_016529	ENSG00000132932	ATP8A2	ATP|ATPIB|CAMRQ4|IB|ML-1	ATPase phospholipid transporting 8A2	protein-coding	4.3011	4.0427	3.35223	3.55218	-2.14085	0.00349445	0.0280539
Merged-chr18-23036982-1	chr18	23036857	23037107	+	1000	../Oyang/peakIDR/APOE33.idr	Intergenic	MER41B|LTR|ERV1	-97582	NM_001256438	91768	Hs.11108	NM_138375	ENSG00000134508	CABLES1	CABL1|CABLES|HsT2563|IK3-1	Cdk5 and Abl enzyme substrate 1	protein-coding	4.11767	4.11455	3.37133	3.41139	-2.23852	0.0025774	0.0224619
Merged-chr6-34672036-2	chr6	34671912	34672162	+	1000	../Oyang/peakIDR/APOE33.idr|../Oyang/peakIDR/APOE33_LD.idr	intron (NM_022758, intron 1 of 3)	intron (NM_022758, intron 1 of 3)	-24117	NR_134625	101929243	Hs.643498	NR_134625	ENSG00000272288	LOC101929243	-	uncharacterized LOC101929243	ncRNA	7.23029	7.12823	5.50979	5.76896	-2.00667	2e-12	4.88e-10
Merged-chr6-89527785-1	chr6	89527660	89527910	+	1000	../Oyang/peakIDR/APOE33.idr	intron (NM_001242813, intron 1 of 14)	Tigger1|DNA|TcMar-Tigger	-34533	NM_001242811	22881	Hs.702213	NM_014942	ENSG00000135299	ANKRD6	-	ankyrin repeat domain 6	protein-coding	5.94869	6.10994	5.08409	4.70246	-1.77969	1.02e-05	0.000305828
Merged-chr19-19345435-2	chr19	19345309	19345559	+	883	../Oyang/peakIDR/APOE33.idr|../Oyang/peakIDR/APOE33_LD.idr	intron (NM_015329, intron 12 of 18)	intron (NM_015329, intron 12 of 18)	24613	NM_015329	23383	Hs.654939	NM_015329	ENSG00000129933	MAU2	KIAA0892|MAU2L|SCC4|mau-2	MAU2 sister chromatid cohesion factor	protein-coding	7.2608	7.40552	4.73203	5.06979	-3.35747	9.73e-24	5.13e-20
Merged-chr14-77884029-1	chr14	77883904	77884154	+	1000	../Oyang/peakIDR/APOE33.idr	intron (NM_020421, intron 4 of 10)	intron (NM_020421, intron 4 of 10)	83946	NM_020421	57143	Hs.413208	NM_020421	ENSG00000063761	ADCK1	-	aarF domain containing kinase 1	protein-coding	4.47556	4.61421	3.8258	3.57186	-2.15088	0.00103671	0.0115183
Merged-chr17-40516921-2	chr17	40516804	40517054	+	1000	../Oyang/peakIDR/APOE33.idr|../Oyang/peakIDR/APOE33_LD.idr	Intergenic	Intergenic	-15327	NM_032865	84951	Hs.438292	NM_032865	ENSG00000131746	TNS4	CTEN|PP14434	tensin 4	protein-coding	7.00927	6.65712	5.87609	6.10359	-1.11613	0.000148594	0.00261872
Merged-chr10-81867036-2	chr10	81866914	81867164	+	919	../Oyang/peakIDR/APOE33.idr|../Oyang/peakIDR/APOE33_LD.idr	Intergenic	MER92C|LTR|ERV1	-8275	NM_001165972	10718	Hs.125119	NM_001010848	ENSG00000185737	NRG3	HRG3|pro-NRG3	neuregulin 3	protein-coding	6.23724	5.99743	4.48431	4.73413	-2.47364	4.39e-09	4.14e-07
Merged-chr6-11393131-2	chr6	11393007	11393257	+	1000	../Oyang/peakIDR/APOE33.idr|../Oyang/peakIDR/APOE33_LD.idr	Intergenic	Intergenic	-10784	NR_073131	4739	Hs.37982	NM_006403	ENSG00000111859	NEDD9	CAS-L|CAS2|CASL|CASS2|HEF1	neural precursor cell expressed, developmentally down-regulated 9	protein-coding	7.1217	7.18606	6.38732	6.08765	-1.13735	1.29e-05	0.000372045
Merged-chr1-43915258-1	chr1	43915133	43915383	+	1000	../Oyang/peakIDR/APOE33.idr	intron (NM_001270461, intron 8 of 8)	intron (NM_001270461, intron 8 of 8)	-18062	NM_001136215	9048	Hs.632404	NM_003976	ENSG00000117407	ARTN	ART|ENOVIN|EVN|NBN	artemin	protein-coding	4.12712	4.20151	3.35131	3.55032	-2.11942	0.00364208	0.028887
Merged-chr21-33442216-1	chr21	33442091	33442341	+	1000	../Oyang/peakIDR/APOE33.idr	intron (NR_040016, intron 7 of 8).2	intron (NR_040016, intron 7 of 8).2	37793	NM_006134	757	Hs.433668	NM_006134	ENSG00000142188	TMEM50B	C21orf4|HCVP7TP3	transmembrane protein 50B	protein-coding	4.00131	4.07573	3.16049	3.1944	-3.00406	0.000367815	0.00529024
Merged-chr4-1907090-2	chr4	1906965	1907215	+	1000	../Oyang/peakIDR/APOE33.idr|../Oyang/peakIDR/APOE33_LD.idr	intron (NM_001042424, intron 3 of 21)	MIR1_Amn|SINE|MIR	6464	NM_133334	7468	Hs.113876	NM_007331	ENSG00000109685	NSD2	KMT3F|KMT3G|MMSET|REIIBP|TRX5|WHS|WHSC1	nuclear receptor binding SET domain protein 2	protein-coding	5.93023	5.89861	5.01791	4.84914	-1.57282	7.58e-05	0.00152673
Merged-chr11-106379961-1	chr11	106379836	106380086	+	1000	../Oyang/peakIDR/APOE33.idr	Intergenic	Intergenic	128554	NR_120551	101928535	Hs.409078	NR_120551	ENSG00000254811	LOC101928535	-	uncharacterized LOC101928535	ncRNA	4.52182	4.3648	3.64319	3.35349	-2.61504	0.000287512	0.00438786
Merged-chr2-113656214-1	chr2	113656089	113656339	+	1000	../Oyang/peakIDR/APOE33.idr	Intergenic	L1PA4|LINE|L1	28985	NM_001306160	11159	Hs.446425	NM_007082	ENSG00000144134	RABL2A	-	RAB, member of RAS oncogene family like 2A	protein-coding	4.51441	4.18138	3.47729	3.57472	-2.34276	0.000927789	0.0106326
Merged-chr11-118202807-2	chr11	118202683	118202933	+	1000	../Oyang/peakIDR/APOE33.idr|../Oyang/peakIDR/APOE33_LD.idr	intron (NM_001098526, intron 6 of 9)	intron (NM_001098526, intron 6 of 9)	10551	NM_153206	120425	Hs.16291	NM_153206	ENSG00000160593	JAML	AMICA|AMICA1|CREA7-1|CREA7-4|Gm638	junction adhesion molecule like	protein-coding	5.67025	5.79381	4.93664	4.99467	-1.26381	0.00184369	0.0175968
Merged-chr10-61765791-2	chr10	61765656	61765906	+	1000	../Oyang/peakIDR/APOE33.idr|../Oyang/peakIDR/APOE33_LD.idr	intron (NM_173554, intron 6 of 6)	intron (NM_173554, intron 6 of 6)	102820	NM_173554	219621	Hs.673160	NM_173554	ENSG00000183346	CABCOCO1	C10orf107|bA63A2.1	ciliary associated calcium binding coiled-coil 1	protein-coding	7.62117	7.74458	6.43371	6.18869	-1.64605	2.26e-12	5.43e-10
Merged-chr14-68507954-1	chr14	68507829	68508079	+	1000	../Oyang/peakIDR/APOE33.idr	intron (NM_001321818, intron 10 of 10)	intron (NM_001321818, intron 10 of 10)	120833	NR_135816	100996664		NR_135816		LOC100996664	-	uncharacterized LOC100996664	ncRNA	3.50717	3.76375	3.09235	2.95515	-2.36595	0.00769468	0.0488453
Merged-chr16-12062865-1	chr16	12062740	12062990	+	1000	../Oyang/peakIDR/APOE33.idr	intron (NM_032167, intron 9 of 20)	MIRb|SINE|MIR	86131	NM_032167	92017	Hs.458401	NM_032167	ENSG00000048471	SNX29	A-388D4.1|RUNDC2A	sorting nexin 29	protein-coding	4.32916	4.60807	3.53458	3.68694	-2.31182	0.000667051	0.008312
Merged-chr9-634496-1	chr9	634371	634621	+	1000	../Oyang/peakIDR/APOE33.idr	intron (NM_001256877, intron 2 of 12)	LTR8B|LTR|ERV1	-52271	NM_001354336	23189	Hs.306764	NM_015158	ENSG00000107104	KANK1	ANKRD15|CPSQ2|KANK	KN motif and ankyrin repeat domains 1	protein-coding	4.37497	4.04241	3.48635	3.53024	-2.04998	0.00409314	0.0314031
Merged-chr17-43350994-1	chr17	43350869	43351119	+	1000	../Oyang/peakIDR/APOE33.idr	Intergenic	LTR13A|LTR|ERVK	37904	NR_027412	100130581	Hs.546897	NR_027412	ENSG00000188825	LINC00910	-	long intergenic non-protein coding RNA 910	ncRNA	4.61359	4.72589	3.72308	3.72183	-2.38403	0.000184301	0.00309043
Merged-chr4-104930957-1	chr4	104930832	104931082	+	1000	../Oyang/peakIDR/APOE33.idr	Intergenic	L1PA7|LINE|L1	-214918	NM_017628	54790	Hs.367639	NM_017628	ENSG00000168769	TET2	KIAA1546|MDS	tet methylcytosine dioxygenase 2	protein-coding	4.34006	4.16545	3.44114	3.53695	-2.22552	0.00182108	0.0174402
Merged-chr3-15347995-1	chr3	15347870	15348120	+	1000	../Oyang/peakIDR/APOE33.idr	Intergenic	L2-3_Crp|LINE|L2	-6601	NM_001018009	9467	Hs.257761	NM_004844	ENSG00000131370	SH3BP5	SAB|SH3BP-5	SH3 domain binding protein 5	protein-coding	5.08399	5.47313	4.66203	4.36761	-1.43453	0.00373532	0.0294217
Merged-chr2-231664919-1	chr2	231664794	231665044	+	1000	../Oyang/peakIDR/APOE33.idr	Intergenic	L2b|LINE|L2	-43606	NM_001099285	5757	Hs.459927	NM_002823	ENSG00000187514	PTMA	TMSA	prothymosin alpha	protein-coding	4.36167	3.99894	3.42227	3.56877	-2.01722	0.00524158	0.0373792
Merged-chr13-23800076-1	chr13	23799951	23800201	+	977	../Oyang/peakIDR/APOE33.idr	intron (NM_005932, intron 16 of 18)	intron (NM_005932, intron 16 of 18)	-88811	NM_001014442	542767	Hs.642624	NM_001014442		PCOTH	C1QTNF9B-AS1	Pro-X-Gly collagen triple helix like repeat containing	protein-coding	3.56423	3.5241	2.82756	2.85283	-3.15434	0.00174674	0.0169336
Merged-chr2-118041090-2	chr2	118040971	118041221	+	1000	../Oyang/peakIDR/APOE33.idr|../Oyang/peakIDR/APOE33_LD.idr	Intergenic	LTR33C|LTR|ERVL	-26933	NM_019044	54520	Hs.107845	NM_019044	ENSG00000125633	CCDC93	-	coiled-coil domain containing 93	protein-coding	6.39898	6.43745	5.44573	5.55053	-1.30939	6.58e-05	0.00136391
Merged-chr14-52918693-2	chr14	52918567	52918817	+	1000	../Oyang/peakIDR/APOE33.idr|../Oyang/peakIDR/APOE33_LD.idr	intron (NM_001135000, intron 3 of 14)	intron (NM_001135000, intron 3 of 14)	32405	NM_001134999	10979	Hs.509343	NM_006832	ENSG00000073712	FERMT2	KIND2|MIG2|PLEKHC1|UNC112|UNC112B|mig-2	fermitin family member 2	protein-coding	7.02652	6.97013	5.58624	5.22653	-2.12756	6.49e-12	1.37e-09
Merged-chr16-1747055-2	chr16	1746928	1747178	+	1000	../Oyang/peakIDR/APOE33.idr|../Oyang/peakIDR/APOE33_LD.idr	exon (NM_001318852, exon 6 of 32)	exon (NM_001318852, exon 6 of 32)	12068	NR_036138	100423012		NR_036138	ENSG00000265820	MIR3177	mir-3177	microRNA 3177	ncRNA	7.50904	7.37516	5.12429	5.33078	-2.92918	1.18e-22	3.61e-19
Merged-chr7-42080993-1	chr7	42080868	42081118	+	1000	../Oyang/peakIDR/APOE33.idr	intron (NM_000168, intron 3 of 14)	intron (NM_000168, intron 3 of 14)	156026	NM_000168	2737	Hs.21509	NM_000168	ENSG00000106571	GLI3	ACLS|GCPS|GLI3-190|GLI3FL|PAP-A|PAPA|PAPA1|PAPB|PHS|PPDIV	GLI family zinc finger 3	protein-coding	5.01313	4.76362	3.93343	3.9429	-2.17033	0.000202508	0.00332993
Merged-chr20-48025135-2	chr20	48025019	48025269	+	1000	../Oyang/peakIDR/APOE33.idr|../Oyang/peakIDR/APOE33_LD.idr	Intergenic	Intergenic	-35027	NR_110027	101927457	Hs.445823	NR_110027		LINC01522	-	long intergenic non-protein coding RNA 1522	ncRNA	5.89862	5.80938	4.97349	4.8339	-1.5455	0.000128288	0.00234204
Merged-chr8-104622688-1	chr8	104622563	104622813	+	1000	../Oyang/peakIDR/APOE33.idr	Intergenic	Intergenic	-33664	NM_001135703	29967	Hs.600630	NM_013437	ENSG00000147650	LRP12	ST7	LDL receptor related protein 12	protein-coding	4.16366	4.16067	3.41908	3.56401	-1.96924	0.00580287	0.0402076
Merged-chr10-4784844-1	chr10	4784719	4784969	+	908	../Oyang/peakIDR/APOE33.idr	Intergenic	Intergenic	-41333	NM_001271021	83592	Hs.657944	NM_031436	ENSG00000165568	AKR1E2	AKR1CL2|AKRDC1|LoopADR|TAKR|hTSP|htAKR	aldo-keto reductase family 1 member E2	protein-coding	4.02172	4.04418	3.3501	3.16112	-2.54905	0.00147102	0.0148908
Merged-chr5-133807692-1	chr5	133807567	133807817	+	1000	../Oyang/peakIDR/APOE33.idr	Intergenic	Intergenic	-105985	NR_131252	105664404	Hs.582536	NR_131252	ENSG00000249073	WSPAR	LncTCF7|TCONS_00009511	WNT signaling pathway activating non-coding RNA	ncRNA	6.31185	6.20874	4.53005	4.96603	-2.35869	4.49e-09	4.21e-07
Merged-chr3-150039033-1	chr3	150038908	150039158	+	1000	../Oyang/peakIDR/APOE33.idr	Intergenic	MER51A|LTR|ERV1	-55667	NM_001079809	653659	Hs.652908	NM_001079809		TMEM183B	C1ORF37DUP|C1orf37-DUP	transmembrane protein 183B	protein-coding	5.29569	5.17546	3.96083	3.96996	-2.72093	1.24e-06	5.16e-05
Merged-chr10-24873426-2	chr10	24873305	24873555	+	1000	../Oyang/peakIDR/APOE33.idr|../Oyang/peakIDR/APOE33_LD.idr	intron (NM_001282786, intron 3 of 7)	intron (NM_001282786, intron 3 of 7)	79214	NM_020200	56952	Hs.405619	NM_020200	ENSG00000099256	PRTFDC1	HHGP	phosphoribosyl transferase domain containing 1	protein-coding	5.84207	6.05938	4.85106	4.83553	-1.80162	8.38e-06	0.000258448
Merged-chr6-135323407-2	chr6	135323290	135323540	+	1000	../Oyang/peakIDR/APOE33.idr|../Oyang/peakIDR/APOE33_LD.idr	intron (NM_001134830, intron 22 of 26)	intron (NM_001134830, intron 22 of 26)	84255	NR_030317	693126		NR_030317	ENSG00000207689	MIR548A2	MIRN548A2	microRNA 548a-2	ncRNA	6.77057	6.77498	5.97218	5.85432	-1.13675	7.78e-05	0.00155885
Merged-chr5-173808597-2	chr5	173808463	173808713	+	975	../Oyang/peakIDR/APOE33.idr|../Oyang/peakIDR/APOE33_LD.idr	Intergenic	Intergenic	-17646	NR_108028	101928154	Hs.366725	NR_108028		LINC01485	-	long intergenic non-protein coding RNA 1485	ncRNA	5.5418	5.60628	4.66753	4.78423	-1.47704	0.000703947	0.00865752
Merged-chr17-79058062-2	chr17	79057959	79058209	+	961	../Oyang/peakIDR/APOE33.idr|../Oyang/peakIDR/APOE33_LD.idr	Intergenic	MER73|LTR|ERVL	-16853	NM_001042573	64772	Hs.29288	NM_022759	ENSG00000167280	ENGASE	-	endo-beta-N-acetylglucosaminidase	protein-coding	6.08383	5.93744	4.80829	5.42716	-1.32959	0.000984562	0.0110941
Merged-chr1-17819563-2	chr1	17819447	17819697	+	1000	../Oyang/peakIDR/APOE33.idr|../Oyang/peakIDR/APOE33_LD.idr	intron (NM_030812, intron 1 of 2)	intron (NM_030812, intron 1 of 2)	64259	NM_030812	81569	Hs.2149	NM_030812	ENSG00000117148	ACTL8	CT57	actin like 8	protein-coding	7.72309	7.62957	6.40857	6.29954	-1.59106	4.3e-12	9.54e-10
Merged-chr6-36862324-2	chr6	36862211	36862461	+	1000	../Oyang/peakIDR/APOE33.idr|../Oyang/peakIDR/APOE33_LD.idr	intron (NM_016059, intron 2 of 3)	intron (NM_016059, intron 2 of 3)	-9534	NM_001286636	221477	Hs.433381	NM_152734	ENSG00000198663	C6orf89	BRAP|PS1TP5TP1	chromosome 6 open reading frame 89	protein-coding	5.60969	5.4683	4.64424	4.65209	-1.58188	0.000388049	0.00549005
Merged-chr10-132461561-1	chr10	132461436	132461686	+	1000	../Oyang/peakIDR/APOE33.idr	Intergenic	Intergenic	16372	NR_149317	170393	Hs.375059	NR_149317		C10orf91	-	chromosome 10 open reading frame 91 (putative)	ncRNA	3.98661	4.21339	3.35842	3.10048	-2.85704	0.000575602	0.00740756
Merged-chr19-56115165-1	chr19	56115040	56115290	+	1000	../Oyang/peakIDR/APOE33.idr	intron (NM_001002836, intron 1 of 2)	intron (NM_001002836, intron 1 of 2)	6208	NM_001351682	126208	Hs.397153	NM_001002836	ENSG00000142409	ZNF787	TIP20	zinc finger protein 787	protein-coding	4.35149	4.3063	3.35367	3.3334	-3.05098	8.52e-05	0.00167548
Merged-chr2-105796279-2	chr2	105796159	105796409	+	1000	../Oyang/peakIDR/APOE33.idr|../Oyang/peakIDR/APOE33_LD.idr	intron (NM_001004722, intron 1 of 3)	intron (NM_001004722, intron 1 of 3)	51221	NM_001004722	8440	Hs.529244	NM_003581	ENSG00000071051	NCK2	GRB4|NCKbeta	NCK adaptor protein 2	protein-coding	6.59981	6.80786	5.89967	5.74749	-1.18246	8.1e-05	0.00160915
Merged-chr12-52295856-2	chr12	52295731	52295981	+	918.5	../Oyang/peakIDR/APOE33.idr|../Oyang/peakIDR/APOE33_LD.idr	intron (NM_001320198, intron 2 of 10)	intron (NM_001320198, intron 2 of 10)	-4341	NM_002281	3887	Hs.658118	NM_002281	ENSG00000205426	KRT81	HB1|Hb-1|KRTHB1|MLN137|ghHkb1|hHAKB2-1	keratin 81	protein-coding	5.70302	5.84848	4.52268	4.68192	-2.02141	3.77e-06	0.000133227
Merged-chr16-89270048-2	chr16	89269921	89270171	+	1000	../Oyang/peakIDR/APOE33.idr|../Oyang/peakIDR/APOE33_LD.idr	intron (NM_001256182, intron 13 of 13)	intron (NM_001256182, intron 13 of 13)	-26082	NR_136339	105371414	Hs.657381	NR_136339		LOC105371414	-	uncharacterized LOC105371414	ncRNA	6.3403	6.80801	4.98944	5.0537	-2.29985	3.99e-10	5.15e-08
Merged-chr6-5522354-2	chr6	5522237	5522487	+	1000	../Oyang/peakIDR/APOE33.idr|../Oyang/peakIDR/APOE33_LD.idr	intron (NM_001318872, intron 4 of 6)	intron (NM_001318872, intron 4 of 6)	-64287	NR_125846	101927972	Hs.668417	NR_125846	ENSG00000269985	LOC101927972	-	uncharacterized LOC101927972	ncRNA	5.55907	6.02779	5.12024	4.87727	-1.3036	0.00188967	0.0178914
Merged-chr20-37043586-1	chr20	37043461	37043711	+	1000	../Oyang/peakIDR/APOE33.idr	intron (NM_183404, intron 13 of 20)	AluJo|SINE|Alu	52629	NM_001323282	5933	Hs.207745	NM_002895	ENSG00000080839	RBL1	CP107|PRB1|p107	RB transcriptional corepressor like 1	protein-coding	4.82506	4.75602	3.56807	3.42836	-3.50971	1.62e-06	6.5e-05
Merged-chr10-17428948-2	chr10	17428826	17429076	+	1000	../Oyang/peakIDR/APOE33.idr|../Oyang/peakIDR/APOE33_LD.idr	intron (NM_001004470, intron 2 of 7)	intron (NM_001004470, intron 2 of 7)	25436	NM_001345961	338596	Hs.677766	NM_001004470	ENSG00000148488	ST8SIA6	SIA8F|SIAT8-F|SIAT8F|ST8SIA-VI|ST8SiaVI	ST8 alpha-N-acetyl-neuraminide alpha-2,8-sialyltransferase 6	protein-coding	6.53293	6.45669	4.85206	4.87189	-2.46834	2.4e-11	4.28e-09
Merged-chr1-54217479-1	chr1	54217354	54217604	+	748	../Oyang/peakIDR/APOE33.idr	intron (NM_001330602, intron 6 of 6)	L2c|LINE|L2	17312	NM_016491	51253	Hs.584908	NM_016491	ENSG00000116221	MRPL37	L2mt|L37mt|MRP-L2|MRP-L37|MRPL2|RPML2	mitochondrial ribosomal protein L37	protein-coding	3.34657	3.14214	2.61312	2.50419	-3.97582	0.0021985	0.0198987
Merged-chrX-131822471-1	chrX	131822346	131822596	+	1000	../Oyang/peakIDR/APOE33.idr	intron (NR_026975, intron 2 of 12)	intron (NR_026975, intron 2 of 12)	8172	NR_026975	286467	Hs.720385	NR_026975	ENSG00000213468	FIRRE	LINC01200	firre intergenic repeating RNA element	ncRNA	4.64875	4.60999	3.77018	3.72015	-2.21935	0.00045024	0.00614487
Merged-chr11-62462329-1	chr11	62462204	62462454	+	1000	../Oyang/peakIDR/APOE33.idr	intron (NM_024060, intron 5 of 5)	intron (NM_024060, intron 5 of 5)	43294	NM_003357	7356	Hs.523732	NM_003357	ENSG00000149021	SCGB1A1	CC10|CC16|CCPBP|CCSP|UGB|UP-1|UP1	secretoglobin family 1A member 1	protein-coding	4.93427	5.00149	3.93581	3.83999	-2.45644	2.96e-05	0.000731066
Merged-chr16-55333854-2	chr16	55333736	55333986	+	1000	../Oyang/peakIDR/APOE33.idr|../Oyang/peakIDR/APOE33_LD.idr	Intergenic	MIRc|SINE|MIR	9302	NM_024335	79190	Hs.369907	NM_024335	ENSG00000159387	IRX6	IRX-3|IRX7|IRXB3	iroquois homeobox 6	protein-coding	6.8694	6.81428	5.86031	6.1599	-1.08047	0.000149038	0.00262575
Merged-chr7-43554216-1	chr7	43554091	43554341	+	1000	../Oyang/peakIDR/APOE33.idr	intron (NM_015052, intron 28 of 29)	intron (NM_015052, intron 28 of 29)	-28877	NM_004760	9263	Hs.709489	NM_004760	ENSG00000164543	STK17A	DRAK1	serine/threonine kinase 17a	protein-coding	4.81227	5.34665	3.97074	4.26384	-2.03664	0.000313742	0.00467852
Merged-chr11-112775195-1	chr11	112775070	112775320	+	1000	../Oyang/peakIDR/APOE33.idr	Intergenic	THE1C|LTR|ERVL-MaLR	-186052	NM_181351	4684	Hs.503878	NM_000615	ENSG00000149294	NCAM1	CD56|MSK39|NCAM	neural cell adhesion molecule 1	protein-coding	3.62188	3.61213	2.82316	3.0287	-2.85174	0.00280056	0.023893
Merged-chr9-132789864-2	chr9	132789741	132789991	+	1000	../Oyang/peakIDR/APOE33.idr|../Oyang/peakIDR/APOE33_LD.idr	intron (NM_001317959, intron 13 of 14)	MLT1E2|LTR|ERVL-MaLR	-88454	NM_001316898	11092	Hs.62595	NM_018956	ENSG00000165698	SPACA9	C9orf9|Mast	sperm acrosome associated 9	protein-coding	6.54803	6.46587	5.54076	5.33917	-1.50373	4.89e-06	0.000165245
Merged-chr15-66683135-2	chr15	66683010	66683260	+	1000	../Oyang/peakIDR/APOE33.idr|../Oyang/peakIDR/APOE33_LD.idr	intron (NR_110372, intron 3 of 4)	MLT1H|LTR|ERVL-MaLR	-19201	NM_005585	4091	Hs.153863	NM_005585	ENSG00000137834	SMAD6	AOVD2|HsT17432|MADH6|MADH7	SMAD family member 6	protein-coding	5.75884	6.00156	5.031	5.03177	-1.36421	0.000547711	0.00713736
Merged-chr10-98461465-2	chr10	98461335	98461585	+	1000	../Oyang/peakIDR/APOE33.idr|../Oyang/peakIDR/APOE33_LD.idr	intron (NM_021828, intron 11 of 11)	intron (NM_021828, intron 11 of 11)	-14497	NM_001322481	3257	Hs.404568	NM_000195	ENSG00000107521	HPS1	BLOC3S1|HPS	HPS1, biogenesis of lysosomal organelles complex 3 subunit 1	protein-coding	5.79171	5.88315	5.07853	4.95808	-1.31622	0.000871397	0.0101668
Merged-chr1-121365926-1	chr1	121365801	121366051	+	755	../Oyang/peakIDR/APOE33.idr	intron (NM_001271872, intron 5 of 9)	intron (NM_001271872, intron 5 of 9)	31979	NR_104189	100873165	Hs.568525	NR_104189	ENSG00000230806	SRGAP2-AS1	-	SRGAP2 antisense RNA 1	ncRNA	4.00785	4.00362	3.33792	3.14918	-2.52076	0.00175017	0.0169556
Merged-chr3-25911734-1	chr3	25911609	25911859	+	1000	../Oyang/peakIDR/APOE33.idr	Intergenic	Intergenic	-38039	NR_034055	285326	Hs.145246	NR_034055	ENSG00000230891	LINC00692	-	long intergenic non-protein coding RNA 692	ncRNA	4.67185	4.65544	3.83953	3.74326	-2.1418	0.000565725	0.00731291
Merged-chr3-129017281-1	chr3	129017156	129017406	+	1000	../Oyang/peakIDR/APOE33.idr	intron (NM_024768, intron 2 of 7)	intron (NM_024768, intron 2 of 7)	-13351	NM_001348521	57501	Hs.518247	NM_020741	ENSG00000114656	KIAA1257	-	KIAA1257	protein-coding	5.44083	5.56799	4.3248	4.60208	-1.89983	5.77e-05	0.0012348
Merged-chr9-97747227-1	chr9	97747102	97747352	+	1000	../Oyang/peakIDR/APOE33.idr	intron (NR_147055, intron 5 of 10)	MIRc|SINE|MIR	-49818	NM_000380	7507	Hs.654364	NM_000380	ENSG00000136936	XPA	XP1|XPAC	XPA, DNA damage recognition and repair factor	protein-coding	4.7148	4.38574	3.71223	3.54758	-2.42431	0.000329954	0.00486026
Merged-chr3-160129692-2	chr3	160129552	160129802	+	1000	../Oyang/peakIDR/APOE33.idr|../Oyang/peakIDR/APOE33_LD.idr	intron (NR_108088, intron 3 of 9)	Tigger18a|DNA|TcMar-Tigger	77415	NR_108088	101928376	Hs.565865	NR_108088	ENSG00000244040	IL12A-AS1	-	IL12A antisense RNA 1	ncRNA	6.50777	6.39571	5.25651	4.90845	-1.99904	2.97e-08	2.22e-06
Merged-chr7-156613078-2	chr7	156612951	156613201	+	773.5	../Oyang/peakIDR/APOE33.idr|../Oyang/peakIDR/APOE33_LD.idr	intron (NR_026865, intron 1 of 3)	ERVL-E-int|LTR|ERVL	-9881	NR_103858	100506380	Hs.647014	NM_032625	ENSG00000182648	LINC01006	C7orf13|MY040	long intergenic non-protein coding RNA 1006	ncRNA	5.13897	5.05826	4.16563	4.09396	-2.02928	0.00015358	0.00268373
Merged-chrX-65926310-2	chrX	65926191	65926441	+	1000	../Oyang/peakIDR/APOE33.idr|../Oyang/peakIDR/APOE33_LD.idr	Intergenic	LTR9B|LTR|ERV1	-92554	NR_029637	407008		NR_029637	ENSG00000284567	MIR223	MIRN223|miRNA223|mir-223	microRNA 223	ncRNA	6.90629	6.82615	6.00155	6.17153	-1.01195	0.000252746	0.00396051
Merged-chr8-124644308-1	chr8	124644183	124644433	+	1000	../Oyang/peakIDR/APOE33.idr	intron (NM_014751, intron 3 of 13)	intron (NM_014751, intron 3 of 13)	84199	NM_001282971	9788	Hs.336994	NM_014751	ENSG00000170873	MTSS1	MIM|MIMA|MIMB	MTSS1, I-BAR domain containing	protein-coding	4.31481	4.78195	3.78162	3.92908	-1.72991	0.00624363	0.0421915
Merged-chr8-60927550-1	chr8	60927425	60927675	+	1000	../Oyang/peakIDR/APOE33.idr	Intergenic	Intergenic	40198	NR_034003	100130298	Hs.636194	NR_034003		LOC100130298	-	hCG1816373-like	ncRNA	4.40709	4.05196	3.4424	3.58988	-2.06907	0.00380847	0.0298432
Merged-chr10-117266596-2	chr10	117266464	117266714	+	1000	../Oyang/peakIDR/APOE33.idr|../Oyang/peakIDR/APOE33_LD.idr	intron (NM_003054, intron 10 of 15)	intron (NM_003054, intron 10 of 15)	25516	NM_003054	6571	Hs.596992	NM_003054	ENSG00000165646	SLC18A2	SVAT|SVMT|VAT2|VMAT2	solute carrier family 18 member A2	protein-coding	6.32203	6.33845	5.18647	4.96796	-1.86872	2.58e-07	1.38e-05
Merged-chr20-23626472-1	chr20	23626347	23626597	+	1000	../Oyang/peakIDR/APOE33.idr	Intergenic	MER5A|DNA|hAT-Charlie	11576	NM_000099	1471	Hs.304682	NM_000099	ENSG00000101439	CST3	ARMD11|HEL-S-2	cystatin C	protein-coding	4.25855	4.49988	3.67796	3.62681	-1.96441	0.0032897	0.0268935
Merged-chr4-183552104-1	chr4	183551979	183552229	+	1000	../Oyang/peakIDR/APOE33.idr	Intergenic	Intergenic	46022	NM_001291959	3622	Hs.107153	NM_001564	ENSG00000168556	ING2	ING1L|p33ING2	inhibitor of growth family member 2	protein-coding	4.31787	4.71641	3.41655	3.3979	-3.26313	2.01e-05	0.000534478
Merged-chr7-151011098-2	chr7	151010979	151011229	+	1000	../Oyang/peakIDR/APOE33.idr|../Oyang/peakIDR/APOE33_LD.idr	intron (NM_000603, intron 23 of 26)	intron (NM_000603, intron 23 of 26)	13395	NM_001317056	285973	Hs.707300	NM_173681	ENSG00000181652	ATG9B	APG9L2|NOS3AS|SONE	autophagy related 9B	protein-coding	6.41048	6.19627	5.43129	5.5591	-1.17035	0.000550361	0.00716545
Merged-chr2-238166783-1	chr2	238166658	238166908	+	1000	../Oyang/peakIDR/APOE33.idr	intron (NM_001291832, intron 7 of 7)	intron (NM_001291832, intron 7 of 7)	7775	NM_001291832	151176	Hs.24951	NM_152521	ENSG00000178752	ERFE	C1QTNF15|CTRP15|FAM132B	erythroferrone	protein-coding	4.09433	4.11691	3.52205	3.30132	-2.09026	0.004964	0.0359371
Merged-chr12-64273916-1	chr12	64273791	64274041	+	1000	../Oyang/peakIDR/APOE33.idr	intron (NM_001099676, intron 9 of 10)	MLT1I|LTR|ERVL-MaLR	-51620	NM_001300941	144577	Hs.444671	NM_152440	ENSG00000174206	C12orf66	-	chromosome 12 open reading frame 66	protein-coding	4.66436	4.90524	4.19056	3.90151	-1.6389	0.00478689	0.0350597
Merged-chr10-49568473-1	chr10	49568348	49568598	+	643	../Oyang/peakIDR/APOE33.idr	Intergenic	MLT1E3-int|LTR|ERVL-MaLR	-28935	NM_001277059	2074	Hs.49063	NM_000124	ENSG00000225830	ERCC6	ARMD5|CKN2|COFS|COFS1|CSB|CSB-PGBD3|POF11|RAD26|UVSS1	ERCC excision repair 6, chromatin remodeling factor	protein-coding	3.30915	3.32663	2.70602	2.72905	-2.92079	0.00514406	0.0368786
Merged-chr6-110421944-1	chr6	110421819	110422069	+	1000	../Oyang/peakIDR/APOE33.idr	Intergenic	Intergenic	-6394	NM_004032	8528	Hs.591348	NM_003649	ENSG00000203797	DDO	DASOX|DDO-1|DDO-2	D-aspartate oxidase	protein-coding	4.64206	4.98437	4.18866	3.84462	-1.76582	0.00284753	0.0241905
Merged-chr1-56132701-2	chr1	56132592	56132842	+	785	../Oyang/peakIDR/APOE33.idr|../Oyang/peakIDR/APOE33_LD.idr	Intergenic	Intergenic	187630	NR_147161	105378738	Hs.121473	NR_147161	ENSG00000233079	LINC01755	-	long intergenic non-protein coding RNA 1755	ncRNA	6.02931	5.85643	4.21097	4.43146	-2.86953	7.82e-10	9.31e-08
Merged-chr21-45439241-1	chr21	45439116	45439366	+	1000	../Oyang/peakIDR/APOE33.idr	intron (NM_130445, intron 2 of 42)	intron (NM_130445, intron 2 of 42)	-14171	NR_027498	378832	Hs.517353	NM_199175	ENSG00000183535	COL18A1-AS1	C21orf123|NCRNA00175|PRED80	COL18A1 antisense RNA 1	ncRNA	5.57301	5.36757	4.3043	4.50303	-1.99	3.49e-05	0.000834301
Merged-chr12-69657943-1	chr12	69657818	69658068	+	847	../Oyang/peakIDR/APOE33.idr	intron (NM_152439, intron 5 of 5)	intron (NM_152439, intron 5 of 5)	31334	NM_152439	144453	Hs.280782	NM_032735	ENSG00000127325	BEST3	VMD2L3	bestrophin 3	protein-coding	3.16892	3.0865	2.62477	2.46135	-3.22516	0.00647101	0.043284
Merged-chr11-128739133-2	chr11	128739028	128739278	+	1000	../Oyang/peakIDR/APOE33.idr|../Oyang/peakIDR/APOE33_LD.idr	intron (NM_002017, intron 1 of 8)	intron (NM_002017, intron 1 of 8)	-43130	NR_038908	100507392	Hs.657715	NR_038908	ENSG00000254703	SENCR	FLI1-AS1|lncRNA9	smooth muscle and endothelial cell enriched migration/differentiation-associated lncRNA	ncRNA	6.8787	6.79865	5.86437	5.899	-1.26601	9.35e-06	0.000283529
Merged-chr8-122504521-1	chr8	122504396	122504646	+	1000	../Oyang/peakIDR/APOE33.idr	intron (NR_131202, intron 2 of 3)	intron (NR_131202, intron 2 of 3)	64123	NR_131202	105375734	Hs.628341	NR_131202		SMILR	-	smooth muscle induced lncRNA, enhancer of proliferation	ncRNA	4.6278	4.8751	3.55356	3.41346	-3.48107	2.49e-06	9.39e-05
Merged-chr22-36290285-1	chr22	36290160	36290410	+	1000	../Oyang/peakIDR/APOE33.idr	intron (NM_002473, intron 31 of 40)	AluJr|SINE|Alu	-3378	NR_106877	102465491		NR_106877	ENSG00000278420	MIR6819	hsa-mir-6819	microRNA 6819	ncRNA	4.17115	4.34386	3.38766	3.58947	-2.22417	0.00195147	0.0182907
Merged-chr11-132719307-1	chr11	132719182	132719432	+	1000	../Oyang/peakIDR/APOE33.idr	intron (NM_001319104, intron 1 of 6)	intron (NM_001319104, intron 1 of 6)	224330	NM_001319106	4978	Hs.4817	NM_002545	ENSG00000183715	OPCML	IGLON1|OBCAM|OPCM	opioid binding protein/cell adhesion molecule like	protein-coding	4.21363	4.26223	3.43613	3.53152	-2.20363	0.00201016	0.0186585
Merged-chr17-73758448-1	chr17	73758323	73758573	+	1000	../Oyang/peakIDR/APOE33.idr	intron (NR_027146, intron 3 of 3)	intron (NR_027146, intron 3 of 3)	20594	NM_001278587	100134391	Hs.694655	NM_001278587		LOC100134391	-	uncharacterized LOC100134391	protein-coding	5.35465	5.21896	4.23579	3.96389	-2.40275	7.78e-06	0.000242983
Merged-chr2-158174714-1	chr2	158174589	158174839	+	1000	../Oyang/peakIDR/APOE33.idr	intron (NM_001301684, intron 11 of 11)	Tigger3a|DNA|TcMar-Tigger	8064	NR_038850	554201	Hs.570262	NR_038850	ENSG00000227480	CCDC148-AS1	-	CCDC148 antisense RNA 1	ncRNA	4.17116	4.66798	3.45381	3.71274	-2.28656	0.00117446	0.0126182
Merged-chr4-107625559-2	chr4	107625421	107625671	+	1000	../Oyang/peakIDR/APOE33.idr|../Oyang/peakIDR/APOE33_LD.idr	intron (NM_005443, intron 11 of 11)	MLT1E3|LTR|ERVL-MaLR	94717	NM_005443	9061	Hs.368610	NM_005443	ENSG00000138801	PAPSS1	ATPSK1|PAPSS|SK1	3'-phosphoadenosine 5'-phosphosulfate synthase 1	protein-coding	6.66672	6.69735	5.54886	5.83655	-1.33848	1.35e-05	0.000384354
Merged-chr15-63345100-2	chr15	63344970	63345220	+	1000	../Oyang/peakIDR/APOE33.idr|../Oyang/peakIDR/APOE33_LD.idr	intron (NM_206925, intron 4 of 9)	L3|LINE|CR1	37015	NM_001293642	771	Hs.210995	NM_001218	ENSG00000074410	CA12	CA-XII|CAXII|HsT18816|T18816	carbonic anhydrase 12	protein-coding	5.95554	5.90924	5.2703	4.99456	-1.2377	0.00130471	0.0136408
Merged-chr3-42852677-2	chr3	42852554	42852804	+	813.5	../Oyang/peakIDR/APOE33.idr|../Oyang/peakIDR/APOE33_LD.idr	intron (NM_001296, intron 2 of 2)	intron (NM_001296, intron 2 of 2)	23462	NM_004391	1582	Hs.447793	NM_004391	ENSG00000180432	CYP8B1	CP8B|CYP12	cytochrome P450 family 8 subfamily B member 1	protein-coding	6.07681	5.50684	4.26276	4.60321	-2.41228	5.32e-07	2.53e-05
Merged-chr1-205706958-2	chr1	205706828	205707078	+	1000	../Oyang/peakIDR/APOE33.idr|../Oyang/peakIDR/APOE33_LD.idr	Intergenic	Intergenic	-26451	NM_033102	85414	Hs.278695	NM_033102	ENSG00000158715	SLC45A3	IPCA-2|IPCA-6|IPCA-8|IPCA6|PCANAP2|PCANAP6|PCANAP8|PRST	solute carrier family 45 member 3	protein-coding	5.61517	5.70972	4.95702	4.71525	-1.38345	0.00112034	0.0121995
Merged-chr8-66093345-2	chr8	66093214	66093464	+	949	../Oyang/peakIDR/APOE33.idr|../Oyang/peakIDR/APOE33_LD.idr	intron (NM_001349432, intron 5 of 5)	L1ME3D|LINE|L1	-33704	NM_184085	84675	Hs.85524	NM_033058	ENSG00000147573	TRIM55	MURF-2|RNF29|muRF2	tripartite motif containing 55	protein-coding	5.97979	6.14743	4.72308	4.56912	-2.32431	2.44e-08	1.88e-06
Merged-chr13-76397601-1	chr13	76397476	76397726	+	1000	../Oyang/peakIDR/APOE33.idr	Intergenic	L1M8|LINE|L1	-462469	NR_047491	100861545	Hs.638962	NR_047491	ENSG00000261206	LINC00561	-	long intergenic non-protein coding RNA 561	ncRNA	4.52702	5.07074	3.8417	3.89803	-2.21412	0.000338633	0.00496163
Merged-chr2-113863363-2	chr2	113863246	113863496	+	1000	../Oyang/peakIDR/APOE33.idr|../Oyang/peakIDR/APOE33_LD.idr	intron (NR_110174, intron 1 of 4)	HAL1|LINE|L1	-26563	NM_005721	10096	Hs.433512	NM_005721	ENSG00000115091	ACTR3	ARP3	ARP3 actin related protein 3 homolog	protein-coding	6.356	6.23085	5.62053	5.52087	-1.03517	0.00182643	0.0174753
Merged-chr22-50044936-2	chr22	50044810	50045060	+	1000	../Oyang/peakIDR/APOE33.idr|../Oyang/peakIDR/APOE33_LD.idr	intron (NM_001350317, intron 8 of 13)	CpG	13292	NM_001350317	164714	Hs.526713	NM_001080447	ENSG00000138892	TTLL8	-	tubulin tyrosine ligase like 8	protein-coding	5.98243	5.87602	4.56569	4.83885	-2.02768	1.38e-06	5.65e-05
Merged-chr19-57651465-1	chr19	57651340	57651590	+	1000	../Oyang/peakIDR/APOE33.idr	Intergenic	Intergenic	-17470	NM_152677	201516	Hs.469663	NM_152677	ENSG00000180532	ZSCAN4	ZNF494	zinc finger and SCAN domain containing 4	protein-coding	3.88614	4.06476	3.03164	3.06196	-3.5909	0.000158885	0.00275238
Merged-chr9-80059383-1	chr9	80059258	80059508	+	1000	../Oyang/peakIDR/APOE33.idr	Intergenic	Intergenic	84360	NR_121212	101927477	Hs.571630	NR_121212		LINC01507	XLOC_000303	long intergenic non-protein coding RNA 1507	ncRNA	4.87801	4.84851	3.65302	3.76	-2.84641	8.65e-06	0.000265226
Merged-chr5-58260012-1	chr5	58259887	58260137	+	741	../Oyang/peakIDR/APOE33.idr	Intergenic	Intergenic	-137671	NR_104669	101928569	Hs.319708	NR_104669		LINC02101	-	long intergenic non-protein coding RNA 2101	ncRNA	3.44175	3.23803	2.58839	2.85304	-2.92957	0.00649574	0.043407
Merged-chr6-41499259-2	chr6	41499108	41499358	+	1000	../Oyang/peakIDR/APOE33.idr|../Oyang/peakIDR/APOE33_LD.idr	Intergenic	Intergenic	-3211	NR_120347	103106903	Hs.563396	NR_120347	ENSG00000226917	LINC01276	-	long intergenic non-protein coding RNA 1276	ncRNA	6.68822	6.67157	5.75858	5.82892	-1.19702	5.78e-05	0.00123576
Merged-chr5-56491327-1	chr5	56491202	56491452	+	1000	../Oyang/peakIDR/APOE33.idr	Intergenic	Intergenic	-9558	NR_104664	102467147	Hs.650177	NR_104664	ENSG00000248727	LINC01948	-	long intergenic non-protein coding RNA 1948	ncRNA	4.22903	4.42256	3.46935	3.5665	-2.30358	0.00107998	0.0118783
Merged-chr7-16417132-2	chr7	16417005	16417255	+	1000	../Oyang/peakIDR/APOE33.idr|../Oyang/peakIDR/APOE33_LD.idr	intron (NM_001101417, intron 1 of 8)	L1PA16|LINE|L1	4192	NM_001101426	729920	Hs.636502	NM_001101417	ENSG00000214960	ISPD	MDDGA7|MDDGC7|Nip|hCG_1745121|hISPD	isoprenoid synthase domain containing	protein-coding	5.79596	6.00024	5.37484	5.07064	-1.03781	0.00710415	0.046314
Merged-chr1-109786732-1	chr1	109786607	109786857	+	1000	../Oyang/peakIDR/APOE33.idr	Intergenic	Intergenic	-22710	NM_024526	79574	Hs.485352	NM_024526	ENSG00000198758	EPS8L3	EPS8R3	EPS8 like 3	protein-coding	4.91011	4.70473	4.00202	4.14975	-1.6333	0.00393609	0.0305255
Merged-chr20-2406864-1	chr20	2406739	2406989	+	920	../Oyang/peakIDR/APOE33.idr	intron (NM_198994, intron 9 of 12)	intron (NM_198994, intron 9 of 12)	25956	NM_001254734	343641	Hs.452039	NM_198994	ENSG00000166948	TGM6	SCA35|TG6|TGM3L|TGY|dJ734P14.3	transglutaminase 6	protein-coding	3.38377	3.73119	2.82805	2.85386	-3.19663	0.00163383	0.0160924
Merged-chr1-45191339-2	chr1	45191215	45191465	+	949	../Oyang/peakIDR/APOE33.idr|../Oyang/peakIDR/APOE33_LD.idr	intron (NM_020883, intron 1 of 13)	LTR16A|LTR|ERVL	15238	NM_020883	57643	Hs.656613	NM_020883	ENSG00000162415	ZSWIM5	-	zinc finger SWIM-type containing 5	protein-coding	5.34954	5.45048	4.73574	4.71674	-1.20666	0.00699257	0.0457822
Merged-chr17-80758549-1	chr17	80758424	80758674	+	1000	../Oyang/peakIDR/APOE33.idr	intron (NM_020761, intron 6 of 33)	intron (NM_020761, intron 6 of 33)	47083	NR_110852	101928855	Hs.670692	NR_110852	ENSG00000262833	LOC101928855	-	uncharacterized LOC101928855	ncRNA	5.03529	4.71293	4.11614	4.13611	-1.64629	0.00316343	0.0261311
Merged-chr7-33806421-1	chr7	33806296	33806546	+	1000	../Oyang/peakIDR/APOE33.idr	Intergenic	MIRb|SINE|MIR	-98490	NM_133468	168667	Hs.660998	NM_133468	ENSG00000164619	BMPER	CRIM3|CV-2|CV2	BMP binding endothelial regulator	protein-coding	3.82858	3.79389	3.05827	3.08944	-2.77093	0.0015313	0.0153218
Merged-chr7-106679409-2	chr7	106679328	106679578	+	1000	../Oyang/peakIDR/APOE33.idr|../Oyang/peakIDR/APOE33_LD.idr	Intergenic	Intergenic	-18265	NM_175884	168455	Hs.29692	NM_175884	ENSG00000253276	CCDC71L	C7orf74	coiled-coil domain containing 71 like	protein-coding	8.00328	7.99076	6.98419	6.94842	-1.18727	1.31e-09	1.43e-07
Merged-chr14-65048137-1	chr14	65048012	65048262	+	1000	../Oyang/peakIDR/APOE33.idr	intron (NM_001202559, intron 11 of 13)	AluSz6|SINE|Alu	3449	NR_039855	100616490		NR_039855	ENSG00000266531	MIR4706	mir-4706	microRNA 4706	ncRNA	4.41246	4.8589	3.79096	3.8448	-2.02791	0.00129894	0.0136099
Merged-chr6-158850061-2	chr6	158849934	158850184	+	1000	../Oyang/peakIDR/APOE33.idr|../Oyang/peakIDR/APOE33_LD.idr	intron (NR_028496, intron 2 of 2)	intron (NR_028496, intron 2 of 2)	7573	NR_028496	202459	Hs.487035	NM_145303	ENSG00000243775	OSTCP1	DC2L|OSTCL	oligosaccharyltransferase complex subunit pseudogene 1	pseudo	6.23473	6.63826	5.54043	5.16238	-1.55192	1.41e-05	0.000397486
Merged-chr3-14646716-2	chr3	14646593	14646843	+	1000	../Oyang/peakIDR/APOE33.idr|../Oyang/peakIDR/APOE33_LD.idr	Intergenic	MLT1C|LTR|ERVL-MaLR	-5028	NR_135523	51244	Hs.517820	NM_016474	ENSG00000154781	CCDC174	C3orf19|HSPC212|IHPM|IHPMR	coiled-coil domain containing 174	protein-coding	5.79031	5.95237	5.15974	5.1124	-1.16445	0.0025043	0.0219734
Merged-chr14-44719825-1	chr14	44719700	44719950	+	1000	../Oyang/peakIDR/APOE33.idr	Intergenic	Intergenic	79301	NR_146457	101927351	Hs.196842	NR_146457		LINC02302	-	long intergenic non-protein coding RNA 2302	ncRNA	3.77475	3.62033	3.16975	2.91788	-2.43892	0.00624061	0.0421915
Merged-chr7-36217407-2	chr7	36217289	36217539	+	1000	../Oyang/peakIDR/APOE33.idr|../Oyang/peakIDR/APOE33_LD.idr	intron (NM_030636, intron 2 of 7)	MER41B|LTR|ERV1	64187	NM_030636	80820	Hs.487994	NM_030636	ENSG00000122547	EEPD1	HSPC107	endonuclease/exonuclease/phosphatase family domain containing 1	protein-coding	5.39358	5.63998	4.89588	4.72077	-1.22881	0.00511559	0.0367446
Merged-chr2-65923033-2	chr2	65922907	65923157	+	1000	../Oyang/peakIDR/APOE33.idr|../Oyang/peakIDR/APOE33_LD.idr	Intergenic	Intergenic	435296	NR_039938	100616464		NR_039938	ENSG00000264525	MIR4778	-	microRNA 4778	ncRNA	5.68328	5.98709	4.86501	5.13892	-1.34561	0.000958727	0.0109005
Merged-chr5-68555157-1	chr5	68555032	68555282	+	1000	../Oyang/peakIDR/APOE33.idr	Intergenic	Intergenic	262589	NM_001242466	5295	Hs.132225	NM_181504	ENSG00000145675	PIK3R1	AGM7|GRB1|IMD36|p85|p85-ALPHA	phosphoinositide-3-kinase regulatory subunit 1	protein-coding	4.25218	4.30075	3.59445	3.37178	-2.27204	0.00159819	0.0158325
Merged-chr2-177754093-2	chr2	177753970	177754220	+	1000	../Oyang/peakIDR/APOE33.idr|../Oyang/peakIDR/APOE33_LD.idr	intron (NM_001077196, intron 7 of 16)	intron (NM_001077196, intron 7 of 16)	80773	NR_136171	105373764	Hs.666361	NR_136171	ENSG00000229941	LOC105373764	-	uncharacterized LOC105373764	ncRNA	6.8212	6.87073	5.94921	5.97004	-1.16444	3.46e-05	0.000829362
Merged-chr1-198121206-2	chr1	198121079	198121329	+	790.5	../Oyang/peakIDR/APOE33.idr|../Oyang/peakIDR/APOE33_LD.idr	Intergenic	Intergenic	-35774	NM_133494	140609	Hs.24119	NM_133494	ENSG00000151414	NEK7	-	NIMA related kinase 7	protein-coding	5.90286	6.07177	4.77386	5.52173	-1.21645	0.00349129	0.0280362
Merged-chr9-133401828-1	chr9	133401703	133401953	+	1000	../Oyang/peakIDR/APOE33.idr	exon (NM_153710, exon 13 of 18)	exon (NM_153710, exon 13 of 18)	-12511	NR_024514	11093	Hs.131433	NM_139025	ENSG00000160323	ADAMTS13	ADAM-TS13|ADAMTS-13|C9orf8|VWFCP|vWF-CP	ADAM metallopeptidase with thrombospondin type 1 motif 13	protein-coding	4.65028	4.9802	3.66022	3.87221	-2.53831	5.97e-05	0.0012647
Merged-chr3-148878254-1	chr3	148878129	148878379	+	1000	../Oyang/peakIDR/APOE33.idr	intron (NM_001870, intron 3 of 10)	intron (NM_001870, intron 3 of 10)	12998	NM_001870	1359	Hs.646	NM_001870	ENSG00000163751	CPA3	MC-CPA	carboxypeptidase A3	protein-coding	4.07448	3.93627	3.30673	3.28984	-2.30806	0.00295013	0.0248517
Merged-chr1-246709941-2	chr1	246709818	246710068	+	953	../Oyang/peakIDR/APOE33.idr|../Oyang/peakIDR/APOE33_LD.idr	Intergenic	Intergenic	-14133	NM_016002	51097	Hs.498397	NM_016002	ENSG00000143653	SCCPDH	CGI-49|NET11	saccharopine dehydrogenase (putative)	protein-coding	5.21343	5.11156	4.38426	4.53175	-1.36737	0.00541747	0.038243
Merged-chr9-98168328-1	chr9	98168203	98168453	+	1000	../Oyang/peakIDR/APOE33.idr	intron (NM_052820, intron 1 of 11)	MIR|SINE|MIR	4564	NM_003389	7464	Hs.113094	NM_003389	ENSG00000106789	CORO2A	CLIPINB|IR10|WDR2	coronin 2A	protein-coding	4.3119	4.47626	3.46545	3.45155	-2.71271	0.000184178	0.00308988
Merged-chr3-41268200-2	chr3	41268065	41268315	+	1000	../Oyang/peakIDR/APOE33.idr|../Oyang/peakIDR/APOE33_LD.idr	intron (NR_136342, intron 33 of 34)	MER20|DNA|hAT-Charlie	68739	NM_001098209	1499	Hs.476018	NM_001904	ENSG00000168036	CTNNB1	CTNNB|EVR7|MRD19|armadillo	catenin beta 1	protein-coding	5.21598	5.623	4.82226	4.56161	-1.3073	0.00514117	0.0368672
Merged-chr9-33690689-2	chr9	33690566	33690816	+	1000	../Oyang/peakIDR/APOE33.idr|../Oyang/peakIDR/APOE33_LD.idr	Intergenic	Intergenic	-13271	NR_023917	11191	Hs.493716	NR_023917	ENSG00000237984	PTENP1	PTEN-rs|PTEN2|PTENpg1|PTH2|psiPTEN	phosphatase and tensin homolog pseudogene 1	pseudo	6.0416	6.01168	5.49679	5.10353	-1.07356	0.0040369	0.0310951
Merged-chr11-120548475-1	chr11	120548350	120548600	+	1000	../Oyang/peakIDR/APOE33.idr	intron (NM_014619, intron 1 of 20)	L2c|LINE|L2	-15961	NM_001282470	2900	Hs.538738	NM_014619	ENSG00000149403	GRIK4	EAA1|GRIK|GluK4|KA1	glutamate ionotropic receptor kainate type subunit 4	protein-coding	4.4849	4.78048	4.03407	3.76928	-1.73254	0.00487193	0.0354629
Merged-chr6-16858409-1	chr6	16858284	16858534	+	1000	../Oyang/peakIDR/APOE33.idr	Intergenic	Intergenic	-96919	NM_001357857	6310	Hs.434961	NM_000332	ENSG00000124788	ATXN1	ATX1|D6S504E|SCA1	ataxin 1	protein-coding	4.99358	4.90367	3.94207	4.22809	-1.85596	0.00089427	0.0103711
Merged-chr3-149080476-1	chr3	149080351	149080601	+	1000	../Oyang/peakIDR/APOE33.idr	intron (NM_003071, intron 2 of 24)	intron (NM_003071, intron 2 of 24)	-5856	NR_046648	100873945	Hs.742423	NR_046648	ENSG00000239718	HLTF-AS1	-	HLTF antisense RNA 1	ncRNA	4.47422	4.6346	3.57915	3.78321	-2.25565	0.000591177	0.00756767
Merged-chr13-41974705-1	chr13	41974580	41974830	+	1000	../Oyang/peakIDR/APOE33.idr	intron (NR_039974, intron 2 of 3)	intron (NR_039974, intron 2 of 3)	13536	NR_039974	100507240	Hs.147766	NR_039974	ENSG00000278338	VWA8-AS1	-	VWA8 antisense RNA 1 (head to head)	ncRNA	3.87657	3.92528	3.09974	3.13196	-2.86346	0.00089094	0.0103387
Merged-chr15-40137897-1	chr15	40137772	40138022	+	1000	../Oyang/peakIDR/APOE33.idr	Intergenic	Intergenic	-23112	NM_001211	701	Hs.513645	NM_001211	ENSG00000156970	BUB1B	BUB1beta|BUBR1|Bub1A|MAD3L|MVA1|SSK1|hBUBR1	BUB1 mitotic checkpoint serine/threonine kinase B	protein-coding	4.54739	4.70589	3.68121	3.88203	-2.09038	0.000901652	0.0104233
Merged-chr3-111312031-2	chr3	111311904	111312154	+	1000	../Oyang/peakIDR/APOE33.idr|../Oyang/peakIDR/APOE33_LD.idr	Intergenic	MLT1J2|LTR|ERVL-MaLR	-230050	NR_134917	10225	Hs.142023	NM_005816	ENSG00000153283	CD96	TACTILE	CD96 molecule	protein-coding	7.24527	7.06926	6.26866	6.14065	-1.19956	3.82e-06	0.000134661
Merged-chr9-88820213-1	chr9	88820088	88820338	+	1000	../Oyang/peakIDR/APOE33.idr	Intergenic	LTR41B|LTR|ERVL	-74308	NR_036252	100423015		NR_036252	ENSG00000265873	MIR4289	-	microRNA 4289	ncRNA	4.45431	4.45631	3.54521	3.74631	-2.14639	0.00128675	0.0135172
Merged-chr2-65954194-2	chr2	65954076	65954326	+	1000	../Oyang/peakIDR/APOE33.idr|../Oyang/peakIDR/APOE33_LD.idr	Intergenic	ERV3-16A3_I-int|LTR|ERVL	404127	NR_039938	100616464		NR_039938	ENSG00000264525	MIR4778	-	microRNA 4778	ncRNA	6.40715	6.61003	5.07392	4.89629	-2.25778	4.69e-10	5.98e-08
Merged-chr12-64669459-2	chr12	64669325	64669575	+	1000	../Oyang/peakIDR/APOE33.idr|../Oyang/peakIDR/APOE33_LD.idr	intron (NM_178169, intron 1 of 4)	intron (NM_178169, intron 1 of 4)	-46845	NR_037515	100500856		NR_037515	ENSG00000266016	MIR548Z	-	microRNA 548z	ncRNA	5.65569	5.85866	4.34958	4.85746	-1.94647	1.9e-05	0.000510783
Merged-chr22-46581600-1	chr22	46581475	46581725	+	1000	../Oyang/peakIDR/APOE33.idr	Intergenic	Intergenic	-38802	NM_015124	23151	Hs.475150	NM_015124	ENSG00000075240	GRAMD4	DIP|dA59H18.1|dJ439F8.1	GRAM domain containing 4	protein-coding	3.59391	3.76017	3.114	2.97656	-2.39965	0.00623205	0.0421528
Merged-chr7-150580158-1	chr7	150580033	150580283	+	1000	../Oyang/peakIDR/APOE33.idr	Intergenic	L1PA4|LINE|L1	12788	NM_018326	55303	Hs.647101	NM_018326	ENSG00000133574	GIMAP4	IAN-1|IAN1|IMAP4|MSTP062	GTPase, IMAP family member 4	protein-coding	3.9829	3.97861	3.26044	3.12206	-2.71023	0.00106357	0.011738
Merged-chr2-98634601-2	chr2	98634474	98634724	+	837.5	../Oyang/peakIDR/APOE33.idr|../Oyang/peakIDR/APOE33_LD.idr	intron (NM_012214, intron 14 of 15)	intron (NM_012214, intron 14 of 15)	26051	NM_001330354	25972	Hs.13370	NM_014044	ENSG00000115446	UNC50	GMH1|HSD23|PDLs22|UNCL|URP	unc-50 inner nuclear membrane RNA binding protein	protein-coding	5.35327	5.59421	4.44785	4.52369	-1.82277	0.000105536	0.00200366
Merged-chr11-128273901-2	chr11	128273783	128274033	+	904	../Oyang/peakIDR/APOE33.idr|../Oyang/peakIDR/APOE33_LD.idr	Intergenic	LTR73|LTR|ERV1	65142	NR_146647	105369564	Hs.591937	NR_146647	ENSG00000272575	LINC02098	-	long intergenic non-protein coding RNA 2098	ncRNA	6.56963	6.83952	4.58172	5.03036	-2.80127	1.19e-13	3.98e-11
Merged-chr3-149009914-2	chr3	149009788	149010038	+	1000	../Oyang/peakIDR/APOE33.idr|../Oyang/peakIDR/APOE33_LD.idr	intron (NM_001184721, intron 5 of 5)	MIR|SINE|MIR	18505	NM_004130	2992	Hs.477892	NM_004130	ENSG00000163754	GYG1	GSD15|GYG	glycogenin 1	protein-coding	6.22097	6.6648	5.70431	5.49172	-1.20077	0.000405338	0.00568596
Merged-chr11-15960891-2	chr11	15960774	15961024	+	916.5	../Oyang/peakIDR/APOE33.idr|../Oyang/peakIDR/APOE33_LD.idr	Intergenic	MLT1G1|LTR|ERVL-MaLR	8722	NR_106721	102464826		NR_106721	ENSG00000284094	MIR6073	hsa-mir-6073	microRNA 6073	ncRNA	4.88281	5.0122	4.23512	4.17595	-1.56979	0.00337817	0.0274074
Merged-chr7-47380349-2	chr7	47380231	47380481	+	1000	../Oyang/peakIDR/APOE33.idr|../Oyang/peakIDR/APOE33_LD.idr	intron (NM_022748, intron 16 of 30)	intron (NM_022748, intron 16 of 30)	84447	NR_145813	109623468		NR_145813		SNORD151	-	small nucleolar RNA, C/D box 151	snoRNA	5.8573	5.79237	5.12811	4.88573	-1.30799	0.00107325	0.0118156
Merged-chrX-131851141-1	chrX	131851016	131851266	+	968	../Oyang/peakIDR/APOE33.idr	Intergenic	MER48|LTR|ERV1	-20498	NR_152876	286467	Hs.720385	NR_026975	ENSG00000213468	FIRRE	LINC01200	firre intergenic repeating RNA element	ncRNA	4.62824	5.24896	4.00673	4.02078	-2.08565	0.000405091	0.00568393
Merged-chr18-11760970-2	chr18	11760841	11761091	+	938.5	../Oyang/peakIDR/APOE33.idr|../Oyang/peakIDR/APOE33_LD.idr	intron (NM_182978, intron 4 of 11)	MIR|SINE|MIR	9494	NM_001142339	2774	Hs.136295	NM_002071	ENSG00000141404	GNAL	DYT25	G protein subunit alpha L	protein-coding	5.19304	5.46738	4.46411	4.53925	-1.56305	0.00110943	0.0121218
Merged-chr1-58941970-2	chr1	58941845	58942095	+	1000	../Oyang/peakIDR/APOE33.idr|../Oyang/peakIDR/APOE33_LD.idr	Intergenic	MIR|SINE|MIR	-78506	NR_110626	101926925		NR_110626		LINC01358	-	long intergenic non-protein coding RNA 1358	ncRNA	6.41994	6.68141	4.99328	5.50265	-1.84289	2.2e-07	1.21e-05
Merged-chr6-131657763-1	chr6	131657638	131657888	+	1000	../Oyang/peakIDR/APOE33.idr	intron (NR_133007, intron 5 of 23)	L1ME3A|LINE|L1	20528	NR_133007	5169	Hs.486489	NM_005021	ENSG00000154269	ENPP3	B10|CD203c|NPP3|PD-IBETA|PDNP3	ectonucleotide pyrophosphatase/phosphodiesterase 3	protein-coding	5.01622	4.86533	3.94748	4.27416	-1.76944	0.00154567	0.0154415
Merged-chr1-182597320-1	chr1	182597195	182597445	+	1000	../Oyang/peakIDR/APOE33.idr	Intergenic	MIRb|SINE|MIR	7093	NM_002928	6004	Hs.413297	NM_002928	ENSG00000143333	RGS16	A28-RGS14|A28-RGS14P|RGS-R	regulator of G protein signaling 16	protein-coding	4.60045	4.73474	3.73479	3.78658	-2.25574	0.000332244	0.00488749
Merged-chr6-109237219-2	chr6	109237098	109237348	+	1000	../Oyang/peakIDR/APOE33.idr|../Oyang/peakIDR/APOE33_LD.idr	intron (NR_152435, intron 14 of 45)	L2b|LINE|L2	71392	NR_152435	221262	Hs.373914	NM_173671	ENSG00000203799	CCDC162P	C6orf183|C6orf184|C6orf185|CCDC162	coiled-coil domain containing 162, pseudogene	pseudo	6.59297	6.64256	5.82081	5.91368	-1.01373	0.000656562	0.00821063
Merged-chr7-7136564-1	chr7	7136439	7136689	+	1000	../Oyang/peakIDR/APOE33.idr	Intergenic	MIR|SINE|MIR	-39778	NR_034022	100131257	Hs.551110	NR_034022		LOC100131257	-	zinc finger protein 655 pseudogene	pseudo	4.62261	4.91549	3.63458	3.79388	-2.62136	4.77e-05	0.001064
Merged-chr7-117700797-1	chr7	117700672	117700922	+	1000	../Oyang/peakIDR/APOE33.idr	Intergenic	Intergenic	-136121	NR_149084	111082987	Hs.583149	NR_149084	ENSG00000232661	CFTR-AS1	BGas	CFTR antisense RNA 1	ncRNA	5.26606	5.3833	4.44421	4.39794	-1.72108	0.000371233	0.0053196
Merged-chr10-60170402-1	chr10	60170277	60170527	+	996	../Oyang/peakIDR/APOE33.idr	intron (NM_001204404, intron 21 of 43)	intron (NM_001204404, intron 21 of 43)	-29386	NM_001149	288	Hs.499725	NM_001149	ENSG00000151150	ANK3	ANKYRIN-G|MRT37	ankyrin 3	protein-coding	3.72865	4.13067	3.18006	3.15664	-2.67978	0.00144317	0.0147142
Merged-chr22-20577704-1	chr22	20577579	20577829	+	1000	../Oyang/peakIDR/APOE33.idr	intron (NM_001003891, intron 9 of 17)	intron (NM_001003891, intron 9 of 17)	69656	NM_001293237	51586	Hs.517421	NM_015889	ENSG00000099917	MED15	ARC105|CAG7A|CTG7A|PCQAP|TIG-1|TIG1|TNRC7	mediator complex subunit 15	protein-coding	4.15533	4.12698	3.32788	3.47541	-2.25843	0.00234396	0.0208731
Merged-chr5-10485252-2	chr5	10485122	10485372	+	964.5	../Oyang/peakIDR/APOE33.idr|../Oyang/peakIDR/APOE33_LD.idr	Intergenic	Intergenic	7210	NR_106747	102465138		NR_106747	ENSG00000277073	MIR6131	hsa-mir-6131	microRNA 6131	ncRNA	5.96995	5.43873	5.0222	4.68386	-1.4355	0.0012611	0.0133243
Merged-chr14-69537175-1	chr14	69537050	69537300	+	1000	../Oyang/peakIDR/APOE33.idr	Intergenic	Charlie7|DNA|hAT-Charlie	37708	NM_001271507	56936	Hs.458319	NM_020181	ENSG00000267909	CCDC177	C14orf162|PLPL	coiled-coil domain containing 177	protein-coding	3.79379	3.75757	3.16407	3.02651	-2.49757	0.00364128	0.0288846
Merged-chr1-227335726-2	chr1	227335590	227335840	+	1000	../Oyang/peakIDR/APOE33.idr|../Oyang/peakIDR/APOE33_LD.idr	Intergenic	Intergenic	-17590	NM_003607	8476	Hs.35433	NM_003607	ENSG00000143776	CDC42BPA	MRCK|MRCKA|PK428	CDC42 binding protein kinase alpha	protein-coding	7.16951	6.74148	5.8264	5.7925	-1.52604	3.19e-07	1.65e-05
Merged-chr14-103071295-2	chr14	103071161	103071411	+	1000	../Oyang/peakIDR/APOE33.idr|../Oyang/peakIDR/APOE33_LD.idr	Intergenic	Intergenic	-12924	NM_001330236	107984640		NM_001330236	ENSG00000283071	LBHD2	-	LBH domain containing 2	protein-coding	6.74624	6.60502	5.45218	5.25313	-1.84923	1.45e-08	1.19e-06
Merged-chr7-81209223-1	chr7	81209098	81209348	+	1000	../Oyang/peakIDR/APOE33.idr	Intergenic	Intergenic	-286844	NM_001350120	10512	Hs.269109	NM_006379	ENSG00000075223	SEMA3C	SEMAE|SemE	semaphorin 3C	protein-coding	5.11259	5.2509	4.36666	4.08759	-1.90565	0.000277809	0.00427239
Merged-chr15-90239623-1	chr15	90239498	90239748	+	1000	../Oyang/peakIDR/APOE33.idr	intron (NM_001013657, intron 3 of 3)	THE1C|LTR|ERVL-MaLR	5368	NM_001013657	390637	Hs.304673	NM_001013657	ENSG00000183208	GDPGP1	C15orf58|VTC2	GDP-D-glucose phosphorylase 1	protein-coding	4.67554	4.42855	3.81177	3.76793	-1.92124	0.00231288	0.0206662
Merged-chr22-22928938-2	chr22	22928810	22929060	+	1000	../Oyang/peakIDR/APOE33.idr|../Oyang/peakIDR/APOE33_LD.idr	Intergenic	Intergenic	41155	NM_001178126	100423062	Hs.449574	NM_001178126	ENSG00000254709	IGLL5	IGL|IGLV|VL-MAR	immunoglobulin lambda like polypeptide 5	protein-coding	7.97976	8.02515	6.54285	6.28813	-1.8589	1.25e-17	1.02e-14
Merged-chr12-122098081-2	chr12	122097974	122098224	+	1000	../Oyang/peakIDR/APOE33.idr|../Oyang/peakIDR/APOE33_LD.idr	intron (NM_014938, intron 1 of 16)	(GTTT)n|Simple_repeat|Simple_repeat	19371	NM_014938	22877	Hs.437153	NM_014938	ENSG00000175727	MLXIP	MIR|MONDOA|bHLHe36	MLX interacting protein	protein-coding	6.13624	6.04062	4.87051	4.81868	-1.98081	4.75e-07	2.3e-05
Merged-chr1-86765260-2	chr1	86765133	86765383	+	1000	../Oyang/peakIDR/APOE33.idr|../Oyang/peakIDR/APOE33_LD.idr	Intergenic	Intergenic	60688	NM_001206653	51100	Hs.136309	NM_016009	ENSG00000097033	SH3GLB1	Bif-1|CGI-61|PPP1R70|dJ612B15.2	SH3 domain containing GRB2 like, endophilin B1	protein-coding	6.03212	6.19291	5.31336	5.13351	-1.34334	0.000246942	0.00389272
Merged-chr9-109144120-2	chr9	109143995	109144245	+	1000	../Oyang/peakIDR/APOE33.idr|../Oyang/peakIDR/APOE33_LD.idr	intron (NM_014334, intron 3 of 4)	intron (NM_014334, intron 3 of 4)	23171	NM_014334	23732	Hs.347537	NM_014334	ENSG00000260230	FRRS1L	C9orf4|CG-6|CG6|EIEE37	ferric chelate reductase 1 like	protein-coding	6.61897	6.47585	5.58244	5.82181	-1.16245	0.000217515	0.00351879
Merged-chr10-49435414-1	chr10	49435289	49435539	+	924	../Oyang/peakIDR/APOE33.idr	Intergenic	L1MEd|LINE|L1	-39398	NM_001276451	644168	Hs.534530	NM_001080520	ENSG00000165606	DRGX	DRG11|PRRXL1	dorsal root ganglia homeobox	protein-coding	3.57446	3.71071	3.00667	2.85565	-2.92193	0.00216097	0.0196481
Merged-chr3-40646063-1	chr3	40645938	40646188	+	1000	../Oyang/peakIDR/APOE33.idr	Intergenic	Intergenic	121185	NM_001098414	285268	Hs.19977	NM_198484	ENSG00000172888	ZNF621	-	zinc finger protein 621	protein-coding	4.03585	4.2333	3.11948	3.21545	-3.39243	0.000105831	0.00200812
Merged-chr14-93174144-2	chr14	93174022	93174272	+	1000	../Oyang/peakIDR/APOE33.idr|../Oyang/peakIDR/APOE33_LD.idr	Intergenic	MLT1F2|LTR|ERVL-MaLR	10757	NM_022151	64112	Hs.24719	NM_022151	ENSG00000165943	MOAP1	MAP-1|PNMA4	modulator of apoptosis 1	protein-coding	5.57576	5.35846	4.77706	4.65434	-1.3345	0.00288981	0.024485
Merged-chrX-120022117-2	chrX	120021981	120022231	+	1000	../Oyang/peakIDR/APOE33.idr|../Oyang/peakIDR/APOE33_LD.idr	Intergenic	Intergenic	-6555	NR_131250	101928941	Hs.571678	NR_131250	ENSG00000234493	RHOXF1P1	TCONS_00017086|lncRHOXF1	Rhox homeobox family member 1 pseudogene 1	pseudo	6.60679	6.41772	5.82773	5.61918	-1.08496	0.000590221	0.00755903
Merged-chr8-141022579-1	chr8	141022454	141022704	+	1000	../Oyang/peakIDR/APOE33.idr	Intergenic	Intergenic	-20500	NM_001352699	5747	Hs.395482	NM_005607	ENSG00000169398	PTK2	FADK|FAK|FAK1|FRNK|PPP1R71|p125FAK|pp125FAK	protein tyrosine kinase 2	protein-coding	4.35205	4.20412	3.45145	3.54765	-2.25063	0.00151746	0.0152306
Merged-chr19-6218705-2	chr19	6218574	6218824	+	1000	../Oyang/peakIDR/APOE33.idr|../Oyang/peakIDR/APOE33_LD.idr	intron (NM_005934, intron 6 of 11)	intron (NM_005934, intron 6 of 11)	61249	NM_005934	4298	Hs.10095	NM_005934	ENSG00000130382	MLLT1	ENL|LTG19|YEATS1	MLLT1, super elongation complex subunit	protein-coding	7.6178	7.66197	6.0876	6.29947	-1.75874	1.59e-13	5.12e-11
Merged-chr16-67542669-2	chr16	67542543	67542793	+	1000	../Oyang/peakIDR/APOE33.idr|../Oyang/peakIDR/APOE33_LD.idr	exon (NM_001193523, exon 13 of 22)	exon (NM_001193523, exon 13 of 22)	5206	NM_001193524	79567	Hs.152717	NM_024519	ENSG00000039523	RIPOR1	FAM65A	RHO family interacting cell polarization regulator 1	protein-coding	6.41808	6.82896	5.52276	5.58215	-1.50179	4.46e-06	0.000152854
Merged-chr3-59287341-1	chr3	59287216	59287466	+	1000	../Oyang/peakIDR/APOE33.idr	Intergenic	Intergenic	-237309	NM_001351531	200844	Hs.368434	NM_198463	ENSG00000163689	C3orf67	-	chromosome 3 open reading frame 67	protein-coding	4.33075	4.52149	3.69579	3.64475	-2.01014	0.00233593	0.0208176
Merged-chr5-181088452-2	chr5	181088331	181088581	+	963	../Oyang/peakIDR/APOE33.idr|../Oyang/peakIDR/APOE33_LD.idr	Intergenic	MER90|LTR|ERV1	36848	NM_001258283	26693	Hs.742585	NM_001258283	ENSG00000185372	OR2V1	OR2V1P|OST265	olfactory receptor family 2 subfamily V member 1	protein-coding	6.27306	6.06748	4.75091	5.04965	-1.97947	4.14e-07	2.05e-05
Merged-chr17-41973016-1	chr17	41972891	41973141	+	1000	../Oyang/peakIDR/APOE33.idr	intron (NM_033133, intron 3 of 3)	intron (NM_033133, intron 3 of 3)	5298	NM_001330216	1267	Hs.273621	NM_033133	ENSG00000173786	CNP	CNP1	2',3'-cyclic nucleotide 3' phosphodiesterase	protein-coding	4.6901	4.65375	3.60683	3.76319	-2.50895	0.00011133	0.00208836
Merged-chr14-68211120-2	chr14	68210986	68211236	+	1000	../Oyang/peakIDR/APOE33.idr|../Oyang/peakIDR/APOE33_LD.idr	intron (NM_133510, intron 7 of 10)	intron (NM_133510, intron 7 of 10)	387519	NM_001321815	5890	Hs.172587	NM_002877	ENSG00000182185	RAD51B	R51H2|RAD51L1|REC2	RAD51 paralog B	protein-coding	5.82853	5.79123	4.89735	5.13818	-1.27378	0.00142717	0.0145971
Merged-chr10-83959523-2	chr10	83959402	83959652	+	1000	../Oyang/peakIDR/APOE33.idr|../Oyang/peakIDR/APOE33_LD.idr	Intergenic	Intergenic	-179902	NM_014394	27069	Hs.352656	NM_014394	ENSG00000165678	GHITM	DERP2|HSPC282|MICS1|My021|PTD010|TMBIM5	growth hormone inducible transmembrane protein	protein-coding	5.8588	5.94791	4.89236	4.94895	-1.59002	6.43e-05	0.00134221
Merged-chr5-12777528-2	chr5	12777409	12777659	+	925.5	../Oyang/peakIDR/APOE33.idr|../Oyang/peakIDR/APOE33_LD.idr	intron (NR_033383, intron 3 of 3)	intron (NR_033383, intron 3 of 3)	109675	NR_039659	100616234		NR_039659	ENSG00000283468	MIR4454	-	microRNA 4454	ncRNA	5.1709	5.18286	4.27654	4.38683	-1.67592	0.000869509	0.010157
Merged-chr11-3684923-1	chr11	3684798	3685048	+	1000	../Oyang/peakIDR/APOE33.idr	intron (NM_139132, intron 28 of 31)	intron (NM_139132, intron 28 of 31)	-13539	NM_001303035	57053	Hs.732806	NM_020402	ENSG00000129749	CHRNA10	-	cholinergic receptor nicotinic alpha 10 subunit	protein-coding	4.53162	4.53561	3.69387	3.46856	-2.53733	0.000217399	0.0035179
Merged-chr2-232937467-2	chr2	232937334	232937584	+	1000	../Oyang/peakIDR/APOE33.idr|../Oyang/peakIDR/APOE33_LD.idr	intron (NM_019850, intron 3 of 14)	intron (NM_019850, intron 3 of 14)	-9308	NM_001114090	25791	Hs.97316	NM_019850	ENSG00000066248	NGEF	ARHGEF27|EPHEXIN	neuronal guanine nucleotide exchange factor	protein-coding	5.96363	6.15649	5.5324	5.17982	-1.03865	0.00483499	0.0353046
Merged-chr6-47328374-2	chr6	47328244	47328494	+	860	../Oyang/peakIDR/APOE33.idr|../Oyang/peakIDR/APOE33_LD.idr	Intergenic	L1PA6|LINE|L1	-18422	NM_014452	27242	Hs.443577	NM_014452	ENSG00000146072	TNFRSF21	BM-018|CD358|DR6	TNF receptor superfamily member 21	protein-coding	5.68536	5.61026	5.07662	4.72664	-1.22531	0.00392983	0.0304954
Merged-chr7-37585252-2	chr7	37585133	37585383	+	1000	../Oyang/peakIDR/APOE33.idr|../Oyang/peakIDR/APOE33_LD.idr	Intergenic	Intergenic	-98517	NM_001329993	353345	Hs.563492	NM_181791	ENSG00000187037	GPR141	PGR13	G protein-coupled receptor 141	protein-coding	5.66165	5.55558	4.77906	4.72506	-1.47904	0.000604528	0.00771133
Merged-chr10-119693431-2	chr10	119693323	119693573	+	1000	../Oyang/peakIDR/APOE33.idr|../Oyang/peakIDR/APOE33_LD.idr	Intergenic	Intergenic	-32599	NM_001243195	22876	Hs.369755	NM_014937	ENSG00000198825	INPP5F	MSTP007|MSTPO47|SAC2|hSAC2	inositol polyphosphate-5-phosphatase F	protein-coding	5.73732	5.98821	4.71944	4.80501	-1.83477	1.16e-05	0.000340305
Merged-chr18-48228505-2	chr18	48228384	48228634	+	781	../Oyang/peakIDR/APOE33.idr|../Oyang/peakIDR/APOE33_LD.idr	intron (NM_001318841, intron 2 of 4)	intron (NM_001318841, intron 2 of 4)	-23792	NM_001350280	84322	Hs.334493	NM_032362		C18orf12	HEIL1|HsT2508	chromosome 18 open reading frame 12	protein-coding	5.0972	5.19874	4.1488	3.91967	-2.34738	2.28e-05	0.000592338
Merged-chr18-5739190-1	chr18	5739065	5739315	+	1000	../Oyang/peakIDR/APOE33.idr	Intergenic	Intergenic	-9629	NR_038839	645355	Hs.632356	NR_038839	ENSG00000261738	MIR3976HG	LINC01469	MIR3976 host gene	ncRNA	3.72838	4.25084	3.04681	3.14194	-3.29534	0.000286609	0.00437868
Merged-chr10-17420999-1	chr10	17420874	17421124	+	1000	../Oyang/peakIDR/APOE33.idr	intron (NM_001004470, intron 2 of 7)	MSTA|LTR|ERVL-MaLR	33388	NM_001345961	338596	Hs.677766	NM_001004470	ENSG00000148488	ST8SIA6	SIA8F|SIAT8-F|SIAT8F|ST8SIA-VI|ST8SiaVI	ST8 alpha-N-acetyl-neuraminide alpha-2,8-sialyltransferase 6	protein-coding	4.13826	4.35131	3.12025	3.08558	-4.30064	2.16e-05	0.00056787
Merged-chr5-34743049-1	chr5	34742924	34743174	+	1000	../Oyang/peakIDR/APOE33.idr	intron (NM_001145525, intron 4 of 19)	intron (NM_001145525, intron 4 of 19)	55490	NM_001145523	26064	Hs.431400	NM_015577	ENSG00000039560	RAI14	NORPEG|RAI13	retinoic acid induced 14	protein-coding	5.85952	5.85399	4.39342	5.09108	-1.76571	8.35e-05	0.0016494
Merged-chr11-12125681-1	chr11	12125556	12125806	+	1000	../Oyang/peakIDR/APOE33.idr	intron (NM_001346293, intron 2 of 26)	L1ME4b|LINE|L1	-12709	NM_001282665	9645	Hs.501928	NM_014632	ENSG00000133816	MICAL2	MICAL-2|MICAL2PV1|MICAL2PV2	microtubule associated monooxygenase, calponin and LIM domain containing 2	protein-coding	4.9772	5.11389	3.65968	3.58834	-3.54038	1.91e-07	1.08e-05
Merged-chr10-93267056-1	chr10	93266931	93267181	+	1000	../Oyang/peakIDR/APOE33.idr	Intergenic	Intergenic	193166	NM_000783	1592	Hs.150595	NM_000783	ENSG00000095596	CYP26A1	CP26|CYP26|P450RAI|P450RAI1	cytochrome P450 family 26 subfamily A member 1	protein-coding	6.12044	6.21319	4.70012	4.24545	-2.76942	3.12e-10	4.17e-08
Merged-chr3-154071283-1	chr3	154071158	154071408	+	1000	../Oyang/peakIDR/APOE33.idr	intron (NR_037901, intron 2 of 3)	LTR16E1|LTR|ERVL	-49720	NM_001251962	26084	Hs.240845	NM_015595	ENSG00000114790	ARHGEF26	CSGEF|HMFN1864|SGEF	Rho guanine nucleotide exchange factor 26	protein-coding	4.0899	4.13854	3.42021	3.35327	-2.24599	0.00257493	0.022452
Merged-chr13-74575860-1	chr13	74575735	74575985	+	1000	../Oyang/peakIDR/APOE33.idr	Intergenic	Intergenic	23017	NR_034024	338864	Hs.97408	NR_034024	ENSG00000236678	LINC00347	-	long intergenic non-protein coding RNA 347	ncRNA	4.477	4.85813	3.96813	3.88769	-1.76545	0.00355757	0.0284267
Merged-chr8-25385396-1	chr8	25385271	25385521	+	1000	../Oyang/peakIDR/APOE33.idr	intron (NM_024940, intron 40 of 51)	L2a|LINE|L2	39644	NM_001083111	2796	Hs.82963	NM_000825	ENSG00000147437	GNRH1	GNRH|GRH|LHRH|LNRH	gonadotropin releasing hormone 1	protein-coding	4.5494	4.75195	3.94192	3.75822	-1.92857	0.00173493	0.0168525
Merged-chr11-62463354-2	chr11	62463228	62463478	+	1000	../Oyang/peakIDR/APOE33.idr|../Oyang/peakIDR/APOE33_LD.idr	intron (NM_024060, intron 5 of 5)	L2a|LINE|L2	44318	NM_003357	7356	Hs.523732	NM_003357	ENSG00000149021	SCGB1A1	CC10|CC16|CCPBP|CCSP|UGB|UP-1|UP1	secretoglobin family 1A member 1	protein-coding	5.58225	5.77934	4.57377	4.86981	-1.63498	0.000184097	0.00308941
Merged-chr1-101071716-2	chr1	101071584	101071834	+	1000	../Oyang/peakIDR/APOE33.idr|../Oyang/peakIDR/APOE33_LD.idr	intron (NR_109849, intron 1 of 4)	intron (NR_109849, intron 1 of 4)	45863	NR_109849	102606465	Hs.593669	NR_109849		LOC102606465	-	uncharacterized LOC102606465	ncRNA	6.34166	6.43236	5.05623	5.2156	-1.85231	1.72e-07	9.89e-06
Merged-chr2-10254265-1	chr2	10254140	10254390	+	1000	../Oyang/peakIDR/APOE33.idr	Intergenic	Intergenic	-48639	NM_002149	3241	Hs.580427	NM_002149	ENSG00000115756	HPCAL1	BDR1|HLP2|VILIP-3	hippocalcin like 1	protein-coding	4.92456	4.78964	3.84676	4.13758	-1.93029	0.000884984	0.0102922
Merged-chr16-55757112-2	chr16	55756989	55757239	+	870.5	../Oyang/peakIDR/APOE33.idr|../Oyang/peakIDR/APOE33_LD.idr	Intergenic	Intergenic	-3485	NR_003276	51716	Hs.721645	NM_016280	ENSG00000228695	CES1P1	CES1A2|CES1A3|CES4|CESR|PCE-3	carboxylesterase 1 pseudogene 1	pseudo	5.29485	5.1064	4.37477	4.40678	-1.58817	0.0013878	0.0142875
Merged-chr8-144559234-1	chr8	144559109	144559359	+	1000	../Oyang/peakIDR/APOE33.idr	intron (NM_001308208, intron 3 of 10)	AluSz6|SINE|Alu	-30160	NM_001001795	414919	Hs.105685	NM_001001795	ENSG00000213563	C8orf82	-	chromosome 8 open reading frame 82	protein-coding	4.42314	4.78919	4.02417	3.75983	-1.71296	0.00593418	0.0408168
Merged-chr15-85626109-2	chr15	85625985	85626235	+	1000	../Oyang/peakIDR/APOE33.idr|../Oyang/peakIDR/APOE33_LD.idr	intron (NM_001270546, intron 1 of 28)	MamRTE1|LINE|RTE-BovB	6160	NM_001270546	11214	Hs.459211	NM_006738	ENSG00000170776	AKAP13	AKAP-13|AKAP-Lbc|ARHGEF13|BRX|HA-3|Ht31|LBC|PRKA13|PROTO-LB|PROTO-LBC|c-lbc|p47	A-kinase anchoring protein 13	protein-coding	6.27937	6.63326	5.28029	5.17683	-1.79546	3.62e-07	1.83e-05
Merged-chr7-148773505-2	chr7	148773383	148773633	+	1000	../Oyang/peakIDR/APOE33.idr|../Oyang/peakIDR/APOE33_LD.idr	intron (NM_003592, intron 9 of 21)	intron (NM_003592, intron 9 of 21)	74667	NM_003592	8454	Hs.146806	NM_003592	ENSG00000055130	CUL1	-	cullin 1	protein-coding	6.50417	6.54325	4.97456	4.93009	-2.33858	8.03e-11	1.26e-08
Merged-chr7-7042502-1	chr7	7042377	7042627	+	1000	../Oyang/peakIDR/APOE33.idr	Intergenic	L1P3|LINE|L1	24543	NR_037454	100500886		NR_037454	ENSG00000266287	MIR3683	-	microRNA 3683	ncRNA	5.02649	5.12768	3.57725	3.86359	-3.20305	5.82e-07	2.71e-05
Merged-chr22-22815980-1	chr22	22815855	22816105	+	988	../Oyang/peakIDR/APOE33.idr	Intergenic	Intergenic	-6796	NR_030755	723778		NR_030755	ENSG00000284049	MIR650	MIRN650|hsa-mir-650	microRNA 650	ncRNA	3.76055	4.11255	3.16201	3.36296	-2.24134	0.00522286	0.0373145
Merged-chr12-94090065-1	chr12	94089940	94090190	+	1000	../Oyang/peakIDR/APOE33.idr	Intergenic	MLT1J|LTR|ERVL-MaLR	-58658	NM_005761	10154	Hs.584845	NM_005761	ENSG00000136040	PLXNC1	CD232|PLXN-C1|VESPR	plexin C1	protein-coding	5.74149	5.59153	4.56205	5.16384	-1.29008	0.00379214	0.0297472
Merged-chr9-95090492-2	chr9	95090363	95090613	+	852.5	../Oyang/peakIDR/APOE33.idr|../Oyang/peakIDR/APOE33_LD.idr	Intergenic	Intergenic	-4394	NR_036109	100422842		NR_036109	ENSG00000207617	MIR3074	mir-3074	microRNA 3074	ncRNA	5.4466	5.49496	4.34101	4.41413	-2.05138	1.83e-05	0.000495997
Merged-chr8-63277614-2	chr8	63277489	63277739	+	1000	../Oyang/peakIDR/APOE33.idr|../Oyang/peakIDR/APOE33_LD.idr	Intergenic	Intergenic	108611	NM_001277818	253943	Hs.491861	NM_152758	ENSG00000185728	YTHDF3	-	YTH N6-methyladenosine RNA binding protein 3	protein-coding	5.86787	6.09108	5.18925	5.23026	-1.19547	0.00144346	0.0147146
Merged-chr2-152624936-1	chr2	152624811	152625061	+	1000	../Oyang/peakIDR/APOE33.idr	intron (NM_052905, intron 15 of 25)	intron (NM_052905, intron 15 of 25)	92689	NM_017892	55660	Hs.643580	NM_017892	ENSG00000196504	PRPF40A	FBP-11|FBP11|FLAF1|FNBP3|HIP-10|HIP10|HYPA|NY-REN-6|Prp40	pre-mRNA processing factor 40 homolog A	protein-coding	6.48403	6.42464	5.23949	4.40999	-2.35946	0.00345825	0.0278287
Merged-chr8-53672200-1	chr8	53672075	53672325	+	1000	../Oyang/peakIDR/APOE33.idr	Intergenic	Intergenic	-148235	NR_149032	100507516	Hs.597483	NR_149032		LOC100507516	-	uncharacterized LOC100507516	ncRNA	5.21264	5.29415	3.7925	4.06623	-2.83863	7.37e-07	3.3e-05
Merged-chr10-43698359-2	chr10	43698234	43698484	+	954.5	../Oyang/peakIDR/APOE33.idr|../Oyang/peakIDR/APOE33_LD.idr	Intergenic	Intergenic	-49481	NM_001324166	7580	Hs.522885	NM_006973	ENSG00000169740	ZNF32	KOX30	zinc finger protein 32	protein-coding	5.6572	5.95763	4.91548	4.69168	-1.66668	8.32e-05	0.00164444
Merged-chr12-29243203-2	chr12	29243095	29243345	+	1000	../Oyang/peakIDR/APOE33.idr|../Oyang/peakIDR/APOE33_LD.idr	intron (NM_001271784, intron 1 of 10)	MER89|LTR|ERV1	19597	NM_018099	55711	Hs.684482	NM_018099	ENSG00000064763	FAR2	HEL-S-81|MLSTD1|SDR10E2	fatty acyl-CoA reductase 2	protein-coding	6.65023	6.69015	5.93689	5.5091	-1.25613	6.2e-05	0.00130521
Merged-chr6-134021912-2	chr6	134021789	134022039	+	1000	../Oyang/peakIDR/APOE33.idr|../Oyang/peakIDR/APOE33_LD.idr	intron (NM_145176, intron 2 of 4)	intron (NM_145176, intron 2 of 4)	30737	NM_145176	154091	Hs.486508	NM_145176	ENSG00000146411	SLC2A12	GLUT12|GLUT8	solute carrier family 2 member 12	protein-coding	6.9345	7.04599	5.6537	5.85574	-1.62443	1.57e-08	1.28e-06
Merged-chr9-37948157-1	chr9	37948032	37948282	+	1000	../Oyang/peakIDR/APOE33.idr	intron (NM_003028, intron 5 of 5)	intron (NM_003028, intron 5 of 5)	-43804	NR_024873	92014	Hs.634120	NM_033412	ENSG00000122696	SLC25A51	CG7943|MCART1	solute carrier family 25 member 51	protein-coding	5.04448	4.73205	4.08177	3.90827	-1.99994	0.000558481	0.00724838
Merged-chr7-54823958-2	chr7	54823825	54824075	+	1000	../Oyang/peakIDR/APOE33.idr|../Oyang/peakIDR/APOE33_LD.idr	Intergenic	L2a|LINE|L2	64637	NR_110040	100996654	Hs.127991	NR_110040		LOC100996654	-	uncharacterized LOC100996654	ncRNA	6.32712	6.20187	5.69157	5.11956	-1.198	0.00104123	0.0115562
Merged-chr3-169454978-1	chr3	169454853	169455103	+	1000	../Oyang/peakIDR/APOE33.idr	intron (NR_134932, intron 1 of 4)	intron (NR_134932, intron 1 of 4)	7111	NR_134932	105374205		NR_134932	ENSG00000241479	LOC105374205	-	uncharacterized LOC105374205	ncRNA	3.94941	3.77335	3.132	3.32958	-2.13975	0.00795319	0.0499665
Merged-chr12-70779456-1	chr12	70779331	70779581	+	739	../Oyang/peakIDR/APOE33.idr	intron (NM_002849, intron 2 of 13)	L2a|LINE|L2	9474	NM_001207015	5801	Hs.506076	NM_002849	ENSG00000153233	PTPRR	EC-PTP|PCPTP1|PTP-SL|PTPBR7|PTPRQ	protein tyrosine phosphatase, receptor type R	protein-coding	2.94031	2.92205	2.3445	2.29456	-4.6957	0.00483678	0.0353046
Merged-chr17-66343778-2	chr17	66343646	66343896	+	1000	../Oyang/peakIDR/APOE33.idr|../Oyang/peakIDR/APOE33_LD.idr	intron (NM_002737, intron 2 of 16)	L2b|LINE|L2	40963	NM_002737	5578	Hs.531704	NM_002737	ENSG00000154229	PRKCA	AAG6|PKC-alpha|PKCA|PRKACA	protein kinase C alpha	protein-coding	5.86684	6.16648	5.11812	5.37673	-1.17983	0.0018042	0.0173284
Merged-chr6-137337060-1	chr6	137336935	137337185	+	970	../Oyang/peakIDR/APOE33.idr	Intergenic	Tigger9a|DNA|TcMar-Tigger	-117630	NM_000416	3459	Hs.520414	NM_000416	ENSG00000027697	IFNGR1	CD119|IFNGR|IMD27A|IMD27B	interferon gamma receptor 1	protein-coding	3.6758	3.49592	2.64655	2.73564	-5.31795	0.000809235	0.00964037
Merged-chr6-85461397-1	chr6	85461272	85461522	+	1000	../Oyang/peakIDR/APOE33.idr	intron (NM_002526, intron 1 of 8)	intron (NM_002526, intron 1 of 8)	11813	NM_002526	4907	Hs.153952	NM_002526	ENSG00000135318	NT5E	CALJA|CD73|E5NT|NT|NT5|NTE|eN|eNT	5'-nucleotidase ecto	protein-coding	4.94126	4.96972	4.21442	4.32105	-1.43355	0.0064592	0.0432277
Merged-chr1-56095553-1	chr1	56095428	56095678	+	757	../Oyang/peakIDR/APOE33.idr	Intergenic	ERV3-16A3_LTR|LTR|ERVL	150466	NR_147161	105378738	Hs.121473	NR_147161	ENSG00000233079	LINC01755	-	long intergenic non-protein coding RNA 1755	ncRNA	3.26049	3.43487	2.7768	2.68063	-2.97867	0.00454319	0.0337915
Merged-chr21-44897879-2	chr21	44897756	44898006	+	1000	../Oyang/peakIDR/APOE33.idr|../Oyang/peakIDR/APOE33_LD.idr	intron (NM_000211, intron 8 of 15)	intron (NM_000211, intron 8 of 15)	23081	NM_001303238	3689	Hs.375957	NM_000211	ENSG00000160255	ITGB2	CD18|LAD|LCAMB|LFA-1|MAC-1|MF17|MFI7	integrin subunit beta 2	protein-coding	8.04159	8.1212	6.64733	7.18916	-1.31107	1.18e-09	1.32e-07
Merged-chrX-72123629-2	chrX	72123505	72123755	+	1000	../Oyang/peakIDR/APOE33.idr|../Oyang/peakIDR/APOE33_LD.idr	intron (NM_001013627, intron 1 of 7)	intron (NM_001013627, intron 1 of 7)	8271	NM_001024455	340526	Hs.512180	NM_001024455	ENSG00000242732	RTL5	6430402L03Rik|MAR5|MART5|RGAG4|SIRH8	retrotransposon Gag like 5	protein-coding	5.67512	5.73916	4.95677	4.92072	-1.27369	0.00182186	0.0174402
Merged-chr7-45647610-1	chr7	45647485	45647735	+	1000	../Oyang/peakIDR/APOE33.idr	intron (NM_021116, intron 4 of 19)	Charlie1a|DNA|hAT-Charlie	73088	NM_021116	107	Hs.192215	NM_021116	ENSG00000164742	ADCY1	AC1|DFNB44	adenylate cyclase 1	protein-coding	4.31481	4.78195	3.78162	3.92908	-1.72991	0.00624363	0.0421915
Merged-chr7-130242316-2	chr7	130242199	130242449	+	1000	../Oyang/peakIDR/APOE33.idr|../Oyang/peakIDR/APOE33_LD.idr	Intergenic	L2c|LINE|L2	-24539	NM_001869	1358	Hs.490038	NM_001869	ENSG00000158516	CPA2	-	carboxypeptidase A2	protein-coding	7.30982	7.22424	6.10901	6.1414	-1.43417	1.84e-08	1.46e-06
Merged-chr1-175514824-2	chr1	175514706	175514956	+	1000	../Oyang/peakIDR/APOE33.idr|../Oyang/peakIDR/APOE33_LD.idr	intron (NM_001328635, intron 2 of 22)	intron (NM_001328635, intron 2 of 22)	228785	NM_003285	7143	Hs.659864	NM_003285	ENSG00000116147	TNR	TN-R	tenascin R	protein-coding	5.60911	5.59535	4.75523	4.83915	-1.38211	0.00120975	0.0128946
Merged-chr1-46425166-1	chr1	46425041	46425291	+	1000	../Oyang/peakIDR/APOE33.idr	Intergenic	Intergenic	-8661	NR_045483	729041	Hs.170205	NR_045483		FAAHP1	LINC00505	fatty acid amide hydrolase pseudogene 1	pseudo	3.85442	3.52273	3.01318	3.10119	-2.4073	0.00593174	0.040805
Merged-chr17-18301228-1	chr17	18301103	18301353	+	1000	../Oyang/peakIDR/APOE33.idr	intron (NM_004618, intron 8 of 18)	MIR3|SINE|MIR	13864	NM_001320759	7156	Hs.592115	NM_004618	ENSG00000177302	TOP3A	TOP3|ZGRF7	DNA topoisomerase III alpha	protein-coding	5.11104	5.10474	4.06362	4.07913	-2.20104	5.25e-05	0.00114544
Merged-chr1-42973545-2	chr1	42973420	42973670	+	781.5	../Oyang/peakIDR/APOE33.idr|../Oyang/peakIDR/APOE33_LD.idr	intron (NR_033967, intron 2 of 3)	intron (NR_033967, intron 2 of 3)	-14369	NM_006516	6513	Hs.473721	NM_006516	ENSG00000117394	SLC2A1	CSE|DYT17|DYT18|DYT9|EIG12|GLUT|GLUT-1|GLUT1|GLUT1DS|HTLVR|PED|SDCHCN	solute carrier family 2 member 1	protein-coding	7.09181	7.16064	4.92259	4.55629	-3.40346	2.85e-21	6.36e-18
Merged-chr19-2204588-1	chr19	2204463	2204713	+	1000	../Oyang/peakIDR/APOE33.idr	intron (NM_032482, intron 9 of 27)	intron (NM_032482, intron 9 of 27)	29561	NR_031596	100302283		NR_031596	ENSG00000221411	MIR1227	MIRN1227|hsa-mir-1227|mir-1227	microRNA 1227	ncRNA	5.23335	5.48171	4.07395	4.53345	-1.99721	0.000106259	0.00201213
Merged-chrX-154351282-1	chrX	154351157	154351407	+	1000	../Oyang/peakIDR/APOE33.idr	intron (NM_001110556, intron 43 of 47)	intron (NM_001110556, intron 43 of 47)	23356	NM_001110556	2316	Hs.195464	NM_001456	ENSG00000196924	FLNA	ABP-280|ABPX|CSBS|CVD1|FGS2|FLN|FLN-A|FLN1|FMD|MNS|NHBP|OPD|OPD1|OPD2|XLVD|XMVD	filamin A	protein-coding	4.2893	4.3617	3.55386	3.37766	-2.47863	0.000612071	0.00778869
Merged-chr7-131188852-2	chr7	131188718	131188968	+	1000	../Oyang/peakIDR/APOE33.idr|../Oyang/peakIDR/APOE33_LD.idr	intron (NM_001145354, intron 2 of 18)	MamRTE1|LINE|RTE-BovB	78747	NM_001145354	4289	Hs.44693	NM_013255	ENSG00000128585	MKLN1	TWA2	muskelin 1	protein-coding	6.98879	7.09288	6.15634	6.08441	-1.17542	9.8e-06	0.000294651
Merged-chrX-154473158-1	chrX	154473033	154473283	+	1000	../Oyang/peakIDR/APOE33.idr	3' UTR (NM_017514, exon 33 of 33)	3' UTR (NM_017514, exon 33 of 33)	6099	NM_006014	8270	Hs.444619	NM_006014	ENSG00000196976	LAGE3	CVG5|DXS9879E|DXS9951E|ESO3|GAMOS2|ITBA2|Pcc1	L antigen family member 3	protein-coding	4.10346	4.37933	3.60884	3.50325	-1.95194	0.00527722	0.0375671
Merged-chr5-140339758-1	chr5	140339633	140339883	+	1000	../Oyang/peakIDR/APOE33.idr	intron (NM_001945, intron 3 of 5)	intron (NM_001945, intron 3 of 5)	6845	NM_001945	1839	Hs.799	NM_001945	ENSG00000113070	HBEGF	DTR|DTS|DTSF|HEGFL	heparin binding EGF like growth factor	protein-coding	5.4009	5.38443	4.3772	4.13378	-2.18979	1.4e-05	0.000395925
Merged-chr12-82634925-1	chr12	82634800	82635050	+	1000	../Oyang/peakIDR/APOE33.idr	Intergenic	L1PA4|LINE|L1	-52230	NM_001320322	160335	Hs.577775	NM_152588	ENSG00000179104	TMTC2	IBDBP1	transmembrane and tetratricopeptide repeat containing 2	protein-coding	4.60014	4.58577	3.35301	3.32874	-3.83675	3.2e-06	0.000115968
Merged-chr2-221518515-2	chr2	221518376	221518626	+	909.5	../Oyang/peakIDR/APOE33.idr|../Oyang/peakIDR/APOE33_LD.idr	intron (NM_004438, intron 3 of 17)	intron (NM_004438, intron 3 of 17)	53857	NM_001304537	2043	Hs.371218	NM_004438	ENSG00000116106	EPHA4	HEK8|SEK|TYRO1	EPH receptor A4	protein-coding	6.07831	6.79513	4.97393	5.48294	-1.77212	0.00427792	0.0323814
Merged-chr5-110835106-1	chr5	110834981	110835231	+	1000	../Oyang/peakIDR/APOE33.idr	Intergenic	L2|LINE|L2	96134	NM_138773	91137	Hs.75639	NM_138773	ENSG00000164209	SLC25A46	HMSN6B	solute carrier family 25 member 46	protein-coding	3.96224	3.82277	3.01651	3.10796	-3.14806	0.000502958	0.00670338
Merged-chr7-28200797-1	chr7	28200672	28200922	+	1000	../Oyang/peakIDR/APOE33.idr	intron (NR_034097, intron 2 of 3)	intron (NR_034097, intron 2 of 3)	-19979	NM_175061	221895	Hs.368944	NM_175061	ENSG00000153814	JAZF1	TIP27|ZNF802	JAZF zinc finger 1	protein-coding	4.31548	4.63354	3.63509	3.27391	-2.84089	0.000153797	0.00268672
Merged-chr5-123721874-1	chr5	123721749	123721999	+	1000	../Oyang/peakIDR/APOE33.idr	Intergenic	Intergenic	176457	NM_004384	1456	Hs.129206	NM_004384	ENSG00000151292	CSNK1G3	CKI-gamma 3|CSNK1G3L	casein kinase 1 gamma 3	protein-coding	4.43098	4.52522	3.59329	3.64035	-2.315	0.000554437	0.00720719
Merged-chr17-83073762-2	chr17	83073634	83073884	+	1000	../Oyang/peakIDR/APOE33.idr|../Oyang/peakIDR/APOE33_LD.idr	Intergenic	Intergenic	-5932	NM_001004431	284207	Hs.378821	NM_001004431	ENSG00000176845	METRNL	-	meteorin like, glial cell differentiation regulator	protein-coding	8.94565	8.96679	7.45151	7.63894	-1.53956	2.71e-23	1.12e-19
Merged-chr18-49690468-2	chr18	49690348	49690598	+	1000	../Oyang/peakIDR/APOE33.idr|../Oyang/peakIDR/APOE33_LD.idr	Intergenic	L1MC4a|LINE|L1	123408	NM_006111	10449	Hs.200136	NM_006111	ENSG00000167315	ACAA2	DSAEC	acetyl-CoA acyltransferase 2	protein-coding	6.26388	6.17544	5.02249	5.08579	-1.77976	1.38e-06	5.65e-05
Merged-chr13-72062806-2	chr13	72062697	72062947	+	1000	../Oyang/peakIDR/APOE33.idr|../Oyang/peakIDR/APOE33_LD.idr	Intergenic	L1PA7|LINE|L1	-195630	NM_080760	1602	Hs.129452	NM_004392	ENSG00000276644	DACH1	DACH	dachshund family transcription factor 1	protein-coding	7.19359	7.32055	5.36151	5.60855	-2.32336	1.24e-15	6.67e-13
Merged-chr5-139551683-2	chr5	139551557	139551807	+	1000	../Oyang/peakIDR/APOE33.idr|../Oyang/peakIDR/APOE33_LD.idr	Intergenic	L2c|LINE|L2	-9484	NM_003339	7322	Hs.108332	NM_003339	ENSG00000131508	UBE2D2	E2(17)KB2|PUBC1|UBC4|UBC4/5|UBCH4|UBCH5B	ubiquitin conjugating enzyme E2 D2	protein-coding	5.40869	5.2068	4.69599	4.56658	-1.24705	0.00750775	0.0480747
Merged-chr8-11862785-2	chr8	11862663	11862913	+	1000	../Oyang/peakIDR/APOE33.idr|../Oyang/peakIDR/APOE33_LD.idr	intron (NM_147783, intron 1 of 10)	intron (NM_147783, intron 1 of 10)	5362	NM_147783	1508	Hs.520898	NM_001908	ENSG00000164733	CTSB	APPS|CPSB	cathepsin B	protein-coding	7.56804	7.67457	6.74625	6.80603	-1.00237	3.64e-06	0.000129623
Merged-chr8-81094011-1	chr8	81093886	81094136	+	1000	../Oyang/peakIDR/APOE33.idr	intron (NM_018440, intron 1 of 8)	intron (NM_018440, intron 1 of 8)	18057	NM_018440	55824	Hs.266175	NM_018440	ENSG00000076641	PAG1	CBP|PAG	phosphoprotein membrane anchor with glycosphingolipid microdomains 1	protein-coding	4.59648	4.55378	3.92746	3.79722	-1.73656	0.00458612	0.0339974
Merged-chr13-36418143-2	chr13	36418019	36418269	+	990	../Oyang/peakIDR/APOE33.idr|../Oyang/peakIDR/APOE33_LD.idr	Intergenic	LTR26|LTR|ERV1	-13686	NM_001111047	8900	Hs.417050	NM_003914	ENSG00000133101	CCNA1	CT146	cyclin A1	protein-coding	5.48773	5.56911	4.55602	4.94222	-1.33583	0.00283158	0.024091
Merged-chr9-137096939-1	chr9	137096814	137097064	+	1000	../Oyang/peakIDR/APOE33.idr	intron (NM_016219, intron 4 of 12)	intron (NM_016219, intron 4 of 12)	10012	NM_016219	11253	Hs.279881	NM_016219	ENSG00000177239	MAN1B1	ERMAN1|ERManI|MANA-ER|MRT15	mannosidase alpha class 1B member 1	protein-coding	6.04844	6.22841	4.09498	4.27787	-3.48334	7.89e-13	2.17e-10
Merged-chr2-123791989-1	chr2	123791864	123792114	+	1000	../Oyang/peakIDR/APOE33.idr	Intergenic	Intergenic	233185	NR_147976	107985820	Hs.637705	NR_147976		LOC107985820	-	uncharacterized LOC107985820	ncRNA	4.67951	4.89764	4.18137	3.83875	-1.72716	0.00337595	0.0273985
Merged-chr13-47847122-1	chr13	47846997	47847247	+	1000	../Oyang/peakIDR/APOE33.idr	Intergenic	MIR|SINE|MIR	85500	NR_047492	100861549	Hs.660978	NR_047492	ENSG00000260388	LINC00562	-	long intergenic non-protein coding RNA 562	ncRNA	4.64944	4.32984	3.71885	3.66812	-2.09204	0.00146336	0.0148366
Merged-chr22-39452788-2	chr22	39452661	39452911	+	1000	../Oyang/peakIDR/APOE33.idr|../Oyang/peakIDR/APOE33_LD.idr	Intergenic	Intergenic	-4534	NM_002409	4248	Hs.276808	NM_002409	ENSG00000128268	MGAT3	GNT-III|GNT3	mannosyl (beta-1,4-)-glycoprotein beta-1,4-N-acetylglucosaminyltransferase	protein-coding	9.25605	9.08162	8.10163	8.13003	-1.13367	5.06e-16	2.93e-13
Merged-chr9-71822697-1	chr9	71822572	71822822	+	1000	../Oyang/peakIDR/APOE33.idr	Intergenic	LTR49|LTR|ERV1	-53813	NM_013390	23670	Hs.494146	NM_013390	ENSG00000135048	CEMIP2	TMEM2	cell migration inducing hyaluronidase 2	protein-coding	5.09656	4.82515	4.31031	4.08319	-1.60612	0.00321584	0.0264735
Merged-chr10-110740151-2	chr10	110740026	110740276	+	976	../Oyang/peakIDR/APOE33.idr|../Oyang/peakIDR/APOE33_LD.idr	intron (NM_001134363, intron 1 of 13)	intron (NM_001134363, intron 1 of 13)	95754	NM_001134363	282996	Hs.116630	NM_001134363	ENSG00000203867	RBM20	-	RNA binding motif protein 20	protein-coding	5.99526	6.16293	4.81068	4.63091	-2.19566	7.76e-08	4.97e-06
Merged-chr10-69359775-2	chr10	69359644	69359894	+	1000	../Oyang/peakIDR/APOE33.idr|../Oyang/peakIDR/APOE33_LD.idr	intron (NM_001322366, intron 2 of 17)	intron (NM_001322366, intron 2 of 17)	40922	NM_000188	3098	Hs.370365	NM_000188	ENSG00000156515	HK1	HK|HK1-ta|HK1-tb|HK1-tc|HKD|HKI|HMSNR|HXK1|RP79|hexokinase	hexokinase 1	protein-coding	6.45135	6.70819	5.17979	5.25132	-1.96686	8.87e-09	7.74e-07
Merged-chr12-53369428-1	chr12	53369303	53369553	+	1000	../Oyang/peakIDR/APOE33.idr	Intergenic	Intergenic	-10767	NM_138473	6667	Hs.620754	NM_003109	ENSG00000185591	SP1	-	Sp1 transcription factor	protein-coding	4.7787	4.74277	3.99172	3.861	-1.93703	0.00103422	0.0114972
Merged-chr14-24316284-2	chr14	24316152	24316402	+	1000	../Oyang/peakIDR/APOE33.idr|../Oyang/peakIDR/APOE33_LD.idr	exon (NM_181657, exon 2 of 2)	exon (NM_181657, exon 2 of 2)	3170	NM_181657	1241	Hs.567248	NM_181657	ENSG00000213903	LTB4R	BLT1|BLTR|CMKRL1|GPR16|LTB4R1|LTBR1|P2RY7|P2Y7	leukotriene B4 receptor	protein-coding	7.03649	7.07848	6.21951	6.29291	-1.01379	8.7e-05	0.00170465
Merged-chr9-91500591-1	chr9	91500466	91500716	+	1000	../Oyang/peakIDR/APOE33.idr	Intergenic	MER49|LTR|ERV1	-75965	NM_001290000	4783	Hs.79334	NM_005384	ENSG00000165030	NFIL3	E4BP4|IL3BP1|NF-IL3A|NFIL3A	nuclear factor, interleukin 3 regulated	protein-coding	4.81094	4.93787	3.84907	3.80035	-2.47427	4.49e-05	0.00101633
Merged-chr2-20359316-1	chr2	20359191	20359441	+	1000	../Oyang/peakIDR/APOE33.idr	Intergenic	L1MB8|LINE|L1	-6888	NM_001352920	23369	Hs.467824	NM_015317	ENSG00000055917	PUM2	PUMH2|PUML2	pumilio RNA binding family member 2	protein-coding	4.73624	4.63925	3.637	3.57217	-2.83715	2.6e-05	0.000660979
Merged-chr15-73221648-1	chr15	73221523	73221773	+	766	../Oyang/peakIDR/APOE33.idr	intron (NM_001172623, intron 7 of 27)	L1PA3|LINE|L1	147616	NM_005477	10021	Hs.86941	NM_005477	ENSG00000138622	HCN4	SSS2	hyperpolarization activated cyclic nucleotide gated potassium channel 4	protein-coding	3.61638	3.45669	2.76093	2.90801	-3.13998	0.00200069	0.0185992
Merged-chr12-121758761-2	chr12	121758576	121758826	+	1000	../Oyang/peakIDR/APOE33.idr|../Oyang/peakIDR/APOE33_LD.idr	intron (NM_001080825, intron 5 of 11)	intron (NM_001080825, intron 5 of 11)	34987	NM_019034	54509	Hs.707579	NM_019034	ENSG00000139725	RHOF	ARHF|RIF	ras homolog family member F, filopodia associated	protein-coding	8.33354	8.2645	7.16063	7.45343	-1.10968	1.45e-09	1.55e-07
Merged-chr6-34563024-2	chr6	34562891	34563141	+	1000	../Oyang/peakIDR/APOE33.idr|../Oyang/peakIDR/APOE33_LD.idr	Intergenic	Intergenic	-6683	NM_001252294	25803	Hs.485158	NM_012391	ENSG00000124664	SPDEF	PDEF|bA375E1.3	SAM pointed domain containing ETS transcription factor	protein-coding	6.00419	5.84432	5.34196	5.20481	-1.00422	0.00720241	0.046781
Merged-chr7-2107223-1	chr7	2107098	2107348	+	1000	../Oyang/peakIDR/APOE33.idr	intron (NM_001013836, intron 11 of 18)	intron (NM_001013836, intron 11 of 18)	-18171	NR_145797	109623488		NR_145797		SNORA114	-	small nucleolar RNA, H/ACA box 114	snoRNA	4.68372	4.09914	3.41316	3.56936	-2.58368	0.000425457	0.00588843
Merged-chr8-36991419-1	chr8	36991294	36991544	+	1000	../Oyang/peakIDR/APOE33.idr	Intergenic	Intergenic	207095	NR_134267	157855	Hs.13861	NM_001031836	ENSG00000215262	KCNU1	KCNMC1|KCa5|KCa5.1|Kcnma3|Slo3	potassium calcium-activated channel subfamily U member 1	protein-coding	3.97072	3.74376	3.09808	3.18785	-2.57201	0.00228839	0.0204916
Merged-chr17-17399142-1	chr17	17399017	17399267	+	1000	../Oyang/peakIDR/APOE33.idr	Intergenic	Intergenic	-77844	NM_018019	55090	Hs.244595	NM_018019	ENSG00000141026	MED9	MED25	mediator complex subunit 9	protein-coding	4.68344	4.21931	3.64063	3.63744	-2.19463	0.00123435	0.0131134
Merged-chr1-192726973-2	chr1	192726860	192727110	+	873.5	../Oyang/peakIDR/APOE33.idr|../Oyang/peakIDR/APOE33_LD.idr	Intergenic	Intergenic	10657	NR_039624	100616345		NR_039624	ENSG00000283795	MIR4426	-	microRNA 4426	ncRNA	4.85223	5.19477	4.18405	4.33308	-1.59193	0.00282006	0.024024
Merged-chr15-84807439-1	chr15	84807314	84807564	+	1000	../Oyang/peakIDR/APOE33.idr	Intergenic	Intergenic	-9241	NM_020778	57538	Hs.459183	NM_020778	ENSG00000136383	ALPK3	MAK|MIDORI	alpha kinase 3	protein-coding	5.09487	5.06629	4.34241	4.37314	-1.45097	0.0041387	0.0316438
Merged-chr2-72300278-1	chr2	72300153	72300403	+	960	../Oyang/peakIDR/APOE33.idr	intron (NR_135773, intron 19 of 21)	L1P2|LINE|L1	-152416	NM_019885	56603	Hs.91546	NM_019885	ENSG00000003137	CYP26B1	CYP26A2|P450RAI-2|P450RAI2|RHFCA	cytochrome P450 family 26 subfamily B member 1	protein-coding	3.59064	3.36988	2.82258	2.65624	-3.5874	0.00142614	0.0145919
Merged-chr16-57268958-2	chr16	57268833	57269083	+	1000	../Oyang/peakIDR/APOE33.idr|../Oyang/peakIDR/APOE33_LD.idr	intron (NM_015993, intron 1 of 3)	intron (NM_015993, intron 1 of 3)	15714	NM_015993	51090	Hs.632215	NM_015993	ENSG00000102934	PLLP	PMLP|TM4SF11	plasmolipin	protein-coding	6.15476	6.43645	5.55492	5.56821	-1.06172	0.00163897	0.0161317
Merged-chr2-171554022-2	chr2	171553890	171554140	+	923.5	../Oyang/peakIDR/APOE33.idr|../Oyang/peakIDR/APOE33_LD.idr	intron (NM_001127383, intron 2 of 2)	MER51A|LTR|ERV1	31659	NM_001127383	79901	Hs.221941	NM_024843	ENSG00000071967	CYBRD1	CYB561A2|DCYTB|FRRS3	cytochrome b reductase 1	protein-coding	5.53464	5.64367	4.34844	4.66543	-1.93017	3.1e-05	0.000760249
Merged-chr18-35717418-2	chr18	35717285	35717535	+	872	../Oyang/peakIDR/APOE33.idr|../Oyang/peakIDR/APOE33_LD.idr	Intergenic	MLT1C|LTR|ERVL-MaLR	62841	NM_020474	2589	Hs.514806	NM_020474	ENSG00000141429	GALNT1	GALNAC-T1	polypeptide N-acetylgalactosaminyltransferase 1	protein-coding	5.3221	5.47134	4.55289	4.47643	-1.63327	0.000502927	0.00670338
Merged-chr12-89393871-2	chr12	89393747	89393997	+	1000	../Oyang/peakIDR/APOE33.idr|../Oyang/peakIDR/APOE33_LD.idr	Intergenic	Intergenic	-41013	NM_022652	1848	Hs.298654	NM_001946	ENSG00000139318	DUSP6	HH19|MKP3|PYST1	dual specificity phosphatase 6	protein-coding	5.9503	6.17362	5.05615	4.99242	-1.62466	2.29e-05	0.000593645
Merged-chr13-114148671-2	chr13	114148548	114148798	+	1000	../Oyang/peakIDR/APOE33.idr|../Oyang/peakIDR/APOE33_LD.idr	Intergenic	Intergenic	-16050	NM_007368	22821	Hs.593075	NM_007368	ENSG00000185989	RASA3	GAP1IP4BP|GAPIII	RAS p21 protein activator 3	protein-coding	7.77002	7.82964	6.54976	6.40106	-1.57004	1.11e-12	2.88e-10
Merged-chr3-12953384-2	chr3	12953251	12953501	+	863	../Oyang/peakIDR/APOE33.idr|../Oyang/peakIDR/APOE33_LD.idr	intron (NM_001134382, intron 1 of 13)	intron (NM_001134382, intron 1 of 13)	14322	NM_014869	9922	Hs.475506	NM_014869	ENSG00000144711	IQSEC1	ARF-GEP100|ARFGEP100|BRAG2|GEP100	IQ motif and Sec7 domain 1	protein-coding	4.6449	4.88847	4.15919	4.00791	-1.5302	0.0072971	0.0471251
Merged-chr17-81285670-2	chr17	81285545	81285795	+	1000	../Oyang/peakIDR/APOE33.idr|../Oyang/peakIDR/APOE33_LD.idr	intron (NM_001037984, intron 2 of 15)	CpG	9669	NM_001037984	124565	Hs.352240	NM_138570	ENSG00000157637	SLC38A10	PP1744	solute carrier family 38 member 10	protein-coding	8.7099	8.48131	7.74301	7.54705	-1.04671	6e-10	7.4e-08
Merged-chr19-1854735-2	chr19	1854616	1854866	+	1000	../Oyang/peakIDR/APOE33.idr|../Oyang/peakIDR/APOE33_LD.idr	exon (NM_031918, exon 2 of 2)	exon (NM_031918, exon 2 of 2)	-6288	NM_020695	57455	Hs.192477	NM_020695	ENSG00000079313	REXO1	ELOABP1|EloA-BP1|REX1|TCEB3BP1	RNA exonuclease 1 homolog	protein-coding	6.26895	6.16337	5.35327	5.40316	-1.23668	0.000365433	0.00526119
Merged-chr7-74584599-1	chr7	74584474	74584724	+	1000	../Oyang/peakIDR/APOE33.idr	intron (NM_016328, intron 22 of 26)	MER4CL34|LTR|ERV1	-73066	NM_032999	2969	Hs.647041	NM_001518	ENSG00000263001	GTF2I	BAP135|BTKAP1|DIWS|GTFII-I|IB291|SPIN|TFII-I|WBS|WBSCR6	general transcription factor IIi	protein-coding	4.94906	5.07757	4.45906	4.17542	-1.39853	0.00768571	0.0487991
Merged-chrX-74534941-2	chrX	74534819	74535069	+	1000	../Oyang/peakIDR/APOE33.idr|../Oyang/peakIDR/APOE33_LD.idr	Intergenic	Intergenic	79682	NM_183353	51132	Hs.653288	NM_016120	ENSG00000131263	RLIM	MRX61|NY-REN-43|RNF12	ring finger protein, LIM domain interacting	protein-coding	6.73118	6.88752	5.96815	6.02885	-1.06792	0.000163572	0.00281757
Merged-chr9-94772318-1	chr9	94772193	94772443	+	1000	../Oyang/peakIDR/APOE33.idr	intron (NM_032823, intron 2 of 14)	intron (NM_032823, intron 2 of 14)	12669	NM_001193329	84909	Hs.434253	NM_032823	ENSG00000148120	C9orf3	AOPEP|AP-O|APO|C90RF3|ONPEP	chromosome 9 open reading frame 3	protein-coding	5.54982	5.71846	4.37796	4.83601	-1.76773	0.000118065	0.00218989
Merged-chr4-57119300-1	chr4	57119175	57119425	+	1000	../Oyang/peakIDR/APOE33.idr	intron (NR_034081, intron 1 of 4)	intron (NR_034081, intron 1 of 4)	-8915	NM_001253835	3490	Hs.479808	NM_001553	ENSG00000163453	IGFBP7	AGM|FSTL2|IBP-7|IGFBP-7|IGFBP-7v|IGFBPRP1|MAC25|PSF|RAMSVPS|TAF	insulin like growth factor binding protein 7	protein-coding	4.04973	3.74236	3.28573	3.09761	-2.42934	0.00342532	0.027638
Merged-chr2-75361695-1	chr2	75361570	75361820	+	1000	../Oyang/peakIDR/APOE33.idr	Intergenic	ERVL-E-int|LTR|ERVL	-162176	NM_001058	6869	Hs.633301	NM_001058	ENSG00000115353	TACR1	NK1R|NKIR|SPR|TAC1R	tachykinin receptor 1	protein-coding	5.68542	5.52987	4.1066	4.45626	-2.46064	6.04e-07	2.8e-05
Merged-chr1-17679638-1	chr1	17679513	17679763	+	1000	../Oyang/peakIDR/APOE33.idr	intron (NM_001011722, intron 24 of 26)	intron (NM_001011722, intron 24 of 26)	61325	NM_001319838	55160	Hs.443460	NM_018125	ENSG00000074964	ARHGEF10L	GrinchGEF	Rho guanine nucleotide exchange factor 10 like	protein-coding	4.29549	4.04668	3.34084	3.20135	-2.91633	0.000298899	0.00452234
Merged-chr12-109396720-2	chr12	109396592	109396842	+	1000	../Oyang/peakIDR/APOE33.idr|../Oyang/peakIDR/APOE33_LD.idr	intron (NM_001101421, intron 3 of 30)	intron (NM_001101421, intron 3 of 30)	7998	NM_001101421	283446	Hs.512008	NM_173597	ENSG00000174527	MYO1H	-	myosin IH	protein-coding	6.22525	6.27391	4.81115	5.1381	-1.94231	2.83e-07	1.5e-05
Merged-chr3-146425469-1	chr3	146425344	146425594	+	1000	../Oyang/peakIDR/APOE33.idr	Intergenic	Intergenic	43832	NM_001199978	57047	Hs.744414	NM_020359	ENSG00000163746	PLSCR2	-	phospholipid scramblase 2	protein-coding	5.02474	5.34807	4.15898	3.63498	-2.74034	0.00579489	0.0401878
Merged-chr4-67573405-2	chr4	67573267	67573517	+	1000	../Oyang/peakIDR/APOE33.idr|../Oyang/peakIDR/APOE33_LD.idr	intron (NM_012108, intron 2 of 8)	L3|LINE|CR1	14695	NM_012108	26228	Hs.435579	NM_012108	ENSG00000035720	STAP1	BRDG1|STAP-1	signal transducing adaptor family member 1	protein-coding	6.74413	6.92512	5.89708	6.10536	-1.09213	0.000128954	0.00235197
Merged-chr4-156560908-1	chr4	156560783	156561033	+	1000	../Oyang/peakIDR/APOE33.idr	Intergenic	MSTA|LTR|ERVL-MaLR	410486	NM_016205	56034	Hs.570855	NM_016205	ENSG00000145431	PDGFC	FALLOTEIN|SCDGF	platelet derived growth factor C	protein-coding	4.70639	4.86163	3.89241	4.17344	-1.68009	0.00369772	0.0292123
Merged-chr11-132638617-2	chr11	132638485	132638735	+	1000	../Oyang/peakIDR/APOE33.idr|../Oyang/peakIDR/APOE33_LD.idr	intron (NM_001012393, intron 3 of 7)	LTR8A|LTR|ERV1	305027	NM_001319106	4978	Hs.4817	NM_002545	ENSG00000183715	OPCML	IGLON1|OBCAM|OPCM	opioid binding protein/cell adhesion molecule like	protein-coding	6.00732	5.91206	5.08534	4.82294	-1.59013	6.03e-05	0.00127736
Merged-chr1-236510125-1	chr1	236510000	236510250	+	1000	../Oyang/peakIDR/APOE33.idr	Intergenic	MER34D|LTR|ERV1	-8089	NM_201545	3964	Hs.4082	NM_006499	ENSG00000116977	LGALS8	Gal-8|PCTA-1|PCTA1|Po66-CBP	galectin 8	protein-coding	4.16855	3.92337	3.35493	3.44717	-2.00975	0.00702267	0.0459171
Merged-chr16-56203227-1	chr16	56203102	56203352	+	1000	../Oyang/peakIDR/APOE33.idr	intron (NM_020988, intron 2 of 8)	MLT1K|LTR|ERVL-MaLR	-8702	NR_026889	26077	Hs.721567	NR_026889	ENSG00000261439	DKFZP434H168	-	uncharacterized LOC26077	ncRNA	5.29947	5.44873	4.29563	4.56926	-1.76345	0.000276019	0.00425163
Merged-chr10-62384229-2	chr10	62384111	62384361	+	964	../Oyang/peakIDR/APOE33.idr|../Oyang/peakIDR/APOE33_LD.idr	intron (NM_199451, intron 2 of 7)	intron (NM_199451, intron 2 of 7)	-9109	NR_104162	283045		NR_104162		LOC283045	-	uncharacterized LOC283045	ncRNA	5.7449	5.83445	4.51987	4.64033	-2.08746	1.79e-06	7.06e-05
Merged-chr16-56121314-1	chr16	56121189	56121439	+	1000	../Oyang/peakIDR/APOE33.idr	intron (NR_027078, intron 2 of 4)	intron (NR_027078, intron 2 of 4)	69780	NR_027078	283856	Hs.707433	NR_027078	ENSG00000246379	LOC283856	-	uncharacterized LOC283856	ncRNA	5.66866	5.55136	4.36353	4.75275	-1.84344	6.18e-05	0.00130139
Merged-chr10-8563643-1	chr10	8563518	8563768	+	1000	../Oyang/peakIDR/APOE33.idr	Intergenic	Intergenic	30748	NR_134492	105376398	Hs.63158	NR_134492		LOC105376398	-	uncharacterized LOC105376398	ncRNA	4.24757	4.34608	3.64605	3.59458	-1.86465	0.00574907	0.0399513
Merged-chr6-70337615-1	chr6	70337490	70337740	+	1000	../Oyang/peakIDR/APOE33.idr	Intergenic	Intergenic	-34532	NM_001851	1297	Hs.590892	NM_001851	ENSG00000112280	COL9A1	DJ149L1.1.2|EDM6|MED|STL4	collagen type IX alpha 1 chain	protein-coding	5.6466	5.95205	4.6874	4.30901	-2.23947	1.17e-06	4.91e-05
Merged-chr5-103101577-1	chr5	103101452	103101702	+	1000	../Oyang/peakIDR/APOE33.idr	intron (NM_001317954, intron 3 of 6)	Charlie7|DNA|hAT-Charlie	18561	NR_134299	54826	Hs.24088	NM_017676	ENSG00000145723	GIN1	GIN-1|TGIN1|ZH2C2	gypsy retrotransposon integrase 1	protein-coding	3.81618	3.57753	3.05545	2.9698	-2.67989	0.00293168	0.0247385
Merged-chr3-196145976-2	chr3	196145856	196146106	+	1000	../Oyang/peakIDR/APOE33.idr|../Oyang/peakIDR/APOE33_LD.idr	intron (NR_034088, intron 2 of 2)	LTR8B|LTR|ERV1	3345	NR_034088	401109	Hs.280133	NM_001001699	ENSG00000224652	LINC00885	-	long intergenic non-protein coding RNA 885	ncRNA	5.34995	5.77301	4.60697	4.65021	-1.67427	0.000261062	0.00406335
Merged-chr10-133268126-1	chr10	133268001	133268251	+	1000	../Oyang/peakIDR/APOE33.idr	intron (NM_001164490, intron 17 of 19)	intron (NM_001164490, intron 17 of 19)	8777	NM_001164490	101	Hs.501574	NM_001109	ENSG00000151651	ADAM8	CD156|CD156a|MS2	ADAM metallopeptidase domain 8	protein-coding	4.32265	4.4441	3.69261	3.69326	-1.83654	0.00505066	0.0363847
Merged-chrX-124217694-2	chrX	124217567	124217817	+	946	../Oyang/peakIDR/APOE33.idr|../Oyang/peakIDR/APOE33_LD.idr	Intergenic	Intergenic	-114968	NM_001355534	100132015		NM_001355534	ENSG00000282419	TEX13D	-	TEX13 family member D	protein-coding	5.75332	5.73114	4.67046	4.55961	-1.94311	8.22e-06	0.000254212
Merged-chr1-112697075-1	chr1	112696950	112697200	+	1000	../Oyang/peakIDR/APOE33.idr	intron (NM_001130079, intron 14 of 20)	intron (NM_001130079, intron 14 of 20)	9981	NM_001042679	389	Hs.502659	NM_175744	ENSG00000155366	RHOC	ARH9|ARHC|H9|RHOH9	ras homolog family member C	protein-coding	4.56563	4.54706	3.58075	3.78458	-2.25336	0.000572977	0.0073836
Merged-chr17-78595633-2	chr17	78595504	78595754	+	1000	../Oyang/peakIDR/APOE33.idr|../Oyang/peakIDR/APOE33_LD.idr	Intergenic	MER4D|LTR|ERV1	-18235	NM_173628	8632	Hs.375975	NM_003727	ENSG00000187775	DNAH17	DNAHL1|DNEL2	dynein axonemal heavy chain 17	protein-coding	5.90678	5.5159	4.76687	4.78241	-1.60629	0.000209088	0.00341487
Merged-chr7-22174346-2	chr7	22174218	22174468	+	1000	../Oyang/peakIDR/APOE33.idr|../Oyang/peakIDR/APOE33_LD.idr	intron (NM_012294, intron 11 of 25)	intron (NM_012294, intron 11 of 25)	182571	NM_012294	9771	Hs.174768	NM_012294	ENSG00000136237	RAPGEF5	GFR|MR-GEF|REPAC	Rap guanine nucleotide exchange factor 5	protein-coding	6.29602	6.33388	5.48273	5.24542	-1.37466	6.79e-05	0.00139482
Merged-chr7-151015164-1	chr7	151015039	151015289	+	1000	../Oyang/peakIDR/APOE33.idr	TTS (NM_001317056)	TTS (NM_001317056)	9335	NM_001317056	285973	Hs.707300	NM_173681	ENSG00000181652	ATG9B	APG9L2|NOS3AS|SONE	autophagy related 9B	protein-coding	4.74036	4.72503	3.83934	3.94254	-1.99056	0.000860723	0.0100972
Merged-chr2-37616014-2	chr2	37615898	37616148	+	1000	../Oyang/peakIDR/APOE33.idr|../Oyang/peakIDR/APOE33_LD.idr	Intergenic	Intergenic	56176	NM_006449	10602	Hs.369574	NM_006449	ENSG00000163171	CDC42EP3	BORG2|CEP3|UB1	CDC42 effector protein 3	protein-coding	5.91192	5.94739	4.85672	4.91185	-1.69263	2.18e-05	0.000570766
Merged-chr2-200239452-2	chr2	200239326	200239576	+	1000	../Oyang/peakIDR/APOE33.idr|../Oyang/peakIDR/APOE33_LD.idr	Intergenic	Intergenic	-66430	NM_015535	26010	Hs.120323	NM_015535	ENSG00000196141	SPATS2L	DNAPTP6|SGNP	spermatogenesis associated serine rich 2 like	protein-coding	8.13593	8.13047	6.07331	6.27396	-2.31713	5.98e-26	5.78e-22
Merged-chr7-33510793-1	chr7	33510668	33510918	+	1000	../Oyang/peakIDR/APOE33.idr	intron (NM_001033604, intron 19 of 21)	MER3|DNA|hAT-Charlie	381253	NM_001348037	27241	Hs.372360	NM_014451	ENSG00000122507	BBS9	B1|C18|D1|PTHB1	Bardet-Biedl syndrome 9	protein-coding	4.13631	4.33265	3.40297	3.38776	-2.55163	0.000629392	0.00796016
Merged-chr2-200125637-1	chr2	200125512	200125762	+	1000	../Oyang/peakIDR/APOE33.idr	Intergenic	LTR9B|LTR|ERV1	-169901	NR_004862	129450	Hs.204619	NM_152382	ENSG00000162971	TYW5	C2orf60|hTYW5	tRNA-yW synthesizing protein 5	protein-coding	4.07568	4.32798	3.48566	3.52919	-2.0325	0.00425936	0.0323094
Merged-chr22-22736194-2	chr22	22736067	22736317	+	982	../Oyang/peakIDR/APOE33.idr|../Oyang/peakIDR/APOE33_LD.idr	Intergenic	MER58B|DNA|hAT-Charlie	-86584	NR_030755	723778		NR_030755	ENSG00000284049	MIR650	MIRN650|hsa-mir-650	microRNA 650	ncRNA	6.07413	6.23889	4.88568	4.87164	-2.01047	2.16e-07	1.19e-05
Merged-chr4-36310958-2	chr4	36310854	36311104	+	1000	../Oyang/peakIDR/APOE33.idr|../Oyang/peakIDR/APOE33_LD.idr	intron (NM_001170700, intron 6 of 8)	intron (NM_001170700, intron 6 of 8)	26957	NM_001170700	401124	Hs.363407	NM_001136536	ENSG00000197057	DTHD1	-	death domain containing 1	protein-coding	6.4888	6.00316	5.3204	5.00626	-1.63109	2.04e-05	0.000541973
Merged-chr2-8324571-2	chr2	8324453	8324703	+	1000	../Oyang/peakIDR/APOE33.idr|../Oyang/peakIDR/APOE33_LD.idr	non-coding (NR_034135, exon 2 of 9)	non-coding (NR_034135, exon 2 of 9)	3841	NR_034135	339789	Hs.565619	NR_034135	ENSG00000236790	LINC00299	C2orf46|NCRNA00299	long intergenic non-protein coding RNA 299	ncRNA	6.63798	6.62192	5.34145	5.30493	-1.84706	1.57e-08	1.28e-06
Merged-chr16-90057829-2	chr16	90057709	90057959	+	1000	../Oyang/peakIDR/APOE33.idr|../Oyang/peakIDR/APOE33_LD.idr	3' UTR (NM_001098173, exon 10 of 10)	3' UTR (NM_001098173, exon 10 of 10)	-10051	NR_027336	100130015	Hs.431792	NR_027335	ENSG00000222019	URAHP	URAH	urate (hydroxyiso-) hydrolase, pseudogene	pseudo	6.14419	6.48271	5.2748	5.32061	-1.50443	2.25e-05	0.000585909
Merged-chr4-89283795-1	chr4	89283670	89283920	+	1000	../Oyang/peakIDR/APOE33.idr	intron (NM_198281, intron 1 of 1)	L2c|LINE|L2	24215	NM_198281	285513	Hs.100912	NM_198281	ENSG00000185477	GPRIN3	GRIN3	GPRIN family member 3	protein-coding	5.17819	5.54639	3.94692	4.11399	-2.75193	5.99e-07	2.78e-05
Merged-chr11-60339977-1	chr11	60339852	60340102	+	1000	../Oyang/peakIDR/APOE33.idr	intron (NM_139249, intron 3 of 3)	intron (NM_139249, intron 3 of 3)	5095	NM_139249	245802	Hs.662211	NM_139249	ENSG00000166926	MS4A6E	-	membrane spanning 4-domains A6E	protein-coding	5.01473	4.58851	3.85651	3.96178	-2.09503	0.000515431	0.00681166
Merged-chr12-67697684-1	chr12	67697559	67697809	+	1000	../Oyang/peakIDR/APOE33.idr	Intergenic	MER58A|DNA|hAT-Charlie	31791	NR_110063	101927901	Hs.369609	NR_110063	ENSG00000255970	LINC02421	-	long intergenic non-protein coding RNA 2421	ncRNA	4.53316	4.64982	3.97188	3.74795	-1.76453	0.00424546	0.0322305
Merged-chr1-1728738-2	chr1	1728618	1728868	+	1000	../Oyang/peakIDR/APOE33.idr|../Oyang/peakIDR/APOE33_LD.idr	3' UTR (NM_182838, exon 6 of 6)	3' UTR (NM_182838, exon 6 of 6)	-4178	NM_033529	728642	Hs.651228	NM_024011	ENSG00000008128	CDK11A	CDC2L2|CDC2L3|CDK11-p110|CDK11-p46|CDK11-p58|PITSLRE|p58GTA	cyclin dependent kinase 11A	protein-coding	5.6068	5.45065	4.59002	4.55487	-1.72052	0.000153301	0.00268049
Merged-chr2-15254132-2	chr2	15253992	15254242	+	1000	../Oyang/peakIDR/APOE33.idr|../Oyang/peakIDR/APOE33_LD.idr	intron (NM_015909, intron 44 of 51)	LTR8A|LTR|ERV1	307231	NR_052013	51594	Hs.467759	NM_015909	ENSG00000151779	NBAS	ILFS2|NAG|SOPH	neuroblastoma amplified sequence	protein-coding	6.50317	6.53251	4.96557	5.2244	-2.07844	3.4e-09	3.29e-07
Merged-chr9-86464429-2	chr9	86464308	86464558	+	1000	../Oyang/peakIDR/APOE33.idr|../Oyang/peakIDR/APOE33_LD.idr	Intergenic	L1M1|LINE|L1	-109946	NM_001185059	79670	Hs.597057	NM_024617	ENSG00000083223	TUT7	PAPD6|TENT3B|ZCCHC6	terminal uridylyl transferase 7	protein-coding	7.61967	7.78829	5.27408	5.77036	-2.73712	5.52e-23	2.13e-19
Merged-chr3-14532779-2	chr3	14532659	14532909	+	856.5	../Oyang/peakIDR/APOE33.idr|../Oyang/peakIDR/APOE33_LD.idr	intron (NM_001080423, intron 1 of 23)	intron (NM_001080423, intron 1 of 23)	7559	NM_001080423	80852	Hs.517819	NM_001080423	ENSG00000144596	GRIP2	-	glutamate receptor interacting protein 2	protein-coding	5.60885	5.71526	4.62716	4.33547	-2.08496	6.17e-06	0.00020052
Merged-chr15-39877875-1	chr15	39877750	39878000	+	1000	../Oyang/peakIDR/APOE33.idr	intron (NM_001271854, intron 1 of 3)	intron (NM_001271854, intron 1 of 3)	43017	NM_001271854	11245	Hs.37196	NM_007223	ENSG00000166073	GPR176	HB-954	G protein-coupled receptor 176	protein-coding	4.47469	4.23372	3.60909	3.60503	-2.06214	0.00241716	0.0214001
Merged-chr11-3135228-1	chr11	3135103	3135353	+	1000	../Oyang/peakIDR/APOE33.idr	intron (NM_145638, intron 1 of 20)	G-rich|Low_complexity|Low_complexity	30124	NM_020896	114879	Hs.436166	NM_020896	ENSG00000021762	OSBPL5	OBPH1|ORP5	oxysterol binding protein like 5	protein-coding	4.8351	4.9239	3.95231	4.05795	-1.95865	0.000581761	0.00746916
Merged-chr1-211488026-1	chr1	211487901	211488151	+	1000	../Oyang/peakIDR/APOE33.idr	intron (NM_183059, intron 1 of 2)	intron (NM_183059, intron 1 of 2)	4891	NM_001164688	343035	Hs.632495	NM_183059	ENSG00000198570	RD3	C1orf36|LCA12	retinal degeneration 3	protein-coding	4.03955	4.18885	3.13105	3.28613	-3.07482	0.000243358	0.00384772
Merged-chr11-116305644-1	chr11	116305519	116305769	+	1000	../Oyang/peakIDR/APOE33.idr	Intergenic	Intergenic	-333778	NR_135069	101929011	Hs.733911	NR_135069	ENSG00000237937	LOC101929011	-	uncharacterized LOC101929011	ncRNA	3.99742	4.17496	3.32433	3.24855	-2.5978	0.000968464	0.0109712
Merged-chr2-73937272-1	chr2	73937147	73937397	+	1000	../Oyang/peakIDR/APOE33.idr	intron (NR_134897, intron 2 of 5)	L2|LINE|L2	10446	NR_134897	1716	Hs.469022	NM_001929	ENSG00000114956	DGUOK	MTDPS3|NCPH|PEOB4|dGK	deoxyguanosine kinase	protein-coding	4.70924	4.88279	3.81862	4.06427	-1.96004	0.000923617	0.0106053
Merged-chr18-26663204-1	chr18	26663079	26663329	+	567	../Oyang/peakIDR/APOE33.idr	Intergenic	Intergenic	-5692	NM_001258222	284252	Hs.526630	NM_198991	ENSG00000134504	KCTD1	C18orf5	potassium channel tetramerization domain containing 1	protein-coding	3.11898	2.93467	2.43063	2.44769	-3.73642	0.004571	0.0339374
Merged-chr4-11632658-1	chr4	11632533	11632783	+	1000	../Oyang/peakIDR/APOE33.idr	Intergenic	Intergenic	136810	NR_146995	105374484	Hs.581972	NR_146995	ENSG00000248300	LINC02360	-	long intergenic non-protein coding RNA 2360	ncRNA	4.56218	4.83965	3.60016	3.70444	-2.6961	4.71e-05	0.00105546
Merged-chr9-97568033-1	chr9	97567908	97568158	+	1000	../Oyang/peakIDR/APOE33.idr	intron (NM_003275, intron 7 of 9)	intron (NM_003275, intron 7 of 9)	-65390	NM_002486	4686	Hs.595669	NM_002486	ENSG00000136937	NCBP1	CBP80|NCBP|Sto1	nuclear cap binding protein subunit 1	protein-coding	4.91548	4.94431	4.03415	3.84901	-2.21497	0.000135687	0.00245086
Merged-chr15-81236156-1	chr15	81236031	81236281	+	1000	../Oyang/peakIDR/APOE33.idr	intron (NR_148035, intron 2 of 18)	intron (NR_148035, intron 2 of 18)	36680	NM_001352686	3603	Hs.459095	NM_004513	ENSG00000172349	IL16	LCF|NIL16|PRIL16|prIL-16	interleukin 16	protein-coding	4.90941	5.01814	4.24013	4.18103	-1.5868	0.00293082	0.0247348
Merged-chr10-80497799-2	chr10	80497663	80497913	+	1000	../Oyang/peakIDR/APOE33.idr|../Oyang/peakIDR/APOE33_LD.idr	intron (NM_001128309, intron 2 of 5)	intron (NM_001128309, intron 2 of 5)	29525	NM_001351271	81619	Hs.718943	NM_030927	ENSG00000108219	TSPAN14	DC-TM4F2|TM4SF14	tetraspanin 14	protein-coding	6.19972	5.88346	5.18987	4.84572	-1.5896	6.21e-05	0.00130708
Merged-chr7-103383224-1	chr7	103383099	103383349	+	1000	../Oyang/peakIDR/APOE33.idr	intron (NM_198999, intron 14 of 19)	intron (NM_198999, intron 14 of 19)	35700	NM_001204453	5701	Hs.437366	NM_002803	ENSG00000161057	PSMC2	MSS1|Nbla10058|S7	proteasome 26S subunit, ATPase 2	protein-coding	4.97125	5.26843	4.14602	4.60678	-1.43702	0.00635762	0.0427741
Merged-chr17-8029312-2	chr17	8029184	8029434	+	1000	../Oyang/peakIDR/APOE33.idr|../Oyang/peakIDR/APOE33_LD.idr	Intergenic	Intergenic	-9731	NM_001039131	247	Hs.111256	NM_001141	ENSG00000179593	ALOX15B	15-LOX-2	arachidonate 15-lipoxygenase, type B	protein-coding	6.32394	6.08516	5.24965	5.52809	-1.20023	0.000740725	0.00900286
Merged-chr7-1462890-1	chr7	1462765	1463015	+	1000	../Oyang/peakIDR/APOE33.idr	Intergenic	AluJr|SINE|Alu	-3417	NM_182924	79778	Hs.376617	NM_024723	ENSG00000164877	MICALL2	JRAB|MICAL-L2	MICAL like 2	protein-coding	4.1128	4.00306	3.39552	3.32842	-2.1882	0.00370313	0.0292312
Merged-chr22-46587849-2	chr22	46587723	46587973	+	1000	../Oyang/peakIDR/APOE33.idr|../Oyang/peakIDR/APOE33_LD.idr	Intergenic	Intergenic	-32554	NM_015124	23151	Hs.475150	NM_015124	ENSG00000075240	GRAMD4	DIP|dA59H18.1|dJ439F8.1	GRAM domain containing 4	protein-coding	5.79416	5.65501	4.68875	4.73584	-1.73096	5.22e-05	0.0011421
Merged-chr4-10201005-2	chr4	10200875	10201125	+	1000	../Oyang/peakIDR/APOE33.idr|../Oyang/peakIDR/APOE33_LD.idr	Intergenic	Intergenic	-83966	NM_017491	9948	Hs.128548	NM_005112	ENSG00000071127	WDR1	AIP1|HEL-S-52|NORI-1	WD repeat domain 1	protein-coding	6.56422	6.71311	5.08714	5.25036	-2.10921	5.31e-10	6.69e-08
Merged-chr2-64616716-2	chr2	64616589	64616839	+	1000	../Oyang/peakIDR/APOE33.idr|../Oyang/peakIDR/APOE33_LD.idr	TTS (NR_034023)	TTS (NR_034023)	9402	NR_034023	339807	Hs.434736	NR_034023	ENSG00000233694	LINC02579	-	long intergenic non-protein coding RNA 2579	ncRNA	5.70395	5.8241	4.96326	4.60001	-1.61847	0.000157476	0.0027396
Merged-chr1-6313621-2	chr1	6313490	6313740	+	1000	../Oyang/peakIDR/APOE33.idr|../Oyang/peakIDR/APOE33_LD.idr	intron (NM_181864, intron 6 of 8)	intron (NM_181864, intron 6 of 8)	45329	NM_181866	11332	Hs.126137	NM_007274	ENSG00000097021	ACOT7	ACH1|ACT|BACH|CTE-II|LACH|LACH1|hBACH	acyl-CoA thioesterase 7	protein-coding	9.25391	8.90143	7.70671	7.46274	-1.62667	5.84e-22	1.54e-18
Merged-chr1-172639390-3	chr1	172639270	172639520	+	869.333	../Oyang/peakIDR/APOE33.idr|../Oyang/peakIDR/APOE33_LD.idr	Intergenic	Intergenic	-19613	NM_001302746	356	Hs.2007	NM_000639	ENSG00000117560	FASLG	ALPS1B|APT1LG1|APTL|CD178|CD95-L|CD95L|FASL|TNFSF6|TNLG1A	Fas ligand	protein-coding	5.15111	5.08686	4.21929	4.40967	-1.6112	0.00163744	0.0161193
Merged-chr6-10854103-2	chr6	10853986	10854236	+	1000	../Oyang/peakIDR/APOE33.idr|../Oyang/peakIDR/APOE33_LD.idr	Intergenic	MER11A|LTR|ERVK	-15556	NR_134935	4117	Hs.446125	NM_005906	ENSG00000111837	MAK	RP62	male germ cell associated kinase	protein-coding	6.23433	6.15148	5.26552	5.39163	-1.2839	0.000264396	0.00410312
Merged-chr2-144659919-2	chr2	144659790	144660040	+	1000	../Oyang/peakIDR/APOE33.idr|../Oyang/peakIDR/APOE33_LD.idr	Intergenic	Intergenic	-8052	NR_033870	401014	Hs.742290	NR_033870	ENSG00000226674	TEX41	DKFZp686O1327|LINC00953	testis expressed 41 (non-protein coding)	ncRNA	7.72252	7.92823	5.80059	6.20484	-2.20522	6.39e-19	6.99e-16
Merged-chr22-24392804-1	chr22	24392679	24392929	+	1000	../Oyang/peakIDR/APOE33.idr	intron (NM_001254732, intron 13 of 14)	MLT1G1|LTR|ERVL-MaLR	-30793	NM_001278500	135	Hs.197029	NM_000675	ENSG00000128271	ADORA2A	A2aR|ADORA2|RDC8	adenosine A2a receptor	protein-coding	5.20188	5.11041	3.9407	3.94892	-2.64107	3.33e-06	0.000120048
Merged-chr8-143690702-1	chr8	143690577	143690827	+	1000	../Oyang/peakIDR/APOE33.idr	intron (NM_001288805, intron 5 of 7)	MLT1A|LTR|ERVL-MaLR	6250	NM_001100599	286075	Hs.521922	NM_173831	ENSG00000181135	ZNF707	-	zinc finger protein 707	protein-coding	4.61248	4.76235	3.33829	3.50749	-3.63603	2.57e-06	9.64e-05
Merged-chr6-147554481-1	chr6	147554356	147554606	+	1000	../Oyang/peakIDR/APOE33.idr	intron (NM_001030060, intron 1 of 1)	intron (NM_001030060, intron 1 of 1)	45789	NM_001030060	389432	Hs.567973	NM_001030060	ENSG00000203727	SAMD5	dJ875H10.1	sterile alpha motif domain containing 5	protein-coding	4.49588	4.0897	3.40483	3.32909	-2.83441	0.000229963	0.00367908
Merged-chr1-51220275-1	chr1	51220150	51220400	+	853	../Oyang/peakIDR/APOE33.idr	intron (NR_147076, intron 1 of 1)	AluJb|SINE|Alu	14821	NR_147076	105378716		NR_147076	ENSG00000203356	LINC01562	-	long intergenic non-protein coding RNA 1562	ncRNA	3.44238	3.49144	2.76367	2.72402	-3.54129	0.00135158	0.0140071
Merged-chr19-46167774-1	chr19	46167649	46167899	+	934	../Oyang/peakIDR/APOE33.idr	Intergenic	MLT1A|LTR|ERVL-MaLR	19531	NM_001135113	147920	Hs.99376	NM_001002915	ENSG00000204866	IGFL2	UNQ645|VPRI645	IGF like family member 2	protein-coding	3.49258	3.83792	3.0009	3.08868	-2.38399	0.00672041	0.0444929
Merged-chr16-15708268-1	chr16	15708143	15708393	+	1000	../Oyang/peakIDR/APOE33.idr	intron (NM_001040114, intron 41 of 41).2	intron (NM_001040114, intron 41 of 41).2	58042	NM_017668	54820	Hs.655378	NM_017668	ENSG00000072864	NDE1	HOM-TES-87|LIS4|MHAC|NDE|NUDE|NUDE1	nudE neurodevelopment protein 1	protein-coding	5.69913	5.87514	4.85217	4.76695	-1.6311	9.05e-05	0.00176312
Merged-chr22-50104264-2	chr22	50104144	50104394	+	1000	../Oyang/peakIDR/APOE33.idr|../Oyang/peakIDR/APOE33_LD.idr	intron (NM_001164105, intron 3 of 25)	MER1A|DNA|hAT-Charlie	14013	NM_001164105	54456	Hs.62880	NM_018995	ENSG00000073146	MOV10L1	CHAMP|DJ402G11.8	Mov10 RISC complex RNA helicase like 1	protein-coding	6.66172	6.26396	5.87354	5.53534	-1.05285	0.00163386	0.0160924
Merged-chr5-149606496-2	chr5	149606366	149606616	+	1000	../Oyang/peakIDR/APOE33.idr|../Oyang/peakIDR/APOE33_LD.idr	intron (NM_001001669, intron 3 of 12)	intron (NM_001001669, intron 3 of 12)	24919	NM_001001669	389337	Hs.256206	NM_001001669	ENSG00000183111	ARHGEF37	-	Rho guanine nucleotide exchange factor 37	protein-coding	6.28724	6.21175	4.97002	5.22024	-1.74013	2.12e-06	8.19e-05
Merged-chr22-50448269-1	chr22	50448144	50448394	+	1000	../Oyang/peakIDR/APOE33.idr	exon (NM_002972, exon 38 of 41)	exon (NM_002972, exon 38 of 41)	26802	NM_002972	6305	Hs.589924	NM_002972	ENSG00000100241	SBF1	CMT4B3|DENND7A|MTMR5	SET binding factor 1	protein-coding	6.8577	6.77266	5.36995	5.42189	-1.95689	4.2e-10	5.4e-08
Merged-chr19-3743805-1	chr19	3743680	3743930	+	1000	../Oyang/peakIDR/APOE33.idr	intron (NM_001267561, intron 14 of 20)	MLT1J|LTR|ERVL-MaLR	17870	NM_004886	9546	Hs.25527	NM_004886	ENSG00000011132	APBA3	MGC:15815|X11L2|mint3	amyloid beta precursor protein binding family A member 3	protein-coding	4.05385	3.82763	3.29339	3.33142	-2.06152	0.00763537	0.0485752
Merged-chr12-94942901-2	chr12	94942776	94943026	+	1000	../Oyang/peakIDR/APOE33.idr|../Oyang/peakIDR/APOE33_LD.idr	Intergenic	MIRb|SINE|MIR	60812	NM_018838	55967	Hs.506374	NM_018838	ENSG00000184752	NDUFA12	B17.2|DAP13	NADH:ubiquinone oxidoreductase subunit A12	protein-coding	5.5869	5.21514	4.5992	4.52857	-1.55293	0.00102632	0.0114313
Merged-chr2-191558299-1	chr2	191558174	191558424	+	1000	../Oyang/peakIDR/APOE33.idr	Intergenic	Intergenic	-119773	NM_001254736	64859	Hs.591610	NM_022837	ENSG00000173559	NABP1	OBFC2A|SOSS-B2|SSB2	nucleic acid binding protein 1	protein-coding	4.54859	4.48017	3.90515	3.7751	-1.67023	0.00710602	0.046321
Merged-chr14-70893253-2	chr14	70893127	70893377	+	790.5	../Oyang/peakIDR/APOE33.idr|../Oyang/peakIDR/APOE33_LD.idr	Intergenic	Intergenic	-14153	NM_014982	22990	Hs.446559	NM_014982	ENSG00000100731	PCNX1	PCNX|PCNXL1|pecanex	pecanex homolog 1	protein-coding	5.3177	4.93125	4.18676	4.53387	-1.51345	0.0039008	0.0303377
Merged-chr15-77688889-1	chr15	77688764	77689014	+	1000	../Oyang/peakIDR/APOE33.idr	intron (NM_001301194, intron 2 of 3)	L4_A_Mam|LINE|RTE-X	7259	NM_001301200	84894	Hs.656765	NM_032808	ENSG00000169783	LINGO1	LERN1|LRRN6A|UNQ201	leucine rich repeat and Ig domain containing 1	protein-coding	4.68678	4.64934	3.73549	3.78723	-2.25356	0.00032661	0.00482448
Merged-chr19-46821774-1	chr19	46821649	46821899	+	1000	../Oyang/peakIDR/APOE33.idr	Intergenic	MER52C|LTR|ERV1	8930	NR_024258	100170220	Hs.541243	NR_024258		SNAR-E	-	small ILF3/NF90-associated RNA E	snRNA	5.5715	5.75725	3.93774	4.11402	-3.24346	1.6e-09	1.71e-07
Merged-chr7-17207452-2	chr7	17207322	17207572	+	1000	../Oyang/peakIDR/APOE33.idr|../Oyang/peakIDR/APOE33_LD.idr	Intergenic	Intergenic	-91205	NM_001621	196	Hs.171189	NM_001621	ENSG00000106546	AHR	bHLHe76	aryl hydrocarbon receptor	protein-coding	6.46782	6.62752	5.71972	5.50705	-1.29083	5.2e-05	0.00113834
Merged-chr13-44352420-1	chr13	44352295	44352545	+	1000	../Oyang/peakIDR/APOE33.idr	Intergenic	MIRb|SINE|MIR	-21230	NM_001346980	387923	Hs.377972	NM_001010897	ENSG00000151778	SERP2	C13orf21|bA269C23.1	stress associated endoplasmic reticulum protein family member 2	protein-coding	5.14432	5.56105	4.42625	4.24402	-1.96563	0.000103778	0.0019772
Merged-chr3-170765647-2	chr3	170765529	170765779	+	1000	../Oyang/peakIDR/APOE33.idr|../Oyang/peakIDR/APOE33_LD.idr	Intergenic	Tigger6a|DNA|TcMar-Tigger	104602	NM_001320451	200916	Hs.380933	NM_001099645	ENSG00000163584	RPL22L1	-	ribosomal protein L22 like 1	protein-coding	6.52039	6.69786	5.74979	5.81956	-1.12531	0.000219166	0.00354352
Merged-chr10-71679655-2	chr10	71679529	71679779	+	862.5	../Oyang/peakIDR/APOE33.idr|../Oyang/peakIDR/APOE33_LD.idr	intron (NM_001171930, intron 16 of 30)	intron (NM_001171930, intron 16 of 30)	40167	NM_001164375	414152	Hs.568788	NM_001164375	ENSG00000214688	C10orf105	-	chromosome 10 open reading frame 105	protein-coding	5.51232	5.83346	4.46985	4.41985	-2.2141	2.01e-06	7.84e-05
Merged-chr1-179017242-1	chr1	179017117	179017367	+	1000	../Oyang/peakIDR/APOE33.idr	Intergenic	Intergenic	-8562	NM_001324310	9917	Hs.5737	NM_014864	ENSG00000116199	FAM20B	gxk1	FAM20B, glycosaminoglycan xylosylkinase	protein-coding	4.51336	4.5618	3.62781	3.72813	-2.23871	0.000604724	0.00771213
Merged-chr17-82464035-1	chr17	82463910	82464160	+	1000	../Oyang/peakIDR/APOE33.idr	intron (NM_001083608, intron 2 of 9)	intron (NM_001083608, intron 2 of 9)	5371	NM_001083608	26502	Hs.256526	NM_012336	ENSG00000141562	NARF	IOP2	nuclear prelamin A recognition factor	protein-coding	5.05737	5.18008	4.19679	4.26353	-1.81861	0.000478741	0.00644283
Merged-chr7-87369412-1	chr7	87369287	87369537	+	1000	../Oyang/peakIDR/APOE33.idr	exon (NM_001143935, exon 8 of 19)	exon (NM_001143935, exon 8 of 19)	23777	NM_021151	54677	Hs.125039	NM_021151	ENSG00000005469	CROT	COT	carnitine O-octanoyltransferase	protein-coding	4.43994	4.51147	3.65543	3.65239	-2.18007	0.000955526	0.0108684
Merged-chr2-54048303-1	chr2	54048178	54048428	+	1000	../Oyang/peakIDR/APOE33.idr	intron (NM_001320587, intron 2 of 5)	AluJr|SINE|Alu	-66970	NM_138448	98	Hs.516173	NM_138448	ENSG00000170634	ACYP2	ACYM|ACYP	acylphosphatase 2	protein-coding	4.89293	4.9217	3.82202	3.92873	-2.3834	5.82e-05	0.00124102
Merged-chr2-98710885-2	chr2	98710775	98711025	+	1000	../Oyang/peakIDR/APOE33.idr|../Oyang/peakIDR/APOE33_LD.idr	intron (NM_012214, intron 2 of 15)	intron (NM_012214, intron 2 of 15)	20226	NM_012214	11320	Hs.177576	NM_012214	ENSG00000071073	MGAT4A	GNT-IV|GNT-IVA|GnT-4a	mannosyl (alpha-1,3-)-glycoprotein beta-1,4-N-acetylglucosaminyltransferase, isozyme A	protein-coding	5.96948	5.96445	5.29709	5.20781	-1.09803	0.00296273	0.0249316
Merged-chr11-68411720-2	chr11	68411591	68411841	+	1000	../Oyang/peakIDR/APOE33.idr|../Oyang/peakIDR/APOE33_LD.idr	intron (NM_002335, intron 11 of 22)	intron (NM_002335, intron 11 of 22)	-49002	NM_001352358	55291	Hs.503022	NM_018312	ENSG00000110075	PPP6R3	C11orf23|PP6R3|SAP190|SAPL|SAPLa|SAPS3	protein phosphatase 6 regulatory subunit 3	protein-coding	6.32558	6.408	5.41625	5.59292	-1.23144	0.00021081	0.00343719
Merged-chr17-76663195-1	chr17	76663070	76663320	+	597	../Oyang/peakIDR/APOE33.idr	Intergenic	AluJo|SINE|Alu	-8733	NR_130916	105274304	Hs.572495	NR_130916	ENSG00000261335	LOC105274304	-	uncharacterized LOC105274304	ncRNA	2.86283	3.01467	2.37674	2.39309	-3.64406	0.00620756	0.0420387
Merged-chr1-58749602-2	chr1	58749465	58749715	+	1000	../Oyang/peakIDR/APOE33.idr|../Oyang/peakIDR/APOE33_LD.idr	Intergenic	L2c|LINE|L2	34523	NM_002228	3725	Hs.696684	NM_002228	ENSG00000177606	JUN	AP-1|AP1|c-Jun|p39	Jun proto-oncogene, AP-1 transcription factor subunit	protein-coding	5.63109	5.61741	4.84123	4.92728	-1.2508	0.00279064	0.0238469
Merged-chr8-54251175-2	chr8	54251044	54251294	+	1000	../Oyang/peakIDR/APOE33.idr|../Oyang/peakIDR/APOE33_LD.idr	Intergenic	Intergenic	-79517	NR_004385	26766		NR_004385	ENSG00000199212	RNU105C	E1-5|E1-6	RNA, U105C small nucleolar	snoRNA	5.85474	5.97351	5.28071	5.13229	-1.09889	0.00365854	0.0289897
Merged-chr14-52279572-1	chr14	52279447	52279697	+	1000	../Oyang/peakIDR/APOE33.idr	Intergenic	Intergenic	11859	NM_000953	5729	Hs.306831	NM_000953	ENSG00000168229	PTGDR	AS1|ASRT1|DP|DP1|PTGDR1	prostaglandin D2 receptor	protein-coding	3.32697	3.53083	2.84322	2.81071	-2.6904	0.00594816	0.040879
Merged-chr16-50228718-2	chr16	50228584	50228834	+	973	../Oyang/peakIDR/APOE33.idr|../Oyang/peakIDR/APOE33_LD.idr	intron (NM_001040284, intron 12 of 12)	intron (NM_001040284, intron 12 of 12)	-37831	NM_001286057	113	Hs.513578	NM_001114	ENSG00000121281	ADCY7	AC7	adenylate cyclase 7	protein-coding	5.65906	5.57344	4.62441	4.38085	-1.97895	1.66e-05	0.000456818
Merged-chr7-42100301-1	chr7	42100176	42100426	+	1000	../Oyang/peakIDR/APOE33.idr	intron (NM_000168, intron 3 of 14)	MLT1C|LTR|ERVL-MaLR	136718	NM_000168	2737	Hs.21509	NM_000168	ENSG00000106571	GLI3	ACLS|GCPS|GLI3-190|GLI3FL|PAP-A|PAPA|PAPA1|PAPB|PHS|PPDIV	GLI family zinc finger 3	protein-coding	4.51041	4.73382	3.81106	3.65888	-2.22777	0.000511512	0.00678151
Merged-chrX-110403028-1	chrX	110402903	110403153	+	1000	../Oyang/peakIDR/APOE33.idr	intron (NM_001171689, intron 2 of 7)	intron (NM_001171689, intron 2 of 7)	-16029	NM_020769	57529	Hs.201071	NM_020769	ENSG00000243978	RTL9	MAR9|MART9|RGAG1|SIRH10	retrotransposon Gag like 9	protein-coding	4.88378	5.05282	3.86843	4.48486	-1.57596	0.00621093	0.0420566
Merged-chr1-92756713-1	chr1	92756588	92756838	+	1000	../Oyang/peakIDR/APOE33.idr	intron (NM_005665, intron 1 of 17)	intron (NM_005665, intron 1 of 17)	28393	NM_001350197	7813	Hs.594434	NM_005665	ENSG00000067208	EVI5	EVI-5|NB4S	ecotropic viral integration site 5	protein-coding	4.10607	3.93966	3.44203	3.32709	-1.9951	0.0077722	0.0492242
Merged-chr6-65633624-1	chr6	65633499	65633749	+	1000	../Oyang/peakIDR/APOE33.idr	intron (NM_001292009, intron 2 of 43)	intron (NM_001292009, intron 2 of 43)	-53820	NM_198283	346007	Hs.25067	NM_198283	ENSG00000188107	EYS	C6orf178|C6orf179|C6orf180|EGFL10|EGFL11|RP25|SPAM|bA166P24.2|bA307F22.3|bA74E24.1|dJ1018A4.2|dJ22I17.2|dJ303F19.1	eyes shut homolog (Drosophila)	protein-coding	4.32147	4.27053	3.64594	3.59448	-1.86251	0.00576609	0.0400452
Merged-chr16-73159472-2	chr16	73159334	73159584	+	1000	../Oyang/peakIDR/APOE33.idr|../Oyang/peakIDR/APOE33_LD.idr	Intergenic	MLT1H2|LTR|ERVL-MaLR	-15012	NM_207385	388289	Hs.371893	NM_207385		C16orf47	-	chromosome 16 open reading frame 47	protein-coding	6.73152	6.62187	4.86338	5.20049	-2.37336	1.36e-11	2.6e-09
Merged-chr1-197319824-1	chr1	197319699	197319949	+	774	../Oyang/peakIDR/APOE33.idr	intron (NM_001257965, intron 3 of 14)	intron (NM_001257965, intron 3 of 14)	51620	NR_047564	23418	Hs.126135	NM_012076	ENSG00000134376	CRB1	LCA8|RP12	crumbs 1, cell polarity complex component	protein-coding	3.47763	3.6759	2.80068	3.00598	-2.81931	0.00345274	0.0278037
Merged-chr1-113142962-2	chr1	113142845	113143095	+	794.5	../Oyang/peakIDR/APOE33.idr|../Oyang/peakIDR/APOE33_LD.idr	Intergenic	Intergenic	63283	NR_038846	643441	Hs.124895	NR_038846		LOC643441	-	uncharacterized LOC643441	ncRNA	5.18523	5.48792	4.39433	4.34249	-1.86639	0.000162586	0.00280309
Merged-chr10-132408652-1	chr10	132408527	132408777	+	1000	../Oyang/peakIDR/APOE33.idr	intron (NM_138499, intron 2 of 2)	intron (NM_138499, intron 2 of 2)	11454	NM_001098637	170394	Hs.527751	NM_138499	ENSG00000171813	PWWP2B	PWWP2|bA432J24.1|pp8607	PWWP domain containing 2B	protein-coding	5.93134	5.66559	4.78002	5.09049	-1.40765	0.000685928	0.0084954
Merged-chr19-18507287-2	chr19	18507160	18507410	+	1000	../Oyang/peakIDR/APOE33.idr|../Oyang/peakIDR/APOE33_LD.idr	intron (NM_006532, intron 1 of 11)	intron (NM_006532, intron 1 of 11)	14842	NM_006532	8178	Hs.515260	NM_006532	ENSG00000105656	ELL	C19orf17|ELL1|MEN|PPP1R68	elongation factor for RNA polymerase II	protein-coding	7.9151	7.66495	6.5213	6.07691	-1.76563	4.02e-13	1.18e-10
Merged-chr18-48566869-1	chr18	48566744	48566994	+	1000	../Oyang/peakIDR/APOE33.idr	intron (NM_001142397, intron 2 of 12)	intron (NM_001142397, intron 2 of 12)	27813	NM_001142397	9811	Hs.145230	NM_014772	ENSG00000134030	CTIF	Gm672|KIAA0427	cap binding complex dependent translation initiation factor	protein-coding	5.13213	5.1259	4.17413	4.10259	-2.05986	0.000109798	0.00206764
Merged-chr3-162092941-1	chr3	162092816	162093066	+	1000	../Oyang/peakIDR/APOE33.idr	Intergenic	L1M1|LINE|L1	596133	NM_001080440	131149	Hs.585021	NM_001080440	ENSG00000182447	OTOL1	C1QTNF15|C1QTNF16	otolin 1	protein-coding	3.75038	3.90983	3.16901	2.96474	-2.82423	0.00153509	0.0153517
Merged-chr7-99953896-1	chr7	99953771	99954021	+	1000	../Oyang/peakIDR/APOE33.idr	Intergenic	Intergenic	22216	NM_001185	563	Hs.546239	NM_001185	ENSG00000160862	AZGP1	ZA2G|ZAG	alpha-2-glycoprotein 1, zinc-binding	protein-coding	3.91533	4.04599	3.20073	3.45148	-2.08303	0.00724954	0.0469345
Merged-chr1-210582775-2	chr1	210582636	210582886	+	1000	../Oyang/peakIDR/APOE33.idr|../Oyang/peakIDR/APOE33_LD.idr	intron (NM_001122834, intron 9 of 11)	MamSINE1|SINE|tRNA-RTE	253465	NM_001170580	55733	Hs.58650	NM_018194	ENSG00000054392	HHAT	MART2|SKI1|Skn	hedgehog acyltransferase	protein-coding	8.08465	8.23098	6.93766	6.88296	-1.4305	1.99e-13	6.2e-11
Merged-chr2-9782313-1	chr2	9782188	9782438	+	1000	../Oyang/peakIDR/APOE33.idr	Intergenic	Intergenic	-61129	NM_001318977	9014	Hs.584833	NM_005680	ENSG00000115750	TAF1B	MGC:9349|RAF1B|RAFI63|SL1|TAFI63	TATA-box binding protein associated factor, RNA polymerase I subunit B	protein-coding	4.67034	4.82729	3.88131	4.16125	-1.64154	0.0048654	0.0354387
Merged-chr21-41121970-1	chr21	41121845	41122095	+	1000	../Oyang/peakIDR/APOE33.idr	Intergenic	LTR41B|LTR|ERVL	26094	NR_024100	284835	Hs.106234	NR_024100	ENSG00000226496	LINC00323	C21orf130|NCRNA00323|PRED42	long intergenic non-protein coding RNA 323	ncRNA	5.39097	5.65008	4.90196	4.49974	-1.41131	0.00210534	0.0192654
Merged-chr17-57155018-2	chr17	57154883	57155133	+	1000	../Oyang/peakIDR/APOE33.idr|../Oyang/peakIDR/APOE33_LD.idr	Intergenic	Intergenic	69234	NM_001242902	8165	Hs.463506	NM_003488	ENSG00000121057	AKAP1	AKAP|AKAP121|AKAP149|AKAP84|D-AKAP1|PPP1R43|PRKA1|SAKAP84|TDRD17	A-kinase anchoring protein 1	protein-coding	6.14432	6.49562	5.39013	5.36218	-1.38716	7.52e-05	0.0015176
Merged-chr16-55168032-1	chr16	55167907	55168157	+	1000	../Oyang/peakIDR/APOE33.idr	Intergenic	MLT1D|LTR|ERVL-MaLR	-156527	NM_024335	79190	Hs.369907	NM_024335	ENSG00000159387	IRX6	IRX-3|IRX7|IRXB3	iroquois homeobox 6	protein-coding	4.20863	4.154	3.53998	3.53454	-1.8619	0.00769604	0.0488486
Merged-chr15-50261073-2	chr15	50260949	50261199	+	1000	../Oyang/peakIDR/APOE33.idr|../Oyang/peakIDR/APOE33_LD.idr	intron (NM_001306146, intron 2 of 10)	intron (NM_001306146, intron 2 of 10)	4891	NM_002112	3067	Hs.1481	NM_002112	ENSG00000140287	HDC	-	histidine decarboxylase	protein-coding	6.32992	6.50726	5.55747	5.39058	-1.34391	5.52e-05	0.00119269
Merged-chr18-48152895-2	chr18	48152765	48153015	+	782	../Oyang/peakIDR/APOE33.idr|../Oyang/peakIDR/APOE33_LD.idr	intron (NM_001318841, intron 3 of 4)	MIR|SINE|MIR	-15581	NM_001039360	201501	Hs.515388	NM_001039360	ENSG00000184828	ZBTB7C	APM-1|APM1|ZBTB36|ZNF857C	zinc finger and BTB domain containing 7C	protein-coding	5.0884	4.77129	4.10695	4.29626	-1.55438	0.00446976	0.0334211
Merged-chr3-99642142-2	chr3	99642013	99642263	+	861.5	../Oyang/peakIDR/APOE33.idr|../Oyang/peakIDR/APOE33_LD.idr	intron (NM_020351, intron 1 of 3)	intron (NM_020351, intron 1 of 3)	3542	NM_001850	1295	Hs.654548	NM_001850	ENSG00000144810	COL8A1	C3orf7	collagen type VIII alpha 1 chain	protein-coding	5.18593	5.34178	4.40437	4.51614	-1.53655	0.00152432	0.0152782
Merged-chr4-87954007-2	chr4	87953874	87954124	+	843.5	../Oyang/peakIDR/APOE33.idr|../Oyang/peakIDR/APOE33_LD.idr	Intergenic	Intergenic	-21651	NM_001040060	6696	Hs.313	NM_000582	ENSG00000118785	SPP1	BNSP|BSPI|ETA-1|OPN	secreted phosphoprotein 1	protein-coding	5.14114	4.90045	4.23901	4.08655	-1.80624	0.000853201	0.0100353
Merged-chr3-125069672-2	chr3	125069550	125069800	+	1000	../Oyang/peakIDR/APOE33.idr|../Oyang/peakIDR/APOE33_LD.idr	Intergenic	Intergenic	-13717	NM_020733	57493	Hs.477420	NM_020733	ENSG00000173706	HEG1	HEG|MST112|MSTP112	heart development protein with EGF like domains 1	protein-coding	6.92223	6.97125	5.68233	5.29914	-1.93666	3.44e-10	4.55e-08
Merged-chr11-61336817-1	chr11	61336692	61336942	+	1000	../Oyang/peakIDR/APOE33.idr	intron (NM_001351980, intron 3 of 18)	intron (NM_001351980, intron 3 of 18)	-3605	NM_001923	1642	Hs.290758	NM_001923	ENSG00000167986	DDB1	DDBA|UV-DDB1|XAP1|XPCE|XPE|XPE-BF	damage specific DNA binding protein 1	protein-coding	4.74166	4.72708	3.60259	4.00831	-2.19385	0.000509549	0.00676167
Merged-chr10-83603902-2	chr10	83603775	83604025	+	1000	../Oyang/peakIDR/APOE33.idr|../Oyang/peakIDR/APOE33_LD.idr	Intergenic	LTR33A_|LTR|ERVL	73189	NR_134317	105378397	Hs.147725	NR_134317		LOC105378397	-	uncharacterized LOC105378397	ncRNA	6.29994	6.09409	5.52582	5.38664	-1.08619	0.00175848	0.017019
Merged-chr12-93531475-2	chr12	93531347	93531597	+	894	../Oyang/peakIDR/APOE33.idr|../Oyang/peakIDR/APOE33_LD.idr	Intergenic	MLT1C|LTR|ERVL-MaLR	-38350	NM_003877	8835	Hs.485572	NM_003877	ENSG00000120833	SOCS2	CIS2|Cish2|SOCS-2|SSI-2|SSI2|STATI2	suppressor of cytokine signaling 2	protein-coding	5.78044	5.71937	4.34138	4.41723	-2.46627	1.02e-07	6.29e-06
Merged-chr9-84584077-2	chr9	84583951	84584201	+	1000	../Oyang/peakIDR/APOE33.idr|../Oyang/peakIDR/APOE33_LD.idr	Intergenic	Intergenic	-84382	NM_001291937	4915	Hs.494312	NM_006180	ENSG00000148053	NTRK2	EIEE58|GP145-TrkB|OBHD|TRKB|trk-B	neurotrophic receptor tyrosine kinase 2	protein-coding	6.16781	6.28168	4.50075	4.75277	-2.57383	3.7e-10	4.83e-08
Merged-chr4-89284967-2	chr4	89284831	89285081	+	1000	../Oyang/peakIDR/APOE33.idr|../Oyang/peakIDR/APOE33_LD.idr	intron (NM_198281, intron 1 of 1)	LTR8A|LTR|ERV1	23054	NM_198281	285513	Hs.100912	NM_198281	ENSG00000185477	GPRIN3	GRIN3	GPRIN family member 3	protein-coding	7.00125	6.8996	5.57523	5.8463	-1.63758	2.3e-08	1.78e-06
Merged-chr4-6892382-2	chr4	6892269	6892519	+	1000	../Oyang/peakIDR/APOE33.idr|../Oyang/peakIDR/APOE33_LD.idr	Intergenic	Intergenic	-17050	NM_001113361	57533	Hs.518611	NM_020773	ENSG00000132405	TBC1D14	-	TBC1 domain family member 14	protein-coding	7.02134	6.95851	5.96132	6.27113	-1.11271	4.75e-05	0.00106351
Merged-chr11-20357334-2	chr11	20357216	20357466	+	1000	../Oyang/peakIDR/APOE33.idr|../Oyang/peakIDR/APOE33_LD.idr	Intergenic	Intergenic	-6344	NM_006410	10553	Hs.90753	NM_006410	ENSG00000109854	HTATIP2	CC3|SDR44U1|TIP30	HIV-1 Tat interactive protein 2	protein-coding	7.14993	7.32712	5.65866	6.01136	-1.78943	1.21e-10	1.82e-08
Merged-chr10-119398885-1	chr10	119398760	119399010	+	1000	../Oyang/peakIDR/APOE33.idr	intron (NM_005308, intron 4 of 15)	intron (NM_005308, intron 4 of 15)	20913	NR_039829	100616398		NR_039829	ENSG00000265719	MIR4681	-	microRNA 4681	ncRNA	3.84718	4.31214	3.31494	3.23831	-2.62876	0.0010501	0.0116319
Merged-chr9-120396633-2	chr9	120396502	120396752	+	1000	../Oyang/peakIDR/APOE33.idr|../Oyang/peakIDR/APOE33_LD.idr	intron (NM_001011649, intron 34 of 36)	intron (NM_001011649, intron 34 of 36)	-151577	NR_029604	406939		NR_029604	ENSG00000207814	MIR147A	MIR147|MIRN147|hsa-mir-147a	microRNA 147a	ncRNA	6.36969	6.15569	5.12506	5.4176	-1.46411	4.55e-05	0.00102688
Merged-chr8-143631832-1	chr8	143631707	143631957	+	1000	../Oyang/peakIDR/APOE33.idr	Intergenic	MER66B|LTR|ERV1	-4181	NM_001261843	9831	Hs.43133	NM_014789	ENSG00000183309	ZNF623	-	zinc finger protein 623	protein-coding	6.25543	6.37606	4.4963	4.62597	-2.83298	6.58e-12	1.39e-09
Merged-chr14-33801474-1	chr14	33801349	33801599	+	650	../Oyang/peakIDR/APOE33.idr	3' UTR (NM_022123, exon 11 of 11)	3' UTR (NM_022123, exon 11 of 11)	92537	NR_132771	106635522		NR_132771		SNORA89	-	small nucleolar RNA, H/ACA box 89	snoRNA	3.17699	3.09469	2.57772	2.53672	-3.20842	0.00563071	0.0393695
Merged-chr4-156249088-1	chr4	156248963	156249213	+	1000	../Oyang/peakIDR/APOE33.idr	Intergenic	MLT1A0|LTR|ERVL-MaLR	-295192	NM_001334	1519	Hs.75262	NM_001334	ENSG00000256043	CTSO	CTSO1	cathepsin O	protein-coding	4.47337	5.22283	3.65471	3.52503	-3.2509	4.66e-06	0.000158439
Merged-chr2-181791487-1	chr2	181791362	181791612	+	1000	../Oyang/peakIDR/APOE33.idr	Intergenic	Intergenic	-100229	NM_001287504	6744	Hs.196983	NM_006751	ENSG00000138434	SSFA2	CS-1|CS1|KRAP|SPAG13	sperm specific antigen 2	protein-coding	4.67964	4.68515	3.8459	3.74965	-2.16142	0.000480332	0.00646274
Merged-chr11-46600008-2	chr11	46599882	46600132	+	1000	../Oyang/peakIDR/APOE33.idr|../Oyang/peakIDR/APOE33_LD.idr	Intergenic	Intergenic	-5938	NM_001267782	55626	Hs.654644	NM_017749	ENSG00000110497	AMBRA1	DCAF3|WDR94	autophagy and beclin 1 regulator 1	protein-coding	6.06095	6.21015	5.39097	5.36533	-1.12895	0.0013659	0.0141177
Merged-chr1-219676352-1	chr1	219676227	219676477	+	1000	../Oyang/peakIDR/APOE33.idr	Intergenic	Intergenic	-63207	NM_001355457	643136	Hs.647764	NM_001085394	ENSG00000215817	ZC3H11B	ZC3HDC11B	zinc finger CCCH-type containing 11B	protein-coding	3.22926	3.31029	2.65517	2.61466	-3.34457	0.00324087	0.0266152
Merged-chr4-1233405-1	chr4	1233280	1233530	+	1000	../Oyang/peakIDR/APOE33.idr	intron (NM_001012614, intron 3 of 9)	intron (NM_001012614, intron 3 of 9)	15715	NM_001328	1487	Hs.208597	NM_001328	ENSG00000159692	CTBP1	BARS|HADDTS	C-terminal binding protein 1	protein-coding	6.2379	6.09163	4.25331	4.11522	-3.51658	4.1e-13	1.19e-10
Merged-chr14-80931129-3	chr14	80930989	80931239	+	1000	../Oyang/peakIDR/APOE33.idr|../Oyang/peakIDR/APOE33_LD.idr	intron (NM_152446, intron 1 of 23)	Charlie3|DNA|hAT-Charlie	8426	NM_152446	145508	Hs.162889	NM_152446	ENSG00000100629	CEP128	C14orf145|C14orf61|LEDP/132	centrosomal protein 128	protein-coding	6.53156	6.53088	5.60814	5.25027	-1.53403	4.17e-06	0.000143949
Merged-chr14-105876307-1	chr14	105876182	105876432	+	1000	../Oyang/peakIDR/APOE33.idr	Intergenic	L1MA2|LINE|L1	-16754	NR_130466	100616422		NR_130466	ENSG00000264781	MIR4537	-	microRNA 4537	ncRNA	4.77551	4.86427	3.93396	3.73631	-2.31301	0.000145314	0.00257973
Merged-chr11-62396903-2	chr11	62396782	62397032	+	894.5	../Oyang/peakIDR/APOE33.idr|../Oyang/peakIDR/APOE33_LD.idr	Intergenic	Intergenic	-22128	NM_003357	7356	Hs.523732	NM_003357	ENSG00000149021	SCGB1A1	CC10|CC16|CCPBP|CCSP|UGB|UP-1|UP1	secretoglobin family 1A member 1	protein-coding	4.88003	5.12535	4.28793	4.14501	-1.64234	0.00216467	0.0196632
Merged-chr9-36855720-1	chr9	36855595	36855845	+	1000	../Oyang/peakIDR/APOE33.idr	intron (NM_001280549, intron 6 of 7)	L2b|LINE|L2	8588	NR_039766	100616278		NR_039766	ENSG00000264922	MIR4540	-	microRNA 4540	ncRNA	4.9529	5.24294	4.39737	3.8827	-1.92073	0.00068136	0.00844784
Merged-chr2-164898631-2	chr2	164898508	164898758	+	1000	../Oyang/peakIDR/APOE33.idr|../Oyang/peakIDR/APOE33_LD.idr	exon (NM_001199148, exon 11 of 11)	exon (NM_001199148, exon 11 of 11)	-56465	NM_001278460	22837	Hs.470457	NM_014900	ENSG00000082438	COBLL1	COBLR1	cordon-bleu WH2 repeat protein like 1	protein-coding	6.83898	6.69905	5.38852	5.35627	-1.93895	1.09e-09	1.23e-07
Merged-chr14-40292859-1	chr14	40292734	40292984	+	1000	../Oyang/peakIDR/APOE33.idr	Intergenic	L1PA13|LINE|L1	-661852	NR_109758	644919	Hs.434414	NR_109757		LINC02315	-	long intergenic non-protein coding RNA 2315	ncRNA	3.83589	4.23619	3.34621	3.43925	-2.0195	0.00753683	0.0482076
Merged-chr11-59511103-2	chr11	59510983	59511233	+	953	../Oyang/peakIDR/APOE33.idr|../Oyang/peakIDR/APOE33_LD.idr	Intergenic	Intergenic	-3805	NM_001004711	390199	Hs.553757	NM_001004711	ENSG00000172742	OR4D9	OR11-253	olfactory receptor family 4 subfamily D member 9	protein-coding	5.56175	5.10047	4.3989	4.39048	-1.81705	0.000284084	0.00434469
Merged-chr10-30822250-2	chr10	30822121	30822371	+	1000	../Oyang/peakIDR/APOE33.idr|../Oyang/peakIDR/APOE33_LD.idr	Intergenic	Intergenic	99027	NR_134497	105376480	Hs.461867	NR_134497	ENSG00000230720	LOC105376480	-	uncharacterized LOC105376480	ncRNA	6.0023	5.957	5.22739	5.32443	-1.07939	0.00329825	0.0269452
Merged-chr13-42396674-1	chr13	42396549	42396799	+	1000	../Oyang/peakIDR/APOE33.idr	Intergenic	Intergenic	-28218	NR_135319	105370177		NR_135319	ENSG00000283554	LINC02341	-	long intergenic non-protein coding RNA 2341	ncRNA	5.54345	5.48801	4.02601	4.03849	-2.99332	2.39e-08	1.84e-06
Merged-chrX-19836512-2	chrX	19836379	19836629	+	1000	../Oyang/peakIDR/APOE33.idr|../Oyang/peakIDR/APOE33_LD.idr	intron (NM_001353891, intron 1 of 18)	intron (NM_001353891, intron 1 of 18)	-3353	NM_001353895	30011	Hs.726365	NM_031892	ENSG00000147010	SH3KBP1	CD2BP3|CIN85|GIG10|HSB-1|HSB1|MIG18	SH3 domain containing kinase binding protein 1	protein-coding	7.3186	7.34185	6.30249	6.53021	-1.11894	4.15e-06	0.000143727
Merged-chr4-189838851-1	chr4	189838726	189838976	+	1000	../Oyang/peakIDR/APOE33.idr	intron (NR_149039, intron 3 of 3)	intron (NR_149039, intron 3 of 3)	-42664	NR_132380	105377617	Hs.662618	NR_132380	ENSG00000250666	LINC01596	-	long intergenic non-protein coding RNA 1596	ncRNA	3.65818	3.81843	2.83819	2.92824	-3.79971	0.000369958	0.00530527
Merged-chr1-119780098-1	chr1	119779973	119780223	+	1000	../Oyang/peakIDR/APOE33.idr	Intergenic	Intergenic	-11166	NM_001166107	3158	Hs.59889	NM_005518	ENSG00000134240	HMGCS2	-	3-hydroxy-3-methylglutaryl-CoA synthase 2	protein-coding	5.03332	5.02612	3.90677	3.9136	-2.51275	1.46e-05	0.000410173
Merged-chr1-216915193-1	chr1	216915068	216915318	+	1000	../Oyang/peakIDR/APOE33.idr	intron (NM_001350123, intron 2 of 8)	intron (NM_001350123, intron 2 of 8)	24480	NM_001243512	2104	Hs.444225	NM_001438	ENSG00000196482	ESRRG	ERR-gamma|ERR3|ERRg|ERRgamma|NR3B3	estrogen related receptor gamma	protein-coding	4.69275	4.97578	3.73123	3.552	-3.0009	7.24e-06	0.000228463
Merged-chr6-104671415-2	chr6	104671289	104671539	+	776.5	../Oyang/peakIDR/APOE33.idr|../Oyang/peakIDR/APOE33_LD.idr	Intergenic	L1PA7|LINE|L1	188132	NM_001321084	57531	Hs.434340	NM_020771	ENSG00000085382	HACE1	SPPRS	HECT domain and ankyrin repeat containing E3 ubiquitin protein ligase 1	protein-coding	6.06375	6.48849	4.42382	4.50774	-3.00013	7.4e-12	1.55e-09
Merged-chr8-134478492-1	chr8	134478367	134478617	+	1000	../Oyang/peakIDR/APOE33.idr	exon (NM_001174157, exon 15 of 15)	exon (NM_001174157, exon 15 of 15)	-119579	NR_002438	594840	Hs.626298	NR_002438	ENSG00000248492	ZFAT-AS1	NCRNA00070|SAS-ZFAT|ZFAT-AS|ZFATAS	ZFAT antisense RNA 1	ncRNA	4.11559	4.05885	3.37371	3.46654	-2.04136	0.00544581	0.0383916
Merged-chr1-41673528-1	chr1	41673403	41673653	+	1000	../Oyang/peakIDR/APOE33.idr	intron (NM_001127714, intron 1 of 7)	MIRc|SINE|MIR	-188845	NM_001956	1907	Hs.1407	NM_001956	ENSG00000127129	EDN2	ET-2|ET2|PPET2	endothelin 2	protein-coding	4.51763	4.39937	3.744	3.84253	-1.69505	0.00730511	0.0471626
Merged-chr11-62556594-2	chr11	62556426	62556676	+	1000	../Oyang/peakIDR/APOE33.idr|../Oyang/peakIDR/APOE33_LD.idr	Intergenic	Intergenic	3755	NR_037427	100500804		NR_037427	ENSG00000284135	MIR3654	-	microRNA 3654	ncRNA	6.79992	6.8926	5.77017	6.07932	-1.20461	3.15e-05	0.000771081
Merged-chr3-89171865-1	chr3	89171740	89171990	+	1000	../Oyang/peakIDR/APOE33.idr	intron (NM_182644, intron 2 of 6)	intron (NM_182644, intron 2 of 6)	64341	NM_182644	2042	Hs.123642	NM_005233	ENSG00000044524	EPHA3	EK4|ETK|ETK1|HEK|HEK4|TYRO4	EPH receptor A3	protein-coding	4.26537	4.43358	3.47874	3.57626	-2.32672	0.000901544	0.0104233
Merged-chr3-155335033-2	chr3	155334913	155335163	+	1000	../Oyang/peakIDR/APOE33.idr|../Oyang/peakIDR/APOE33_LD.idr	Intergenic	Intergenic	-41338	NM_001352129	100507537	Hs.518341	NM_001352129	ENSG00000240045	DWORF	-	DWARF open reading frame	protein-coding	7.57174	7.68245	6.65644	6.3948	-1.30961	1.14e-08	9.7e-07
Merged-chr2-126971641-2	chr2	126971512	126971762	+	1000	../Oyang/peakIDR/APOE33.idr|../Oyang/peakIDR/APOE33_LD.idr	Intergenic	Intergenic	72751	NM_001322244	101929926	Hs.98984	NM_001322244	ENSG00000237524	TEX51	-	testis expressed 51	protein-coding	5.68194	5.41258	4.79014	4.62877	-1.47039	0.000974575	0.0110245
Merged-chr1-70994057-1	chr1	70993932	70994182	+	1000	../Oyang/peakIDR/APOE33.idr	intron (NM_198719, intron 2 of 3)	intron (NM_198719, intron 2 of 3)	-52449	NR_038420	100132618	Hs.720513	NR_038420		ZRANB2-AS1	-	ZRANB2 antisense RNA 1	ncRNA	4.98305	4.85785	3.81391	3.8693	-2.51572	2.81e-05	0.000705169
Merged-chr1-197399897-2	chr1	197399774	197400024	+	926	../Oyang/peakIDR/APOE33.idr|../Oyang/peakIDR/APOE33_LD.idr	intron (NM_001257965, intron 7 of 14)	MLT1F2|LTR|ERVL-MaLR	131695	NR_047564	23418	Hs.126135	NM_012076	ENSG00000134376	CRB1	LCA8|RP12	crumbs 1, cell polarity complex component	protein-coding	4.82424	5.21226	4.32217	4.35245	-1.40637	0.0073892	0.0475361
Merged-chr1-54861553-1	chr1	54861428	54861678	+	1000	../Oyang/peakIDR/APOE33.idr	intron (NM_014762, intron 6 of 8)	L2a|LINE|L2	25695	NM_014762	1718	Hs.498727	NM_014762	ENSG00000116133	DHCR24	DCE|Nbla03646|SELADIN1|seladin-1	24-dehydrocholesterol reductase	protein-coding	5.43006	5.24536	4.00318	4.47497	-2.11205	5.6e-05	0.00120671
Merged-chr10-98910230-2	chr10	98910103	98910353	+	1000	../Oyang/peakIDR/APOE33.idr|../Oyang/peakIDR/APOE33_LD.idr	intron (NM_001166246, intron 3 of 12)	intron (NM_001166246, intron 3 of 12)	14340	NR_106762	102465253		NR_106762	ENSG00000274056	MIR6507	hsa-mir-6507	microRNA 6507	ncRNA	8.34576	8.36425	6.47773	6.81314	-1.95261	1.53e-22	4.45e-19
Merged-chr18-21735774-2	chr18	21735649	21735899	+	1000	../Oyang/peakIDR/APOE33.idr|../Oyang/peakIDR/APOE33_LD.idr	Intergenic	L1P2|LINE|L1	-5555	NM_020774	57534	Hs.140903	NM_020774	ENSG00000101752	MIB1	DIP-1|DIP1|LVNC7|MIB|ZZANK2|ZZZ6	mindbomb E3 ubiquitin protein ligase 1	protein-coding	6.76104	6.60159	6.00845	5.7281	-1.08016	0.000333532	0.00490175
Merged-chr8-27690252-1	chr8	27690127	27690377	+	1000	../Oyang/peakIDR/APOE33.idr	Intergenic	Intergenic	-11425	NR_037417	100500858		NR_037417	ENSG00000284351	MIR3622A	mir-3622a	microRNA 3622a	ncRNA	4.85503	5.38286	3.98925	4.3251	-1.99726	0.00034907	0.00507951
Merged-chr3-51270826-1	chr3	51270701	51270951	+	1000	../Oyang/peakIDR/APOE33.idr	exon (NM_004947, exon 24 of 53)	exon (NM_004947, exon 24 of 53)	-114411	NM_006010	7873	Hs.436446	NM_006010	ENSG00000145050	MANF	ARMET|ARP	mesencephalic astrocyte derived neurotrophic factor	protein-coding	5.61695	5.56381	4.34714	3.97238	-2.70728	1.46e-07	8.57e-06
Merged-chr3-178471640-1	chr3	178471515	178471765	+	596	../Oyang/peakIDR/APOE33.idr	Intergenic	Intergenic	52439	NR_046786	100874330	Hs.201902	NR_046786	ENSG00000223941	LINC01014	KCNMB2-IT1	long intergenic non-protein coding RNA 1014	ncRNA	2.8945	2.97828	2.43027	2.32229	-3.66214	0.0066323	0.0440454
Merged-chr12-64679633-1	chr12	64679508	64679758	+	1000	../Oyang/peakIDR/APOE33.idr	intron (NM_178169, intron 1 of 4)	intron (NM_178169, intron 1 of 4)	-57028	NR_037515	100500856		NR_037515	ENSG00000266016	MIR548Z	-	microRNA 548z	ncRNA	3.97186	4.30468	3.53435	3.31261	-2.14956	0.00408818	0.0313734
Merged-chr16-19517632-2	chr16	19517495	19517745	+	816.5	../Oyang/peakIDR/APOE33.idr|../Oyang/peakIDR/APOE33_LD.idr	intron (NR_136689, intron 1 of 5)	intron (NR_136689, intron 1 of 5)	4508	NM_016641	51573	Hs.512607	NM_016641	ENSG00000006007	GDE1	363E6.2|MIR16	glycerophosphodiester phosphodiesterase 1	protein-coding	5.31467	5.3119	4.26206	4.41655	-1.88387	0.000138715	0.00249622
Merged-chr18-70425417-1	chr18	70425292	70425542	+	1000	../Oyang/peakIDR/APOE33.idr	Intergenic	MLT2C1|LTR|ERVL	-40826	NR_110764	101060542	Hs.586967	NR_110764	ENSG00000266278	LINC01910	-	long intergenic non-protein coding RNA 1910	ncRNA	4.6347	4.72755	4.0258	3.90465	-1.66921	0.0045829	0.0339821
Merged-chr19-1872542-2	chr19	1872415	1872665	+	1000	../Oyang/peakIDR/APOE33.idr|../Oyang/peakIDR/APOE33_LD.idr	Intergenic	Intergenic	-8975	NM_031918	83855	Hs.136280	NM_031918	ENSG00000129911	KLF16	BTEB4|DRRF|NSLP2	Kruppel like factor 16	protein-coding	7.06172	6.67771	5.18617	5.3806	-2.20838	2.37e-11	4.26e-09
Merged-chr3-105611884-1	chr3	105611759	105612009	+	1000	../Oyang/peakIDR/APOE33.idr	Intergenic	LTR8B|LTR|ERV1	245171	NM_001243280	214	Hs.591293	NM_001627	ENSG00000170017	ALCAM	CD166|MEMD	activated leukocyte cell adhesion molecule	protein-coding	4.86411	5.12483	3.94489	4.19062	-1.99787	0.00036981	0.00530445
Merged-chr4-173386533-1	chr4	173386408	173386658	+	1000	../Oyang/peakIDR/APOE33.idr	Intergenic	Intergenic	12713	NM_007281	11341	Hs.7122	NM_007281	ENSG00000164106	SCRG1	SCRG-1	stimulator of chondrogenesis 1	protein-coding	3.76204	3.66621	3.08398	3.05941	-2.42052	0.00496434	0.0359371
Merged-chr1-154352801-2	chr1	154352676	154352926	+	924	../Oyang/peakIDR/APOE33.idr|../Oyang/peakIDR/APOE33_LD.idr	Intergenic	Intergenic	25001	NM_020452	57198	Hs.435700	NM_020452	ENSG00000143515	ATP8B2	ATPID	ATPase phospholipid transporting 8B2	protein-coding	5.08199	5.24398	4.34492	4.56745	-1.36761	0.00577885	0.0401053
Merged-chr1-6277810-2	chr1	6277686	6277936	+	783.5	../Oyang/peakIDR/APOE33.idr|../Oyang/peakIDR/APOE33_LD.idr	intron (NM_181864, intron 8 of 8)	L2a|LINE|L2	-16836	NM_207370	387509	Hs.531581	NM_207370	ENSG00000158292	GPR153	PGR1	G protein-coupled receptor 153	protein-coding	4.88435	4.72464	4.01625	3.93646	-1.89216	0.00109987	0.0120463
Merged-chr13-113171365-1	chr13	113171240	113171490	+	1000	../Oyang/peakIDR/APOE33.idr	intron (NM_003891, intron 7 of 7)	intron (NM_003891, intron 7 of 7)	12711	NM_001256134	8858	Hs.1011	NM_003891	ENSG00000126231	PROZ	PZ	protein Z, vitamin K dependent plasma glycoprotein	protein-coding	5.30198	5.18659	4.33583	4.70393	-1.34746	0.00587761	0.0405238
Merged-chr5-158808073-1	chr5	158807948	158808198	+	1000	../Oyang/peakIDR/APOE33.idr	intron (NM_001324107, intron 8 of 15)	UCON78|DNA|DNA	291689	NM_001324101	1879	Hs.573143	NM_024007	ENSG00000164330	EBF1	COE1|EBF|O/E-1|OLF1	early B cell factor 1	protein-coding	4.80519	4.67949	3.93612	4.16878	-1.5534	0.00695198	0.045568
Merged-chr15-88246949-2	chr15	88246834	88247084	+	1000	../Oyang/peakIDR/APOE33.idr|../Oyang/peakIDR/APOE33_LD.idr	intron (NM_001007156, intron 3 of 15)	intron (NM_001007156, intron 3 of 15)	-5771	NR_038229	283738	Hs.578429	NR_038229	ENSG00000260305	NTRK3-AS1	-	NTRK3 antisense RNA 1	ncRNA	6.47217	6.43603	5.6349	5.72132	-1.08263	0.000607331	0.0077363
Merged-chr1-2301800-2	chr1	2301676	2301926	+	1000	../Oyang/peakIDR/APOE33.idr|../Oyang/peakIDR/APOE33_LD.idr	intron (NM_003036, intron 1 of 6)	intron (NM_003036, intron 1 of 6)	50860	NR_024489	100129534	Hs.655313	NM_001127577	ENSG00000269896	LOC100129534	-	small nuclear ribonucleoprotein polypeptide N pseudogene	pseudo	6.33012	6.39061	5.39629	5.68893	-1.15702	0.000528099	0.00693637
Merged-chr15-49339856-1	chr15	49339731	49339981	+	1000	../Oyang/peakIDR/APOE33.idr	intron (NM_152647, intron 13 of 15)	L1P3|LINE|L1	-83322	NM_002009	2252	Hs.567268	NM_002009	ENSG00000140285	FGF7	HBGF-7|KGF	fibroblast growth factor 7	protein-coding	3.55475	3.83413	3.10185	2.89915	-2.69925	0.00327294	0.026814
Merged-chr10-101258396-2	chr10	101258264	101258514	+	871	../Oyang/peakIDR/APOE33.idr|../Oyang/peakIDR/APOE33_LD.idr	intron (NR_120621, intron 2 of 2)	MLT1J|LTR|ERVL-MaLR	5161	NR_120621	101927419	Hs.638503	NR_120621	ENSG00000229649	LOC101927419	-	uncharacterized LOC101927419	ncRNA	4.8921	4.98106	4.22342	4.11884	-1.63005	0.00258403	0.0225027
Merged-chr2-8337511-2	chr2	8337373	8337623	+	961	../Oyang/peakIDR/APOE33.idr|../Oyang/peakIDR/APOE33_LD.idr	Intergenic	Intergenic	-9079	NR_152741	339789	Hs.565619	NR_034135	ENSG00000236790	LINC00299	C2orf46|NCRNA00299	long intergenic non-protein coding RNA 299	ncRNA	5.09577	4.9667	4.36462	4.31709	-1.40323	0.00623092	0.0421528
Merged-chr17-7174446-2	chr17	7174319	7174569	+	1000	../Oyang/peakIDR/APOE33.idr|../Oyang/peakIDR/APOE33_LD.idr	exon (NM_001671, exon 6 of 9)	exon (NM_001671, exon 6 of 9)	5120	NM_001671	432	Hs.12056	NM_001671	ENSG00000141505	ASGR1	ASGPR|ASGPR1|CLEC4H1|HL-1	asialoglycoprotein receptor 1	protein-coding	5.80757	5.85619	4.82498	4.77191	-1.7144	3.19e-05	0.000778309
Merged-chr10-60606822-1	chr10	60606697	60606947	+	1000	../Oyang/peakIDR/APOE33.idr	intron (NM_001204403, intron 2 of 43)	MamRTE1|LINE|RTE-BovB	-33866	NM_001204404	288	Hs.499725	NM_001149	ENSG00000151150	ANK3	ANKYRIN-G|MRT37	ankyrin 3	protein-coding	5.31184	5.37636	4.21046	4.03574	-2.45181	3.17e-06	0.00011494
Merged-chr6-44925651-2	chr6	44925526	44925776	+	1000	../Oyang/peakIDR/APOE33.idr|../Oyang/peakIDR/APOE33_LD.idr	intron (NM_001350324, intron 10 of 11)	intron (NM_001350324, intron 10 of 11)	272119	NR_030313	693171		NR_030313	ENSG00000207769	MIR586	MIRN586|hsa-mir-586	microRNA 586	ncRNA	6.15336	6.19037	5.00397	4.96619	-1.83597	1.05e-06	4.48e-05
Merged-chr15-36475347-1	chr15	36475222	36475472	+	890	../Oyang/peakIDR/APOE33.idr	Intergenic	MIR3|SINE|MIR	-104256	NM_001321756	84529	Hs.48348	NM_032499	ENSG00000186073	C15orf41	HH114	chromosome 15 open reading frame 41	protein-coding	3.55	3.77281	3.06215	2.78858	-2.97	0.00241721	0.0214001
Merged-chr3-61632652-1	chr3	61632527	61632777	+	1000	../Oyang/peakIDR/APOE33.idr	intron (NM_002841, intron 1 of 29)	MIRc|SINE|MIR	71083	NM_002841	5793	Hs.595541	NM_002841	ENSG00000144724	PTPRG	HPTPG|PTPG|R-PTP-GAMMA|RPTPG	protein tyrosine phosphatase, receptor type G	protein-coding	4.2464	4.65612	3.51542	3.32171	-3.00194	7.41e-05	0.00149734
Merged-chr1-104057482-1	chr1	104057357	104057607	+	743	../Oyang/peakIDR/APOE33.idr	Intergenic	L1P3|LINE|L1	-15541	NR_033990	100129138	Hs.514487	NR_033990	ENSG00000215869	LOC100129138	-	THAP domain containing 3 pseudogene	pseudo	4.1708	4.24343	3.2658	3.11259	-3.47929	6.66e-05	0.00137652
Merged-chr22-35634219-2	chr22	35634097	35634347	+	1000	../Oyang/peakIDR/APOE33.idr|../Oyang/peakIDR/APOE33_LD.idr	Intergenic	Intergenic	-10868	NM_203377	4151	Hs.517586	NM_005368	ENSG00000198125	MB	PVALB|myoglobgin	myoglobin	protein-coding	7.43948	7.73516	6.5092	6.75497	-1.1454	9.87e-07	4.23e-05
Merged-chr1-216528932-1	chr1	216528807	216529057	+	1000	../Oyang/peakIDR/APOE33.idr	intron (NM_206594, intron 7 of 8)	intron (NM_206594, intron 7 of 8)	-105536	NM_007123	7399	Hs.655974	NM_007123	ENSG00000042781	USH2A	RP39|US2|USH2|dJ1111A8.1	usherin	protein-coding	4.01612	4.06476	3.17989	3.27294	-2.75018	0.000720013	0.00880839
Merged-chr10-33010308-1	chr10	33010183	33010433	+	1000	../Oyang/peakIDR/APOE33.idr	Intergenic	Intergenic	-51943	NM_002211	3688	Hs.643813	NM_002211	ENSG00000150093	ITGB1	CD29|FNRB|GPIIA|MDF2|MSK12|VLA-BETA|VLAB	integrin subunit beta 1	protein-coding	5.7577	5.57586	4.43021	4.4647	-2.19596	1.87e-06	7.35e-05
Merged-chr16-29943543-2	chr16	29943418	29943668	+	1000	../Oyang/peakIDR/APOE33.idr|../Oyang/peakIDR/APOE33_LD.idr	Intergenic	LTR19B|LTR|ERV1	-17311	NR_110933	253980	Hs.534590	NM_178863	ENSG00000174943	KCTD13	BACURD1|FKSG86|PDIP1|POLDIP1|hBACURD1	potassium channel tetramerization domain containing 13	protein-coding	6.0403	5.82701	5.21594	5.28574	-1.0627	0.00461172	0.0341348
Merged-chr5-74579343-2	chr5	74579222	74579472	+	1000	../Oyang/peakIDR/APOE33.idr|../Oyang/peakIDR/APOE33_LD.idr	Intergenic	Intergenic	-42371	NR_126354	104310351	Hs.582291	NR_126354	ENSG00000248673	LINC01331	-	long intergenic non-protein coding RNA 1331	ncRNA	6.3661	6.54592	5.18361	5.09738	-1.93232	3.82e-08	2.74e-06
Merged-chr3-7352672-1	chr3	7352547	7352797	+	950	../Oyang/peakIDR/APOE33.idr	intron (NM_181874, intron 4 of 10)	ERVL-B4-int|LTR|ERVL	182612	NR_046606	100873937	Hs.570608	NR_046606	ENSG00000236202	GRM7-AS1	-	GRM7 antisense RNA 1	ncRNA	3.61618	3.86535	2.96292	3.11011	-2.70165	0.00252063	0.0220667
Merged-chr12-94680168-1	chr12	94680043	94680293	+	617	../Oyang/peakIDR/APOE33.idr	Intergenic	MIR|SINE|MIR	-29606	NM_020698	57458	Hs.370410	NM_020698	ENSG00000057704	TMCC3	-	transmembrane and coiled-coil domain family 3	protein-coding	4.16448	4.41298	3.642	3.59047	-1.86685	0.00610635	0.0415803
Merged-chr8-9260267-2	chr8	9260154	9260404	+	1000	../Oyang/peakIDR/APOE33.idr|../Oyang/peakIDR/APOE33_LD.idr	Intergenic	L2b|LINE|L2	-64772	NR_040039	157273	Hs.650222	NR_040039	ENSG00000254235	LOC157273	-	uncharacterized LOC157273	ncRNA	6.22909	6.23276	4.80499	5.10027	-1.96025	2.45e-07	1.33e-05
Merged-chr16-27174241-1	chr16	27174116	27174366	+	1000	../Oyang/peakIDR/APOE33.idr	Intergenic	Intergenic	-29245	NM_024773	79831	Hs.145717	NM_024773	ENSG00000155666	KDM8	JMJD5	lysine demethylase 8	protein-coding	4.40244	4.06189	3.38479	3.30956	-2.76599	0.000351158	0.00510257
Merged-chr17-76515829-2	chr17	76515702	76515952	+	1000	../Oyang/peakIDR/APOE33.idr|../Oyang/peakIDR/APOE33_LD.idr	Intergenic	Intergenic	-11759	NR_033357	768206	Hs.634380	NM_001077620	ENSG00000214140	PRCD	RP36	photoreceptor disc component	protein-coding	7.28759	7.46684	6.26313	6.66041	-1.10627	9.36e-06	0.000283827
Merged-chr2-235710451-1	chr2	235710326	235710576	+	1000	../Oyang/peakIDR/APOE33.idr	intron (NM_001037131, intron 2 of 17)	intron (NM_001037131, intron 2 of 17)	-192530	NR_146582	27321		NR_146582		TNRC17	CAGL234	trinucleotide repeat containing 17	ncRNA	6.80713	6.51383	5.2186	4.54236	-2.55766	0.000108587	0.00205006
Merged-chr5-111214258-1	chr5	111214133	111214383	+	903	../Oyang/peakIDR/APOE33.idr	Intergenic	L1MCc|LINE|L1	-9395	NM_001323375	814	Hs.438801	NM_001744	ENSG00000152495	CAMK4	CaMK IV|CaMK-GR|caMK	calcium/calmodulin dependent protein kinase IV	protein-coding	3.34675	3.48929	2.93344	2.66427	-2.71516	0.0079355	0.0499095
Merged-chr20-50196261-1	chr20	50196136	50196386	+	1000	../Oyang/peakIDR/APOE33.idr	Intergenic	L2b|LINE|L2	-4192	NR_125739	101927559	Hs.442486	NR_125739	ENSG00000277449	CEBPB-AS1	-	CEBPB antisense RNA 1	ncRNA	4.4122	3.98218	3.34399	3.49449	-2.35556	0.00166213	0.0162988
Merged-chr10-120656311-1	chr10	120656186	120656436	+	1000	../Oyang/peakIDR/APOE33.idr	Intergenic	L1ME1|LINE|L1	58362	NR_103717	404216	Hs.196578	NM_001012711	ENSG00000177234	LINC01561	C10orf85	long intergenic non-protein coding RNA 1561	ncRNA	5.13762	5.22071	4.10529	3.91891	-2.46974	8.7e-06	0.000266496
Merged-chr3-59286874-2	chr3	59286749	59286999	+	1000	../Oyang/peakIDR/APOE33.idr|../Oyang/peakIDR/APOE33_LD.idr	Intergenic	Intergenic	-236842	NM_001351531	200844	Hs.368434	NM_198463	ENSG00000163689	C3orf67	-	chromosome 3 open reading frame 67	protein-coding	6.95818	6.84055	5.25768	5.42154	-2.14249	9.33e-12	1.91e-09
Merged-chr14-22100397-1	chr14	22100272	22100522	+	1000	../Oyang/peakIDR/APOE33.idr	Intergenic	Intergenic	332356	NR_148363	105370401	Hs.435144	NR_148361		LOC105370401	-	uncharacterized LOC105370401	ncRNA	4.73016	4.3427	3.75785	3.81023	-1.91463	0.00273651	0.0234813
Merged-chr1-86883795-1	chr1	86883670	86883920	+	1000	../Oyang/peakIDR/APOE33.idr	intron (NM_004261, intron 2 of 4)	Charlie17a|DNA|hAT-Charlie	30570	NM_004261	9403	Hs.362728	NM_004261	ENSG00000183291	SELENOF	2023-09-15	selenoprotein F	protein-coding	3.54065	3.55945	2.92875	2.95711	-2.49604	0.00637469	0.042855
Merged-chr5-99037996-2	chr5	99037870	99038120	+	1000	../Oyang/peakIDR/APOE33.idr|../Oyang/peakIDR/APOE33_LD.idr	Intergenic	L1PA7|LINE|L1	108861	NR_036530	100289230	Hs.552095	NR_036530		LOC100289230	-	uncharacterized LOC100289230	ncRNA	6.33509	6.296	4.92528	5.43544	-1.65019	7.77e-06	0.000242699
Merged-chr18-9758933-2	chr18	9758803	9759053	+	1000	../Oyang/peakIDR/APOE33.idr|../Oyang/peakIDR/APOE33_LD.idr	intron (NM_006868, intron 1 of 6)	intron (NM_006868, intron 1 of 6)	50697	NM_006868	11031	Hs.99528	NM_006868	ENSG00000168461	RAB31	Rab22B	RAB31, member RAS oncogene family	protein-coding	7.10776	7.46016	5.8053	6.06519	-1.71684	5.41e-10	6.8e-08
Merged-chr1-204417808-2	chr1	204417683	204417933	+	1000	../Oyang/peakIDR/APOE33.idr|../Oyang/peakIDR/APOE33_LD.idr	Intergenic	L2c|LINE|L2	-5991	NM_032833	84919	Hs.304376	NM_032833	ENSG00000158615	PPP1R15B	CREP|MSSGM2	protein phosphatase 1 regulatory subunit 15B	protein-coding	5.8911	6.29965	5.36451	5.44051	-1.0529	0.00397139	0.0307393
Merged-chr7-106259168-2	chr7	106259051	106259301	+	773.5	../Oyang/peakIDR/APOE33.idr|../Oyang/peakIDR/APOE33_LD.idr	intron (NM_005746, intron 8 of 10)	Tigger1|DNA|TcMar-Tigger	26016	NM_005746	10135	Hs.489615	NM_005746	ENSG00000105835	NAMPT	1110035O14Rik|PBEF|PBEF1|VF|VISFATIN	nicotinamide phosphoribosyltransferase	protein-coding	5.0822	5.20392	4.32052	4.12937	-1.85826	0.000380769	0.00541608
Merged-chr4-100149450-1	chr4	100149325	100149575	+	1000	../Oyang/peakIDR/APOE33.idr	Intergenic	Intergenic	-40583	NR_125924	101929353	Hs.147584	NR_125924	ENSG00000249710	LOC101929353	-	uncharacterized LOC101929353	ncRNA	4.00652	4.26025	3.24887	3.45413	-2.43698	0.00151358	0.0152048
Merged-chr21-43834566-2	chr21	43834418	43834668	+	850.5	../Oyang/peakIDR/APOE33.idr|../Oyang/peakIDR/APOE33_LD.idr	Intergenic	Intergenic	-21976	NR_026961	284837	Hs.592159	NM_194310	ENSG00000215458	AATBC	-	apoptosis associated transcript in bladder cancer	ncRNA	5.55827	5.41874	4.38536	4.37398	-2.07578	1.44e-05	0.000403673
Merged-chr3-167814650-2	chr3	167814522	167814772	+	1000	../Oyang/peakIDR/APOE33.idr|../Oyang/peakIDR/APOE33_LD.idr	intron (NM_001122752, intron 6 of 8)	intron (NM_001122752, intron 6 of 8)	78924	NM_005025	5274	Hs.478153	NM_005025	ENSG00000163536	SERPINI1	PI12|neuroserpin	serpin family I member 1	protein-coding	5.57923	5.70513	4.92484	4.74926	-1.35907	0.00136018	0.0140736
Merged-chr15-57797213-2	chr15	57797090	57797340	+	985.5	../Oyang/peakIDR/APOE33.idr|../Oyang/peakIDR/APOE33_LD.idr	Intergenic	Intergenic	90694	NM_001018102	81488	Hs.437256	NM_015532	ENSG00000255529	POLR2M	GCOM1|GRINL1A|Gdown|Gdown1	RNA polymerase II subunit M	protein-coding	5.93382	6.12912	4.69828	4.74677	-2.14071	1.78e-07	1.02e-05
Merged-chr2-84909135-1	chr2	84909010	84909260	+	1000	../Oyang/peakIDR/APOE33.idr	Intergenic	Intergenic	3496	NM_021103	9168	Hs.446574	NM_021103	ENSG00000034510	TMSB10	MIG12|TB10	thymosin beta 10	protein-coding	4.07955	4.10248	3.15649	3.42008	-2.57245	0.00120319	0.0128618
Merged-chr18-79440865-2	chr18	79440735	79440985	+	1000	../Oyang/peakIDR/APOE33.idr|../Oyang/peakIDR/APOE33_LD.idr	intron (NM_006162, intron 3 of 9)	intron (NM_006162, intron 3 of 9)	40586	NM_001278675	4772	Hs.534074	NM_006162	ENSG00000131196	NFATC1	NF-ATC|NF-ATc1.2|NFAT2|NFATc	nuclear factor of activated T cells 1	protein-coding	6.86403	6.6331	5.8062	5.79376	-1.2782	1.82e-05	0.000493273
Merged-chr21-34995197-2	chr21	34995065	34995315	+	1000	../Oyang/peakIDR/APOE33.idr|../Oyang/peakIDR/APOE33_LD.idr	intron (NM_001754, intron 2 of 8)	intron (NM_001754, intron 2 of 8)	44236	NR_026812	80215	Hs.672131	NM_025143		RUNX1-IT1	C21orf96	RUNX1 intronic transcript 1	ncRNA	6.3473	6.69358	5.52525	5.76808	-1.22064	0.000190838	0.0031768
Merged-chr10-17256226-1	chr10	17256101	17256351	+	1000	../Oyang/peakIDR/APOE33.idr	Intergenic	Intergenic	-26241	NR_108061	100507347	Hs.740502	NR_108060	ENSG00000229124	VIM-AS1	-	VIM antisense RNA 1	ncRNA	4.74166	4.93071	3.89507	3.79887	-2.32696	0.000118409	0.00219487
Merged-chr4-24680970-2	chr4	24680845	24681095	+	1000	../Oyang/peakIDR/APOE33.idr|../Oyang/peakIDR/APOE33_LD.idr	Intergenic	Intergenic	-96409	NM_001358	1665	Hs.696074	NM_001358	ENSG00000109606	DHX15	DBP1|DDX15|HRH2|PRP43|PRPF43|PrPp43p	DEAH-box helicase 15	protein-coding	6.87367	6.90687	5.08408	4.93856	-2.66431	3.16e-15	1.54e-12
Merged-chr3-13016445-2	chr3	13016319	13016569	+	1000	../Oyang/peakIDR/APOE33.idr|../Oyang/peakIDR/APOE33_LD.idr	intron (NM_001134382, intron 1 of 13)	L2a|LINE|L2	-29408	NM_001330619	9922	Hs.475506	NM_014869	ENSG00000144711	IQSEC1	ARF-GEP100|ARFGEP100|BRAG2|GEP100	IQ motif and Sec7 domain 1	protein-coding	6.00544	5.94702	5.45312	4.9825	-1.12733	0.0035867	0.0285807
Merged-chr2-217827689-1	chr2	217827564	217827814	+	1000	../Oyang/peakIDR/APOE33.idr	intron (NM_001308023, intron 19 of 29)	MIR3|SINE|MIR	6044	NR_145792	109623482		NR_145792		SNORA115	-	small nucleolar RNA, H/ACA box 115	snoRNA	4.76815	4.35673	3.55399	3.65536	-2.57448	0.000169965	0.00290781
Merged-chr19-7648786-2	chr19	7648663	7648913	+	792	../Oyang/peakIDR/APOE33.idr|../Oyang/peakIDR/APOE33_LD.idr	TTS (NM_006949)	TTS (NM_006949)	11687	NM_001127396	6813	Hs.515104	NM_006949	ENSG00000076944	STXBP2	FHL5|Hunc18b|MUNC18-2|UNC18-2|UNC18B|pp10122	syntaxin binding protein 2	protein-coding	5.30577	5.59111	4.26939	4.29554	-2.24425	6.7e-06	0.000214456
Merged-chr12-89389930-1	chr12	89389805	89390055	+	1000	../Oyang/peakIDR/APOE33.idr	Intergenic	Intergenic	-37071	NM_022652	1848	Hs.298654	NM_001946	ENSG00000139318	DUSP6	HH19|MKP3|PYST1	dual specificity phosphatase 6	protein-coding	4.61642	4.6201	3.85795	3.9129	-1.77094	0.00336037	0.0273257
Merged-chr1-17731056-1	chr1	17730931	17731181	+	1000	../Oyang/peakIDR/APOE33.idr	Intergenic	Intergenic	-24257	NM_030812	81569	Hs.2149	NM_030812	ENSG00000117148	ACTL8	CT57	actin like 8	protein-coding	4.648	4.50073	3.54595	3.59211	-2.71847	7.5e-05	0.00151284
Merged-chr2-144682454-1	chr2	144682329	144682579	+	1000	../Oyang/peakIDR/APOE33.idr	intron (NR_033870, intron 1 of 4)	intron (NR_033870, intron 1 of 4)	14487	NR_033870	401014	Hs.742290	NR_033870	ENSG00000226674	TEX41	DKFZp686O1327|LINC00953	testis expressed 41 (non-protein coding)	ncRNA	4.99528	5.02597	3.39771	3.44319	-4.56202	8.27e-08	5.24e-06
Merged-chr18-12411060-2	chr18	12410935	12411185	+	1000	../Oyang/peakIDR/APOE33.idr|../Oyang/peakIDR/APOE33_LD.idr	intron (NM_001142405, intron 1 of 6)	intron (NM_001142405, intron 1 of 6)	3164	NM_006553	10650	Hs.514718	NM_006553	ENSG00000141391	PRELID3A	C18orf43|HFL-EDDG1|SLMO1	PRELI domain containing 3A	protein-coding	5.56605	5.67592	4.7067	4.7184	-1.5762	0.000280092	0.00429723
Merged-chr16-29009438-2	chr16	29009301	29009551	+	1000	../Oyang/peakIDR/APOE33.idr|../Oyang/peakIDR/APOE33_LD.idr	Intergenic	Intergenic	24360	NM_014387	27040	Hs.632179	NM_014387	ENSG00000213658	LAT	IMD52|LAT1|pp36	linker for activation of T cells	protein-coding	7.01778	6.91615	5.81164	5.86396	-1.48185	1.49e-07	8.75e-06
Merged-chr19-1834920-1	chr19	1834795	1835045	+	1000	../Oyang/peakIDR/APOE33.idr	intron (NM_020695, intron 1 of 15)	intron (NM_020695, intron 1 of 15)	12831	NR_152847	100288123	Hs.662426	NR_034114	ENSG00000267244	LOC100288123	-	uncharacterized LOC100288123	ncRNA	5.11569	4.9957	4.14376	4.0221	-2.07087	0.000155485	0.00270805
Merged-chr14-69545814-1	chr14	69545689	69545939	+	781	../Oyang/peakIDR/APOE33.idr	Intergenic	MER4A|LTR|ERV1	29069	NM_001271507	56936	Hs.458319	NM_020181	ENSG00000267909	CCDC177	C14orf162|PLPL	coiled-coil domain containing 177	protein-coding	3.27666	3.53924	2.78463	2.6196	-3.52296	0.00196864	0.0184075
Merged-chr3-58998700-2	chr3	58998580	58998830	+	860	../Oyang/peakIDR/APOE33.idr|../Oyang/peakIDR/APOE33_LD.idr	intron (NR_147235, intron 4 of 6)	intron (NR_147235, intron 4 of 6)	51327	NM_001351533	200844	Hs.368434	NM_198463	ENSG00000163689	C3orf67	-	chromosome 3 open reading frame 67	protein-coding	5.91513	6.07527	4.43667	4.87402	-2.189	3.27e-07	1.69e-05
Merged-chr10-34163323-1	chr10	34163198	34163448	+	1000	../Oyang/peakIDR/APOE33.idr	intron (NM_001184785, intron 22 of 24)	L2c|LINE|L2	-390643	NR_038932	100505583	Hs.568804	NR_038932	ENSG00000261683	LINC00838	-	long intergenic non-protein coding RNA 838	ncRNA	4.34117	4.46273	3.66389	3.80899	-1.73595	0.00733715	0.0473132
Merged-chr14-36829748-1	chr14	36829623	36829873	+	769	../Oyang/peakIDR/APOE33.idr	intron (NM_001171170, intron 2 of 10)	MLT1M|LTR|ERVL-MaLR	122643	NR_039725	100616280		NR_039725	ENSG00000266327	MIR4503	-	microRNA 4503	ncRNA	3.45392	3.56306	2.8084	2.83334	-3.12044	0.00208864	0.0191631
Merged-chr15-89985325-1	chr15	89985200	89985450	+	1000	../Oyang/peakIDR/APOE33.idr	Intergenic	AluJb|SINE|Alu	-16166	NM_198526	374655	Hs.459311	NM_198526	ENSG00000140548	ZNF710	-	zinc finger protein 710	protein-coding	4.51426	4.58556	3.60115	3.89881	-2.00149	0.00189356	0.0179136
Merged-chr3-158754074-1	chr3	158753949	158754199	+	1000	../Oyang/peakIDR/APOE33.idr	Intergenic	MLT1E1A|LTR|ERVL-MaLR	-21588	NM_206963	5918	Hs.131269	NM_002888	ENSG00000118849	RARRES1	LXNL|PERG-1|TIG1	retinoic acid receptor responder 1	protein-coding	4.94301	5.21816	4.26479	4.15996	-1.7962	0.000719704	0.00880646
Merged-chr15-31387240-1	chr15	31387115	31387365	+	1000	../Oyang/peakIDR/APOE33.idr	intron (NM_001302461, intron 1 of 1).2	Tigger1|DNA|TcMar-Tigger	60385	NM_001302461	51621	Hs.376443	NM_015995	ENSG00000169926	KLF13	BTEB3|FKLF2|NSLP1|RFLAT-1|RFLAT1	Kruppel like factor 13	protein-coding	5.3092	5.35756	4.20837	4.36501	-2.03941	4.57e-05	0.0010301
Merged-chr9-5327425-1	chr9	5327300	5327550	+	1000	../Oyang/peakIDR/APOE33.idr	Intergenic	L1P2|LINE|L1	12448	NM_006911	6013	Hs.368996	NM_006911	ENSG00000107018	RLN1	H1|H1RLX|RLXH1|bA12D24.3.1|bA12D24.3.2	relaxin 1	protein-coding	5.63285	5.63922	3.9333	4.10877	-3.21228	2.26e-09	2.33e-07
Merged-chr5-97452800-1	chr5	97452675	97452925	+	834	../Oyang/peakIDR/APOE33.idr	Intergenic	Intergenic	-51896	NR_105028	102546227	Hs.582516	NR_105028	ENSG00000250331	LINC01340	-	long intergenic non-protein coding RNA 1340	ncRNA	2.97429	2.9903	2.37602	2.32622	-4.74522	0.00423678	0.0321856
Merged-chr7-33883558-2	chr7	33883436	33883686	+	865	../Oyang/peakIDR/APOE33.idr|../Oyang/peakIDR/APOE33_LD.idr	Intergenic	Intergenic	-21350	NM_133468	168667	Hs.660998	NM_133468	ENSG00000164619	BMPER	CRIM3|CV-2|CV2	BMP binding endothelial regulator	protein-coding	4.69486	5.01751	4.1268	4.2321	-1.47587	0.0076176	0.0485101
Merged-chr6-43972623-1	chr6	43972498	43972748	+	1000	../Oyang/peakIDR/APOE33.idr	Intergenic	Intergenic	-27977	NM_001171992	221416	Hs.531926	NM_153246	ENSG00000181577	C6orf223	-	chromosome 6 open reading frame 223	protein-coding	5.02476	4.93684	4.0001	4.19702	-1.89302	0.000586311	0.00751367
Merged-chr15-49037042-1	chr15	49036917	49037167	+	1000	../Oyang/peakIDR/APOE33.idr	intron (NM_014701, intron 2 of 16)	intron (NM_014701, intron 2 of 16)	9521	NM_014701	9728	Hs.9997	NM_014701	ENSG00000138593	SECISBP2L	SBP2L|SLAN	SECIS binding protein 2 like	protein-coding	4.28128	4.37802	3.47185	3.5689	-2.30227	0.0010384	0.0115348
Merged-chr7-51367246-1	chr7	51367121	51367371	+	991	../Oyang/peakIDR/APOE33.idr	Intergenic	Intergenic	-50385	NM_001287436	23242	Hs.99141	NM_015198	ENSG00000106078	COBL	-	cordon-bleu WH2 repeat protein	protein-coding	4.1903	4.31323	3.58395	3.36138	-2.24861	0.00190726	0.018005
Merged-chr6-146357681-2	chr6	146357552	146357802	+	882.5	../Oyang/peakIDR/APOE33.idr|../Oyang/peakIDR/APOE33_LD.idr	exon (NM_001278064, exon 5 of 8)	exon (NM_001278064, exon 5 of 8)	-186015	NM_006834	10981	Hs.287714	NM_006834	ENSG00000118508	RAB32	-	RAB32, member RAS oncogene family	protein-coding	6.14173	6.01201	4.5796	4.78291	-2.27565	3.32e-08	2.42e-06
Merged-chr2-47118742-1	chr2	47118617	47118867	+	1000	../Oyang/peakIDR/APOE33.idr	intron (NM_001163561, intron 5 of 6)	MIRb|SINE|MIR	36636	NM_173649	285051	Hs.531575	NM_173649	ENSG00000239605	STPG4	C2orf61|GSE	sperm-tail PG-rich repeat containing 4	protein-coding	3.85835	3.93435	3.22149	3.08337	-2.62441	0.00180145	0.0173134
Merged-chr7-123594903-1	chr7	123594778	123595028	+	1000	../Oyang/peakIDR/APOE33.idr	intron (NR_111926, intron 2 of 7)	L1PA6|LINE|L1	6748	NM_001291304	4698	Hs.651219	NM_005000	ENSG00000128609	NDUFA5	B13|CI-13KD-B|CI-13kB|NUFM|UQOR13	NADH:ubiquinone oxidoreductase subunit A5	protein-coding	3.84559	3.83923	3.01385	3.16244	-2.79318	0.00139141	0.0143124
Merged-chr3-184180333-2	chr3	184180206	184180456	+	847.5	../Oyang/peakIDR/APOE33.idr|../Oyang/peakIDR/APOE33_LD.idr	intron (NM_001025205, intron 4 of 10)	intron (NM_001025205, intron 4 of 10)	5485	NM_004068	1173	Hs.518460	NM_004068	ENSG00000161203	AP2M1	AP50|CLAPM1|mu2	adaptor related protein complex 2 subunit mu 1	protein-coding	5.87364	5.69046	4.49949	4.4949	-2.25457	4.86e-07	2.34e-05
Merged-chr2-100585025-1	chr2	100584900	100585150	+	1000	../Oyang/peakIDR/APOE33.idr	Intergenic	L1MC3|LINE|L1	-18714	NR_146956	105373507		NR_146956		LINC01849	-	long intergenic non-protein coding RNA 1849	ncRNA	4.22639	4.27511	3.62755	3.57593	-1.81246	0.00776139	0.0491665
Merged-chr17-81460126-1	chr17	81460001	81460251	+	1000	../Oyang/peakIDR/APOE33.idr	intron (NM_001291324, intron 23 of 27)	intron (NM_001291324, intron 23 of 27)	-8938	NR_036152	100422944		NR_036152	ENSG00000266189	MIR3186	mir-3186	microRNA 3186	ncRNA	4.06135	4.21377	3.39426	3.48807	-2.10004	0.00397161	0.0307393
Merged-chrX-134146780-1	chrX	134146655	134146905	+	1000	../Oyang/peakIDR/APOE33.idr	Intergenic	L2|LINE|L2	22672	NR_029852	574031		NR_029852	ENSG00000284499	MIR363	MIR-363|MIRN363|hsa-mir-363	microRNA 363	ncRNA	4.97855	5.00761	4.33519	3.91688	-1.78809	0.00139517	0.0143383
Merged-chrX-47420442-2	chrX	47420323	47420573	+	1000	../Oyang/peakIDR/APOE33.idr|../Oyang/peakIDR/APOE33_LD.idr	Intergenic	Intergenic	31798	NR_003710	100124540	Hs.693443	NR_003710	ENSG00000221459	SNORA11C	-	small nucleolar RNA, H/ACA box 11C	snoRNA	6.42563	6.43408	4.89554	4.99033	-2.24119	8.71e-10	1.01e-07
Merged-chr19-15820812-2	chr19	15820701	15820951	+	968	../Oyang/peakIDR/APOE33.idr|../Oyang/peakIDR/APOE33_LD.idr	Intergenic	MER1A|DNA|hAT-Charlie	-8121	NR_015379	652995	Hs.644234	NR_015379	ENSG00000214049	UCA1	CUDR|LINC00178|NCRNA00178|UCAT1|onco-lncRNA-36	urothelial cancer associated 1 (non-protein coding)	ncRNA	6.64352	6.59437	4.65183	4.86547	-2.80781	7.48e-14	2.63e-11
Merged-chr4-26765706-2	chr4	26765588	26765838	+	807.5	../Oyang/peakIDR/APOE33.idr|../Oyang/peakIDR/APOE33_LD.idr	Intergenic	Intergenic	94531	NR_134675	105374546	Hs.548859	NR_134673		LOC105374546	-	uncharacterized LOC105374546	ncRNA	5.889	5.83131	4.53846	4.69923	-2.10579	9.2e-07	3.99e-05
Merged-chr22-46588493-2	chr22	46588359	46588609	+	1000	../Oyang/peakIDR/APOE33.idr|../Oyang/peakIDR/APOE33_LD.idr	Intergenic	Intergenic	-31918	NM_015124	23151	Hs.475150	NM_015124	ENSG00000075240	GRAMD4	DIP|dA59H18.1|dJ439F8.1	GRAM domain containing 4	protein-coding	6.6278	6.81143	4.82853	4.80683	-2.82138	1.18e-14	4.96e-12
Merged-chr19-38246333-1	chr19	38246208	38246458	+	1000	../Oyang/peakIDR/APOE33.idr	Intergenic	Intergenic	10258	NM_033256	94274	Hs.631569	NM_033256	ENSG00000167641	PPP1R14A	CPI-17|CPI17|PPP1INL	protein phosphatase 1 regulatory inhibitor subunit 14A	protein-coding	3.88163	4.16669	3.29702	3.22125	-2.54526	0.00146404	0.0148397
Merged-chr17-50928904-2	chr17	50928781	50929031	+	1000	../Oyang/peakIDR/APOE33.idr|../Oyang/peakIDR/APOE33_LD.idr	Intergenic	L2c|LINE|L2	-60928	NM_001243877	10140	Hs.703321	NM_005749	ENSG00000141232	TOB1	APRO5|APRO6|PIG49|TOB|TROB|TROB1	transducer of ERBB2, 1	protein-coding	7.82232	7.7831	6.32436	6.70935	-1.51305	2.4e-11	4.28e-09
Merged-chr10-119691982-1	chr10	119691857	119692107	+	1000	../Oyang/peakIDR/APOE33.idr	Intergenic	Intergenic	-34065	NM_001243195	22876	Hs.369755	NM_014937	ENSG00000198825	INPP5F	MSTP007|MSTPO47|SAC2|hSAC2	inositol polyphosphate-5-phosphatase F	protein-coding	4.36292	4.192	3.43632	3.47849	-2.41521	0.000840325	0.0099181
Merged-chr17-81287995-2	chr17	81287871	81288121	+	1000	../Oyang/peakIDR/APOE33.idr|../Oyang/peakIDR/APOE33_LD.idr	intron (NM_001037984, intron 2 of 15)	intron (NM_001037984, intron 2 of 15)	7343	NM_001037984	124565	Hs.352240	NM_138570	ENSG00000157637	SLC38A10	PP1744	solute carrier family 38 member 10	protein-coding	6.22322	6.32803	5.16494	5.14303	-1.68116	2.7e-06	0.000100217
Merged-chr3-16147412-1	chr3	16147287	16147537	+	1000	../Oyang/peakIDR/APOE33.idr	Intergenic	Intergenic	-26910	NM_001319051	117248	Hs.411308	NM_054110	ENSG00000131386	GALNT15	GALNACT15|GALNT13|GALNT7|GALNTL2|PIH5|pp-GalNAc-T15	polypeptide N-acetylgalactosaminyltransferase 15	protein-coding	5.05438	5.31775	4.16249	4.27344	-1.96837	0.000166945	0.0028646
Merged-chr12-105955085-2	chr12	105954967	105955217	+	977.5	../Oyang/peakIDR/APOE33.idr|../Oyang/peakIDR/APOE33_LD.idr	Intergenic	Intergenic	184941	NM_014840	9891	Hs.524692	NM_014840	ENSG00000074590	NUAK1	ARK5	NUAK family kinase 1	protein-coding	5.69409	4.95139	4.4425	4.43801	-1.74005	0.00079351	0.00949509
Merged-chr10-29812326-2	chr10	29812199	29812449	+	881	../Oyang/peakIDR/APOE33.idr|../Oyang/peakIDR/APOE33_LD.idr	Intergenic	Intergenic	-75323	NM_001323599	6840	Hs.499209	NM_003174	ENSG00000197321	SVIL	-	supervillin	protein-coding	4.8788	4.98849	4.1519	4.2582	-1.54553	0.00398091	0.0307948
Merged-chrX-136738741-1	chrX	136738616	136738866	+	1000	../Oyang/peakIDR/APOE33.idr	intron (NM_004840, intron 5 of 21)	intron (NM_004840, intron 5 of 21)	28651	NM_001306177	9459	Hs.522795	NM_004840	ENSG00000129675	ARHGEF6	COOL2|Cool-2|MRX46|PIXA|alpha-PIX|alphaPIX	Rac/Cdc42 guanine nucleotide exchange factor 6	protein-coding	4.12551	4.24976	3.45076	3.38397	-2.3264	0.00157409	0.0156553
Merged-chr11-68317098-1	chr11	68316973	68317223	+	1000	../Oyang/peakIDR/APOE33.idr	intron (NM_002335, intron 1 of 22)	intron (NM_002335, intron 1 of 22)	4489	NM_002335	4041	Hs.6347	NM_002335	ENSG00000162337	LRP5	BMND1|EVR1|EVR4|HBM|LR3|LRP-5|LRP7|OPPG|OPS|OPTA1|PCLD4|VBCH2	LDL receptor related protein 5	protein-coding	4.89183	4.63941	4.1122	3.99957	-1.60584	0.00511224	0.0367279
Merged-chr1-208179604-2	chr1	208179482	208179732	+	1000	../Oyang/peakIDR/APOE33.idr|../Oyang/peakIDR/APOE33_LD.idr	intron (NM_025179, intron 3 of 31)	intron (NM_025179, intron 3 of 31)	64713	NM_025179	5362	Hs.497626	NM_025179	ENSG00000076356	PLXNA2	OCT|PLXN2	plexin A2	protein-coding	5.89954	6.2354	4.66042	4.74689	-2.23208	7.86e-08	5.01e-06
Merged-chr11-66239047-2	chr11	66238928	66239178	+	819.5	../Oyang/peakIDR/APOE33.idr|../Oyang/peakIDR/APOE33_LD.idr	intron (NM_018026, intron 20 of 23)	intron (NM_018026, intron 20 of 23)	-18241	NM_001134775	64837	Hs.280792	NM_022822	ENSG00000174996	KLC2	-	kinesin light chain 2	protein-coding	5.37875	5.60488	4.47514	4.70224	-1.62488	0.000422624	0.00586604
Merged-chr15-68539163-2	chr15	68539037	68539287	+	1000	../Oyang/peakIDR/APOE33.idr|../Oyang/peakIDR/APOE33_LD.idr	intron (NM_001324014, intron 2 of 12)	LTR41|LTR|ERVL	20789	NM_001324014	10391	Hs.551213	NM_006091	ENSG00000103647	CORO2B	CLIPINC	coronin 2B	protein-coding	6.05455	5.98876	5.10521	4.91556	-1.58192	4.09e-05	0.000944771
Merged-chr7-93984258-1	chr7	93984133	93984383	+	1000	../Oyang/peakIDR/APOE33.idr	intron (NR_133909, intron 3 of 4)	MLT1C|LTR|ERVL-MaLR	20124	NR_133909	10282	Hs.489132	NM_005868	ENSG00000105829	BET1	HBET1	Bet1 golgi vesicular membrane trafficking protein	protein-coding	4.26835	4.13755	3.50015	3.59474	-1.882	0.00697739	0.0456983
Merged-chr10-132684570-2	chr10	132684451	132684701	+	1000	../Oyang/peakIDR/APOE33.idr|../Oyang/peakIDR/APOE33_LD.idr	intron (NM_001321042, intron 1 of 12)	intron (NM_001321042, intron 1 of 12)	3301	NM_001321042	3632	Hs.523360	NM_005539	ENSG00000068383	INPP5A	5PTASE	inositol polyphosphate-5-phosphatase A	protein-coding	7.15934	7.00155	6.00176	6.52015	-1.00833	0.000273979	0.00422807
Merged-chr20-8963530-1	chr20	8963405	8963655	+	1000	../Oyang/peakIDR/APOE33.idr	Intergenic	Intergenic	-105524	NM_001172646	5332	Hs.472101	NM_000933	ENSG00000101333	PLCB4	ARCND2|PI-PLC	phospholipase C beta 4	protein-coding	3.88744	4.11801	3.06335	3.15703	-3.26494	0.000254294	0.00397939
Merged-chr7-1897415-1	chr7	1897290	1897540	+	1000	../Oyang/peakIDR/APOE33.idr	intron (NM_001013836, intron 18 of 18)	intron (NM_001013836, intron 18 of 18)	43135	NM_001304525	8379	Hs.654838	NM_003550	ENSG00000002822	MAD1L1	MAD1|PIG9|TP53I9|TXBP181	mitotic arrest deficient 1 like 1	protein-coding	3.58841	3.39626	2.85413	2.75738	-3.12737	0.00230412	0.0206006
Merged-chr19-15836196-1	chr19	15836071	15836321	+	1000	../Oyang/peakIDR/APOE33.idr	non-coding (NR_015379, exon 3 of 3)	non-coding (NR_015379, exon 3 of 3)	7249	NR_015379	652995	Hs.644234	NR_015379	ENSG00000214049	UCA1	CUDR|LINC00178|NCRNA00178|UCAT1|onco-lncRNA-36	urothelial cancer associated 1 (non-protein coding)	ncRNA	3.91946	3.99487	3.19878	3.17571	-2.67461	0.00118617	0.0127181
Merged-chr9-91419763-1	chr9	91419638	91419888	+	1000	../Oyang/peakIDR/APOE33.idr	intron (NM_001290000, intron 1 of 1)	intron (NM_001290000, intron 1 of 1)	4099	NM_005384	4783	Hs.79334	NM_005384	ENSG00000165030	NFIL3	E4BP4|IL3BP1|NF-IL3A|NFIL3A	nuclear factor, interleukin 3 regulated	protein-coding	5.04069	5.35341	4.26906	4.01256	-2.15631	6.65e-05	0.00137347
Merged-chr4-15401057-1	chr4	15400932	15401182	+	1000	../Oyang/peakIDR/APOE33.idr	intron (NM_001135171, intron 1 of 2)	intron (NM_001135171, intron 1 of 2)	26506	NM_001135171	114905	Hs.153714	NM_031911	ENSG00000163145	C1QTNF7	CTRP7|ZACRP7	C1q and TNF related 7	protein-coding	4.42092	4.35185	3.63829	3.41443	-2.38725	0.000712155	0.00873438
Merged-chr1-56502746-2	chr1	56502621	56502871	+	1000	../Oyang/peakIDR/APOE33.idr|../Oyang/peakIDR/APOE33_LD.idr	intron (NM_003713, intron 5 of 5)	intron (NM_003713, intron 5 of 5)	76838	NM_003713	8613	Hs.405156	NM_003713	ENSG00000162407	PLPP3	Dri42|LPP3|PAP2B|PPAP2B|VCIP	phospholipid phosphatase 3	protein-coding	5.94592	5.62247	4.86873	4.92414	-1.47743	0.000369572	0.00530235
Merged-chr1-36861547-1	chr1	36861422	36861672	+	877	../Oyang/peakIDR/APOE33.idr	intron (NM_000831, intron 5 of 15)	intron (NM_000831, intron 5 of 15)	172696	NM_000831	2899	Hs.128848	NM_000831	ENSG00000163873	GRIK3	EAA5|GLR7|GLUR7|GluK3|GluR7a	glutamate ionotropic receptor kainate type subunit 3	protein-coding	2.94031	2.92205	2.3445	2.29456	-4.6957	0.00483678	0.0353046
Merged-chr6-129771859-2	chr6	129771732	129771982	+	817	../Oyang/peakIDR/APOE33.idr|../Oyang/peakIDR/APOE33_LD.idr	Intergenic	MER72|LTR|ERV1	-61632	NM_033515	93663	Hs.486458	NM_033515	ENSG00000146376	ARHGAP18	MacGAP|SENEX|bA307O14.2	Rho GTPase activating protein 18	protein-coding	6.04449	6.17538	4.95104	4.55352	-2.14506	1.75e-07	1e-05
Merged-chr22-45639199-2	chr22	45639076	45639326	+	1000	../Oyang/peakIDR/APOE33.idr|../Oyang/peakIDR/APOE33_LD.idr	Intergenic	Intergenic	-32597	NM_001167621	25814	Hs.475125	NM_013236	ENSG00000130638	ATXN10	E46L|HUMEEP|SCA10	ataxin 10	protein-coding	5.84425	5.64954	4.73233	4.74514	-1.71369	5.61e-05	0.00120846
Merged-chr11-76745743-2	chr11	76745621	76745871	+	1000	../Oyang/peakIDR/APOE33.idr|../Oyang/peakIDR/APOE33_LD.idr	Intergenic	Intergenic	-23957	NR_024042	390226	Hs.440026	NR_024042		GUCY2EP	GC-E|GCD|GUCY2E	guanylate cyclase 2E, pseudogene	pseudo	5.95978	5.75409	4.91824	5.27071	-1.20075	0.00260433	0.0226217
Merged-chr8-86931571-2	chr8	86931441	86931691	+	1000	../Oyang/peakIDR/APOE33.idr|../Oyang/peakIDR/APOE33_LD.idr	intron (NM_173538, intron 3 of 10)	HERV9-int|LTR|ERV1	65118	NM_173538	168975	Hs.246284	NM_173538	ENSG00000176571	CNBD1	-	cyclic nucleotide binding domain containing 1	protein-coding	6.26909	6.51569	5.4995	5.62852	-1.18081	0.000362692	0.00522953
Merged-chr1-44437190-1	chr1	44437065	44437315	+	806	../Oyang/peakIDR/APOE33.idr	intron (NM_001319957, intron 1 of 13)	intron (NM_001319957, intron 1 of 13)	13366	NM_001319957	55182	Hs.456557	NM_018150	ENSG00000187147	RNF220	C1orf164	ring finger protein 220	protein-coding	3.11703	3.06658	2.55172	2.51059	-3.16186	0.00670786	0.044425
Merged-chr5-123814452-2	chr5	123814330	123814580	+	1000	../Oyang/peakIDR/APOE33.idr|../Oyang/peakIDR/APOE33_LD.idr	Intergenic	Intergenic	269038	NM_004384	1456	Hs.129206	NM_004384	ENSG00000151292	CSNK1G3	CKI-gamma 3|CSNK1G3L	casein kinase 1 gamma 3	protein-coding	6.16717	6.02641	5.27596	5.34852	-1.18396	0.000976673	0.0110396
Merged-chr10-24992911-1	chr10	24992786	24993036	+	1000	../Oyang/peakIDR/APOE33.idr	intron (NR_072993, intron 1 of 2)	Tigger15a|DNA|TcMar-Tigger	23245	NM_145010	219670	Hs.534486	NM_145010	ENSG00000151023	ENKUR	C10orf63|CFAP106	enkurin, TRPC channel interacting protein	protein-coding	4.61479	4.7902	3.74592	3.79823	-2.29423	0.000244872	0.00386745
Merged-chr16-27235558-2	chr16	27235434	27235684	+	1000	../Oyang/peakIDR/APOE33.idr|../Oyang/peakIDR/APOE33_LD.idr	intron (NM_145080, intron 2 of 7)	intron (NM_145080, intron 2 of 7)	31584	NM_001145348	79831	Hs.145717	NM_024773	ENSG00000155666	KDM8	JMJD5	lysine demethylase 8	protein-coding	8.01785	7.73721	6.79214	6.36375	-1.5132	7.01e-11	1.12e-08
Merged-chr1-30778578-2	chr1	30778451	30778701	+	1000	../Oyang/peakIDR/APOE33.idr|../Oyang/peakIDR/APOE33_LD.idr	Intergenic	MLT1K|LTR|ERVL-MaLR	-20740	NM_006762	7805	Hs.371021	NM_006762	ENSG00000162511	LAPTM5	CLAST6	lysosomal protein transmembrane 5	protein-coding	6.62746	6.44008	5.81941	5.74554	-1.03293	0.00082522	0.00979566
Merged-chr3-113501734-1	chr3	113501609	113501859	+	608	../Oyang/peakIDR/APOE33.idr	intron (NM_144718, intron 3 of 17)	L1MB7|LINE|L1	13110	NM_001331079	152185	Hs.477144	NM_144718	ENSG00000163611	SPICE1	CCDC52|SPICE	spindle and centriole associated protein 1	protein-coding	3.29975	3.47461	2.87019	2.72038	-2.6615	0.00762705	0.0485489
Merged-chr18-12402921-2	chr18	12402804	12403054	+	1000	../Oyang/peakIDR/APOE33.idr|../Oyang/peakIDR/APOE33_LD.idr	Intergenic	Intergenic	-4967	NM_001142405	10650	Hs.514718	NM_006553	ENSG00000141391	PRELID3A	C18orf43|HFL-EDDG1|SLMO1	PRELI domain containing 3A	protein-coding	6.1278	6.28638	5.36787	5.59003	-1.06081	0.00215365	0.0195969
Merged-chr1-52674948-2	chr1	52674820	52675070	+	854.5	../Oyang/peakIDR/APOE33.idr|../Oyang/peakIDR/APOE33_LD.idr	Intergenic	Intergenic	23421	NM_023077	65260	Hs.349905	NM_023077	ENSG00000162377	COA7	C1orf163|RESA1|SELRC1	cytochrome c oxidase assembly factor 7 (putative)	protein-coding	5.54793	5.33053	4.71726	4.50746	-1.48947	0.00125766	0.0133025
Merged-chr5-146549264-2	chr5	146549129	146549379	+	1000	../Oyang/peakIDR/APOE33.idr|../Oyang/peakIDR/APOE33_LD.idr	Intergenic	MIR|SINE|MIR	-33141	NM_194251	134391	Hs.483732	NM_194251	ENSG00000173250	GPR151	GALR4|GALRL|GPCR|GPCR-2037|PGR7	G protein-coupled receptor 151	protein-coding	5.95514	6.29671	5.19781	5.08855	-1.51067	6.16e-05	0.00129792
Merged-chr12-110932841-1	chr12	110932716	110932966	+	1000	../Oyang/peakIDR/APOE33.idr	Intergenic	Intergenic	-3761	NR_036513	100131138	Hs.152129	NR_036513	ENSG00000185847	LINC01405	-	long intergenic non-protein coding RNA 1405	ncRNA	5.06831	5.22415	3.87135	4.2678	-2.23136	6.15e-05	0.00129654
Merged-chr3-9170113-2	chr3	9169986	9170236	+	789	../Oyang/peakIDR/APOE33.idr|../Oyang/peakIDR/APOE33_LD.idr	intron (NM_001033117, intron 1 of 21)	MIRb|SINE|MIR	-22382	NR_121664	101927416	Hs.475364	NR_121663	ENSG00000228723	SRGAP3-AS2	-	SRGAP3 antisense RNA 2	ncRNA	5.11478	4.78561	4.21742	4.0653	-1.73974	0.00166363	0.0163024
Merged-chr16-50263336-1	chr16	50263211	50263461	+	702	../Oyang/peakIDR/APOE33.idr	Intergenic	(GGCTGC)n|Simple_repeat|Simple_repeat	-3204	NM_001286057	113	Hs.513578	NM_001114	ENSG00000121281	ADCY7	AC7	adenylate cyclase 7	protein-coding	3.17722	2.96227	2.45591	2.47335	-3.78319	0.00391772	0.0304286
Merged-chr15-39803198-2	chr15	39803077	39803327	+	1000	../Oyang/peakIDR/APOE33.idr|../Oyang/peakIDR/APOE33_LD.idr	intron (NM_001271854, intron 3 of 3)	intron (NM_001271854, intron 3 of 3)	20296	NR_135665	105370941	Hs.587843	NR_135665	ENSG00000261136	LOC105370941	-	uncharacterized LOC105370941	ncRNA	6.0891	6.3102	5.12675	4.86235	-1.84365	1.38e-06	5.65e-05
Merged-chr7-130224413-1	chr7	130224288	130224538	+	1000	../Oyang/peakIDR/APOE33.idr	Intergenic	LTR8B|LTR|ERV1	16549	NM_145268	136263	Hs.351816	NM_145268	ENSG00000165120	SSMEM1	C7orf45	serine rich single-pass membrane protein 1	protein-coding	4.68755	4.58003	3.86306	3.91823	-1.79026	0.00298652	0.0250808
Merged-chr2-158189791-1	chr2	158189666	158189916	+	1000	../Oyang/peakIDR/APOE33.idr	intron (NM_001301684, intron 9 of 11)	L2b|LINE|L2	23141	NR_038850	554201	Hs.570262	NR_038850	ENSG00000227480	CCDC148-AS1	-	CCDC148 antisense RNA 1	ncRNA	4.41217	4.50644	3.52019	3.61958	-2.43775	0.000377016	0.00537722
Merged-chr15-99156364-2	chr15	99156239	99156489	+	788	../Oyang/peakIDR/APOE33.idr|../Oyang/peakIDR/APOE33_LD.idr	intron (NM_001353869, intron 10 of 12)	intron (NM_001353869, intron 10 of 12)	51284	NM_145728	23336	Hs.207106	NM_015286	ENSG00000182253	SYNM	DMN|SYN	synemin	protein-coding	5.47095	5.4698	4.92772	4.54169	-1.26218	0.00534519	0.0378947
Merged-chr10-71818065-2	chr10	71817915	71818165	+	1000	../Oyang/peakIDR/APOE33.idr|../Oyang/peakIDR/APOE33_LD.idr	intron (NM_001042465, intron 14 of 14)	intron (NM_001042465, intron 14 of 14)	6157	NM_001171936	64072	Hs.656032	NM_022124	ENSG00000107736	CDH23	CDHR23|PITA5|USH1D	cadherin related 23	protein-coding	6.22842	5.88606	5.40291	5.35344	-1.03424	0.00461734	0.0341502
Merged-chr2-223724166-2	chr2	223724021	223724271	+	1000	../Oyang/peakIDR/APOE33.idr|../Oyang/peakIDR/APOE33_LD.idr	Intergenic	LTR9|LTR|ERV1	113456	NR_110906	130340	Hs.632555	NM_178814	ENSG00000152056	AP1S3	PSORS15	adaptor related protein complex 1 subunit sigma 3	protein-coding	6.1073	6.09324	5.16895	5.45108	-1.17954	0.00113378	0.0122951
Merged-chr9-136318839-2	chr9	136318713	136318963	+	1000	../Oyang/peakIDR/APOE33.idr|../Oyang/peakIDR/APOE33_LD.idr	Intergenic	Intergenic	8485	NR_026964	26102	Hs.561893	NR_026964	ENSG00000262075	DKFZP434A062	-	uncharacterized LOC26102	ncRNA	7.51986	7.40365	5.46972	5.28975	-2.70467	4.4e-21	9.45e-18
Merged-chr1-228899666-1	chr1	228899541	228899791	+	1000	../Oyang/peakIDR/APOE33.idr	Intergenic	Intergenic	164589	NM_021205	58480	Hs.647774	NM_021205	ENSG00000116574	RHOU	ARHU|CDC42L1|G28K|WRCH1|hG28K	ras homolog family member U	protein-coding	6.26922	6.50838	4.77196	4.61855	-2.64806	2.46e-11	4.37e-09
Merged-chr1-228850228-1	chr1	228850103	228850353	+	1000	../Oyang/peakIDR/APOE33.idr	Intergenic	Intergenic	115151	NM_021205	58480	Hs.647774	NM_021205	ENSG00000116574	RHOU	ARHU|CDC42L1|G28K|WRCH1|hG28K	ras homolog family member U	protein-coding	4.62254	4.26046	3.8018	3.8065	-1.71919	0.00752572	0.0481631
Merged-chr1-54481363-1	chr1	54481238	54481488	+	1000	../Oyang/peakIDR/APOE33_LD.idr	Intergenic	MIRb|SINE|MIR	-66771	NM_015547	26027	Hs.745173	NM_015547	ENSG00000162390	ACOT11	BFIT|STARD14|THEA|THEM1	acyl-CoA thioesterase 11	protein-coding	5.57589	5.57788	4.61792	4.69846	-1.61648	0.000248629	0.00391399
Merged-chr1-41546663-2	chr1	41546542	41546792	+	1000	../Oyang/peakIDR/APOE33.idr|../Oyang/peakIDR/APOE33_LD.idr	intron (NM_001127714, intron 4 of 7)	MIR3|SINE|MIR	-61984	NM_001956	1907	Hs.1407	NM_001956	ENSG00000127129	EDN2	ET-2|ET2|PPET2	endothelin 2	protein-coding	7.51915	7.49182	6.18342	6.58304	-1.35034	3.07e-08	2.28e-06
Merged-chr1-12398646-1	chr1	12398521	12398771	+	1000	../Oyang/peakIDR/APOE33.idr	intron (NM_015378, intron 60 of 69)	intron (NM_015378, intron 60 of 69)	-108600	NR_003025	677885	Hs.658450	NR_003025	ENSG00000239149	SNORA59A	ACA59	small nucleolar RNA, H/ACA box 59A	snoRNA	6.04471	6.39566	4.49662	5.16683	-2.10338	0.00114594	0.0123922
Merged-chr18-8835813-2	chr18	8835681	8835931	+	1000	../Oyang/peakIDR/APOE33.idr|../Oyang/peakIDR/APOE33_LD.idr	Intergenic	Intergenic	118435	NM_015210	23255	Hs.707920	NM_015210	ENSG00000168502	MTCL1	CCDC165|KIAA0802|SOGA2	microtubule crosslinking factor 1	protein-coding	6.65851	6.63208	5.68825	5.5163	-1.42921	4.38e-06	0.000150419
Merged-chr3-75342561-2	chr3	75342436	75342686	+	1000	../Oyang/peakIDR/APOE33.idr|../Oyang/peakIDR/APOE33_LD.idr	Intergenic	Intergenic	92554	NR_024241	692099	Hs.591652	NR_024241	ENSG00000244026	FAM86DP	FAM86D	family with sequence similarity 86 member D, pseudogene	pseudo	6.78806	6.98318	6.17004	6.00883	-1.03093	0.000211822	0.0034497
Merged-chr14-97706990-2	chr14	97706864	97707114	+	1000	../Oyang/peakIDR/APOE33.idr|../Oyang/peakIDR/APOE33_LD.idr	Intergenic	Intergenic	-20331	NR_033943	100129345	Hs.23632	NR_033943	ENSG00000197176	LINC02291	-	long intergenic non-protein coding RNA 2291	ncRNA	6.67703	6.70813	5.21661	5.16473	-2.13605	1.34e-10	1.98e-08
Merged-chr7-48053036-2	chr7	48052907	48053157	+	857	../Oyang/peakIDR/APOE33.idr|../Oyang/peakIDR/APOE33_LD.idr	intron (NM_001267866, intron 6 of 6)	intron (NM_001267866, intron 6 of 6)	17521	NM_001100159	136288	Hs.258357	NM_001100159	ENSG00000164746	C7orf57	-	chromosome 7 open reading frame 57	protein-coding	5.25218	5.04334	4.12285	4.40181	-1.77791	0.000671114	0.00835296
Merged-chr4-1831025-2	chr4	1830900	1831150	+	1000	../Oyang/peakIDR/APOE33.idr|../Oyang/peakIDR/APOE33_LD.idr	intron (NM_012318, intron 6 of 13)	intron (NM_012318, intron 6 of 13)	25222	NM_012318	3954	Hs.120165	NM_012318	ENSG00000168924	LETM1	SLC55A1	leucine zipper and EF-hand containing transmembrane protein 1	protein-coding	7.93299	7.66816	6.65627	6.74955	-1.29907	2.86e-09	2.85e-07
Merged-chr3-126201318-1	chr3	126201193	126201443	+	1000	../Oyang/peakIDR/APOE33.idr	intron (NR_046383, intron 1 of 1)	L1ME2|LINE|L1	-20132	NM_001270364	10840	Hs.434435	NM_012190	ENSG00000144908	ALDH1L1	10-FTHFDH|10-fTHF|FDH|FTHFD	aldehyde dehydrogenase 1 family member L1	protein-coding	4.60651	4.50454	3.4359	3.41765	-3.27566	1.31e-05	0.000375492
Merged-chr22-30318948-2	chr22	30318811	30319061	+	1000	../Oyang/peakIDR/APOE33.idr|../Oyang/peakIDR/APOE33_LD.idr	intron (NM_001204240, intron 1 of 8)	intron (NM_001204240, intron 1 of 8)	8030	NM_001204240	83874	Hs.655273	NM_031937	ENSG00000099992	TBC1D10A	EPI64|TBC1D10|dJ130H16.1|dJ130H16.2	TBC1 domain family member 10A	protein-coding	6.7343	6.57513	5.68006	5.70158	-1.31925	1.64e-05	0.000454754
Merged-chr9-5178569-1	chr9	5178444	5178694	+	1000	../Oyang/peakIDR/APOE33.idr	intron (NM_007179, intron 1 of 1)	L1PA12|LINE|L1	7049	NM_007179	11172	Hs.632648	NM_007179	ENSG00000120210	INSL6	RIF1	insulin like 6	protein-coding	4.68013	4.77148	3.9799	3.84921	-1.90074	0.0014012	0.0143942
Merged-chr2-65941038-1	chr2	65940913	65941163	+	1000	../Oyang/peakIDR/APOE33.idr	Intergenic	MLT1J1|LTR|ERVL-MaLR	417290	NR_039938	100616464		NR_039938	ENSG00000264525	MIR4778	-	microRNA 4778	ncRNA	4.72598	4.99589	3.92469	3.93389	-2.14268	0.000268247	0.004154
Merged-chr22-20557722-1	chr22	20557597	20557847	+	1000	../Oyang/peakIDR/APOE33.idr	intron (NM_001003891, intron 5 of 17)	intron (NM_001003891, intron 5 of 17)	49674	NM_001293237	51586	Hs.517421	NM_015889	ENSG00000099917	MED15	ARC105|CAG7A|CTG7A|PCQAP|TIG-1|TIG1|TNRC7	mediator complex subunit 15	protein-coding	5.68447	5.56381	4.8184	4.73291	-1.45571	0.0006863	0.00849704
Merged-chr9-121133289-1	chr9	121133164	121133414	+	1000	../Oyang/peakIDR/APOE33.idr	intron (NM_001330762, intron 3 of 32)	L1PA6|LINE|L1	11519	NM_001330762	11064	Hs.653263	NM_007018	ENSG00000119397	CNTRL	CEP1|CEP110|FAN|bA165P4.1	centriolin	protein-coding	4.6708	4.54451	3.74913	3.64346	-2.32796	0.00032406	0.00479906
Merged-chr9-98392092-1	chr9	98391967	98392217	+	1000	../Oyang/peakIDR/APOE33.idr	intron (NM_005458, intron 9 of 18)	intron (NM_005458, intron 9 of 18)	-136371	NM_018421	55357	Hs.371016	NM_018421	ENSG00000095383	TBC1D2	PARIS-1|PARIS1|TBC1D2A	TBC1 domain family member 2	protein-coding	3.99842	4.02089	3.03943	3.36451	-2.70438	0.00128969	0.0135376
Merged-chr1-93988835-1	chr1	93988710	93988960	+	1000	../Oyang/peakIDR/APOE33.idr	Intergenic	MER58A|DNA|hAT-Charlie	-79237	NM_001308253	2730	Hs.315562	NM_002061	ENSG00000023909	GCLM	GLCLR	glutamate-cysteine ligase modifier subunit	protein-coding	4.31864	4.36727	3.66459	3.61331	-1.91363	0.00419293	0.0319489
Merged-chr16-85564627-1	chr16	85564502	85564752	+	1000	../Oyang/peakIDR/APOE33.idr	Intergenic	Intergenic	-46796	NM_001134473	23199	Hs.461647	NM_014615	ENSG00000131149	GSE1	CRHSP24|KIAA0182	Gse1 coiled-coil protein	protein-coding	4.98792	4.87723	4.07587	4.09308	-1.84987	0.00081951	0.00973985
Merged-chr3-105627008-1	chr3	105626883	105627133	+	1000	../Oyang/peakIDR/APOE33.idr	Intergenic	ERVL-B4-int|LTR|ERVL	240583	NM_001321813	868	Hs.430589	NM_170662	ENSG00000114423	CBLB	Cbl-b|Nbla00127|RNF56	Cbl proto-oncogene B	protein-coding	4.93003	5.03607	4.15099	3.88249	-2.09106	0.00023263	0.0037105
Merged-chr22-42751989-2	chr22	42751882	42752132	+	881.5	../Oyang/peakIDR/APOE33.idr|../Oyang/peakIDR/APOE33_LD.idr	Intergenic	Intergenic	-30706	NM_001318038	53947	Hs.105956	NM_017436	ENSG00000128274	A4GALT	A14GALT|A4GALT1|Gb3S|P(k)|P1|P1PK|PK	alpha 1,4-galactosyltransferase (P blood group)	protein-coding	4.94752	5.27825	4.20844	4.35946	-1.68699	0.00125516	0.0132857
Merged-chr8-37835755-1	chr8	37835630	37835880	+	1000	../Oyang/peakIDR/APOE33.idr	exon (NM_032777, exon 13 of 19)	exon (NM_032777, exon 13 of 19)	14158	NM_018310	55290	Hs.709301	NM_018310	ENSG00000104221	BRF2	BRFU|TFIIIB50	BRF2, RNA polymerase III transcription initiation factor subunit	protein-coding	5.08397	5.14994	3.93044	3.93822	-2.60104	5.34e-06	0.000178147
Merged-chr3-50428234-2	chr3	50428108	50428358	+	1000	../Oyang/peakIDR/APOE33.idr|../Oyang/peakIDR/APOE33_LD.idr	intron (NM_001005505, intron 3 of 37)	MER20|DNA|hAT-Charlie	62899	NR_111914	11068	Hs.149443	NM_007022	ENSG00000114395	CYB561D2	101F6|TSP10|XXcos-LUCA11.4	cytochrome b561 family member D2	protein-coding	5.6159	5.81317	4.85123	4.87228	-1.43185	0.000595003	0.00761313
Merged-chr11-68267552-2	chr11	68267427	68267677	+	1000	../Oyang/peakIDR/APOE33.idr|../Oyang/peakIDR/APOE33_LD.idr	intron (NM_001300913, intron 2 of 4)	intron (NM_001300913, intron 2 of 4)	4449	NM_001300913	53838	Hs.303025	NM_022338	ENSG00000171067	C11orf24	DM4E3	chromosome 11 open reading frame 24	protein-coding	7.26269	7.23705	6.12551	6.14089	-1.40281	3.61e-08	2.6e-06
Merged-chrX-108558411-2	chrX	108558286	108558536	+	815	../Oyang/peakIDR/APOE33.idr|../Oyang/peakIDR/APOE33_LD.idr	intron (NM_000495, intron 2 of 50)	intron (NM_000495, intron 2 of 50)	118567	NM_033380	1287	Hs.369089	NM_000495	ENSG00000188153	COL4A5	ASLN|ATS|CA54	collagen type IV alpha 5 chain	protein-coding	5.08669	5.52775	4.24929	4.36264	-1.97312	0.000117954	0.00218853
Merged-chr17-76363336-1	chr17	76363211	76363461	+	1000	../Oyang/peakIDR/APOE33.idr	Intergenic	MER51B|LTR|ERV1	-9187	NM_001330503	5635	Hs.77498	NM_002766	ENSG00000161542	PRPSAP1	PAP39	phosphoribosyl pyrophosphate synthetase associated protein 1	protein-coding	4.36205	4.43363	3.41299	3.51181	-2.70511	0.000185052	0.00310005
Merged-chr19-12613950-2	chr19	12613823	12614073	+	1000	../Oyang/peakIDR/APOE33.idr|../Oyang/peakIDR/APOE33_LD.idr	intron (NM_153358, intron 1 of 3)	intron (NM_153358, intron 1 of 3)	3030	NM_153358	163049	Hs.720677	NM_153358	ENSG00000173875	ZNF791	-	zinc finger protein 791	protein-coding	6.2793	6.27009	5.67254	5.38111	-1.06163	0.00177204	0.0171137
Merged-chr1-93817100-2	chr1	93816974	93817224	+	1000	../Oyang/peakIDR/APOE33.idr|../Oyang/peakIDR/APOE33_LD.idr	intron (NM_001261408, intron 2 of 13)	intron (NM_001261408, intron 2 of 13)	-29733	NR_030621	100126348		NR_030621	ENSG00000211575	MIR760	MIRN760|hsa-mir-760|mir-760	microRNA 760	ncRNA	5.78285	5.9999	5.19249	5.11914	-1.16066	0.00254208	0.0222209
Merged-chr11-15893155-1	chr11	15893030	15893280	+	1000	../Oyang/peakIDR/APOE33.idr	Intergenic	Intergenic	76466	NR_106721	102464826		NR_106721	ENSG00000284094	MIR6073	hsa-mir-6073	microRNA 6073	ncRNA	4.06519	4.29354	3.47668	3.51991	-2.0057	0.00492292	0.0357085
Merged-chr11-1926640-1	chr11	1926515	1926765	+	1000	../Oyang/peakIDR/APOE33.idr	intron (NM_001042781, intron 7 of 15)	CpG-3873	7071	NM_001042782	7140	Hs.73454	NM_006757	ENSG00000130595	TNNT3	TNTF	troponin T3, fast skeletal type	protein-coding	5.68901	5.54558	4.37898	4.49689	-2.14089	4.04e-06	0.000140549
Merged-chr17-47301345-2	chr17	47301220	47301470	+	1000	../Oyang/peakIDR/APOE33.idr|../Oyang/peakIDR/APOE33_LD.idr	intron (NM_000212, intron 12 of 14)	intron (NM_000212, intron 12 of 14)	22268	NR_110881	102724508	Hs.661005	NR_110880	ENSG00000263293	THCAT158	-	thyroid cancer-associated transcript 158	ncRNA	6.78236	6.39809	5.64372	5.32447	-1.54393	4.7e-06	0.000159443
Merged-chr7-150960479-2	chr7	150960355	150960605	+	1000	../Oyang/peakIDR/APOE33.idr|../Oyang/peakIDR/APOE33_LD.idr	intron (NM_172056, intron 2 of 8)	intron (NM_172056, intron 2 of 8)	-4651	NM_172057	3757	Hs.647099	NM_000238	ENSG00000055118	KCNH2	ERG-1|ERG1|H-ERG|HERG|HERG1|Kv11.1|LQT2|SQT1	potassium voltage-gated channel subfamily H member 2	protein-coding	6.14091	6.16553	5.23011	5.38217	-1.26546	0.000373928	0.00535028
Merged-chr3-33044893-1	chr3	33044768	33045018	+	1000	../Oyang/peakIDR/APOE33.idr	intron (NM_001079811, intron 10 of 15)	intron (NM_001079811, intron 10 of 15)	51908	NM_001136238	643853	Hs.443031	NM_001039770	ENSG00000188167	TMPPE	-	transmembrane protein with metallophosphoesterase domain	protein-coding	5.12636	4.77187	4.06501	3.71911	-2.36954	9.39e-05	0.00181701
Merged-chr15-75167766-2	chr15	75167686	75167936	+	1000	../Oyang/peakIDR/APOE33.idr|../Oyang/peakIDR/APOE33_LD.idr	Intergenic	LTR8|LTR|ERV1	-34069	NM_015492	56905	Hs.17936	NM_015492	ENSG00000167173	C15orf39	-	chromosome 15 open reading frame 39	protein-coding	6.04774	5.58834	5.06998	5.21914	-1.09679	0.00662783	0.0440207
Merged-chr1-59333874-1	chr1	59333749	59333999	+	1000	../Oyang/peakIDR/APOE33.idr	intron (NM_001350792, intron 4 of 17)	intron (NM_001350792, intron 4 of 17)	23796	NM_001350794	55277	Hs.444301	NM_018291	ENSG00000172456	FGGY	-	FGGY carbohydrate kinase domain containing	protein-coding	4.25332	4.44235	3.43074	3.35566	-2.86468	0.000143821	0.0025615
Merged-chr5-74433683-2	chr5	74433558	74433808	+	1000	../Oyang/peakIDR/APOE33.idr|../Oyang/peakIDR/APOE33_LD.idr	intron (NR_126354, intron 2 of 2)	intron (NR_126354, intron 2 of 2)	103293	NR_126354	104310351	Hs.582291	NR_126354	ENSG00000248673	LINC01331	-	long intergenic non-protein coding RNA 1331	ncRNA	5.92228	5.83442	4.95326	4.91395	-1.53046	0.000121776	0.00224436
Merged-chr18-58638357-1	chr18	58638232	58638482	+	1000	../Oyang/peakIDR/APOE33.idr	Intergenic	Intergenic	-9400	NM_052947	115701	Hs.628152	NM_052947	ENSG00000198796	ALPK2	HAK	alpha kinase 2	protein-coding	4.8375	5.26688	4.28269	4.04091	-1.86519	0.000734763	0.0089548
Merged-chr2-158154790-1	chr2	158154665	158154915	+	1000	../Oyang/peakIDR/APOE33.idr	Intergenic	L1M1|LINE|L1	-11860	NR_038850	554201	Hs.570262	NR_038850	ENSG00000227480	CCDC148-AS1	-	CCDC148 antisense RNA 1	ncRNA	4.13663	4.18525	3.046	3.20724	-3.75567	5.39e-05	0.00117085
Merged-chr13-95088155-2	chr13	95088036	95088286	+	983	../Oyang/peakIDR/APOE33.idr|../Oyang/peakIDR/APOE33_LD.idr	intron (NM_005845, intron 20 of 30)	intron (NM_005845, intron 20 of 30)	-122183	NR_145733	109616987		NR_145733		SNORD13G	-	small nucleolar RNA, C/D box 13G	snoRNA	5.29466	5.39522	4.51141	4.54991	-1.51801	0.0012328	0.0131012
Merged-chr19-52936380-1	chr19	52936255	52936505	+	1000	../Oyang/peakIDR/APOE33.idr	intron (NM_001202473, intron 3 of 3)	LTR5B|LTR|ERVK	6214	NR_037805	399669	Hs.745445	NM_203307	ENSG00000213801	ZNF321P	ZNF321	zinc finger protein 321, pseudogene	pseudo	4.72114	4.68267	4.02247	3.85065	-1.78392	0.00264417	0.0228548
Merged-chr15-32870623-1	chr15	32870498	32870748	+	670	../Oyang/peakIDR/APOE33.idr	intron (NM_001103184, intron 12 of 16)	intron (NM_001103184, intron 12 of 16)	-151758	NR_109767	100131315	Hs.610545	NR_109767	ENSG00000259721	LOC100131315	-	uncharacterized LOC100131315	ncRNA	3.01499	3.16396	2.55049	2.50942	-3.16608	0.00673407	0.0445426
Merged-chr6-95266695-1	chr6	95266570	95266820	+	1000	../Oyang/peakIDR/APOE33.idr	Intergenic	Intergenic	310756	NR_104136	101927288	Hs.616643	NR_047502	ENSG00000261366	MANEA-DT	MANEA-AS1	MANEA divergent transcript	ncRNA	3.72297	3.77179	3.0074	2.97652	-3.00879	0.00113567	0.0123041
Merged-chr2-123771525-2	chr2	123771400	123771650	+	771	../Oyang/peakIDR/APOE33.idr|../Oyang/peakIDR/APOE33_LD.idr	Intergenic	MLT1J2-int|LTR|ERVL-MaLR	253649	NR_147976	107985820	Hs.637705	NR_147976		LOC107985820	-	uncharacterized LOC107985820	ncRNA	6.34449	6.49895	4.28812	4.56452	-3.25338	4.11e-14	1.55e-11
Merged-chr20-22688619-1	chr20	22688494	22688744	+	768	../Oyang/peakIDR/APOE33.idr	Intergenic	Intergenic	-3275	NR_146528	105372566	Hs.555065	NR_146527		LINC01747	-	long intergenic non-protein coding RNA 1747	ncRNA	3.55207	3.35589	2.90796	2.75843	-2.73433	0.00556145	0.0389934
Merged-chr13-20798240-2	chr13	20798115	20798365	+	864	../Oyang/peakIDR/APOE33.idr|../Oyang/peakIDR/APOE33_LD.idr	intron (NM_022459, intron 16 of 22)	MLT1C|LTR|ERVL-MaLR	-24282	NM_001318939	221143	Hs.26674	NM_174928	ENSG00000150456	EEF1AKMT1	ESP13|N6AMT2	EEF1A lysine methyltransferase 1	protein-coding	5.76306	5.75627	4.49579	4.491	-2.22721	6.41e-07	2.93e-05
Merged-chr2-198762624-1	chr2	198762499	198762749	+	1000	../Oyang/peakIDR/APOE33.idr	Intergenic	Intergenic	-387527	NR_110267	101927619	Hs.632942	NR_110267		LINC01923	-	long intergenic non-protein coding RNA 1923	ncRNA	5.81909	5.86736	4.48269	4.2889	-2.56881	2.27e-08	1.75e-06
Merged-chr1-117644857-1	chr1	117644732	117644982	+	1000	../Oyang/peakIDR/APOE33.idr	Intergenic	Intergenic	38875	NM_017709	54855	Hs.356216	NM_017709	ENSG00000183508	TENT5C	FAM46C	terminal nucleotidyltransferase 5C	protein-coding	5.44771	5.6803	4.68311	4.32487	-1.88339	6.48e-05	0.00135037
Merged-chr14-100123001-1	chr14	100122876	100123126	+	1000	../Oyang/peakIDR/APOE33.idr	intron (NM_016337, intron 3 of 13)	intron (NM_016337, intron 3 of 13)	13346	NR_029888	442909		NR_029888	ENSG00000199082	MIR342	MIRN342|hsa-mir-342	microRNA 342	ncRNA	4.23211	4.12567	3.53875	3.5333	-1.86114	0.00781755	0.0494082
Merged-chr6-111580030-2	chr6	111579902	111580152	+	1000	../Oyang/peakIDR/APOE33.idr|../Oyang/peakIDR/APOE33_LD.idr	intron (NR_034108, intron 3 of 3)	intron (NR_034108, intron 3 of 3)	-12667	NM_001164283	10758	Hs.561514	NM_147200	ENSG00000056972	TRAF3IP2	ACT1|C6orf2|C6orf4|C6orf5|C6orf6|CANDF8|CIKS|PSORS13	TRAF3 interacting protein 2	protein-coding	5.10239	5.22656	4.38468	4.53224	-1.36994	0.00535484	0.0379479
Merged-chr19-310443-1	chr19	310318	310568	+	1000	../Oyang/peakIDR/APOE33.idr	intron (NM_017550, intron 10 of 13)	CpG	-19008	NM_003712	8612	Hs.465506	NM_003712	ENSG00000141934	PLPP2	LPP2|PAP-2c|PAP2-g|PPAP2C	phospholipid phosphatase 2	protein-coding	4.27239	4.50829	3.42318	3.57687	-2.53015	0.000391474	0.00552836
Merged-chrX-124226359-2	chrX	124226249	124226499	+	1000	../Oyang/peakIDR/APOE33.idr|../Oyang/peakIDR/APOE33_LD.idr	Intergenic	Intergenic	-106286	NM_001355534	100132015		NM_001355534	ENSG00000282419	TEX13D	-	TEX13 family member D	protein-coding	7.0115	6.78633	5.6412	5.45132	-1.82203	2.59e-09	2.62e-07
Merged-chr3-139127350-2	chr3	139127223	139127473	+	1000	../Oyang/peakIDR/APOE33.idr|../Oyang/peakIDR/APOE33_LD.idr	Intergenic	MLT1H|LTR|ERVL-MaLR	23163	NR_026783	60467	Hs.512673	NM_021812	ENSG00000232416	BPESC1	NCRNA00187	blepharophimosis, epicanthus inversus and ptosis, candidate 1 (non-protein coding)	ncRNA	6.29326	6.23798	5.59108	5.21519	-1.23313	0.000451081	0.00615072
Merged-chr12-124424047-2	chr12	124423922	124424172	+	1000	../Oyang/peakIDR/APOE33.idr|../Oyang/peakIDR/APOE33_LD.idr	intron (NM_001077261, intron 13 of 47)	intron (NM_001077261, intron 13 of 47)	-86805	NR_106940	102466204		NR_106940	ENSG00000275967	MIR6880	hsa-mir-6880	microRNA 6880	ncRNA	7.72103	7.47162	6.51704	6.59055	-1.2568	4.85e-08	3.35e-06
Merged-chr4-55311954-2	chr4	55311835	55312085	+	1000	../Oyang/peakIDR/APOE33.idr|../Oyang/peakIDR/APOE33_LD.idr	Intergenic	MLT1K|LTR|ERVL-MaLR	-34261	NM_024592	79644	Hs.39311	NM_024592	ENSG00000128039	SRD5A3	CDG1P|CDG1Q|KRIZI|SRD5A2L|SRD5A2L1	steroid 5 alpha-reductase 3	protein-coding	5.84769	5.98872	4.84558	4.82983	-1.76435	1.3e-05	0.000373652
Merged-chr6-4928607-1	chr6	4928482	4928732	+	1000	../Oyang/peakIDR/APOE33.idr	intron (NR_026590, intron 4 of 8)	intron (NR_026590, intron 4 of 8)	38615	NM_001143971	9425	Hs.269092	NM_004824	ENSG00000153046	CDYL	CDYL1	chromodomain Y like	protein-coding	5.57305	5.41667	4.58921	4.29926	-1.91537	5.95e-05	0.00126255
Merged-chr10-71767299-2	chr10	71767176	71767426	+	1000	../Oyang/peakIDR/APOE33.idr|../Oyang/peakIDR/APOE33_LD.idr	intron (NM_022153, intron 1 of 6)	intron (NM_022153, intron 1 of 6)	6279	NM_022153	64115	Hs.47382	NM_022153	ENSG00000107738	VSIR	B7-H5|B7H5|C10orf54|DD1alpha|GI24|PD-1H|PP2135|SISP1|VISTA	V-set immunoregulatory receptor	protein-coding	6.9263	6.99747	5.05937	4.985	-2.73246	2.55e-16	1.57e-13
Merged-chr9-102006597-1	chr9	102006472	102006722	+	1000	../Oyang/peakIDR/APOE33.idr	Intergenic	L1MA8|LINE|L1	-268017	NM_133445	116443	Hs.654783	NM_133445	ENSG00000198785	GRIN3A	GluN3A|NMDAR-L|NR3A	glutamate ionotropic receptor NMDA type subunit 3A	protein-coding	4.23281	3.8906	3.13901	3.4037	-2.56631	0.00149213	0.0150441
Merged-chr7-90595-2	chr7	90467	90717	+	795	../Oyang/peakIDR/APOE33.idr|../Oyang/peakIDR/APOE33_LD.idr	Intergenic	Intergenic	58846	NR_134325	102723672	Hs.605204	NR_134325		LOC102723672	-	uncharacterized LOC102723672	ncRNA	5.28447	5.21174	4.1716	4.23866	-2.10015	4.65e-05	0.00104562
Merged-chrX-103734296-2	chrX	103734171	103734421	+	1000	../Oyang/peakIDR/APOE33.idr|../Oyang/peakIDR/APOE33_LD.idr	Intergenic	Intergenic	-5672	NM_001172285	441509	Hs.533289	NM_001024452	ENSG00000188828	GLRA4	-	glycine receptor alpha 4	protein-coding	6.05476	6.17627	5.15216	4.93455	-1.64887	1.36e-05	0.00038651
Merged-chr1-192530415-1	chr1	192530290	192530540	+	1000	../Oyang/peakIDR/APOE33.idr	Intergenic	Intergenic	-45312	NM_002922	5996	Hs.75256	NM_002922	ENSG00000090104	RGS1	1R20|BL34|HEL-S-87|IER1|IR20	regulator of G protein signaling 1	protein-coding	5.05126	5.39579	4.23732	4.07355	-2.1805	4.58e-05	0.0010307
Merged-chr18-24417722-1	chr18	24417597	24417847	+	1000	../Oyang/peakIDR/APOE33.idr	Intergenic	MER90a|LTR|ERV1	-8923	NM_018439	55364	Hs.515317	NM_018439	ENSG00000154059	IMPACT	RWDD5	impact RWD domain protein	protein-coding	4.63818	4.59691	3.81123	3.95857	-1.76604	0.0035686	0.0284913
Merged-chr17-8069262-2	chr17	8069140	8069390	+	1000	../Oyang/peakIDR/APOE33.idr|../Oyang/peakIDR/APOE33_LD.idr	Intergenic	Intergenic	18438	NM_001139	242	Hs.136574	NM_001139	ENSG00000179477	ALOX12B	12R-LOX|ARCI2	arachidonate 12-lipoxygenase, 12R type	protein-coding	8.81691	8.61923	7.59002	7.58761	-1.24492	1.79e-14	7.32e-12
Merged-chr8-144451125-2	chr8	144451010	144451260	+	1000	../Oyang/peakIDR/APOE33.idr|../Oyang/peakIDR/APOE33_LD.idr	intron (NM_138496, intron 4 of 4)	intron (NM_138496, intron 4 of 4)	-6706	NM_013432	4796	Hs.675285	NM_013432	ENSG00000160949	TONSL	IKBR|NFKBIL2	tonsoku like, DNA repair protein	protein-coding	7.58096	7.54487	5.2593	5.20881	-3.04847	1.38e-25	1.02e-21
Merged-chr16-17343175-1	chr16	17343050	17343300	+	1000	../Oyang/peakIDR/APOE33.idr	intron (NM_022166, intron 2 of 11)	intron (NM_022166, intron 2 of 11)	127706	NM_022166	64131	Hs.22907	NM_022166	ENSG00000103489	XYLT1	DBQD2|PXYLT1|XT-I|XT1|XTI|XYLTI|xylT-I	xylosyltransferase 1	protein-coding	5.33833	5.22929	4.43391	4.38744	-1.67758	0.000574495	0.0073996
Merged-chr10-89686140-1	chr10	89686015	89686265	+	1000	../Oyang/peakIDR/APOE33.idr	Intergenic	Intergenic	11788	NR_026835	283011	Hs.679445	NR_026835		FLJ37201	-	tigger transposable element derived 2 pseudogene	pseudo	4.60123	4.67218	3.76818	4.0089	-1.78388	0.00337104	0.0273701
Merged-chr15-68418925-1	chr15	68418800	68419050	+	1000	../Oyang/peakIDR/APOE33.idr	intron (NM_001004439, intron 1 of 29)	intron (NM_001004439, intron 1 of 29)	13228	NM_001004439	22801	Hs.436416	NM_012211	ENSG00000137809	ITGA11	HsT18964	integrin subunit alpha 11	protein-coding	5.24696	4.75989	3.94502	4.19141	-2.03596	0.000375835	0.00536838
Merged-chr11-75508343-2	chr11	75508227	75508477	+	1000	../Oyang/peakIDR/APOE33.idr|../Oyang/peakIDR/APOE33_LD.idr	intron (NM_001351168, intron 1 of 17)	intron (NM_001351168, intron 1 of 17)	17221	NM_030792	81544	Hs.503297	NM_030792	ENSG00000158555	GDPD5	GDE2|PP1665	glycerophosphodiester phosphodiesterase domain containing 5	protein-coding	8.52884	8.64954	7.18569	7.2697	-1.51862	1.12e-18	1.16e-15
Merged-chr9-32454484-1	chr9	32454359	32454609	+	1000	../Oyang/peakIDR/APOE33.idr	TTS (NM_014314)	TTS (NM_014314)	69881	NM_002197	48	Hs.567229	NM_002197	ENSG00000122729	ACO1	ACONS|HEL60|IREB1|IREBP|IREBP1|IRP1	aconitase 1	protein-coding	4.80784	4.99678	4.09766	3.97603	-1.91256	0.000721625	0.00882066
Merged-chr15-26061479-1	chr15	26061354	26061604	+	1000	../Oyang/peakIDR/APOE33.idr	Intergenic	Intergenic	-54334	NR_038852	503519	Hs.371380	NR_038851	ENSG00000259150	LINC00929	-	long intergenic non-protein coding RNA 929	ncRNA	3.63281	3.59446	2.86301	2.88901	-3.22482	0.00122295	0.0130161
Merged-chr22-19776940-1	chr22	19776815	19777065	+	1000	../Oyang/peakIDR/APOE33.idr	intron (NM_005992, intron 8 of 9)	intron (NM_005992, intron 8 of 9)	20237	NM_080647	6899	Hs.173984	NM_005992	ENSG00000184058	TBX1	CAFS|CATCH22|CTHM|DGCR|DGS|DORV|TBX1C|TGA|VCF|VCFS	T-box 1	protein-coding	5.03238	5.13867	4.3365	4.32624	-1.52081	0.00284276	0.0241711
Merged-chr14-36822797-1	chr14	36822672	36822922	+	1000	../Oyang/peakIDR/APOE33.idr	intron (NM_001171170, intron 2 of 10)	intron (NM_001171170, intron 2 of 10)	129594	NR_039725	100616280		NR_039725	ENSG00000266327	MIR4503	-	microRNA 4503	ncRNA	3.94201	4.0166	3.03471	3.06499	-3.58935	0.000154416	0.00269463
Merged-chr13-51979176-1	chr13	51979051	51979301	+	1000	../Oyang/peakIDR/APOE33.idr	intron (NM_001005918, intron 1 of 16)	MLT1G1|LTR|ERVL-MaLR	32318	NM_001330578	540	Hs.492280	NM_000053	ENSG00000123191	ATP7B	PWD|WC1|WD|WND	ATPase copper transporting beta	protein-coding	4.26746	4.41411	3.66323	3.61189	-1.91503	0.00427756	0.0323814
Merged-chr1-205267536-2	chr1	205267418	205267668	+	1000	../Oyang/peakIDR/APOE33.idr|../Oyang/peakIDR/APOE33_LD.idr	intron (NM_001331034, intron 1 of 3)	intron (NM_001331034, intron 1 of 3)	10346	NM_001331034	9911	Hs.6360	NM_014858	ENSG00000133069	TMCC2	HUCEP11	transmembrane and coiled-coil domain family 2	protein-coding	6.01521	6.0513	5.27543	5.15147	-1.25324	0.000676652	0.00841106
Merged-chr14-36771556-1	chr14	36771431	36771681	+	1000	../Oyang/peakIDR/APOE33.idr	intron (NM_001171170, intron 3 of 10)	intron (NM_001171170, intron 3 of 10)	113988	NM_006194	5083	Hs.132576	NM_006194	ENSG00000198807	PAX9	STHAG3	paired box 9	protein-coding	3.54246	3.62107	2.92449	2.8927	-2.8397	0.00279471	0.0238712
Merged-chr1-54231234-1	chr1	54231109	54231359	+	1000	../Oyang/peakIDR/APOE33.idr	intron (NM_001009955, intron 13 of 16)	L1MB8|LINE|L1	-5209	NR_103541	619518	Hs.591438	NM_001034847	ENSG00000198711	SSBP3-AS1	C1orf191|MST128|MSTP128	SSBP3 antisense RNA 1	ncRNA	6.31538	6.33066	5.59058	5.38088	-1.19604	0.000377296	0.00537926
Merged-chr2-159225294-1	chr2	159225169	159225419	+	946	../Oyang/peakIDR/APOE33.idr	intron (NM_001350065, intron 24 of 27)	intron (NM_001350065, intron 24 of 27)	38459	NR_106948	102465535		NR_106948	ENSG00000275141	MIR6888	hsa-mir-6888	microRNA 6888	ncRNA	3.18701	3.33204	2.70124	2.53664	-3.36171	0.00377874	0.0296664
Merged-chr4-77854950-1	chr4	77854825	77855075	+	1000	../Oyang/peakIDR/APOE33.idr	Intergenic	Intergenic	-7701	NM_020236	65008	Hs.532019	NM_020236	ENSG00000169288	MRPL1	BM022|L1MT|MRP-L1	mitochondrial ribosomal protein L1	protein-coding	5.21546	4.74587	4.28739	4.18969	-1.57559	0.00386944	0.0301701
Merged-chr13-102752103-1	chr13	102751978	102752228	+	1000	../Oyang/peakIDR/APOE33.idr	intron (NM_001146197, intron 3 of 3)	MER72|LTR|ERV1	6969	NM_001146197	643677	Hs.368382	NM_001146197	ENSG00000175820	CCDC168	C13orf40	coiled-coil domain containing 168	protein-coding	4.86802	4.45669	3.85843	3.86576	-1.95129	0.00159735	0.0158269
Merged-chr3-16319489-1	chr3	16319364	16319614	+	1000	../Oyang/peakIDR/APOE33.idr	intron (NM_015150, intron 9 of 9)	MER91C|DNA|hAT-Tip100	54411	NM_001352983	92106	Hs.655449	NM_138381	ENSG00000154814	OXNAD1	-	oxidoreductase NAD binding domain containing 1	protein-coding	4.84505	4.85212	4.28871	3.87392	-1.63284	0.00460947	0.0341224
Merged-chr6-139125088-2	chr6	139124965	139125215	+	1000	../Oyang/peakIDR/APOE33.idr|../Oyang/peakIDR/APOE33_LD.idr	Intergenic	Intergenic	-10022	NM_016217	51696	Hs.197644	NM_016217	ENSG00000112406	HECA	HDC|HDCL|HHDC|dJ225E12.1	hdc homolog, cell cycle regulator	protein-coding	6.88644	6.82363	6.18733	5.80695	-1.09933	0.000141116	0.00252923
Merged-chr1-172704195-2	chr1	172704075	172704325	+	786.5	../Oyang/peakIDR/APOE33.idr|../Oyang/peakIDR/APOE33_LD.idr	Intergenic	Intergenic	45192	NM_000639	356	Hs.2007	NM_000639	ENSG00000117560	FASLG	ALPS1B|APT1LG1|APTL|CD178|CD95-L|CD95L|FASL|TNFSF6|TNLG1A	Fas ligand	protein-coding	4.88801	4.83484	3.99214	4.00509	-1.9433	0.000654299	0.00819118
Merged-chr14-40247453-1	chr14	40247328	40247578	+	1000	../Oyang/peakIDR/APOE33.idr	Intergenic	L1MA5A|LINE|L1	-707258	NR_109758	644919	Hs.434414	NR_109757		LINC02315	-	long intergenic non-protein coding RNA 2315	ncRNA	4.12377	4.14778	3.10125	3.13353	-3.74065	5.76e-05	0.00123285
Merged-chr1-116680025-2	chr1	116679908	116680158	+	1000	../Oyang/peakIDR/APOE33.idr|../Oyang/peakIDR/APOE33_LD.idr	Intergenic	Intergenic	8284	NR_031564	100302117		NR_031564	ENSG00000211543	MIR320B1	MIR320B-1|MIRN320B1|hsa-mir-320b-1|mir-320b-1	microRNA 320b-1	ncRNA	5.56578	5.64596	4.88358	4.73742	-1.35615	0.00151117	0.0151858
Merged-chr5-122113394-1	chr5	122113269	122113519	+	912	../Oyang/peakIDR/APOE33.idr	Intergenic	MER54B|LTR|ERVL	-16119	NM_207317	133923	Hs.729673	NM_207317	ENSG00000164185	ZNF474	-	zinc finger protein 474	protein-coding	3.83385	4.52815	3.39719	3.49452	-2.23733	0.00315492	0.0260943
Merged-chr6-70377547-1	chr6	70377422	70377672	+	1000	../Oyang/peakIDR/APOE33.idr	Intergenic	Intergenic	-16655	NR_125857	101928353		NR_125857		EVADR	-	uncharacterized LOC101928353	ncRNA	4.7142	4.76292	4.17558	3.88788	-1.57837	0.00666798	0.0442164
Merged-chr4-18078046-1	chr4	18077921	18078171	+	1000	../Oyang/peakIDR/APOE33.idr	Intergenic	MIR|SINE|MIR	-56171	NM_153686	254251	Hs.446201	NM_153686	ENSG00000178177	LCORL	MLR1	ligand dependent nuclear receptor corepressor like	protein-coding	4.77622	4.82472	3.63242	4.08442	-2.15424	0.000519861	0.00685613
Merged-chr14-68781008-1	chr14	68780883	68781133	+	1000	../Oyang/peakIDR/APOE33.idr	Intergenic	Intergenic	12906	NM_004926	677	Hs.85155	NM_004926	ENSG00000185650	ZFP36L1	BRF1|Berg36|ERF-1|ERF1|RNF162B|TIS11B|cMG1	ZFP36 ring finger protein like 1	protein-coding	4.9102	5.03715	4.21618	4.01458	-1.8279	0.000890187	0.0103382
Merged-chr9-107721915-1	chr9	107721790	107722040	+	1000	../Oyang/peakIDR/APOE33.idr	Intergenic	Intergenic	-232195	NM_004235	9314	Hs.376206	NM_004235	ENSG00000136826	KLF4	EZF|GKLF	Kruppel like factor 4	protein-coding	4.35005	4.39845	3.37083	3.35095	-3.09594	5.96e-05	0.0012647
Merged-chr17-2814765-2	chr17	2814633	2814883	+	1000	../Oyang/peakIDR/APOE33.idr|../Oyang/peakIDR/APOE33_LD.idr	intron (NM_001100398, intron 2 of 23)	intron (NM_001100398, intron 2 of 23)	18320	NM_001100398	23108	Hs.499659	NM_015085	ENSG00000132359	RAP1GAP2	GARNL4|RAP1GA3	RAP1 GTPase activating protein 2	protein-coding	7.20969	7.29202	5.67031	5.78594	-1.96427	8.44e-13	2.3e-10
Merged-chr20-8994305-2	chr20	8994190	8994440	+	1000	../Oyang/peakIDR/APOE33.idr|../Oyang/peakIDR/APOE33_LD.idr	Intergenic	Intergenic	-74739	NM_001172646	5332	Hs.472101	NM_000933	ENSG00000101333	PLCB4	ARCND2|PI-PLC	phospholipase C beta 4	protein-coding	6.99072	6.89457	5.2929	5.04537	-2.4518	4.8e-14	1.77e-11
Merged-chr2-237471680-2	chr2	237471549	237471799	+	782.5	../Oyang/peakIDR/APOE33.idr|../Oyang/peakIDR/APOE33_LD.idr	Intergenic	Intergenic	-14736	NM_001281474	79083	Hs.102406	NM_024101	ENSG00000115648	MLPH	SLAC2-A	melanophilin	protein-coding	5.37308	5.21257	4.47169	4.34551	-1.69359	0.000535261	0.00700979
Merged-chr6-106858818-2	chr6	106858693	106858943	+	1000	../Oyang/peakIDR/APOE33.idr|../Oyang/peakIDR/APOE33_LD.idr	Intergenic	LTR8|LTR|ERV1	-71277	NR_147986	100422737	Hs.634681	NR_015365	ENSG00000235142	LINC02532	-	long intergenic non-protein coding RNA 2532	ncRNA	5.95651	5.87125	4.98927	4.88546	-1.57049	7.44e-05	0.00150439
Merged-chr2-176592-1	chr2	176467	176717	+	826	../Oyang/peakIDR/APOE33.idr	Intergenic	Intergenic	79748	NM_001282687	26751	Hs.515951	NM_015677	ENSG00000035115	SH3YL1	RAY	SH3 and SYLF domain containing 1	protein-coding	3.12087	3.03814	2.51821	2.40996	-3.80416	0.00404068	0.031116
Merged-chr14-55807234-2	chr14	55807111	55807361	+	1000	../Oyang/peakIDR/APOE33.idr|../Oyang/peakIDR/APOE33_LD.idr	Intergenic	Intergenic	-10562	NR_026797	645687	Hs.569345	NR_026796		LINC00520	C14orf34	long intergenic non-protein coding RNA 520	ncRNA	5.70843	5.87101	4.76357	4.95018	-1.54413	0.000190015	0.00316671
Merged-chr4-77853360-2	chr4	77853237	77853487	+	1000	../Oyang/peakIDR/APOE33.idr|../Oyang/peakIDR/APOE33_LD.idr	Intergenic	Intergenic	-9289	NM_020236	65008	Hs.532019	NM_020236	ENSG00000169288	MRPL1	BM022|L1MT|MRP-L1	mitochondrial ribosomal protein L1	protein-coding	6.00331	6.16494	5.14097	5.17904	-1.42008	0.000125733	0.0023041
Merged-chr3-27479970-2	chr3	27479848	27480098	+	964.5	../Oyang/peakIDR/APOE33.idr|../Oyang/peakIDR/APOE33_LD.idr	intron (NR_135543, intron 1 of 22)	intron (NR_135543, intron 1 of 22)	4447	NM_001321107	9497	Hs.250072	NM_003615	ENSG00000033867	SLC4A7	NBC2|NBC3|NBCN1|SBC2|SLC4A6	solute carrier family 4 member 7	protein-coding	4.9551	5.08344	4.36106	4.31348	-1.38939	0.00689979	0.0453233
Merged-chr7-38147263-2	chr7	38147134	38147384	+	1000	../Oyang/peakIDR/APOE33.idr|../Oyang/peakIDR/APOE33_LD.idr	Intergenic	L1M1|LINE|L1	-30947	NM_032016	83930	Hs.309753	NM_032016	ENSG00000010270	STARD3NL	MENTHO	STARD3 N-terminal like	protein-coding	6.6911	6.84224	5.31951	5.21698	-2.09806	1.19e-10	1.8e-08
Merged-chr5-29985022-1	chr5	29984897	29985147	+	1000	../Oyang/peakIDR/APOE33.idr	Intergenic	Intergenic	104462	NR_134264	105374704	Hs.151157	NR_134264		LOC105374704	-	uncharacterized LOC105374704	ncRNA	5.76336	5.73031	4.27278	4.29917	-2.67994	1.96e-08	1.54e-06
Merged-chr3-129361261-1	chr3	129361136	129361386	+	1000	../Oyang/peakIDR/APOE33.idr	Intergenic	THE1A|LTR|ERVL-MaLR	36087	NR_002992	677797	Hs.711399	NR_002992	ENSG00000207088	SNORA7B	ACA7B	small nucleolar RNA, H/ACA box 7B	snoRNA	3.83439	4.15479	3.31493	3.35388	-2.1302	0.00561493	0.0392876
Merged-chr8-144448639-2	chr8	144448521	144448771	+	1000	../Oyang/peakIDR/APOE33.idr|../Oyang/peakIDR/APOE33_LD.idr	TTS (NM_001330618)	TTS (NM_001330618)	-4217	NM_013432	4796	Hs.675285	NM_013432	ENSG00000160949	TONSL	IKBR|NFKBIL2	tonsoku like, DNA repair protein	protein-coding	8.20998	8.0704	6.82079	6.74839	-1.56274	4.02e-15	1.86e-12
Merged-chrX-107679197-1	chrX	107679072	107679322	+	1000	../Oyang/peakIDR/APOE33.idr	Intergenic	Intergenic	37284	NM_001015881	1831	Hs.522074	NM_004089	ENSG00000157514	TSC22D3	DIP|DSIPI|GILZ|TSC-22R	TSC22 domain family member 3	protein-coding	5.86523	5.81871	4.77943	4.6823	-1.85635	9.03e-06	0.000274919
Merged-chr6-16803548-1	chr6	16803423	16803673	+	1000	../Oyang/peakIDR/APOE33.idr	Intergenic	Intergenic	-42058	NM_001357857	6310	Hs.434961	NM_000332	ENSG00000124788	ATXN1	ATX1|D6S504E|SCA1	ataxin 1	protein-coding	4.56415	4.63417	3.56924	3.67119	-2.58097	0.00011362	0.00212307
Merged-chrX-77436954-2	chrX	77436828	77437078	+	1000	../Oyang/peakIDR/APOE33.idr|../Oyang/peakIDR/APOE33_LD.idr	Intergenic	Intergenic	-10722	NM_003868	8823	Hs.666364	NM_003868	ENSG00000196468	FGF16	FGF-16|MF4	fibroblast growth factor 16	protein-coding	5.59591	5.69029	4.78656	4.73269	-1.51531	0.000401608	0.00564099
Merged-chr6-121573653-1	chr6	121573528	121573778	+	1000	../Oyang/peakIDR/APOE33.idr	Intergenic	L2a|LINE|L2	138076	NM_000165	2697	Hs.74471	NM_000165	ENSG00000152661	GJA1	AVSD3|CMDR|CX43|EKVP|EKVP3|GJAL|HLHS1|HSS|ODDD|PPKCA	gap junction protein alpha 1	protein-coding	4.95152	5.25777	4.16545	4.09361	-2.04877	0.000158009	0.00274624
Merged-chr10-93364091-1	chr10	93363966	93364216	+	1000	../Oyang/peakIDR/APOE33.idr	intron (NM_013451, intron 26 of 53)	intron (NM_013451, intron 26 of 53)	118226	NM_133337	26509	Hs.602086	NM_013451	ENSG00000138119	MYOF	FER1L3	myoferlin	protein-coding	4.66702	4.11371	3.62827	3.67718	-2.01738	0.00323824	0.026605
Merged-chr4-78558729-1	chr4	78558604	78558854	+	1000	../Oyang/peakIDR/APOE33.idr	intron (NM_005139, intron 2 of 12)	intron (NM_005139, intron 2 of 12)	7141	NM_005139	306	Hs.480042	NM_005139	ENSG00000138772	ANXA3	ANX3	annexin A3	protein-coding	4.05401	4.3064	3.41175	3.50619	-2.15494	0.00301519	0.0252478
Merged-chr1-111255513-2	chr1	111255393	111255643	+	778.5	../Oyang/peakIDR/APOE33.idr|../Oyang/peakIDR/APOE33_LD.idr	Intergenic	Intergenic	-25006	NR_003928	149620	Hs.736960	NM_001013621	ENSG00000203878	CHIAP2	-	chitinase, acidic pseudogene 2	pseudo	6.10999	5.58508	4.36082	4.48373	-2.53077	7.52e-08	4.84e-06
Merged-chr11-64500389-2	chr11	64500264	64500514	+	924	../Oyang/peakIDR/APOE33.idr|../Oyang/peakIDR/APOE33_LD.idr	Intergenic	Intergenic	51332	NR_073177	100996455	Hs.634142	NR_073177	ENSG00000181908	LOC100996455	-	uncharacterized LOC100996455	ncRNA	6.18786	6.0068	5.04597	4.8393	-1.80597	3.43e-06	0.000122922
Merged-chr7-12647908-1	chr7	12647783	12648033	+	1000	../Oyang/peakIDR/APOE33.idr	intron (NM_001112706, intron 13 of 15)	intron (NM_001112706, intron 13 of 15)	-38919	NM_001037164	10124	Hs.245540	NM_005738	ENSG00000122644	ARL4A	ARL4	ADP ribosylation factor like GTPase 4A	protein-coding	3.89173	3.96727	3.05292	3.20354	-2.88407	0.000817745	0.00972535
Merged-chr11-122363480-1	chr11	122363355	122363605	+	1000	../Oyang/peakIDR/APOE33.idr	intron (NR_137179, intron 1 of 4)	intron (NR_137179, intron 1 of 4)	4508	NR_137192	399959	Hs.44098	NR_024430	ENSG00000255248	MIR100HG	AGD1|linc-NeD125|lncRNA-N2	mir-100-let-7a-2-mir-125b-1 cluster host gene	ncRNA	3.91853	3.99445	3.28516	3.26795	-2.25251	0.00398831	0.0308397
Merged-chr22-29192673-1	chr22	29192548	29192798	+	1000	../Oyang/peakIDR/APOE33.idr	Intergenic	Intergenic	-13239	NM_133455	129080	Hs.289106	NM_133455	ENSG00000186998	EMID1	EMI5|EMU1	EMI domain containing 1	protein-coding	3.85555	3.76278	3.14811	3.18206	-2.29051	0.00538717	0.0381033
Merged-chr5-42718838-2	chr5	42718711	42718961	+	922.5	../Oyang/peakIDR/APOE33.idr|../Oyang/peakIDR/APOE33_LD.idr	exon (NM_001242406, exon 9 of 9)	exon (NM_001242406, exon 9 of 9)	-37982	NM_001134848	100129792	Hs.745017	NM_001134848	ENSG00000198865	CCDC152	CH5400	coiled-coil domain containing 152	protein-coding	5.16831	5.0643	4.28004	4.50495	-1.42608	0.00470822	0.0346411
Merged-chr15-64894792-2	chr15	64894668	64894918	+	1000	../Oyang/peakIDR/APOE33.idr|../Oyang/peakIDR/APOE33_LD.idr	Intergenic	Intergenic	-17109	NM_182703	348094	Hs.207157	NM_182703	ENSG00000166839	ANKDD1A	-	ankyrin repeat and death domain containing 1A	protein-coding	5.29812	5.72075	4.68522	4.73216	-1.43485	0.00160572	0.0158935
Merged-chr3-13425854-1	chr3	13425729	13425979	+	1000	../Oyang/peakIDR/APOE33.idr	Intergenic	MLT2B2|LTR|ERVL	-5535	NM_024923	23225	Hs.475525	NM_024923	ENSG00000132182	NUP210	GP210|POM210	nucleoporin 210	protein-coding	3.78411	4.18488	3.29242	3.27529	-2.31643	0.00341789	0.0276054
Merged-chr16-28917275-1	chr16	28917150	28917400	+	1000	../Oyang/peakIDR/APOE33.idr	intron (NM_024816, intron 3 of 12)	L2|LINE|L2	7936	NM_024816	79874	Hs.555978	NM_024816	ENSG00000177548	RABEP2	FRA	rabaptin, RAB GTPase binding effector protein 2	protein-coding	3.91715	4.04761	3.2592	3.4035	-2.09048	0.00639432	0.0429381
Merged-chr10-22513974-2	chr10	22513848	22514098	+	842	../Oyang/peakIDR/APOE33.idr|../Oyang/peakIDR/APOE33_LD.idr	Intergenic	L1PA7|LINE|L1	-76044	NR_036533	100499489	Hs.7444	NR_036533		LOC100499489	-	uncharacterized LOC100499489	ncRNA	5.18024	5.02015	4.21379	4.40388	-1.59442	0.00197455	0.0184451
Merged-chr17-79494830-1	chr17	79494705	79494955	+	1000	../Oyang/peakIDR/APOE33.idr	intron (NM_001350451, intron 1 of 14)	intron (NM_001350451, intron 1 of 14)	21318	NM_001082575	146713	Hs.135229	NM_001025448	ENSG00000167281	RBFOX3	FOX-3|FOX3|HRNBP3|NEUN	RNA binding fox-1 homolog 3	protein-coding	5.70209	5.65216	4.16422	4.37839	-2.60554	7.86e-08	5.01e-06
Merged-chr14-99396372-1	chr14	99396247	99396497	+	1000	../Oyang/peakIDR/APOE33.idr	Intergenic	Intergenic	84517	NM_032233	84193	Hs.510407	NM_032233	ENSG00000183576	SETD3	C14orf154	SET domain containing 3	protein-coding	4.15533	4.12698	3.32788	3.47541	-2.25843	0.00234396	0.0208731
Merged-chr3-122942420-1	chr3	122942295	122942545	+	1000	../Oyang/peakIDR/APOE33.idr	intron (NM_001031702, intron 4 of 22)	intron (NM_001031702, intron 4 of 22)	33714	NM_001256347	54437	Hs.210870	NM_018987	ENSG00000082684	SEMA5B	SEMAG|SemG	semaphorin 5B	protein-coding	6.17532	5.93457	4.36246	4.24326	-3.06847	4.49e-11	7.49e-09
Merged-chr19-33287118-2	chr19	33286991	33287241	+	1000	../Oyang/peakIDR/APOE33.idr|../Oyang/peakIDR/APOE33_LD.idr	Intergenic	LTR33|LTR|ERVL	15448	NM_001287424	1050	Hs.76171	NM_004364	ENSG00000245848	CEBPA	C/EBP-alpha|CEBP	CCAAT enhancer binding protein alpha	protein-coding	7.39239	7.50436	6.43703	6.61905	-1.11428	1.91e-06	7.51e-05
Merged-chr5-149366405-1	chr5	149366280	149366530	+	1000	../Oyang/peakIDR/APOE33.idr	intron (NM_001301057, intron 4 of 5)	intron (NM_001301057, intron 4 of 5)	8398	NM_001301057	78991	Hs.644397	NM_024028	ENSG00000145882	PCYOX1L	-	prenylcysteine oxidase 1 like	protein-coding	5.39965	5.18769	4.1787	4.57567	-1.73856	0.000578462	0.00743445
Merged-chr12-72756719-1	chr12	72756594	72756844	+	1000	../Oyang/peakIDR/APOE33.idr	Intergenic	L1MA4A|LINE|L1	-402471	NR_110130	101928137	Hs.694666	NR_110130	ENSG00000258123	LINC02444	-	long intergenic non-protein coding RNA 2444	ncRNA	4.10502	4.07528	3.30654	3.45296	-2.20381	0.0032749	0.026815
Merged-chr19-2495450-2	chr19	2495320	2495570	+	1000	../Oyang/peakIDR/APOE33.idr|../Oyang/peakIDR/APOE33_LD.idr	Intergenic	Intergenic	19320	NM_015675	4616	Hs.110571	NM_015675	ENSG00000099860	GADD45B	GADD45BETA|MYD118	growth arrest and DNA damage inducible beta	protein-coding	7.87802	7.82698	6.50642	6.63637	-1.51188	1.94e-12	4.76e-10
Merged-chr20-2729577-2	chr20	2729452	2729702	+	1000	../Oyang/peakIDR/APOE33.idr|../Oyang/peakIDR/APOE33_LD.idr	intron (NM_001110514, intron 7 of 17)	intron (NM_001110514, intron 7 of 17)	36699	NR_138537	57593	Hs.471955	NM_020833	ENSG00000088881	EBF4	COE4|O/E-4	early B cell factor 4	protein-coding	5.86935	5.91834	5.06957	5.07333	-1.3067	0.000717009	0.00878414
Merged-chr7-39488659-1	chr7	39488534	39488784	+	1000	../Oyang/peakIDR/APOE33.idr	Intergenic	MLT1A0-int|LTR|ERVL-MaLR	-77717	NM_020192	57002	Hs.72168	NM_020192	ENSG00000241127	YAE1D1	C7orf36|GK003	Yae1 domain containing 1	protein-coding	3.89979	4.17581	3.09126	2.92188	-4.12679	8.18e-05	0.00162395
Merged-chr2-202610052-1	chr2	202609927	202610177	+	1000	../Oyang/peakIDR/APOE33.idr	Intergenic	Intergenic	-25126	NM_173511	150864	Hs.471130	NM_173511	ENSG00000138439	FAM117B	ALS2CR13	family with sequence similarity 117 member B	protein-coding	5.41419	5.3496	4.35555	4.00313	-2.33693	7.49e-06	0.000235119
Merged-chr6-11460456-2	chr6	11460330	11460580	+	1000	../Oyang/peakIDR/APOE33.idr|../Oyang/peakIDR/APOE33_LD.idr	Intergenic	Intergenic	-77772	NM_001100829	100113407	Hs.146317	NM_001100829	ENSG00000205269	TMEM170B	-	transmembrane protein 170B	protein-coding	5.79834	5.79074	4.75175	4.83724	-1.67008	5.68e-05	0.00122024
Merged-chr17-21524352-1	chr17	21524227	21524477	+	582	../Oyang/peakIDR/APOE33.idr	Intergenic	Intergenic	27326	NM_001113434	339263	Hs.514016	NM_001113434	ENSG00000212719	C17orf51	-	chromosome 17 open reading frame 51	protein-coding	3.47552	2.94695	2.49514	2.4449	-5.03754	0.002177	0.0197504
Merged-chr2-71883153-2	chr2	71883040	71883290	+	1000	../Oyang/peakIDR/APOE33.idr|../Oyang/peakIDR/APOE33_LD.idr	Intergenic	Intergenic	264697	NM_001277742	56603	Hs.91546	NM_019885	ENSG00000003137	CYP26B1	CYP26A2|P450RAI-2|P450RAI2|RHFCA	cytochrome P450 family 26 subfamily B member 1	protein-coding	7.87469	7.58034	6.38503	6.38884	-1.61628	4.41e-12	9.76e-10
Merged-chr20-36794240-2	chr20	36794113	36794363	+	1000	../Oyang/peakIDR/APOE33.idr|../Oyang/peakIDR/APOE33_LD.idr	exon (NM_080627, exon 14 of 15)	exon (NM_080627, exon 14 of 15)	-20411	NM_001145318	79980	Hs.632268	NM_024918	ENSG00000149636	DSN1	C20orf172|KNL3|MIS13|dJ469A13.2|hKNL-3	DSN1 homolog, MIS12 kinetochore complex component	protein-coding	6.1857	6.71849	5.29517	5.37052	-1.6417	4.52e-06	0.000154302
Merged-chr15-91809519-1	chr15	91809394	91809644	+	1000	../Oyang/peakIDR/APOE33.idr	Intergenic	L1MC1|LINE|L1	-44189	NM_001145044	28232	Hs.311187	NM_013272	ENSG00000176463	SLCO3A1	OATP-D|OATP-RP3|OATP3A1|OATPD|OATPRP3|SLC21A11	solute carrier organic anion transporter family member 3A1	protein-coding	5.06801	5.3934	4.00575	4.25858	-2.24862	3.08e-05	0.000756515
Merged-chr11-80594119-2	chr11	80593990	80594240	+	800.5	../Oyang/peakIDR/APOE33.idr|../Oyang/peakIDR/APOE33_LD.idr	Intergenic	Intergenic	168688	NR_120570	101928944	Hs.547927	NR_120570	ENSG00000255178	LOC101928944	-	uncharacterized LOC101928944	ncRNA	4.68044	4.7938	4.00456	3.97328	-1.72512	0.00294403	0.0248189
Merged-chr3-43394190-2	chr3	43394057	43394307	+	808	../Oyang/peakIDR/APOE33.idr|../Oyang/peakIDR/APOE33_LD.idr	intron (NM_001204831, intron 11 of 12)	L3|LINE|CR1	-42220	NR_046757	100873954	Hs.600984	NR_046757		SNRK-AS1	-	SNRK antisense RNA 1	ncRNA	5.0479	5.09662	4.25508	4.40327	-1.49811	0.0034211	0.027618
Merged-chr16-73123103-2	chr16	73122976	73123226	+	847.5	../Oyang/peakIDR/APOE33.idr|../Oyang/peakIDR/APOE33_LD.idr	Intergenic	Intergenic	21346	NM_207385	388289	Hs.371893	NM_207385		C16orf47	-	chromosome 16 open reading frame 47	protein-coding	4.61956	4.87695	3.82025	3.82422	-2.23491	0.000276648	0.00426018
Merged-chr6-13688197-1	chr6	13688072	13688322	+	1000	../Oyang/peakIDR/APOE33.idr	intron (NM_005493, intron 2 of 13)	MIRb|SINE|MIR	23367	NM_005493	10048	Hs.708182	NM_005493	ENSG00000010017	RANBP9	BPM-L|BPM90|RANBPM|RanBP7	RAN binding protein 9	protein-coding	4.95931	5.15652	4.13365	3.9597	-2.166	0.000100184	0.00192093
Merged-chr2-68915555-1	chr2	68915430	68915680	+	1000	../Oyang/peakIDR/APOE33.idr	Intergenic	L2a|LINE|L2	37415	NM_182536	200504	Hs.16757	NM_182536	ENSG00000183607	GKN2	BRICD1B|GDDR|PRO813|TFIZ1|VLTI465	gastrokine 2	protein-coding	4.28552	4.4071	3.50433	3.70273	-2.03221	0.00289464	0.024511
Merged-chr20-48621614-2	chr20	48621488	48621738	+	1000	../Oyang/peakIDR/APOE33.idr|../Oyang/peakIDR/APOE33_LD.idr	Intergenic	Intergenic	206270	NM_020820	57580	Hs.153310	NM_020820	ENSG00000124126	PREX1	P-REX1	phosphatidylinositol-3,4,5-trisphosphate dependent Rac exchange factor 1	protein-coding	6.57913	6.62827	5.5216	5.58069	-1.46221	3.37e-06	0.000121267
Merged-chr18-54939562-2	chr18	54939434	54939684	+	895	../Oyang/peakIDR/APOE33.idr|../Oyang/peakIDR/APOE33_LD.idr	intron (NM_025214, intron 4 of 11)	intron (NM_025214, intron 4 of 11)	18489	NM_001143829	80323	Hs.120790	NM_025214	ENSG00000166510	CCDC68	SE57-1	coiled-coil domain containing 68	protein-coding	4.9091	5.01885	4.30109	4.28999	-1.38661	0.00795694	0.0499846
Merged-chr19-29623802-1	chr19	29623677	29623927	+	1000	../Oyang/peakIDR/APOE33.idr	Intergenic	(TGAG)n|Simple_repeat|Simple_repeat	17539	NR_027368	10775	Hs.412870	NM_006627	ENSG00000105171	POP4	RPP29	POP4 homolog, ribonuclease P/MRP subunit	protein-coding	5.76263	5.96499	4.15287	4.51082	-2.71584	9.61e-09	8.31e-07
Merged-chr9-89409015-2	chr9	89408889	89409139	+	1000	../Oyang/peakIDR/APOE33.idr|../Oyang/peakIDR/APOE33_LD.idr	intron (NM_006378, intron 4 of 17)	intron (NM_006378, intron 4 of 17)	70682	NM_006378	10507	Hs.494406	NM_006378	ENSG00000187764	SEMA4D	C9orf164|CD100|COLL4|M-sema-G|SEMAJ|coll-4	semaphorin 4D	protein-coding	7.21466	7.17868	6.18372	6.33812	-1.16996	3.8e-06	0.000134203
Merged-chr17-75988721-2	chr17	75988596	75988846	+	866.5	../Oyang/peakIDR/APOE33.idr|../Oyang/peakIDR/APOE33_LD.idr	intron (NM_001113324, intron 2 of 3)	L1ME3G|LINE|L1	-9287	NM_001185039	51	Hs.464137	NM_004035	ENSG00000161533	ACOX1	ACOX|PALMCOX|SCOX	acyl-CoA oxidase 1	protein-coding	5.05857	4.73608	4.13961	4.24554	-1.52247	0.0054907	0.038639
Merged-chr14-105603636-2	chr14	105603506	105603756	+	1000	../Oyang/peakIDR/APOE33.idr|../Oyang/peakIDR/APOE33_LD.idr	Intergenic	(CCAGC)n|Simple_repeat|Simple_repeat	-17485	NR_107038	102465871		NR_107038	ENSG00000274172	MIR8071-1	hsa-mir-8071-1	microRNA 8071-1	ncRNA	5.9937	6.28653	5.00561	5.38671	-1.4202	0.00017565	0.00298849
Merged-chr6-15296959-2	chr6	15296835	15297085	+	787.5	../Oyang/peakIDR/APOE33.idr|../Oyang/peakIDR/APOE33_LD.idr	intron (NM_001267040, intron 1 of 17)	intron (NM_001267040, intron 1 of 17)	48105	NM_001267040	3720	Hs.269059	NM_004973	ENSG00000008083	JARID2	JMJ	jumonji and AT-rich interaction domain containing 2	protein-coding	5.01145	4.98162	4.27826	4.08815	-1.69982	0.00155472	0.0155159
Merged-chr16-8729939-2	chr16	8729814	8730064	+	1000	../Oyang/peakIDR/APOE33.idr|../Oyang/peakIDR/APOE33_LD.idr	intron (NM_001127448, intron 1 of 15)	intron (NM_001127448, intron 1 of 15)	9223	NM_001127448	18	Hs.336768	NM_000663	ENSG00000183044	ABAT	GABA-AT|GABAT|NPD009	4-aminobutyrate aminotransferase	protein-coding	8.11323	8.15102	7.22267	7.05445	-1.12594	2.28e-09	2.34e-07
Merged-chr11-86174816-2	chr11	86174691	86174941	+	1000	../Oyang/peakIDR/APOE33.idr|../Oyang/peakIDR/APOE33_LD.idr	Intergenic	Intergenic	-69568	NM_001308007	8726	Hs.503510	NM_003797	ENSG00000074266	EED	COGIS|HEED|WAIT1	embryonic ectoderm development	protein-coding	7.14325	7.1486	6.29399	6.3394	-1.03828	3.66e-05	0.000868366
Merged-chr2-73103187-2	chr2	73103062	73103312	+	1000	../Oyang/peakIDR/APOE33.idr|../Oyang/peakIDR/APOE33_LD.idr	intron (NM_015470, intron 1 of 4)	intron (NM_015470, intron 1 of 4)	9831	NM_015470	26056	Hs.24557	NM_015470	ENSG00000135631	RAB11FIP5	GAF1|RIP11|pp75	RAB11 family interacting protein 5	protein-coding	6.38569	6.50549	5.06384	5.22413	-1.91288	5.06e-08	3.47e-06
Merged-chr12-68508693-2	chr12	68508567	68508817	+	1000	../Oyang/peakIDR/APOE33.idr|../Oyang/peakIDR/APOE33_LD.idr	Intergenic	MLT1L|LTR|ERVL-MaLR	-57208	NR_120458	100507195	Hs.450772	NR_120458	ENSG00000251301	LINC02384	-	long intergenic non-protein coding RNA 2384	ncRNA	6.65968	6.94117	6.17754	5.75173	-1.08069	0.00034664	0.0050534
Merged-chr7-28054783-1	chr7	28054658	28054908	+	1000	../Oyang/peakIDR/APOE33.idr	intron (NM_175061, intron 1 of 4)	intron (NM_175061, intron 1 of 4)	-125674	NR_034097	100128081	Hs.434307	NR_034097		JAZF1-AS1	-	JAZF1 antisense RNA 1	ncRNA	4.70863	4.92666	4.21169	3.97351	-1.5908	0.00510597	0.0366965
Merged-chrX-107674268-2	chrX	107674150	107674400	+	1000	../Oyang/peakIDR/APOE33.idr|../Oyang/peakIDR/APOE33_LD.idr	Intergenic	Intergenic	42206	NM_001015881	1831	Hs.522074	NM_004089	ENSG00000157514	TSC22D3	DIP|DSIPI|GILZ|TSC-22R	TSC22 domain family member 3	protein-coding	8.73525	8.87492	7.75989	7.67781	-1.18678	2.16e-14	8.71e-12
Merged-chr6-137637358-1	chr6	137637233	137637483	+	1000	../Oyang/peakIDR/APOE33.idr	Intergenic	Intergenic	-28288	NR_125867	102723649	Hs.129235	NR_125867		LOC102723649	-	uncharacterized LOC102723649	ncRNA	4.95475	4.96355	4.14348	4.16425	-1.71989	0.00144818	0.0147524
Merged-chr8-96830097-1	chr8	96829972	96830222	+	1000	../Oyang/peakIDR/APOE33.idr	intron (NM_016134, intron 2 of 7)	intron (NM_016134, intron 2 of 7)	184870	NM_016134	10404	Hs.156178	NM_016134	ENSG00000104324	CPQ	LDP|PGCP	carboxypeptidase Q	protein-coding	5.65371	5.4917	4.12655	4.63188	-2.14906	1.23e-05	0.000356764
Merged-chr3-143255968-1	chr3	143255843	143256093	+	1000	../Oyang/peakIDR/APOE33.idr	Intergenic	Intergenic	-86278	NR_048544	100885796	Hs.581618	NR_048544	ENSG00000240012	SLC9A9-AS1	-	SLC9A9 antisense RNA 1	ncRNA	4.2716	4.02234	3.25957	3.17412	-3.13538	0.000179472	0.00303198
Merged-chr2-8314245-2	chr2	8314139	8314389	+	1000	../Oyang/peakIDR/APOE33.idr|../Oyang/peakIDR/APOE33_LD.idr	intron (NR_152741, intron 2 of 9)	MLT1J|LTR|ERVL-MaLR	14155	NR_034135	339789	Hs.565619	NR_034135	ENSG00000236790	LINC00299	C2orf46|NCRNA00299	long intergenic non-protein coding RNA 299	ncRNA	7.28929	7.19661	6.03617	5.85664	-1.64273	6.42e-10	7.87e-08
Merged-chr12-108301017-1	chr12	108300892	108301142	+	1000	../Oyang/peakIDR/APOE33.idr	intron (NM_001142344, intron 1 of 2)	intron (NM_001142344, intron 1 of 2)	19645	NM_001142345	1240	Hs.197143	NM_004072	ENSG00000174600	CMKLR1	CHEMERINR|ChemR23|DEZ|RVER1	chemerin chemokine-like receptor 1	protein-coding	4.44115	4.42026	3.65548	3.43121	-2.4321	0.000503721	0.00671044
Merged-chr4-2390339-2	chr4	2390193	2390443	+	1000	../Oyang/peakIDR/APOE33.idr|../Oyang/peakIDR/APOE33_LD.idr	intron (NM_020972, intron 1 of 12)	MLT1C|LTR|ERVL-MaLR	-25441	NM_001172659	57732	Hs.292056	NM_020972	ENSG00000159733	ZFYVE28	LST2|LYST2	zinc finger FYVE-type containing 28	protein-coding	6.68195	6.69394	5.66788	5.80044	-1.29249	1.76e-05	0.000481342
Merged-chr15-68028937-2	chr15	68028829	68029079	+	1000	../Oyang/peakIDR/APOE33.idr|../Oyang/peakIDR/APOE33_LD.idr	Intergenic	L2a|LINE|L2	-25225	NM_016166	8554	Hs.162458	NM_016166	ENSG00000033800	PIAS1	DDXBP1|GBP|GU/RH-II|ZMIZ3	protein inhibitor of activated STAT 1	protein-coding	6.3363	6.47235	5.54278	5.52979	-1.23462	0.000163246	0.00281363
Merged-chr11-9530965-1	chr11	9530840	9531090	+	1000	../Oyang/peakIDR/APOE33.idr	Intergenic	MER45C|DNA|hAT-Tip100	-42716	NM_003390	7465	Hs.249441	NM_003390	ENSG00000166483	WEE1	WEE1A|WEE1hu	WEE1 G2 checkpoint kinase	protein-coding	3.92769	3.97638	3.0229	3.05283	-3.56199	0.000182103	0.00306481
Merged-chr8-55568606-2	chr8	55568479	55568729	+	1000	../Oyang/peakIDR/APOE33.idr|../Oyang/peakIDR/APOE33_LD.idr	Intergenic	Intergenic	-47626	NR_134323	105375843	Hs.662416	NR_134323	ENSG00000254357	LOC105375843	-	uncharacterized LOC105375843	ncRNA	5.82119	6.06066	5.00218	5.29484	-1.23414	0.00147425	0.0149052
Merged-chr11-77155217-2	chr11	77155095	77155345	+	1000	../Oyang/peakIDR/APOE33.idr|../Oyang/peakIDR/APOE33_LD.idr	intron (NM_001127180, intron 4 of 48)	intron (NM_001127180, intron 4 of 48)	26950	NM_001127180	4647	Hs.370421	NM_000260	ENSG00000137474	MYO7A	DFNA11|DFNB2|MYOVIIA|MYU7A|NSRD2|USH1B	myosin VIIA	protein-coding	7.21893	7.38219	6.31508	6.19359	-1.29877	2.25e-07	1.24e-05
Merged-chr1-19138532-2	chr1	19138411	19138661	+	1000	../Oyang/peakIDR/APOE33.idr|../Oyang/peakIDR/APOE33_LD.idr	intron (NM_020765, intron 59 of 105)	intron (NM_020765, intron 59 of 105)	71716	NM_020765	23352	Hs.148078	NM_020765	ENSG00000127481	UBR4	RBAF600|ZUBR1|p600	ubiquitin protein ligase E3 component n-recognin 4	protein-coding	5.72795	5.7023	4.97798	4.80987	-1.36012	0.00100028	0.0112215
Merged-chr11-105256321-1	chr11	105256196	105256446	+	1000	../Oyang/peakIDR/APOE33.idr	Intergenic	CR1-16_AMi|LINE|CR1	-116587	NM_021571	59082	Hs.56279	NM_021571	ENSG00000255501	CARD18	ICEBERG|UNQ5804|pseudo-ICE	caspase recruitment domain family member 18	protein-coding	4.0867	3.92335	3.23717	3.27343	-2.50265	0.0016563	0.0162526
Merged-chr8-79821516-2	chr8	79821391	79821641	+	912	../Oyang/peakIDR/APOE33.idr|../Oyang/peakIDR/APOE33_LD.idr	intron (NR_110954, intron 2 of 5)	intron (NR_110954, intron 2 of 5)	50221	NR_110954	101927040	Hs.350876	NR_110954	ENSG00000249328	LOC101927040	-	uncharacterized LOC101927040	ncRNA	5.13612	5.29491	4.53966	4.38716	-1.44176	0.00319832	0.0263445
Merged-chr5-6607021-1	chr5	6606896	6607146	+	1000	../Oyang/peakIDR/APOE33.idr	intron (NM_017755, intron 13 of 18)	intron (NM_017755, intron 13 of 18)	23745	NR_024424	255167	Hs.435515	NR_024423	ENSG00000250056	LINC01018	SRHC	long intergenic non-protein coding RNA 1018	ncRNA	4.85844	4.88695	3.90734	3.81133	-2.35883	7.97e-05	0.00158878
Merged-chr10-119642748-2	chr10	119642621	119642871	+	1000	../Oyang/peakIDR/APOE33.idr|../Oyang/peakIDR/APOE33_LD.idr	Intergenic	Intergenic	-8624	NM_004281	9531	Hs.523309	NM_004281	ENSG00000151929	BAG3	BAG-3|BIS|CAIR-1|MFM6	BCL2 associated athanogene 3	protein-coding	7.16051	7.18865	5.96669	6.08574	-1.46032	2.97e-08	2.22e-06
Merged-chr20-47221520-1	chr20	47221395	47221645	+	910	../Oyang/peakIDR/APOE33.idr	intron (NM_183047, intron 19 of 22)	intron (NM_183047, intron 19 of 22)	54553	NR_037410	100500814		NR_037410	ENSG00000264901	MIR3616	mir-3616	microRNA 3616	ncRNA	3.50585	3.58456	2.82779	2.85309	-3.15642	0.00173833	0.0168747
Merged-chr10-106479800-1	chr10	106479675	106479925	+	1000	../Oyang/peakIDR/APOE33.idr	Intergenic	Intergenic	339635	NR_134331	105378470	Hs.142910	NR_134329	ENSG00000229775	LOC105378470	-	uncharacterized LOC105378470	ncRNA	4.8791	4.64986	4.17317	3.831	-1.70273	0.00405472	0.0311827
Merged-chr12-93193549-2	chr12	93193424	93193674	+	1000	../Oyang/peakIDR/APOE33.idr|../Oyang/peakIDR/APOE33_LD.idr	intron (NR_040096, intron 3 of 4)	intron (NR_040096, intron 3 of 4)	19183	NR_120492	102724933	Hs.663947	NR_120492	ENSG00000258171	LINC02412	-	long intergenic non-protein coding RNA 2412	ncRNA	6.15279	6.07484	5.5094	5.3434	-1.01463	0.00388976	0.030274
Merged-chr5-132607310-1	chr5	132607185	132607435	+	1000	../Oyang/peakIDR/APOE33.idr	intron (NM_005732, intron 16 of 24)	MER117|DNA|hAT-Charlie	34480	NR_132124	101927761	Hs.598812	NR_132124	ENSG00000223442	TH2LCRR	TH2-LCR	T helper type 2 locus control region associated RNA	ncRNA	5.16009	5.17307	3.92313	4.17945	-2.34195	2.04e-05	0.000541175
Merged-chr7-66152078-1	chr7	66151953	66152203	+	1000	../Oyang/peakIDR/APOE33.idr	intron (NM_001040647, intron 4 of 4)	intron (NM_001040647, intron 4 of 4)	37260	NM_014478	27297	Hs.300684	NM_014478	ENSG00000241258	CRCP	CGRP-RCP|CGRPRCP|RCP|RCP9|RPC9	CGRP receptor component	protein-coding	5.37596	5.40878	3.71692	3.89405	-3.50757	8.41e-09	7.37e-07
Merged-chr9-131662163-2	chr9	131662044	131662294	+	909	../Oyang/peakIDR/APOE33.idr|../Oyang/peakIDR/APOE33_LD.idr	intron (NM_001304275, intron 1 of 23)	L2|LINE|L2	47673	NM_198679	2889	Hs.127897	NM_005312	ENSG00000107263	RAPGEF1	C3G|GRF2	Rap guanine nucleotide exchange factor 1	protein-coding	5.81869	5.86762	4.59791	5.23398	-1.44087	0.000805262	0.00960439
Merged-chr7-143089051-1	chr7	143088926	143089176	+	1000	../Oyang/peakIDR/APOE33.idr	Intergenic	L1PA4|LINE|L1	-25266	NR_002140	89883	Hs.339818	NR_002140		OR6W1P	OR6W1|sdolf	olfactory receptor family 6 subfamily W member 1 pseudogene	pseudo	4.53718	4.69248	3.61197	3.54673	-2.76648	5.2e-05	0.0011384
Merged-chr5-159469676-2	chr5	159469553	159469803	+	819.5	../Oyang/peakIDR/APOE33.idr|../Oyang/peakIDR/APOE33_LD.idr	Intergenic	L1ME3A|LINE|L1	-3402	NR_027110	285627	Hs.552766	NR_027110	ENSG00000253298	LINC01845	-	long intergenic non-protein coding RNA 1845	ncRNA	5.11626	5.10938	4.13637	4.20148	-1.95785	0.000212213	0.00345325
Merged-chr3-10502338-1	chr3	10502213	10502463	+	1000	../Oyang/peakIDR/APOE33.idr	intron (NM_001353564, intron 2 of 20)	MIR3|SINE|MIR	3319	NM_001001331	491	Hs.268942	NM_001683	ENSG00000157087	ATP2B2	PMCA2|PMCA2a|PMCA2i	ATPase plasma membrane Ca2+ transporting 2	protein-coding	4.75347	4.88389	3.86607	3.9709	-2.08437	0.000401642	0.00564099
Merged-chr2-30360390-1	chr2	30360265	30360515	+	843	../Oyang/peakIDR/APOE33.idr	Intergenic	Intergenic	13744	NR_122048	285043	Hs.429119	NR_122048		LINC01936	-	long intergenic non-protein coding RNA 1936	ncRNA	3.67079	3.96813	3.09099	2.93829	-3.11619	0.000812898	0.00967926
Merged-chr13-30504235-2	chr13	30504111	30504361	+	1000	../Oyang/peakIDR/APOE33.idr|../Oyang/peakIDR/APOE33_LD.idr	intron (NM_001313893, intron 1 of 4)	intron (NM_001313893, intron 1 of 4)	-38271	NM_002128	3146	Hs.434102	NM_002128	ENSG00000189403	HMGB1	HMG-1|HMG1|HMG3|SBP-1	high mobility group box 1	protein-coding	5.3538	5.40266	4.42002	4.7848	-1.39434	0.00301445	0.0252478
Merged-chr1-9099688-1	chr1	9099563	9099813	+	1000	../Oyang/peakIDR/APOE33.idr	Intergenic	Intergenic	-27461	NM_001328619	6518	Hs.530003	NM_003039	ENSG00000142583	SLC2A5	GLUT-5|GLUT5	solute carrier family 2 member 5	protein-coding	3.74981	3.68387	2.95441	3.1003	-2.6633	0.00286642	0.0243117
Merged-chr3-50526145-2	chr3	50526020	50526270	+	1000	../Oyang/peakIDR/APOE33.idr|../Oyang/peakIDR/APOE33_LD.idr	Intergenic	Intergenic	-21901	NM_001291101	9254	Hs.476273	NM_006030	ENSG00000007402	CACNA2D2	CACNA2D	calcium voltage-gated channel auxiliary subunit alpha2delta 2	protein-coding	6.27121	6.11229	5.59483	5.39197	-1.01445	0.00331579	0.0270354
Merged-chr2-238298762-1	chr2	238298637	238298887	+	1000	../Oyang/peakIDR/APOE33.idr	Intergenic	Intergenic	-10196	NM_022817	8864	Hs.58756	NM_003894	ENSG00000132326	PER2	FASPS|FASPS1	period circadian regulator 2	protein-coding	5.11647	5.33176	3.8704	3.81686	-3.07483	2.49e-07	1.35e-05
Merged-chr10-110068115-2	chr10	110067996	110068246	+	1000	../Oyang/peakIDR/APOE33.idr|../Oyang/peakIDR/APOE33_LD.idr	intron (NM_001121, intron 1 of 13)	intron (NM_001121, intron 1 of 13)	-59740	NR_038943	100505933	Hs.604103	NR_038943		ADD3-AS1	-	ADD3 antisense RNA 1	ncRNA	5.76936	5.87611	4.90928	5.23395	-1.19025	0.00284547	0.0241836
Merged-chr4-105025822-2	chr4	105025697	105025947	+	1000	../Oyang/peakIDR/APOE33.idr|../Oyang/peakIDR/APOE33_LD.idr	Intergenic	L1M1|LINE|L1	-120053	NM_017628	54790	Hs.367639	NM_017628	ENSG00000168769	TET2	KIAA1546|MDS	tet methylcytosine dioxygenase 2	protein-coding	7.21358	7.22842	6.0489	6.1145	-1.439	2.53e-08	1.94e-06
Merged-chr16-16204770-1	chr16	16204645	16204895	+	661	../Oyang/peakIDR/APOE33.idr	intron (NR_147784, intron 7 of 28).2	intron (NR_147784, intron 7 of 28).2	18701	NR_147784	368	Hs.442182	NM_001171	ENSG00000091262	ABCC6	ABC34|ARA|EST349056|GACI2|MLP1|MOAT-E|MOATE|MRP6|PXE|PXE1|URG7	ATP binding cassette subfamily C member 6	protein-coding	3.74529	3.52778	3.04457	3.01958	-2.34807	0.00746156	0.0478812
Merged-chr11-5285908-2	chr11	5285785	5286035	+	775.5	../Oyang/peakIDR/APOE33.idr|../Oyang/peakIDR/APOE33_LD.idr	Intergenic	Intergenic	-15767	NM_005330	3046	Hs.655195	NM_005330	ENSG00000213931	HBE1	HBE	hemoglobin subunit epsilon 1	protein-coding	5.2133	5.33132	4.37183	4.27501	-1.85329	0.000205784	0.00337135
Merged-chr13-20557890-2	chr13	20557762	20558012	+	833	../Oyang/peakIDR/APOE33.idr|../Oyang/peakIDR/APOE33_LD.idr	Intergenic	Intergenic	-8929	NM_001318493	8100	Hs.187376	NM_006531	ENSG00000032742	IFT88	D13S1056E|DAF19|TG737|TTC10|hTg737	intraflagellar transport 88	protein-coding	5.79385	6.00946	4.56663	4.52372	-2.32004	1.1e-07	6.7e-06
Merged-chr4-71406566-1	chr4	71406441	71406691	+	1000	../Oyang/peakIDR/APOE33.idr	intron (NM_001098484, intron 7 of 25)	intron (NM_001098484, intron 7 of 25)	67513	NM_003759	8671	Hs.5462	NM_003759	ENSG00000080493	SLC4A4	HNBC1|KNBC|NBC1|NBC2|NBCe1-A|SLC4A5|hhNMC|kNBC1|pNBC	solute carrier family 4 member 4	protein-coding	5.08906	4.93345	3.78689	3.94821	-2.60425	1.16e-05	0.000339646
Merged-chr20-24855981-1	chr20	24855856	24856106	+	1000	../Oyang/peakIDR/APOE33.idr	Intergenic	Intergenic	-93249	NM_003650	8530	Hs.143212	NM_003650	ENSG00000077984	CST7	CMAP	cystatin F	protein-coding	5.36889	5.46301	3.807	3.98098	-3.2453	1.96e-08	1.54e-06
Merged-chr3-5018148-2	chr3	5018019	5018269	+	1000	../Oyang/peakIDR/APOE33.idr|../Oyang/peakIDR/APOE33_LD.idr	Intergenic	Intergenic	-38183	NR_037903	100507582	Hs.434505	NR_037903	ENSG00000235831	BHLHE40-AS1	-	BHLHE40 antisense RNA 1	ncRNA	8.23488	8.05844	7.01921	6.84751	-1.38811	1.93e-12	4.76e-10
Merged-chr3-46349043-1	chr3	46348918	46349168	+	1000	../Oyang/peakIDR/APOE33.idr	Intergenic	Intergenic	-4701	NM_001123041	729230	Hs.511794	NM_001123041	ENSG00000121807	CCR2	CC-CKR-2|CCR-2|CCR2A|CCR2B|CD192|CKR2|CKR2A|CKR2B|CMKBR2|MCP-1-R	C-C motif chemokine receptor 2	protein-coding	4.13414	4.32641	3.2185	3.19092	-3.49545	5.23e-05	0.00114304
Merged-chr5-157919267-2	chr5	157919121	157919371	+	801.5	../Oyang/peakIDR/APOE33.idr|../Oyang/peakIDR/APOE33_LD.idr	Intergenic	MER50|LTR|ERV1	-60071	NM_001195556	9685	Hs.644000	NM_014666	ENSG00000113282	CLINT1	CLINT|ENTH|EPN4|EPNR	clathrin interactor 1	protein-coding	5.05422	4.69582	4.13703	3.97493	-1.82006	0.00147964	0.0149389
Merged-chr7-125396937-2	chr7	125396811	125397061	+	982.5	../Oyang/peakIDR/APOE33.idr|../Oyang/peakIDR/APOE33_LD.idr	Intergenic	Intergenic	-132645	NR_110183	101928254	Hs.571236	NR_110182	ENSG00000219445	LOC101928254	-	uncharacterized LOC101928254	ncRNA	5.64602	6.08938	4.66165	5.0223	-1.68385	8.7e-05	0.00170465
Merged-chr20-8972116-1	chr20	8971991	8972241	+	1000	../Oyang/peakIDR/APOE33.idr	Intergenic	L1MC5a|LINE|L1	-96938	NM_001172646	5332	Hs.472101	NM_000933	ENSG00000101333	PLCB4	ARCND2|PI-PLC	phospholipase C beta 4	protein-coding	4.52354	4.66061	3.70916	3.75991	-2.1767	0.000638889	0.00804866
Merged-chr11-10602056-2	chr11	10601931	10602181	+	890	../Oyang/peakIDR/APOE33.idr|../Oyang/peakIDR/APOE33_LD.idr	intron (NM_001100163, intron 14 of 20)	intron (NM_001100163, intron 14 of 20)	-33238	NM_006691	10894	Hs.655332	NM_006691	ENSG00000133800	LYVE1	CRSBP-1|HAR|LYVE-1|XLKD1	lymphatic vessel endothelial hyaluronan receptor 1	protein-coding	5.30902	5.08712	4.18847	4.4241	-1.76701	0.000562453	0.00728708
Merged-chr12-8572779-2	chr12	8572656	8572906	+	1000	../Oyang/peakIDR/APOE33.idr|../Oyang/peakIDR/APOE33_LD.idr	Intergenic	Intergenic	-31819	NM_014358	26253	Hs.236516	NM_014358	ENSG00000166523	CLEC4E	CLECSF9|MINCLE	C-type lectin domain family 4 member E	protein-coding	5.9388	6.02647	4.84804	5.09881	-1.59594	4.78e-05	0.00106624
Merged-chr19-7541283-2	chr19	7541163	7541413	+	1000	../Oyang/peakIDR/APOE33.idr|../Oyang/peakIDR/APOE33_LD.idr	intron (NM_006702, intron 10 of 34)	intron (NM_006702, intron 10 of 34)	5585	NM_001166114	10908	Hs.631863	NM_006702	ENSG00000032444	PNPLA6	BNHS|LNMS|NTE|NTEMND|OMCS|SPG39|iPLA2delta|sws	patatin like phospholipase domain containing 6	protein-coding	6.60868	6.60894	5.76827	5.77491	-1.14067	0.000159593	0.00276052
Merged-chr2-127630773-2	chr2	127630655	127630905	+	1000	../Oyang/peakIDR/APOE33.idr|../Oyang/peakIDR/APOE33_LD.idr	exon (NM_001080527, exon 35 of 47)	exon (NM_001080527, exon 35 of 47)	-15084	NM_001161417	2840	Hs.46453	NM_005291	ENSG00000144230	GPR17	-	G protein-coupled receptor 17	protein-coding	5.7337	5.84001	4.87439	4.9625	-1.42852	0.000432903	0.00597295
Merged-chr8-99686309-2	chr8	99686181	99686431	+	1000	../Oyang/peakIDR/APOE33.idr|../Oyang/peakIDR/APOE33_LD.idr	intron (NM_017890, intron 35 of 61)	L1M1|LINE|L1	-149445	NR_030596	100126309		NR_030596	ENSG00000216069	MIR875	MIRN875|hsa-mir-875	microRNA 875	ncRNA	5.88873	6.16188	5.18135	5.38443	-1.13535	0.00229022	0.0204984
Merged-chr22-36669016-1	chr22	36668891	36669141	+	1000	../Oyang/peakIDR/APOE33.idr	intron (NM_006078, intron 1 of 3)	MLT2B2|LTR|ERVL	33842	NM_006078	10369	Hs.146766	NM_006078	ENSG00000166862	CACNG2	MRD10	calcium voltage-gated channel auxiliary subunit gamma 2	protein-coding	5.29917	5.39578	4.14822	3.96124	-2.63782	1.02e-06	4.35e-05
Merged-chr22-43264291-2	chr22	43264166	43264416	+	1000	../Oyang/peakIDR/APOE33.idr|../Oyang/peakIDR/APOE33_LD.idr	intron (NM_173050, intron 4 of 21)	MIRb|SINE|MIR	-11651	NR_134582	101927447	Hs.621227	NR_134582	ENSG00000203527	LOC101927447	-	uncharacterized LOC101927447	ncRNA	7.88053	7.8021	6.95428	6.93818	-1.0408	2.65e-07	1.41e-05
Merged-chr10-6666047-1	chr10	6665922	6666172	+	1000	../Oyang/peakIDR/APOE33.idr	Intergenic	Intergenic	30977	NR_039659	100616234		NR_039659	ENSG00000283468	MIR4454	-	microRNA 4454	ncRNA	4.49977	4.08679	3.38243	3.53491	-2.4525	0.000843227	0.00993934
Merged-chr14-99442117-1	chr14	99441992	99442242	+	1000	../Oyang/peakIDR/APOE33.idr	intron (NM_032233, intron 6 of 12)	MIRb|SINE|MIR	38772	NM_032233	84193	Hs.510407	NM_032233	ENSG00000183576	SETD3	C14orf154	SET domain containing 3	protein-coding	4.59884	4.95562	3.71509	3.87179	-2.3824	0.000142221	0.00254118
Merged-chr3-125125935-2	chr3	125125806	125126056	+	1000	../Oyang/peakIDR/APOE33.idr|../Oyang/peakIDR/APOE33_LD.idr	intron (NM_024628, intron 6 of 13)	intron (NM_024628, intron 6 of 13)	25621	NR_049815	100847039		NR_049815	ENSG00000264986	MIR5092	-	microRNA 5092	ncRNA	5.94907	6.09926	5.12779	4.83739	-1.62539	3.43e-05	0.000824579
Merged-chr13-42145311-1	chr13	42145186	42145436	+	787	../Oyang/peakIDR/APOE33.idr	intron (NR_123715, intron 2 of 31)	intron (NR_123715, intron 2 of 31)	7269	NR_123714	160851	Hs.630380	NM_152910	ENSG00000102780	DGKH	DGKeta	diacylglycerol kinase eta	protein-coding	2.93577	3.22115	2.48113	2.56171	-3.15281	0.00723657	0.046876
Merged-chr8-143549428-2	chr8	143549306	143549556	+	1000	../Oyang/peakIDR/APOE33.idr|../Oyang/peakIDR/APOE33_LD.idr	Intergenic	MLT1A0|LTR|ERVL-MaLR	-3956	NM_001166237	79792	Hs.118983	NM_024736	ENSG00000104518	GSDMD	DF5L|DFNA5L|FKSG10|GSDMDC1	gasdermin D	protein-coding	7.43159	7.37473	6.29294	6.21946	-1.41314	6.57e-09	5.9e-07
Merged-chr2-241552364-1	chr2	241552239	241552489	+	1000	../Oyang/peakIDR/APOE33.idr	intron (NR_033346, intron 1 of 1)	intron (NR_033346, intron 1 of 1)	-6367	NM_032515	666	Hs.293753	NM_032515	ENSG00000176720	BOK	BCL2L9|BOKL	BOK, BCL2 family apoptosis regulator	protein-coding	5.82978	5.60964	3.70098	4.36932	-3.15206	0.00419814	0.0319745
Merged-chr3-184085649-2	chr3	184085516	184085766	+	997	../Oyang/peakIDR/APOE33.idr|../Oyang/peakIDR/APOE33_LD.idr	Intergenic	MER92C|LTR|ERV1	-11423	NM_001256613	285242	Hs.449179	NM_182589	ENSG00000186038	HTR3E	5-HT3-E|5-HT3E|5-HT3c1	5-hydroxytryptamine receptor 3E	protein-coding	6.25589	6.44638	5.04357	5.50594	-1.55187	1.7e-05	0.000468537
Merged-chr16-85416562-2	chr16	85416424	85416674	+	1000	../Oyang/peakIDR/APOE33.idr|../Oyang/peakIDR/APOE33_LD.idr	Intergenic	Intergenic	-110224	NR_049816	100847022		NR_049816	ENSG00000266307	MIR5093	-	microRNA 5093	ncRNA	6.4229	6.22112	5.64291	5.47168	-1.09249	0.00109915	0.0120415
Merged-chr2-122249924-2	chr2	122249806	122250056	+	837	../Oyang/peakIDR/APOE33.idr|../Oyang/peakIDR/APOE33_LD.idr	Intergenic	MLT1C|LTR|ERVL-MaLR	494386	NR_048557	7247	Hs.75066	NM_004622	ENSG00000211460	TSN	BCLF-1|C3PO|RCHF1|REHF-1|TBRBP|TRSLN	translin	protein-coding	5.24771	5.58182	4.7338	4.40678	-1.52756	0.00138855	0.0142906
Merged-chr5-152026758-2	chr5	152026628	152026878	+	1000	../Oyang/peakIDR/APOE33.idr|../Oyang/peakIDR/APOE33_LD.idr	intron (NR_109876, intron 1 of 2)	L1PA7|LINE|L1	67855	NR_109876	101927115	Hs.549665	NR_109876	ENSG00000254226	LINC01933	CTB-12O2.1	long intergenic non-protein coding RNA 1933	ncRNA	5.39646	5.97139	4.58795	4.66956	-1.86957	5.03e-05	0.00111004
Merged-chr17-54795235-1	chr17	54795110	54795360	+	1000	../Oyang/peakIDR/APOE33.idr	Intergenic	Intergenic	-105456	NM_001321174	10040	Hs.153504	NM_005486	ENSG00000141198	TOM1L1	SRCASM	target of myb1 like 1 membrane trafficking protein	protein-coding	3.99711	4.01952	3.27277	3.13429	-2.73854	0.000890796	0.0103387
Merged-chr3-36736413-1	chr3	36736288	36736538	+	1000	../Oyang/peakIDR/APOE33.idr	intron (NM_033403, intron 2 of 4)	MER90|LTR|ERV1	3448	NM_033403	85443	Hs.631907	NM_033403	ENSG00000163673	DCLK3	CLR|DCAMKL3|DCDC3C|DCK3	doublecortin like kinase 3	protein-coding	5.27175	5.60356	4.2494	4.17897	-2.39111	2.95e-06	0.000108446
Merged-chr10-6530371-1	chr10	6530246	6530496	+	1000	../Oyang/peakIDR/APOE33.idr	intron (NM_001323265, intron 1 of 17)	intron (NM_001323265, intron 1 of 17)	49930	NM_001323267	5588	Hs.498570	NM_006257	ENSG00000065675	PRKCQ	PRKCT|nPKC-theta	protein kinase C theta	protein-coding	4.98635	5.22692	3.91976	3.57318	-3.12123	9.53e-07	4.11e-05
Merged-chr3-48680028-2	chr3	48679940	48680190	+	880	../Oyang/peakIDR/APOE33.idr|../Oyang/peakIDR/APOE33_LD.idr	exon (NM_016453, exon 6 of 13)	exon (NM_016453, exon 6 of 13)	5868	NM_016453	51517	Hs.655006	NM_016453	ENSG00000213672	NCKIPSD	AF3P21|DIP|DIP1|ORF1|SPIN90|VIP54|WASLBP|WISH	NCK interacting protein with SH3 domain	protein-coding	5.0827	4.78016	3.89803	4.00523	-2.2151	0.000142175	0.00254114
Merged-chrX-123413458-1	chrX	123413333	123413583	+	1000	../Oyang/peakIDR/APOE33.idr	intron (NM_007325, intron 10 of 15)	intron (NM_007325, intron 10 of 15)	229215	NM_001256743	2892	Hs.377070	NM_000828	ENSG00000125675	GRIA3	GLUR-C|GLUR-K3|GLUR3|GLURC|GluA3|MRX94	glutamate ionotropic receptor AMPA type subunit 3	protein-coding	4.68566	4.69171	3.72978	3.7287	-2.40153	0.000153302	0.00268049
Merged-chr11-14064406-1	chr11	14064281	14064531	+	1000	../Oyang/peakIDR/APOE33.idr	intron (NM_006108, intron 3 of 15)	intron (NM_006108, intron 3 of 15)	101769	NM_006108	10418	Hs.643864	NM_006108	ENSG00000262655	SPON1	VSGP/F-spondin|f-spondin	spondin 1	protein-coding	4.55273	4.55621	3.69663	3.74682	-2.13372	0.000863577	0.0101153
Merged-chr18-42101123-2	chr18	42101004	42101254	+	1000	../Oyang/peakIDR/APOE33.idr|../Oyang/peakIDR/APOE33_LD.idr	Intergenic	Intergenic	-85539	NR_046456	284260	Hs.652819	NR_046174	ENSG00000267586	LINC00907	-	long intergenic non-protein coding RNA 907	ncRNA	7.04702	7.0742	5.36912	5.50608	-2.17612	3.43e-13	1.02e-10
Merged-chr2-148218532-2	chr2	148218412	148218662	+	789	../Oyang/peakIDR/APOE33.idr|../Oyang/peakIDR/APOE33_LD.idr	intron (NM_018328, intron 3 of 14)	Tigger3b|DNA|TcMar-Tigger	-196933	NM_181742	5000	Hs.558364	NM_002552	ENSG00000115947	ORC4	ORC4L|ORC4P	origin recognition complex subunit 4	protein-coding	4.5188	5.0034	4.11684	4.05036	-1.54904	0.00782851	0.0494458
Merged-chr17-77872378-2	chr17	77872254	77872504	+	1000	../Oyang/peakIDR/APOE33.idr|../Oyang/peakIDR/APOE33_LD.idr	Intergenic	MLT1B|LTR|ERVL-MaLR	11708	NR_028337	400624	Hs.514521	NM_001001685	ENSG00000204283	LINC01973	-	long intergenic non-protein coding RNA 1973	ncRNA	6.50961	6.00934	5.39687	5.5487	-1.17086	0.00111283	0.0121475
Merged-chr3-196667638-2	chr3	196667517	196667767	+	1000	../Oyang/peakIDR/APOE33.idr|../Oyang/peakIDR/APOE33_LD.idr	Intergenic	Intergenic	27946	NM_198565	375387	Hs.702186	NM_198565	ENSG00000174004	NRROS	ELLP3030|GARPL1|LRRC33|UNQ3030	negative regulator of reactive oxygen species	protein-coding	5.8231	5.91446	5.38706	4.7555	-1.19144	0.00436408	0.0328342
Merged-chr18-46448544-1	chr18	46448419	46448669	+	1000	../Oyang/peakIDR/APOE33.idr	intron (NM_001256758, intron 2 of 5)	MIRc|SINE|MIR	70542	NM_001173129	125336	Hs.345877	NM_144612	ENSG00000167210	LOXHD1	DFNB77|LH2D1	lipoxygenase homology domains 1	protein-coding	3.57397	3.50305	2.95332	2.80307	-2.81199	0.00369697	0.0292104
Merged-chr10-114653686-1	chr10	114653561	114653811	+	1000	../Oyang/peakIDR/APOE33.idr	intron (NM_001322885, intron 1 of 20)	intron (NM_001322885, intron 1 of 20)	4613	NM_002313	3983	Hs.438236	NM_002313	ENSG00000099204	ABLIM1	ABLIM|LIMAB1|LIMATIN|abLIM-1	actin binding LIM protein 1	protein-coding	4.39084	4.17037	3.63615	3.30367	-2.2996	0.00181504	0.0174037
Merged-chrX-101362831-1	chrX	101362706	101362956	+	1000	../Oyang/peakIDR/APOE33.idr	intron (NM_001287345, intron 6 of 16)	intron (NM_001287345, intron 6 of 16)	-13862	NM_004085	1678	Hs.447877	NM_004085	ENSG00000126953	TIMM8A	DDP|DDP1|DFN1|MTS|TIM8	translocase of inner mitochondrial membrane 8A	protein-coding	5.06864	5.06156	4.24723	3.78214	-2.19112	0.000147398	0.00260397
Merged-chr9-22141222-1	chr9	22141097	22141347	+	1000	../Oyang/peakIDR/APOE33.idr	Intergenic	MLT1H|LTR|ERVL-MaLR	-131909	NM_078487	1030	Hs.72901	NM_004936	ENSG00000147883	CDKN2B	CDK4I|INK4B|MTS2|P15|TP15|p15INK4b	cyclin dependent kinase inhibitor 2B	protein-coding	3.98353	3.92444	3.26689	3.19101	-2.4543	0.00226219	0.0203197
Merged-chr12-15279474-1	chr12	15279349	15279599	+	1000	../Oyang/peakIDR/APOE33.idr	Intergenic	Intergenic	-42783	NM_030667	5800	Hs.160871	NM_002848	ENSG00000151490	PTPRO	GLEPP1|NPHS6|PTP-OC|PTP-U2|PTPROT|PTPU2|R-PTP-O	protein tyrosine phosphatase, receptor type O	protein-coding	5.42195	5.43856	4.37717	4.08002	-2.30461	5.75e-06	0.000189924
Merged-chr6-27800929-1	chr6	27800804	27801054	+	1000	../Oyang/peakIDR/APOE33.idr	Intergenic	LTR8|LTR|ERV1	7002	NM_003519	8340	Hs.137594	NM_003519	ENSG00000185130	HIST1H2BL	H2B/c|H2BFC|dJ97D16.4	histone cluster 1 H2B family member l	protein-coding	4.33195	4.02153	3.60775	3.34036	-2.04325	0.00543384	0.0383254
Merged-chr14-44767866-2	chr14	44767748	44767998	+	814	../Oyang/peakIDR/APOE33.idr|../Oyang/peakIDR/APOE33_LD.idr	intron (NR_146457, intron 3 of 4)	intron (NR_146457, intron 3 of 4)	31253	NR_146457	101927351	Hs.196842	NR_146457		LINC02302	-	long intergenic non-protein coding RNA 2302	ncRNA	5.34507	5.17078	4.20757	4.13646	-2.19807	2.57e-05	0.000655007
Merged-chr4-24683332-2	chr4	24683220	24683470	+	988.5	../Oyang/peakIDR/APOE33.idr|../Oyang/peakIDR/APOE33_LD.idr	Intergenic	LTR8B|LTR|ERV1	-98784	NM_001358	1665	Hs.696074	NM_001358	ENSG00000109606	DHX15	DBP1|DDX15|HRH2|PRP43|PRPF43|PrPp43p	DEAH-box helicase 15	protein-coding	5.23853	4.95902	4.35986	4.46908	-1.36502	0.00694234	0.045546
Merged-chr22-37996632-1	chr22	37996507	37996757	+	1000	../Oyang/peakIDR/APOE33.idr	intron (NM_001301130, intron 5 of 5)	MIR3|SINE|MIR	7838	NR_039759	100616146		NR_039759	ENSG00000284266	MIR4534	-	microRNA 4534	ncRNA	5.02067	5.1954	3.78584	4.1939	-2.3768	3.55e-05	0.000847066
Merged-chr1-56440055-2	chr1	56439930	56440180	+	1000	../Oyang/peakIDR/APOE33.idr|../Oyang/peakIDR/APOE33_LD.idr	Intergenic	Intergenic	25092	NR_147163	105378744	Hs.183974	NR_147163	ENSG00000223956	LINC01767	-	long intergenic non-protein coding RNA 1767	ncRNA	5.96837	5.97736	5.28166	5.03866	-1.2501	0.000975477	0.0110298
Merged-chr2-30715172-1	chr2	30715047	30715297	+	1000	../Oyang/peakIDR/APOE33.idr	Intergenic	Intergenic	92273	NM_144575	92291	Hs.660911	NM_144575	ENSG00000162949	CAPN13	-	calpain 13	protein-coding	5.02759	4.82174	3.89737	4.00422	-2.19999	0.000146121	0.0025901
Merged-chr14-103198920-2	chr14	103198799	103199049	+	1000	../Oyang/peakIDR/APOE33.idr|../Oyang/peakIDR/APOE33_LD.idr	Intergenic	MER49|LTR|ERV1	-9896	NR_033938	100131366	Hs.147881	NR_033938	ENSG00000251533	LINC00605	-	long intergenic non-protein coding RNA 605	ncRNA	6.6335	6.47936	5.70519	5.89749	-1.03144	0.000803453	0.00958636
Merged-chr7-152133756-1	chr7	152133631	152133881	+	1000	../Oyang/peakIDR/APOE33.idr	Intergenic	Intergenic	108082	NM_022087	63917	Hs.647109	NM_022087	ENSG00000178234	GALNT11	GALNAC-T11|GALNACT11	polypeptide N-acetylgalactosaminyltransferase 11	protein-coding	5.1593	5.4206	4.68757	4.27116	-1.49464	0.00271782	0.0233624
Merged-chr22-46613716-1	chr22	46613591	46613841	+	1000	../Oyang/peakIDR/APOE33.idr	Intergenic	Intergenic	-6686	NM_015124	23151	Hs.475150	NM_015124	ENSG00000075240	GRAMD4	DIP|dA59H18.1|dJ439F8.1	GRAM domain containing 4	protein-coding	4.62614	4.76334	4.04039	3.96762	-1.59716	0.00602694	0.0412298
Merged-chr6-137389288-2	chr6	137389170	137389420	+	869	../Oyang/peakIDR/APOE33.idr|../Oyang/peakIDR/APOE33_LD.idr	Intergenic	Intergenic	105099	NM_175747	167826	Hs.195398	NM_175747	ENSG00000177468	OLIG3	Bhlhb7|bHLHe20	oligodendrocyte transcription factor 3	protein-coding	5.26487	4.99403	4.22746	4.45714	-1.57021	0.00227192	0.0203755
Merged-chr3-141769668-2	chr3	141769533	141769783	+	856	../Oyang/peakIDR/APOE33.idr|../Oyang/peakIDR/APOE33_LD.idr	Intergenic	LTR33A|LTR|ERVL	-8543	NM_139209	131890	Hs.680654	NM_139209	ENSG00000114124	GRK7	GPRK7	G protein-coupled receptor kinase 7	protein-coding	5.12615	5.23116	4.62862	4.29227	-1.35821	0.00648867	0.0433801
Merged-chr14-103625025-2	chr14	103624900	103625150	+	1000	../Oyang/peakIDR/APOE33.idr|../Oyang/peakIDR/APOE33_LD.idr	Intergenic	Intergenic	-4163	NM_001130107	3831	Hs.20107	NM_005552	ENSG00000126214	KLC1	KLC|KNS2|KNS2A	kinesin light chain 1	protein-coding	6.27864	6.25065	4.75713	4.99144	-2.15059	1.91e-08	1.51e-06
Merged-chr18-8939071-2	chr18	8938945	8939195	+	1000	../Oyang/peakIDR/APOE33.idr|../Oyang/peakIDR/APOE33_LD.idr	Intergenic	MSTA|LTR|ERVL-MaLR	-163560	NM_021074	4729	Hs.464572	NM_021074	ENSG00000178127	NDUFV2	CI-24k	NADH:ubiquinone oxidoreductase core subunit V2	protein-coding	7.49004	7.38772	6.01544	6.26272	-1.60635	1.46e-10	2.13e-08
Merged-chr11-38315221-1	chr11	38315096	38315346	+	1000	../Oyang/peakIDR/APOE33.idr	Intergenic	L1MA3|LINE|L1	331135	NR_120555	103312105	Hs.641711	NR_120554	ENSG00000255175	LOC103312105	-	uncharacterized LOC103312105	ncRNA	3.9921	4.45689	3.35698	3.21603	-2.99815	0.000214542	0.00348141
Merged-chr14-70527892-2	chr14	70527764	70528014	+	1000	../Oyang/peakIDR/APOE33.idr|../Oyang/peakIDR/APOE33_LD.idr	intron (NM_003814, intron 1 of 1)	intron (NM_003814, intron 1 of 1)	7126	NM_003814	8748	Hs.177984	NM_003814	ENSG00000134007	ADAM20	-	ADAM metallopeptidase domain 20	protein-coding	5.90167	6.06858	5.21697	4.92139	-1.42027	0.000261487	0.00406889
Merged-chr4-80007062-2	chr4	80006940	80007190	+	1000	../Oyang/peakIDR/APOE33.idr|../Oyang/peakIDR/APOE33_LD.idr	intron (NM_001145794, intron 12 of 15)	intron (NM_001145794, intron 12 of 15)	66258	NM_001145794	118429	Hs.162963	NM_058172	ENSG00000163297	ANTXR2	CMG-2|CMG2|HFS|ISH|JHF	anthrax toxin receptor 2	protein-coding	5.64913	6.0213	4.53688	4.73571	-2.04562	3.26e-06	0.000117607
Merged-chr12-47709869-1	chr12	47709744	47709994	+	1000	../Oyang/peakIDR/APOE33.idr	3' UTR (NM_001172439, exon 10 of 10)	3' UTR (NM_001172439, exon 10 of 10)	-3808	NM_024604	79657	Hs.437855	NM_024604	ENSG00000005175	RPAP3	hSpagh	RNA polymerase II associated protein 3	protein-coding	4.24772	4.53616	3.3344	3.84867	-2.08534	0.00387683	0.0302114
Merged-chr6-107716922-2	chr6	107716786	107717036	+	1000	../Oyang/peakIDR/APOE33.idr|../Oyang/peakIDR/APOE33_LD.idr	intron (NM_198081, intron 6 of 7)	intron (NM_198081, intron 6 of 7)	15485	NM_001286409	256380	Hs.486109	NM_198081	ENSG00000146285	SCML4	dJ47M23.1	Scm polycomb group protein like 4	protein-coding	5.62954	5.80804	4.74909	4.6116	-1.77922	4.08e-05	0.000943434
Merged-chr12-107663471-1	chr12	107663346	107663596	+	1000	../Oyang/peakIDR/APOE33.idr	Intergenic	L1MD2|LINE|L1	-22261	NM_001317963	11137	Hs.506652	NM_007062	ENSG00000136045	PWP1	IEF-SSP-9502	PWP1 homolog, endonuclein	protein-coding	5.6463	5.34182	4.3907	4.09214	-2.38237	2.87e-06	0.000105648
Merged-chr5-164934211-1	chr5	164934086	164934336	+	1000	../Oyang/peakIDR/APOE33.idr	Intergenic	L1PA7|LINE|L1	463932	NR_105065	102546299	Hs.437730	NR_105065	ENSG00000241956	LOC102546299	-	uncharacterized LOC102546299	ncRNA	3.84372	3.94578	2.99684	3.02609	-3.5073	0.000256742	0.00401012
Merged-chr2-8282168-1	chr2	8282043	8282293	+	1000	../Oyang/peakIDR/APOE33.idr	intron (NR_152741, intron 8 of 9)	intron (NR_152741, intron 8 of 9)	46251	NR_034135	339789	Hs.565619	NR_034135	ENSG00000236790	LINC00299	C2orf46|NCRNA00299	long intergenic non-protein coding RNA 299	ncRNA	3.62134	3.58288	2.96326	2.74283	-3.24948	0.0015778	0.0156868
Merged-chr2-200742622-1	chr2	200742497	200742747	+	1000	../Oyang/peakIDR/APOE33.idr	intron (NR_135012, intron 8 of 30)	intron (NR_135012, intron 8 of 30)	-7445	NR_037886	100507140	Hs.382116	NR_037886	ENSG00000237166	LINC01792	-	long intergenic non-protein coding RNA 1792	ncRNA	4.12113	4.46072	3.38565	3.53674	-2.43969	0.000844705	0.00995358
Merged-chr11-74460303-2	chr11	74460187	74460437	+	1000	../Oyang/peakIDR/APOE33.idr|../Oyang/peakIDR/APOE33_LD.idr	intron (NM_005472, intron 2 of 2)	intron (NM_005472, intron 2 of 2)	7243	NM_005472	10008	Hs.523899	NM_005472	ENSG00000175538	KCNE3	HOKPP|HYPP|MiRP2	potassium voltage-gated channel subfamily E regulatory subunit 3	protein-coding	6.53254	6.39097	5.23554	4.98905	-1.97413	2.71e-08	2.05e-06
Merged-chr19-46574654-1	chr19	46574529	46574779	+	1000	../Oyang/peakIDR/APOE33.idr	intron (NM_001205281, intron 1 of 3)	THE1C|LTR|ERVL-MaLR	-26420	NM_001329921	808	Hs.515487	NM_005184	ENSG00000160014	CALM3	CaM|CaMIII|HEL-S-72|PHKD|PHKD3	calmodulin 3	protein-coding	3.42869	3.50811	2.84259	2.74609	-3.09479	0.0025931	0.0225583
Merged-chr1-18505925-2	chr1	18505795	18506045	+	902.5	../Oyang/peakIDR/APOE33.idr|../Oyang/peakIDR/APOE33_LD.idr	Intergenic	MLT1G1|LTR|ERVL-MaLR	24990	NM_152375	127707	Hs.406913	NM_152375	ENSG00000179023	KLHDC7A	-	kelch domain containing 7A	protein-coding	5.21061	5.31241	4.31148	4.50236	-1.6436	0.000826042	0.00979739
Merged-chr15-34047685-2	chr15	34047561	34047811	+	1000	../Oyang/peakIDR/APOE33.idr|../Oyang/peakIDR/APOE33_LD.idr	intron (NM_012125, intron 2 of 2)	L1PA11|LINE|L1	-8584	NM_020371	57099	Hs.555966	NM_020371	ENSG00000169857	AVEN	PDCD12	apoptosis and caspase activation inhibitor	protein-coding	5.47588	5.66299	4.48123	4.63657	-1.80908	7.15e-05	0.00145429
Merged-chr17-41944260-1	chr17	41944135	41944385	+	933	../Oyang/peakIDR/APOE33.idr	intron (NM_001350319, intron 7 of 10)	AluSz6|SINE|Alu	13666	NM_001350319	83538	Hs.201134	NM_031421	ENSG00000204815	TTC25	-	tetratricopeptide repeat domain 25	protein-coding	3.66647	3.35783	2.72221	2.8091	-3.59382	0.00112177	0.0122066
Merged-chr1-114490402-1	chr1	114490277	114490527	+	1000	../Oyang/peakIDR/APOE33.idr	intron (NM_033020, intron 1 of 18)	L1MB8|LINE|L1	20758	NM_015906	51592	Hs.26837	NM_015906	ENSG00000197323	TRIM33	ECTO|PTC7|RFG7|TF1G|TIF1G|TIF1GAMMA|TIFGAMMA	tripartite motif containing 33	protein-coding	4.59467	4.83789	3.98694	3.90705	-1.80304	0.00235305	0.0209444
Merged-chr14-53382083-2	chr14	53381962	53382212	+	1000	../Oyang/peakIDR/APOE33.idr|../Oyang/peakIDR/APOE33_LD.idr	Intergenic	Intergenic	228733	NR_110062	101927620		NR_110062	ENSG00000258731	LOC101927620	-	uncharacterized LOC101927620	ncRNA	5.50588	5.50536	4.86055	4.71468	-1.24578	0.00424204	0.0322171
Merged-chr2-156006166-1	chr2	156006041	156006291	+	1000	../Oyang/peakIDR/APOE33.idr	Intergenic	MER52D|LTR|ERV1	248765	NR_110250	101929378	Hs.171192	NR_110249	ENSG00000226383	LINC01876	-	long intergenic non-protein coding RNA 1876	ncRNA	3.95791	3.73821	2.88831	2.98042	-3.91187	0.000208111	0.00340179
Merged-chr14-106844830-1	chr14	106844705	106844955	+	1000	../Oyang/peakIDR/APOE33.idr	Intergenic	HERV3-int|LTR|ERV1	6169	NR_049827	100847062		NR_049827	ENSG00000265929	MIR5195	-	microRNA 5195	ncRNA	4.16773	3.78705	3.16368	3.31269	-2.49114	0.00216815	0.0196856
Merged-chr22-41846098-2	chr22	41845974	41846224	+	1000	../Oyang/peakIDR/APOE33.idr|../Oyang/peakIDR/APOE33_LD.idr	intron (NR_103834, intron 1 of 21)	intron (NR_103834, intron 1 of 21)	13020	NM_004599	6721	Hs.443258	NM_004599	ENSG00000198911	SREBF2	SREBP-2|SREBP2|bHLHd2	sterol regulatory element binding transcription factor 2	protein-coding	6.76998	6.99671	5.8351	6.02828	-1.25058	1.35e-05	0.000383884
Merged-chr7-16269125-2	chr7	16268998	16269248	+	1000	../Oyang/peakIDR/APOE33.idr|../Oyang/peakIDR/APOE33_LD.idr	non-coding (NR_038946, exon 5 of 5)	non-coding (NR_038946, exon 5 of 5)	58637	NR_038947	100506025	Hs.649029	NR_038946	ENSG00000229688	ISPD-AS1	-	ISPD antisense RNA 1	ncRNA	8.33129	8.24105	6.98465	6.84032	-1.56185	2.09e-16	1.3e-13
Merged-chr11-15233585-1	chr11	15233460	15233710	+	1000	../Oyang/peakIDR/APOE33.idr	intron (NM_001031853, intron 9 of 12)	intron (NM_001031853, intron 9 of 12)	84483	NM_001278313	387755	Hs.591997	NM_001031853	ENSG00000188487	INSC	-	INSC, spindle orientation adaptor protein	protein-coding	5.03719	4.82783	4.22846	3.88322	-1.88072	0.00100809	0.0112838
Merged-chr4-68505634-1	chr4	68505509	68505759	+	914	../Oyang/peakIDR/APOE33.idr	Intergenic	L1PREC2|LINE|L1	58185	NM_014058	28983	Hs.201877	NM_014058	ENSG00000087128	TMPRSS11E	DESC1|TMPRSS11E2	transmembrane serine protease 11E	protein-coding	3.72491	3.77375	2.95069	3.03958	-2.99869	0.00116933	0.0125724
Merged-chr3-14418463-2	chr3	14418334	14418584	+	827	../Oyang/peakIDR/APOE33.idr|../Oyang/peakIDR/APOE33_LD.idr	intron (NM_001134367, intron 2 of 14)	intron (NM_001134367, intron 2 of 14)	15883	NM_001134368	6533	Hs.529488	NM_003043	ENSG00000131389	SLC6A6	TAUT	solute carrier family 6 member 6	protein-coding	5.21181	5.0427	4.07759	4.14138	-2.13798	7.31e-05	0.00148021
Merged-chr6-29814040-1	chr6	29813915	29814165	+	1000	../Oyang/peakIDR/APOE33.idr	Intergenic	Intergenic	-12939	NM_002127	3135	Hs.512152	NM_002127	ENSG00000204632	HLA-G	MHC-G	major histocompatibility complex, class I, G	protein-coding	5.39833	5.6403	4.94587	4.35174	-1.46686	0.00218724	0.0198217
Merged-chr12-62211708-1	chr12	62211583	62211833	+	1000	../Oyang/peakIDR/APOE33.idr	Intergenic	Intergenic	-18869	NM_178539	338811	Hs.269745	NM_178539	ENSG00000198673	FAM19A2	TAFA-2|TAFA2	family with sequence similarity 19 member A2, C-C motif chemokine like	protein-coding	5.42512	5.30949	4.33308	4.17989	-2.16076	1.79e-05	0.000486046
Merged-chr17-7532289-1	chr17	7532164	7532414	+	1000	../Oyang/peakIDR/APOE33.idr	Intergenic	AluJo|SINE|Alu	-16769	NM_172089	407977	Hs.54673	NM_172089	ENSG00000248871	TNFSF12-TNFSF13	TWE-PRIL	TNFSF12-TNFSF13 readthrough	protein-coding	4.3619	4.45773	3.67692	3.5713	-2.11874	0.0016018	0.0158655
Merged-chr21-33999006-2	chr21	33998883	33999133	+	1000	../Oyang/peakIDR/APOE33.idr|../Oyang/peakIDR/APOE33_LD.idr	Intergenic	Intergenic	22626	NR_134561	101928126	Hs.436879	NR_134561		LOC101928126	-	uncharacterized LOC101928126	ncRNA	5.62845	5.50769	4.55715	4.55839	-1.81071	6.32e-05	0.0013248
Merged-chr7-32593558-1	chr7	32593433	32593683	+	909	../Oyang/peakIDR/APOE33.idr	intron (NR_036680, intron 12 of 16)	intron (NR_036680, intron 12 of 16)	98132	NM_015060	23080	Hs.128056	NM_015060	ENSG00000105778	AVL9	KIAA0241	AVL9 cell migration associated	protein-coding	3.80088	3.82146	3.03352	3.28824	-2.27522	0.00656923	0.0437267
Merged-chr8-93819655-1	chr8	93819530	93819780	+	1000	../Oyang/peakIDR/APOE33.idr	TTS (NR_024522)	TTS (NR_024522)	64811	NM_001142301	91147	Hs.116240	NM_153704	ENSG00000164953	TMEM67	JBTS6|MECKELIN|MKS3|NPHP11|TNEM67	transmembrane protein 67	protein-coding	4.34895	4.15453	3.21903	3.48853	-2.74604	0.000395021	0.00556553
Merged-chr22-43384691-1	chr22	43384566	43384816	+	1000	../Oyang/peakIDR/APOE33.idr	Intergenic	(CTCTCC)n|Simple_repeat|Simple_repeat	-15640	NR_146918	105373054		NR_146918	ENSG00000236117	LINC01639	-	long intergenic non-protein coding RNA 1639	ncRNA	3.96687	3.82126	3.20397	3.2941	-2.18003	0.00601348	0.0411668
Merged-chr2-159706810-2	chr2	159706683	159706933	+	838	../Oyang/peakIDR/APOE33.idr|../Oyang/peakIDR/APOE33_LD.idr	intron (NR_110586, intron 2 of 2)	MLT2C1|LTR|ERVL	5627	NR_110586	29994	Hs.470369	NM_013450	ENSG00000123636	BAZ2B	WALp4	bromodomain adjacent to zinc finger domain 2B	protein-coding	4.82328	5.18821	4.13554	4.36642	-1.57237	0.00354412	0.0283466
Merged-chr20-3839550-2	chr20	3839426	3839676	+	1000	../Oyang/peakIDR/APOE33.idr|../Oyang/peakIDR/APOE33_LD.idr	Intergenic	LTR84b|LTR|ERVL	-7248	NR_037921	57506	Hs.570362	NM_020746	ENSG00000088888	MAVS	CARDIF|IPS-1|IPS1|VISA	mitochondrial antiviral signaling protein	protein-coding	5.92412	5.98696	5.24281	5.23182	-1.11006	0.00276788	0.0236944
Merged-chr12-109777752-1	chr12	109777627	109777877	+	1000	../Oyang/peakIDR/APOE33.idr	Intergenic	MLT1H|LTR|ERVL-MaLR	-4265	NR_026662	84983	Hs.675961	NM_032897	ENSG00000255650	FAM222A-AS1	-	FAM222A antisense RNA 1	ncRNA	5.4972	5.35874	3.86086	4.28154	-2.69687	6.54e-07	2.98e-05
Merged-chr11-64473107-2	chr11	64472986	64473236	+	1000	../Oyang/peakIDR/APOE33.idr|../Oyang/peakIDR/APOE33_LD.idr	Intergenic	MER66C|LTR|ERV1	24054	NR_073177	100996455	Hs.634142	NR_073177	ENSG00000181908	LOC100996455	-	uncharacterized LOC100996455	ncRNA	5.71689	5.90492	4.78801	4.80437	-1.69407	4.67e-05	0.00104968
Merged-chr18-11042537-1	chr18	11042412	11042662	+	1000	../Oyang/peakIDR/APOE33.idr	intron (NM_022068, intron 2 of 51)	intron (NM_022068, intron 2 of 51)	106225	NM_022068	63895	Hs.436902	NM_022068	ENSG00000154864	PIEZO2	C18orf30|C18orf58|DA3|DA5|DAIPT|FAM38B|FAM38B2|HsT748|HsT771|MWKS	piezo type mechanosensitive ion channel component 2	protein-coding	6.76635	6.77454	4.59556	4.64342	-3.26899	1.96e-17	1.53e-14
Merged-chr6-133254765-2	chr6	133254642	133254892	+	874.5	../Oyang/peakIDR/APOE33.idr|../Oyang/peakIDR/APOE33_LD.idr	intron (NM_001301012, intron 1 of 17)	MIR3|SINE|MIR	13268	NM_001301013	2070	Hs.596680	NM_004100	ENSG00000112319	EYA4	CMD1J|DFNA10	EYA transcriptional coactivator and phosphatase 4	protein-coding	5.75137	6.2132	4.56595	4.80541	-2.15437	6.11e-07	2.82e-05
Merged-chr20-53061447-1	chr20	53061322	53061572	+	1000	../Oyang/peakIDR/APOE33.idr	intron (NM_173485, intron 1 of 2)	intron (NM_173485, intron 1 of 2)	89040	NM_173485	128553	Hs.473117	NM_173485	ENSG00000182463	TSHZ2	C20orf17|OVC10-2|TSH2|ZABC2|ZNF218	teashirt zinc finger homeobox 2	protein-coding	4.60964	4.90955	3.73275	3.98459	-2.13088	0.000520297	0.00686032
Merged-chr19-46174284-1	chr19	46174159	46174409	+	1000	../Oyang/peakIDR/APOE33.idr	Intergenic	MER45A|DNA|hAT-Tip100	26041	NM_001135113	147920	Hs.99376	NM_001002915	ENSG00000204866	IGFL2	UNQ645|VPRI645	IGF like family member 2	protein-coding	4.53205	4.64757	3.66917	3.8689	-2.04912	0.0012122	0.0129112
Merged-chr4-122540286-2	chr4	122540158	122540408	+	1000	../Oyang/peakIDR/APOE33.idr|../Oyang/peakIDR/APOE33_LD.idr	Intergenic	Intergenic	-78700	NR_104126	100996941	Hs.439487	NR_104126	ENSG00000227145	IL21-AS1	-	IL21 antisense RNA 1	ncRNA	5.74279	5.87699	4.9441	4.93816	-1.42108	0.000417997	0.00581574
Merged-chr5-151530793-1	chr5	151530668	151530918	+	1000	../Oyang/peakIDR/APOE33.idr	intron (NM_001447, intron 13 of 22)	L1MC5a|LINE|L1	-8645	NR_106752	102465246		NR_106752	ENSG00000276622	MIR6499	hsa-mir-6499|mir-6499	microRNA 6499	ncRNA	4.81542	4.66038	3.65287	3.58827	-2.8895	1.62e-05	0.000449594
Merged-chr1-154337687-2	chr1	154337562	154337812	+	991	../Oyang/peakIDR/APOE33.idr|../Oyang/peakIDR/APOE33_LD.idr	3' UTR (NM_001005855, exon 12 of 12)	3' UTR (NM_001005855, exon 12 of 12)	9887	NM_020452	57198	Hs.435700	NM_020452	ENSG00000143515	ATP8B2	ATPID	ATPase phospholipid transporting 8B2	protein-coding	5.28938	5.19158	4.56583	4.53374	-1.30527	0.00600667	0.0411494
Merged-chr3-16936416-2	chr3	16936295	16936545	+	1000	../Oyang/peakIDR/APOE33.idr|../Oyang/peakIDR/APOE33_LD.idr	intron (NM_015184, intron 1 of 5)	intron (NM_015184, intron 1 of 5)	3224	NR_037465	100500913		NR_037465	ENSG00000283885	MIR3714	-	microRNA 3714	ncRNA	6.09706	6.38164	5.01342	4.97598	-1.91468	4.02e-07	2e-05
Merged-chr20-829193-2	chr20	829074	829324	+	1000	../Oyang/peakIDR/APOE33.idr|../Oyang/peakIDR/APOE33_LD.idr	Intergenic	Intergenic	-4498	NM_001289145	83541	Hs.574822	NM_031424	ENSG00000125898	FAM110A	C20orf55|F10|bA371L19.3	family with sequence similarity 110 member A	protein-coding	8.13678	8.37808	7.33413	7.18016	-1.12912	1.7e-09	1.81e-07
Merged-chr3-125627664-1	chr3	125627539	125627789	+	878	../Oyang/peakIDR/APOE33.idr	Intergenic	L1PB1|LINE|L1	-32127	NM_022776	114885	Hs.477440	NM_022776	ENSG00000144909	OSBPL11	ORP-11|ORP11|OSBP12|TCCCIA00292	oxysterol binding protein like 11	protein-coding	3.75446	3.9715	3.2413	3.22348	-2.16181	0.00690203	0.0453329
Merged-chr22-32881420-1	chr22	32881295	32881545	+	1000	../Oyang/peakIDR/APOE33.idr	intron (NM_133633, intron 3 of 11)	intron (NM_133633, intron 3 of 11)	80604	NM_000362	7078	Hs.644633	NM_000362	ENSG00000100234	TIMP3	HSMRK222|K222|K222TA2|SFD	TIMP metallopeptidase inhibitor 3	protein-coding	7.00423	6.71723	5.51163	5.43728	-1.89511	1.38e-09	1.49e-07
Merged-chr5-32498664-2	chr5	32498521	32498771	+	1000	../Oyang/peakIDR/APOE33.idr|../Oyang/peakIDR/APOE33_LD.idr	Intergenic	HAL1|LINE|L1	-53885	NR_144318	51663	Hs.435231	NM_016107	ENSG00000056097	ZFR	SPG71|ZFR1	zinc finger RNA binding protein	protein-coding	5.93038	5.75573	4.85658	5.04085	-1.45291	0.000313863	0.00467913
Merged-chr8-142677110-1	chr8	142676985	142677235	+	1000	../Oyang/peakIDR/APOE33.idr	intron (NR_033343, intron 1 of 2)	G-rich|Low_complexity|Low_complexity	-3346	NM_005672	8000	Hs.652235	NM_005672	ENSG00000167653	PSCA	PRO232	prostate stem cell antigen	protein-coding	5.06404	4.66252	4.20461	3.85916	-1.82774	0.00191752	0.0180724
Merged-chr1-203607416-2	chr1	203607281	203607531	+	1000	../Oyang/peakIDR/APOE33.idr|../Oyang/peakIDR/APOE33_LD.idr	Intergenic	Intergenic	-19381	NM_001001396	493	Hs.343522	NM_001684	ENSG00000058668	ATP2B4	ATP2B2|MXRA1|PMCA4|PMCA4b|PMCA4x	ATPase plasma membrane Ca2+ transporting 4	protein-coding	5.91584	6.06903	5.13824	4.99035	-1.45255	0.000155206	0.00270644
Merged-chr10-98361501-2	chr10	98361360	98361610	+	1000	../Oyang/peakIDR/APOE33.idr|../Oyang/peakIDR/APOE33_LD.idr	Intergenic	Intergenic	33822	NR_031619	100302133		NR_031619	ENSG00000284415	MIR1287	MIRN1287|hsa-mir-1287|mir-1287	microRNA 1287	ncRNA	6.29573	6.37911	5.5616	5.57512	-1.09796	0.000825713	0.00979739
Merged-chr4-159047684-2	chr4	159047562	159047812	+	1000	../Oyang/peakIDR/APOE33.idr|../Oyang/peakIDR/APOE33_LD.idr	Intergenic	Intergenic	-12506	NM_152543	152940	Hs.415576	NM_152543	ENSG00000164123	C4orf45	-	chromosome 4 open reading frame 45	protein-coding	6.70799	6.56299	5.2004	5.41735	-1.87569	1.5e-08	1.24e-06
Merged-chr16-622407-2	chr16	622286	622536	+	1000	../Oyang/peakIDR/APOE33.idr|../Oyang/peakIDR/APOE33_LD.idr	intron (NM_001172663, intron 4 of 6)	CpG	-8601	NM_053284	117166	Hs.345818	NM_053284	ENSG00000127578	WFIKKN1	C16orf12|RJD2|WFDC20A|WFIKKN	WAP, follistatin/kazal, immunoglobulin, kunitz and netrin domain containing 1	protein-coding	5.50745	5.6666	4.87414	4.69067	-1.38037	0.00145674	0.014798
Merged-chr14-24665685-1	chr14	24665560	24665810	+	858	../Oyang/peakIDR/APOE33.idr	Intergenic	Intergenic	-31416	NM_001346011	3002	Hs.1051	NM_004131	ENSG00000100453	GZMB	C11|CCPI|CGL-1|CGL1|CSP-B|CSPB|CTLA1|CTSGL1|HLP|SECT	granzyme B	protein-coding	2.86034	2.90992	2.39824	2.29044	-3.60938	0.00787712	0.0496716
Merged-chr11-132632730-2	chr11	132632593	132632843	+	1000	../Oyang/peakIDR/APOE33.idr|../Oyang/peakIDR/APOE33_LD.idr	intron (NM_001012393, intron 3 of 7)	intron (NM_001012393, intron 3 of 7)	310919	NM_001319106	4978	Hs.4817	NM_002545	ENSG00000183715	OPCML	IGLON1|OBCAM|OPCM	opioid binding protein/cell adhesion molecule like	protein-coding	6.11166	5.97434	4.96983	4.82289	-1.82039	3.73e-06	0.000132094
Merged-chr17-3679951-2	chr17	3679819	3680069	+	1000	../Oyang/peakIDR/APOE33.idr|../Oyang/peakIDR/APOE33_LD.idr	intron (NM_002561, intron 10 of 11)	intron (NM_002561, intron 10 of 11)	11221	NM_001014764	83460	Hs.30011	NM_031298	ENSG00000127774	EMC6	RAB5IFL|TMEM93	ER membrane protein complex subunit 6	protein-coding	6.66616	6.1517	5.07314	5.40438	-1.72458	3.24e-06	0.000117176
Merged-chr7-108050184-1	chr7	108050059	108050309	+	1000	../Oyang/peakIDR/APOE33.idr	intron (NM_001318046, intron 26 of 33)	MER58A|DNA|hAT-Charlie	-46825	NM_002291	3912	Hs.650585	NM_002291	ENSG00000091136	LAMB1	CLM|LIS5	laminin subunit beta 1	protein-coding	3.79869	3.81964	3.11096	3.02531	-2.7811	0.00155611	0.0155271
Merged-chr4-69668965-2	chr4	69668848	69669098	+	1000	../Oyang/peakIDR/APOE33.idr|../Oyang/peakIDR/APOE33_LD.idr	Intergenic	L1MA1|LINE|L1	-15724	NM_006798	10941	Hs.225950	NM_006798	ENSG00000173610	UGT2A1	UDPGT2A1	UDP glucuronosyltransferase family 2 member A1 complex locus	protein-coding	7.59131	7.6564	5.7137	5.68741	-2.41453	1.39e-20	2.23e-17
Merged-chr19-47730306-2	chr19	47730191	47730441	+	1000	../Oyang/peakIDR/APOE33.idr|../Oyang/peakIDR/APOE33_LD.idr	intron (NM_014601, intron 4 of 5)	intron (NM_014601, intron 4 of 5)	-15220	NM_015710	29997	Hs.421907	NM_015710	ENSG00000105373	NOP53	GLTSCR2|PICT-1|PICT1	NOP53 ribosome biogenesis factor	protein-coding	5.97514	5.77973	4.74428	4.9997	-1.63753	6.43e-05	0.00134221
Merged-chr22-38229614-1	chr22	38229489	38229739	+	1000	../Oyang/peakIDR/APOE33.idr	intron (NM_001195071, intron 5 of 8)	intron (NM_001195071, intron 5 of 8)	-4894	NR_132774	106635525		NR_132774		SNORA92	-	small nucleolar RNA, H/ACA box 92	snoRNA	6.03023	6.23343	5.16341	4.7257	-1.81684	4.72e-06	0.000160304
Merged-chr19-1412071-2	chr19	1411948	1412198	+	1000	../Oyang/peakIDR/APOE33.idr|../Oyang/peakIDR/APOE33_LD.idr	intron (NM_001352033, intron 1 of 11)	intron (NM_001352033, intron 1 of 11)	4504	NM_001352035	26528	Hs.222510	NM_018959	ENSG00000071626	DAZAP1	-	DAZ associated protein 1	protein-coding	5.77634	5.9309	4.57059	4.61242	-2.15708	6.17e-07	2.84e-05
Merged-chr13-20891219-2	chr13	20891095	20891345	+	1000	../Oyang/peakIDR/APOE33.idr|../Oyang/peakIDR/APOE33_LD.idr	intron (NM_022459, intron 1 of 22)	MER3|DNA|hAT-Charlie	11554	NM_022459	64328	Hs.507452	NM_022459	ENSG00000132953	XPO4	exp4	exportin 4	protein-coding	5.70182	5.62682	4.92651	5.01475	-1.1531	0.00484795	0.0353607
Merged-chr22-38267298-2	chr22	38267173	38267423	+	1000	../Oyang/peakIDR/APOE33.idr|../Oyang/peakIDR/APOE33_LD.idr	intron (NM_001195072, intron 1 of 9)	intron (NM_001195072, intron 1 of 9)	5366	NM_001195071	25829	Hs.182626	NM_012264	ENSG00000198792	TMEM184B	C22orf5|FM08|HS5O6A|HSPC256	transmembrane protein 184B	protein-coding	6.84017	6.88942	5.80954	5.6578	-1.50295	2.86e-07	1.51e-05
Merged-chr5-53019509-1	chr5	53019384	53019634	+	1000	../Oyang/peakIDR/APOE33.idr	intron (NR_073107, intron 1 of 28)	MER44B|DNA|TcMar-Tigger	30183	NR_073106	3673	Hs.482077	NM_002203	ENSG00000164171	ITGA2	BR|CD49B|GPIa|HPA-5|VLA-2|VLAA2	integrin subunit alpha 2	protein-coding	5.48701	5.59602	4.10779	4.53588	-2.248	5.51e-06	0.000183261
Merged-chr7-83021038-1	chr7	83020913	83021163	+	1000	../Oyang/peakIDR/APOE33.idr	intron (NM_033026, intron 3 of 24)	LTR26|LTR|ERV1	141843	NM_014510	27445	Hs.12376	NM_014510	ENSG00000186472	PCLO	ACZ|PCH3	piccolo presynaptic cytomatrix protein	protein-coding	4.26767	4.36624	3.66681	3.6669	-1.76226	0.00789917	0.0497673
Merged-chr12-70661050-2	chr12	70660917	70661167	+	1000	../Oyang/peakIDR/APOE33.idr|../Oyang/peakIDR/APOE33_LD.idr	exon (NM_002849, exon 12 of 14)	exon (NM_002849, exon 12 of 14)	-23602	NM_001109754	5787	Hs.201030	NM_002837	ENSG00000127329	PTPRB	HPTP-BETA|HPTPB|PTPB|R-PTP-BETA|VEPTP	protein tyrosine phosphatase, receptor type B	protein-coding	7.01301	7.04005	5.15239	5.19285	-2.55664	8.83e-16	4.97e-13
Merged-chr8-121056348-1	chr8	121056223	121056473	+	1000	../Oyang/peakIDR/APOE33.idr	Intergenic	L1PA3|LINE|L1	-244279	NM_021021	6641	Hs.46701	NM_021021	ENSG00000172164	SNTB1	59-DAP|A1B|BSYN2|DAPA1B|SNT2|SNT2B1|TIP-43	syntrophin beta 1	protein-coding	4.87051	4.76596	3.48356	3.32987	-4.05913	5.23e-07	2.49e-05
Merged-chr3-25944537-1	chr3	25944412	25944662	+	1000	../Oyang/peakIDR/APOE33.idr	Intergenic	LTR9|LTR|ERV1	-70842	NR_034055	285326	Hs.145246	NR_034055	ENSG00000230891	LINC00692	-	long intergenic non-protein coding RNA 692	ncRNA	4.4282	4.60845	3.37988	3.54025	-3.01876	3.86e-05	0.000903986
Merged-chr16-48542265-2	chr16	48542147	48542397	+	1000	../Oyang/peakIDR/APOE33.idr|../Oyang/peakIDR/APOE33_LD.idr	3' UTR (NM_153029, exon 7 of 7)	3' UTR (NM_153029, exon 7 of 7)	67937	NM_153029	9683	Hs.511839	NM_153029	ENSG00000102921	N4BP1	-	NEDD4 binding protein 1	protein-coding	7.14528	7.2368	5.86758	6.1208	-1.51899	1.39e-08	1.15e-06
Merged-chr10-105674656-1	chr10	105674531	105674781	+	1000	../Oyang/peakIDR/APOE33.idr	intron (NR_120625, intron 3 of 3)	MER41A|LTR|ERV1	145677	NR_120625	101927549	Hs.556885	NR_120625		LOC101927549	-	uncharacterized LOC101927549	ncRNA	4.33044	4.53899	3.36545	3.57879	-2.7435	0.000160335	0.00276922
Merged-chr15-74343332-1	chr15	74343207	74343457	+	1000	../Oyang/peakIDR/APOE33.idr	intron (NM_000781, intron 4 of 8)	MIRb|SINE|MIR	-18220	NR_045207	729739	Hs.742028	NR_045207	ENSG00000260266	PPIAP46	-	peptidylprolyl isomerase A pseudogene 46	pseudo	4.68292	4.48884	3.69387	3.69183	-2.3021	0.000390549	0.00551727
Merged-chr8-47598298-2	chr8	47598168	47598418	+	1000	../Oyang/peakIDR/APOE33.idr|../Oyang/peakIDR/APOE33_LD.idr	intron (NR_104581, intron 7 of 16)	MIR|SINE|MIR	-55795	NM_001352959	23514	Hs.381058	NM_001080394	ENSG00000164808	SPIDR	KIAA0146	scaffold protein involved in DNA repair	protein-coding	5.94365	5.84423	4.97661	4.80007	-1.62709	5.46e-05	0.00118358
Merged-chr4-71271059-1	chr4	71270934	71271184	+	739	../Oyang/peakIDR/APOE33.idr	intron (NM_001098484, intron 3 of 25)	intron (NM_001098484, intron 3 of 25)	-67994	NM_003759	8671	Hs.5462	NM_003759	ENSG00000080493	SLC4A4	HNBC1|KNBC|NBC1|NBC2|NBCe1-A|SLC4A5|hhNMC|kNBC1|pNBC	solute carrier family 4 member 4	protein-coding	3.17914	3.19593	2.55	2.63117	-3.24095	0.00473394	0.0347818
Merged-chr1-186195549-2	chr1	186195410	186195660	+	1000	../Oyang/peakIDR/APOE33.idr|../Oyang/peakIDR/APOE33_LD.idr	Intergenic	MIRb|SINE|MIR	-100738	NM_001127709	10216	Hs.647723	NM_005807	ENSG00000116690	PRG4	CACP|HAPO|JCAP|MSF|SZP	proteoglycan 4	protein-coding	7.3213	7.51021	5.81216	6.01436	-1.88991	6.04e-13	1.71e-10
Merged-chr10-45075395-1	chr10	45075270	45075520	+	562	../Oyang/peakIDR/APOE33.idr	Intergenic	Intergenic	-74485	NM_001039380	220979	Hs.707791	NM_001039380		C10orf25	-	chromosome 10 open reading frame 25	protein-coding	2.99568	2.97758	2.46193	2.35395	-3.71004	0.00559756	0.0391849
Merged-chr2-71588893-2	chr2	71588768	71589018	+	1000	../Oyang/peakIDR/APOE33.idr|../Oyang/peakIDR/APOE33_LD.idr	intron (NM_001130983, intron 30 of 55)	intron (NM_001130983, intron 30 of 55)	122191	NM_001130987	8291	Hs.252180	NM_003494	ENSG00000135636	DYSF	FER1L1|LGMD2B|MMD1	dysferlin	protein-coding	6.88579	6.64211	5.30741	5.44092	-1.93437	1.94e-09	2.04e-07
Merged-chr12-106114874-1	chr12	106114749	106114999	+	1000	../Oyang/peakIDR/APOE33.idr	intron (NM_014840, intron 1 of 6)	intron (NM_014840, intron 1 of 6)	25159	NM_014840	9891	Hs.524692	NM_014840	ENSG00000074590	NUAK1	ARK5	NUAK family kinase 1	protein-coding	4.75319	4.60403	4.01406	3.84224	-1.76269	0.00319803	0.0263445
Merged-chr3-160027959-1	chr3	160027834	160028084	+	1000	../Oyang/peakIDR/APOE33.idr	intron (NR_104132, intron 2 of 2)	intron (NR_104132, intron 2 of 2)	7310	NR_104132	730109	Hs.99333	NR_104132		LINC01100	-	long intergenic non-protein coding RNA 1100	ncRNA	3.90674	4.00947	3.16064	3.30781	-2.4411	0.00240873	0.0213319
Merged-chr17-49739827-2	chr17	49739703	49739953	+	1000	../Oyang/peakIDR/APOE33.idr|../Oyang/peakIDR/APOE33_LD.idr	intron (NM_030802, intron 1 of 7)	intron (NM_030802, intron 1 of 7)	24328	NM_030802	81558	Hs.514308	NM_030802	ENSG00000121104	FAM117A	-	family with sequence similarity 117 member A	protein-coding	8.70681	8.78773	7.39499	7.52036	-1.42077	1.53e-18	1.56e-15
Merged-chr2-241892837-2	chr2	241892706	241892956	+	955.5	../Oyang/peakIDR/APOE33.idr|../Oyang/peakIDR/APOE33_LD.idr	intron (NR_110220, intron 2 of 3)	intron (NR_110220, intron 2 of 3)	6309	NR_135768	285095	Hs.85890	NR_135766	ENSG00000216921	LOC285095	-	uncharacterized LOC285095	ncRNA	5.79568	5.91145	4.80807	4.5959	-1.91993	5.81e-06	0.000190897
Merged-chr10-5942104-1	chr10	5941979	5942229	+	1000	../Oyang/peakIDR/APOE33.idr	Intergenic	Intergenic	26824	NM_001351096	3601	Hs.445124	NM_002189	ENSG00000134470	IL15RA	CD215	interleukin 15 receptor subunit alpha	protein-coding	4.15198	4.01743	3.35736	3.39709	-2.20904	0.00317063	0.0261806
Merged-chr13-23995884-2	chr13	23995753	23996003	+	809.5	../Oyang/peakIDR/APOE33.idr|../Oyang/peakIDR/APOE33_LD.idr	intron (NR_104595, intron 2 of 4)	intron (NR_104595, intron 2 of 4)	16252	NR_104595	221178	Hs.434298	NM_153023	ENSG00000182957	SPATA13	ARHGEF29|ASEF2	spermatogenesis associated 13	protein-coding	4.90312	4.78537	4.13841	4.02572	-1.68236	0.00267857	0.0230798
Merged-chr4-133619227-2	chr4	133619099	133619349	+	1000	../Oyang/peakIDR/APOE33.idr|../Oyang/peakIDR/APOE33_LD.idr	Intergenic	MLT1G|LTR|ERVL-MaLR	469934	NM_032961	57575	Hs.192859	NM_020815	ENSG00000138650	PCDH10	OL-PCDH|PCDH19	protocadherin 10	protein-coding	6.64626	6.93352	5.7051	5.86013	-1.35429	6.81e-06	0.000216918
Merged-chr22-27719834-1	chr22	27719709	27719959	+	1000	../Oyang/peakIDR/APOE33.idr	Intergenic	MLT1H|LTR|ERVL-MaLR	81664	NM_002430	4330	Hs.268515	NM_002430	ENSG00000169184	MN1	MGCR|MGCR1|MGCR1-PEN|dJ353E16.2	MN1 proto-oncogene, transcriptional regulator	protein-coding	4.77417	4.54801	3.64162	3.63546	-2.65858	6.33e-05	0.00132603
Merged-chr21-37668606-2	chr21	37668459	37668709	+	1000	../Oyang/peakIDR/APOE33.idr|../Oyang/peakIDR/APOE33_LD.idr	intron (NM_002240, intron 3 of 3)	MLT1B|LTR|ERVL-MaLR	247854	NM_002240	3763	Hs.626242	NM_002240	ENSG00000157542	KCNJ6	BIR1|GIRK-2|GIRK2|KATP-2|KATP2|KCNJ7|KIR3.2|KPLBS|hiGIRK2	potassium voltage-gated channel subfamily J member 6	protein-coding	5.61719	5.54204	4.53917	4.72952	-1.66447	0.000188794	0.00315089
Merged-chr2-1401354-2	chr2	1401229	1401479	+	1000	../Oyang/peakIDR/APOE33.idr|../Oyang/peakIDR/APOE33_LD.idr	Intergenic	MER57D|LTR|ERV1	-12107	NM_001206744	7173	Hs.467554	NM_000547	ENSG00000115705	TPO	MSA|TDH2A|TPX	thyroid peroxidase	protein-coding	5.47247	5.57041	4.97123	4.55699	-1.28071	0.0043834	0.0329497
Merged-chr20-49805378-1	chr20	49805253	49805503	+	1000	../Oyang/peakIDR/APOE33.idr	Intergenic	Tigger3a|DNA|TcMar-Tigger	-7335	NR_048538	23315	Hs.444202	NM_015266	ENSG00000197818	SLC9A8	NHE-8|NHE8	solute carrier family 9 member A8	protein-coding	4.5079	4.7083	3.73445	3.57003	-2.47041	0.000195261	0.00323647
Merged-chr17-35214418-1	chr17	35214293	35214543	+	1000	../Oyang/peakIDR/APOE33.idr	Intergenic	HAL1|LINE|L1	-20025	NM_152462	146861	Hs.514814	NM_152462	ENSG00000164729	SLC35G3	AMAC1|TMEM21A	solute carrier family 35 member G3	protein-coding	5.73612	5.67186	4.4708	4.37502	-2.29647	6.04e-07	2.8e-05
Merged-chr5-36821077-1	chr5	36820952	36821202	+	1000	../Oyang/peakIDR/APOE33.idr	Intergenic	Intergenic	55617	NR_046262	646719	Hs.355684	NR_046262		NIPBL-DT	NIPBL-AS|NIPBL-AS1	NIPBL divergent transcript	ncRNA	5.15918	5.32727	4.05157	4.16389	-2.3397	1.17e-05	0.000343301
Merged-chr3-133864170-1	chr3	133864045	133864295	+	927	../Oyang/peakIDR/APOE33.idr	intron (NM_016577, intron 2 of 7)	intron (NM_016577, intron 2 of 7)	31677	NM_016577	51560	Hs.715344	NM_016577	ENSG00000154917	RAB6B	-	RAB6B, member RAS oncogene family	protein-coding	4.13234	3.54247	3.16171	2.95272	-2.90289	0.00149996	0.0151028
Merged-chr17-76495038-1	chr17	76494913	76495163	+	1000	../Oyang/peakIDR/APOE33.idr	intron (NM_024599, intron 1 of 18)	intron (NM_024599, intron 1 of 18)	6389	NM_024599	79651	Hs.464157	NM_024599	ENSG00000129667	RHBDF2	RHBDL5|RHBDL6|TEC|TOC|TOCG|iRhom2	rhomboid 5 homolog 2	protein-coding	3.70073	3.6627	3.04855	2.96284	-2.64926	0.00319531	0.0263418
Merged-chr2-193505850-1	chr2	193505725	193505975	+	1000	../Oyang/peakIDR/APOE33.idr	Intergenic	LTR1A2|LTR|ERV1	756005	NR_002769	64002	Hs.546994	NR_002769	ENSG00000227418	PCGEM1	LINC00071|NCRNA00071|PCAT9	PCGEM1, prostate-specific transcript (non-protein coding)	ncRNA	4.06074	4.26257	3.3347	3.4831	-2.28827	0.00206425	0.0190041
Merged-chr14-60343749-1	chr14	60343624	60343874	+	778	../Oyang/peakIDR/APOE33.idr	Intergenic	MIRb|SINE|MIR	20553	NR_146481	101927729		NR_146481	ENSG00000258556	LINC02322	-	long intergenic non-protein coding RNA 2322	ncRNA	2.8352	3.02029	2.28145	2.3601	-4.68904	0.00491015	0.0356626
Merged-chr2-47294201-1	chr2	47294076	47294326	+	1000	../Oyang/peakIDR/APOE33.idr	intron (NR_110207, intron 1 of 2)	MER74B|LTR|ERVL	-41114	NR_001568	618		NR_001568	ENSG00000236824	BCYRN1	BC200|BC200a|LINC00004|NCRNA00004	brain cytoplasmic RNA 1	ncRNA	4.98692	5.12641	3.96082	3.86519	-2.54829	1.13e-05	0.000332753
Merged-chr2-2766350-2	chr2	2766210	2766460	+	859.5	../Oyang/peakIDR/APOE33.idr|../Oyang/peakIDR/APOE33_LD.idr	Intergenic	Intergenic	359691	NR_110228	101927554	Hs.638446	NR_110228	ENSG00000234423	LINC01250	-	long intergenic non-protein coding RNA 1250	ncRNA	6.02369	5.83169	4.39877	4.64845	-2.39363	5.44e-08	3.7e-06
Merged-chr3-169467995-1	chr3	169467870	169468120	+	1000	../Oyang/peakIDR/APOE33.idr	intron (NR_134932, intron 3 of 4)	intron (NR_134932, intron 3 of 4)	20128	NR_134932	105374205		NR_134932	ENSG00000241479	LOC105374205	-	uncharacterized LOC105374205	ncRNA	5.67669	5.79431	4.43722	4.42799	-2.32571	3.67e-07	1.85e-05
Merged-chr8-117176930-1	chr8	117176805	117177055	+	1000	../Oyang/peakIDR/APOE33.idr	TTS (NM_001172813)	TTS (NM_001172813)	41832	NM_001172814	169026	Hs.532270	NM_173851	ENSG00000164756	SLC30A8	ZNT8|ZnT-8	solute carrier family 30 member 8	protein-coding	4.36453	4.29345	3.45722	3.49999	-2.46398	0.0005663	0.00731733
Merged-chr16-56438244-1	chr16	56438119	56438369	+	976	../Oyang/peakIDR/APOE33.idr	intron (NM_007006, intron 4 of 6)	MLT1F|LTR|ERVL-MaLR	-12706	NM_001144	267	Hs.295137	NM_001144	ENSG00000159461	AMFR	GP78|RNF45	autocrine motility factor receptor	protein-coding	3.98912	3.78718	3.14387	3.34227	-2.17116	0.00684631	0.0450895
Merged-chr9-131535058-1	chr9	131534933	131535183	+	1000	../Oyang/peakIDR/APOE33.idr	Intergenic	Intergenic	-3783	NM_001135954	83549	Hs.9597	NM_031432	ENSG00000130717	UCK1	URK1	uridine-cytidine kinase 1	protein-coding	4.9255	4.97416	4.19748	4.22124	-1.56556	0.00333054	0.0271271
Merged-chr14-103071729-2	chr14	103071607	103071857	+	1000	../Oyang/peakIDR/APOE33.idr|../Oyang/peakIDR/APOE33_LD.idr	Intergenic	Intergenic	-12478	NM_001330236	107984640		NM_001330236	ENSG00000283071	LBHD2	-	LBH domain containing 2	protein-coding	8.05855	8.07048	6.60532	6.76342	-1.60194	3.69e-15	1.75e-12
Merged-chr3-43194755-2	chr3	43194638	43194888	+	1000	../Oyang/peakIDR/APOE33.idr|../Oyang/peakIDR/APOE33_LD.idr	Intergenic	Intergenic	-88680	NM_032806	84892	Hs.745002	NM_032806	ENSG00000144647	POMGNT2	AGO61|C3orf39|GTDC2|MDDGA8	protein O-linked mannose N-acetylglucosaminyltransferase 2 (beta 1,4-)	protein-coding	6.6116	6.4725	4.96821	4.84653	-2.43909	2.29e-11	4.15e-09
Merged-chr3-150751489-2	chr3	150751359	150751609	+	1000	../Oyang/peakIDR/APOE33.idr|../Oyang/peakIDR/APOE33_LD.idr	intron (NM_005067, intron 1 of 1)	intron (NM_005067, intron 1 of 1)	11664	NM_005067	6478	Hs.477959	NM_005067	ENSG00000181788	SIAH2	hSiah2	siah E3 ubiquitin protein ligase 2	protein-coding	5.58679	5.63559	4.56918	4.92722	-1.46779	0.000842766	0.00993934
Merged-chr9-5580056-1	chr9	5579931	5580181	+	1000	../Oyang/peakIDR/APOE33.idr	Intergenic	Intergenic	-49063	NM_001135920	57589	Hs.211520	NM_020829	ENSG00000107036	RIC1	CIP150|KIAA1432|bA207C16.1	RIC1 homolog, RAB6A GEF complex partner 1	protein-coding	4.3824	4.52402	3.64668	3.64346	-2.15901	0.00114789	0.012411
Merged-chr17-36011398-1	chr17	36011273	36011523	+	1000	../Oyang/peakIDR/APOE33.idr	Intergenic	HUERS-P2-int|LTR|ERV1	6570	NM_005064	6368	Hs.169191	NM_005064	ENSG00000274736	CCL23	CK-BETA-8|CKb8|Ckb-8|Ckb-8-1|MIP-3|MIP3|MPIF-1|SCYA23|hmrp-2a	C-C motif chemokine ligand 23	protein-coding	4.80519	4.67949	3.93612	4.16878	-1.5534	0.00695198	0.045568
Merged-chr17-35368214-2	chr17	35368087	35368337	+	1000	../Oyang/peakIDR/APOE33.idr|../Oyang/peakIDR/APOE33_LD.idr	intron (NM_001104590, intron 1 of 6)	intron (NM_001104590, intron 1 of 6)	5489	NM_001104589	91607	Hs.745059	NM_152270	ENSG00000172716	SLFN11	SLFN8/9	schlafen family member 11	protein-coding	5.99145	5.93778	4.73842	4.82525	-1.93263	1.92e-06	7.51e-05
Merged-chr6-3252627-2	chr6	3252501	3252751	+	1000	../Oyang/peakIDR/APOE33.idr|../Oyang/peakIDR/APOE33_LD.idr	Intergenic	Intergenic	-6302	NM_001128591	389362	Hs.207069	NM_001128591	ENSG00000180822	PSMG4	C6orf86|PAC4|bA506K6.2	proteasome assembly chaperone 4	protein-coding	7.927	8.02876	6.04948	6.33701	-2.12339	1.18e-20	2.15e-17
Merged-chr12-96242048-2	chr12	96241913	96242163	+	1000	../Oyang/peakIDR/APOE33.idr|../Oyang/peakIDR/APOE33_LD.idr	intron (NM_005230, intron 2 of 4)	intron (NM_005230, intron 2 of 4)	-13422	NM_001303511	2004	Hs.46523	NM_005230	ENSG00000111145	ELK3	ERP|NET|SAP-2|SAP2	ELK3, ETS transcription factor	protein-coding	6.3372	6.6829	4.79087	5.06467	-2.36867	2.59e-10	3.59e-08
Merged-chrX-46705168-2	chrX	46705044	46705294	+	1000	../Oyang/peakIDR/APOE33.idr|../Oyang/peakIDR/APOE33_LD.idr	intron (NM_001257291, intron 1 of 16)	L2c|LINE|L2	54003	NM_032591	84679	Hs.91389	NM_032591	ENSG00000065923	SLC9A7	NHE-7|NHE7|SLC9A6	solute carrier family 9 member A7	protein-coding	7.95917	7.8812	6.44234	6.40342	-1.77188	3.28e-16	2e-13
Merged-chr8-113013966-1	chr8	113013841	113014091	+	1000	../Oyang/peakIDR/APOE33.idr	intron (NM_198124, intron 7 of 71)	LTR67B|LTR|ERVL	363187	NM_198124	114788	Hs.91381	NM_052900	ENSG00000164796	CSMD3	-	CUB and Sushi multiple domains 3	protein-coding	4.53499	4.2509	3.62345	3.61971	-2.10812	0.00183284	0.0175106
Merged-chr14-24256613-2	chr14	24256496	24256746	+	1000	../Oyang/peakIDR/APOE33.idr|../Oyang/peakIDR/APOE33_LD.idr	intron (NM_000359, intron 9 of 14)	intron (NM_000359, intron 9 of 14)	6589	NM_000359	7051	Hs.508950	NM_000359	ENSG00000092295	TGM1	ARCI1|ICR2|KTG|LI|LI1|TGASE|TGK	transglutaminase 1	protein-coding	6.6792	6.91488	5.42414	5.42393	-1.89559	2.11e-09	2.2e-07
Merged-chrX-131763864-1	chrX	131763739	131763989	+	1000	../Oyang/peakIDR/APOE33.idr	intron (NR_026975, intron 7 of 12)	intron (NR_026975, intron 7 of 12)	66779	NR_026975	286467	Hs.720385	NR_026975	ENSG00000213468	FIRRE	LINC01200	firre intergenic repeating RNA element	ncRNA	4.83702	5.02227	3.7951	4.097	-2.19626	0.00018069	0.00304635
Merged-chr16-1640750-1	chr16	1640625	1640875	+	1000	../Oyang/peakIDR/APOE33.idr	intron (NM_020825, intron 4 of 19)	intron (NM_020825, intron 4 of 19)	26110	NM_020825	57585	Hs.603676	NM_020825	ENSG00000007545	CRAMP1	CRAMP1L|HN1L|TCE4	cramped chromatin regulator homolog 1	protein-coding	3.73987	3.81656	3.02207	2.99136	-3.0409	0.000952366	0.0108494
Merged-chr1-220800359-1	chr1	220800234	220800484	+	992	../Oyang/peakIDR/APOE33.idr	intron (NM_022746, intron 4 of 6)	intron (NM_022746, intron 4 of 6)	13662	NM_022746	64757	Hs.497816	NM_022746	ENSG00000186205	2023-03-01	MOSC1	mitochondrial amidoxime reducing component 1	protein-coding	3.81258	3.74706	3.13421	3.16782	-2.25776	0.00634697	0.0427232
Merged-chr17-76492359-2	chr17	76492234	76492484	+	1000	../Oyang/peakIDR/APOE33.idr|../Oyang/peakIDR/APOE33_LD.idr	intron (NM_024599, intron 1 of 18)	intron (NM_024599, intron 1 of 18)	-4450	NM_001005498	79651	Hs.464157	NM_024599	ENSG00000129667	RHBDF2	RHBDL5|RHBDL6|TEC|TOC|TOCG|iRhom2	rhomboid 5 homolog 2	protein-coding	6.85565	6.93912	5.98252	6.11775	-1.10042	6.72e-05	0.00138415
Merged-chr1-13782359-1	chr1	13782234	13782484	+	1000	../Oyang/peakIDR/APOE33.idr	exon (NM_015866, exon 8 of 9)	exon (NM_015866, exon 8 of 9)	32978	NM_001007257	7799	Hs.371823	NM_012231	ENSG00000116731	PRDM2	HUMHOXY1|KMT8|KMT8A|MTB-ZF|RIZ|RIZ1|RIZ2	PR/SET domain 2	protein-coding	4.64459	4.51306	3.86438	3.72382	-1.94846	0.00188885	0.0178914
Merged-chr2-98830752-2	chr2	98830631	98830881	+	808.5	../Oyang/peakIDR/APOE33.idr|../Oyang/peakIDR/APOE33_LD.idr	intron (NM_207362, intron 5 of 9)	intron (NM_207362, intron 5 of 9)	-58858	NR_126337	101927070	Hs.469395	NR_126337		LOC101927070	-	uncharacterized LOC101927070	ncRNA	5.47159	5.30308	4.5371	4.37514	-1.7388	0.000279451	0.00428967
Merged-chr1-6312075-2	chr1	6311952	6312202	+	860.5	../Oyang/peakIDR/APOE33.idr|../Oyang/peakIDR/APOE33_LD.idr	intron (NM_181864, intron 6 of 8)	intron (NM_181864, intron 6 of 8)	46867	NM_181866	11332	Hs.126137	NM_007274	ENSG00000097021	ACOT7	ACH1|ACT|BACH|CTE-II|LACH|LACH1|hBACH	acyl-CoA thioesterase 7	protein-coding	6.18889	6.08447	5.07148	4.71668	-1.92459	1.03e-06	4.41e-05
Merged-chr17-74347739-1	chr17	74347614	74347864	+	1000	../Oyang/peakIDR/APOE33.idr	intron (NM_153209, intron 8 of 19)	intron (NM_153209, intron 8 of 19)	14129	NM_001080466	388419		NM_001080466	ENSG00000204347	BTBD17	BTBD17A|LGALS3BPL|TANGO10A	BTB domain containing 17	protein-coding	4.07721	4.09975	3.40917	3.34219	-2.21816	0.00304411	0.0254208
Merged-chr3-108099432-1	chr3	108099307	108099557	+	1000	../Oyang/peakIDR/APOE33.idr	Intergenic	Intergenic	-8344	NM_001777	961	Hs.446414	NM_001777	ENSG00000196776	CD47	IAP|MER6|OA3	CD47 molecule	protein-coding	4.67075	5.31625	4.32428	4.14242	-1.62529	0.00378683	0.0297179
Merged-chr2-30422634-2	chr2	30422506	30422756	+	955	../Oyang/peakIDR/APOE33.idr|../Oyang/peakIDR/APOE33_LD.idr	Intergenic	Intergenic	-24595	NM_182551	253558	Hs.468048	NM_182551	ENSG00000172954	LCLAT1	1AGPAT8|AGPAT8|ALCAT1|HSRG1849|LYCAT|UNQ1849	lysocardiolipin acyltransferase 1	protein-coding	5.54614	5.51608	4.65822	4.47086	-1.72666	0.000152673	0.00267514
Merged-chr1-112625940-1	chr1	112625815	112626065	+	1000	../Oyang/peakIDR/APOE33.idr	intron (NM_006135, intron 1 of 9)	intron (NM_006135, intron 1 of 9)	6487	NM_006135	829	Hs.744974	NM_006135	ENSG00000116489	CAPZA1	CAPPA1|CAPZ|CAZ1	capping actin protein of muscle Z-line subunit alpha 1	protein-coding	4.63472	4.74453	3.55295	3.47938	-3.19793	7.36e-06	0.000231798
Merged-chr7-155491138-2	chr7	155491010	155491260	+	953.5	../Oyang/peakIDR/APOE33.idr|../Oyang/peakIDR/APOE33_LD.idr	Intergenic	Intergenic	33006	NM_001427	2020	Hs.134989	NM_001427	ENSG00000164778	EN2	-	engrailed homeobox 2	protein-coding	5.22584	5.45152	4.64068	4.65007	-1.27534	0.00580608	0.0402076
Merged-chr2-225027259-1	chr2	225027134	225027384	+	1000	../Oyang/peakIDR/APOE33.idr	intron (NM_014689, intron 1 of 55)	intron (NM_014689, intron 1 of 55)	15354	NM_014689	55619	Hs.46578	NM_014689	ENSG00000135905	DOCK10	DRIP2|Nbla10300|ZIZ3	dedicator of cytokinesis 10	protein-coding	4.11791	4.1409	3.51555	3.23121	-2.28682	0.00272955	0.0234459
Merged-chrX-31862942-1	chrX	31862817	31863067	+	1000	../Oyang/peakIDR/APOE33.idr	intron (NM_004010, intron 48 of 78)	MER48|LTR|ERV1	292527	NM_004021	1756	Hs.495912	NM_000109	ENSG00000198947	DMD	BMD|CMD3B|DXS142|DXS164|DXS206|DXS230|DXS239|DXS268|DXS269|DXS270|DXS272|MRX85	dystrophin	protein-coding	4.37214	4.44376	3.63007	3.34118	-2.57523	0.000377438	0.00537926
Merged-chr2-196915274-2	chr2	196915146	196915396	+	918.5	../Oyang/peakIDR/APOE33.idr|../Oyang/peakIDR/APOE33_LD.idr	intron (NM_024989, intron 3 of 26)	L2-3_Crp|LINE|L2	11459	NM_024989	80055	Hs.229988	NM_024989	ENSG00000197121	PGAP1	Bst1|ISPD3024|MRT42|SPG67	post-GPI attachment to proteins 1	protein-coding	5.2629	5.36328	4.40403	4.43721	-1.70464	0.000426257	0.00589529
Merged-chr1-53184020-1	chr1	53183895	53184145	+	1000	../Oyang/peakIDR/APOE33.idr	Intergenic	L2a|LINE|L2	-12409	NM_000098	1376	Hs.713535	NM_000098	ENSG00000157184	CPT2	CPT1|CPTASE|IIAE4	carnitine palmitoyltransferase 2	protein-coding	3.71015	3.9016	3.02925	3.28458	-2.27787	0.00678009	0.04475
Merged-chr8-63213493-2	chr8	63213370	63213620	+	1000	../Oyang/peakIDR/APOE33.idr|../Oyang/peakIDR/APOE33_LD.idr	TTS (NM_001277814)	TTS (NM_001277814)	44492	NM_001277818	253943	Hs.491861	NM_152758	ENSG00000185728	YTHDF3	-	YTH N6-methyladenosine RNA binding protein 3	protein-coding	5.97738	6.12668	5.08685	4.9944	-1.57837	3.45e-05	0.000828529
Merged-chr11-78084716-1	chr11	78084591	78084841	+	671	../Oyang/peakIDR/APOE33.idr	Intergenic	HERVH-int|LTR|ERV1	-4497	NM_004549	4718	Hs.407860	NM_004549	ENSG00000151366	NDUFC2	B14.5b|CI-B14.5b|HLC-1|NADHDH2	NADH:ubiquinone oxidoreductase subunit C2	protein-coding	3.4726	3.84023	2.87726	2.90418	-3.29867	0.00098165	0.011081
Merged-chr4-67572142-2	chr4	67572015	67572265	+	1000	../Oyang/peakIDR/APOE33.idr|../Oyang/peakIDR/APOE33_LD.idr	intron (NM_012108, intron 2 of 8)	MIR|SINE|MIR	13443	NM_012108	26228	Hs.435579	NM_012108	ENSG00000035720	STAP1	BRDG1|STAP-1	signal transducing adaptor family member 1	protein-coding	6.05518	6.44642	5.46734	5.47372	-1.15212	0.00102797	0.0114446
Merged-chr5-155129605-1	chr5	155129480	155129730	+	1000	../Oyang/peakIDR/APOE33.idr	Intergenic	L2b|LINE|L2	115850	NM_001099293	285643	Hs.567824	NM_001099293	ENSG00000226650	KIF4B	-	kinesin family member 4B	protein-coding	4.15288	4.07093	3.3841	3.47737	-2.06904	0.00466215	0.0343807
Merged-chr2-18610826-1	chr2	18610701	18610951	+	1000	../Oyang/peakIDR/APOE33.idr	Intergenic	MLT1B|LTR|ERVL-MaLR	-21246	NM_001199088	93034	Hs.744358	NM_033253	ENSG00000185013	NT5C1B	AIRP|CN-IB|CN1B	5'-nucleotidase, cytosolic IB	protein-coding	4.39377	4.34739	3.37188	3.68411	-2.33435	0.00101093	0.011299
Merged-chr8-81083398-1	chr8	81083273	81083523	+	1000	../Oyang/peakIDR/APOE33.idr	intron (NM_018440, intron 1 of 8)	L1MDa|LINE|L1	28670	NM_018440	55824	Hs.266175	NM_018440	ENSG00000076641	PAG1	CBP|PAG	phosphoprotein membrane anchor with glycosphingolipid microdomains 1	protein-coding	3.43351	3.51302	2.72909	2.87461	-3.06994	0.00273615	0.0234813
Merged-chr3-61895259-1	chr3	61895134	61895384	+	1000	../Oyang/peakIDR/APOE33.idr	intron (NM_002841, intron 2 of 29)	intron (NM_002841, intron 2 of 29)	333690	NM_002841	5793	Hs.595541	NM_002841	ENSG00000144724	PTPRG	HPTPG|PTPG|R-PTP-GAMMA|RPTPG	protein tyrosine phosphatase, receptor type G	protein-coding	5.19291	5.41165	4.10575	4.43655	-2.00855	9.35e-05	0.00181128
Merged-chr17-41973613-1	chr17	41973488	41973738	+	1000	../Oyang/peakIDR/APOE33.idr	exon (NM_001330216, exon 4 of 4)	exon (NM_001330216, exon 4 of 4)	5895	NM_001330216	1267	Hs.273621	NM_033133	ENSG00000173786	CNP	CNP1	2',3'-cyclic nucleotide 3' phosphodiesterase	protein-coding	3.95925	3.95488	3.12514	3.15802	-2.92038	0.000625135	0.00792016
Merged-chr12-64400203-1	chr12	64400078	64400328	+	1000	../Oyang/peakIDR/APOE33.idr	Intergenic	LTR8|LTR|ERV1	-4145	NM_007235	11260	Hs.85951	NM_007235	ENSG00000184575	XPOT	XPO3	exportin for tRNA	protein-coding	4.74191	4.43437	3.76686	3.7693	-2.07368	0.00110336	0.0120691
Merged-chr3-48479498-2	chr3	48479376	48479626	+	965.5	../Oyang/peakIDR/APOE33.idr|../Oyang/peakIDR/APOE33_LD.idr	intron (NM_001272065, intron 2 of 5)	L1M4|LINE|L1	-6168	NM_001272083	51246	Hs.414579	NM_016479	ENSG00000164054	SHISA5	SCOTIN	shisa family member 5	protein-coding	5.74483	5.82202	5.03082	4.61151	-1.56123	0.000248815	0.00391478
Merged-chr9-43121022-2	chr9	43120893	43121143	+	1000	../Oyang/peakIDR/APOE33.idr|../Oyang/peakIDR/APOE33_LD.idr	Intergenic	Intergenic	332618	NR_131213	105500239		NR_131213		XLOC_007697	-	uncharacterized LOC105500239	ncRNA	6.55826	6.44123	5.97542	5.34107	-1.10613	0.00123628	0.0131223
Merged-chr13-27477585-2	chr13	27477460	27477710	+	930.5	../Oyang/peakIDR/APOE33.idr|../Oyang/peakIDR/APOE33_LD.idr	Intergenic	Intergenic	-26983	NM_152912	219402	Hs.534582	NM_152912	ENSG00000122033	MTIF3	IF3mt	mitochondrial translational initiation factor 3	protein-coding	5.12547	4.76677	4.1686	4.35564	-1.443	0.00756183	0.0482823
Merged-chr7-27071777-2	chr7	27071652	27071902	+	1000	../Oyang/peakIDR/APOE33.idr|../Oyang/peakIDR/APOE33_LD.idr	Intergenic	Intergenic	24229	NM_005522	3198	Hs.67397	NM_005522	ENSG00000105991	HOXA1	BSAS|HOX1|HOX1F	homeobox A1	protein-coding	7.29125	7.4767	5.83092	5.99144	-1.8585	1.62e-12	4.04e-10
Merged-chr6-10331815-1	chr6	10331690	10331940	+	1000	../Oyang/peakIDR/APOE33.idr	Intergenic	Intergenic	-72687	NR_145448	109729173		NR_145448	ENSG00000285278	TFAP2A-AS2	HIPSTR	TFAP2A antisense RNA 2	ncRNA	4.68384	4.79345	3.76467	3.53738	-2.74559	3.45e-05	0.000828529
Merged-chr7-3112982-1	chr7	3112857	3113107	+	903	../Oyang/peakIDR/APOE33.idr	Intergenic	Intergenic	45591	NR_126024	100129603	Hs.652997	NR_126024		LOC100129603	-	uncharacterized LOC100129603	ncRNA	4.12138	3.60629	3.23406	3.21605	-2.21295	0.00687298	0.0452086
Merged-chr20-56893419-1	chr20	56893294	56893544	+	1000	../Oyang/peakIDR/APOE33.idr	Intergenic	Intergenic	264117	NM_003222	7022	Hs.473152	NM_003222	ENSG00000087510	TFAP2C	AP2-GAMMA|ERF1|TFAP2G|hAP-2g	transcription factor AP-2 gamma	protein-coding	4.35997	4.13951	3.40889	3.39379	-2.56996	0.000562474	0.00728708
Merged-chr1-235998963-2	chr1	235998838	235999088	+	888	../Oyang/peakIDR/APOE33.idr|../Oyang/peakIDR/APOE33_LD.idr	intron (NM_002508, intron 12 of 19)	intron (NM_002508, intron 12 of 19)	66218	NM_002508	4811	Hs.356624	NM_002508	ENSG00000116962	NID1	NID	nidogen 1	protein-coding	5.58996	5.77135	4.83849	4.52183	-1.70293	0.00011733	0.00218183
Merged-chr12-20410963-1	chr12	20410838	20411088	+	1000	../Oyang/peakIDR/APOE33.idr	intron (NM_000921, intron 1 of 15)	intron (NM_000921, intron 1 of 15)	41718	NM_000921	5139	Hs.386791	NM_000921	ENSG00000172572	PDE3A	CGI-PDE|CGI-PDE A|CGI-PDE-A|HTNB	phosphodiesterase 3A	protein-coding	4.55654	4.84871	3.814	4.18251	-1.5992	0.00778654	0.0492881
Merged-chr14-24660383-1	chr14	24660258	24660508	+	1000	../Oyang/peakIDR/APOE33.idr	Intergenic	MamRTE1|LINE|RTE-BovB	-26114	NM_001346011	3002	Hs.1051	NM_004131	ENSG00000100453	GZMB	C11|CCPI|CGL-1|CGL1|CSP-B|CSPB|CTLA1|CTSGL1|HLP|SECT	granzyme B	protein-coding	4.54252	4.4019	3.87723	3.69502	-1.73182	0.0065005	0.0434338
Merged-chr4-68460255-1	chr4	68460130	68460380	+	1000	../Oyang/peakIDR/APOE33.idr	intron (NM_014058, intron 1 of 9)	intron (NM_014058, intron 1 of 9)	12806	NM_014058	28983	Hs.201877	NM_014058	ENSG00000087128	TMPRSS11E	DESC1|TMPRSS11E2	transmembrane serine protease 11E	protein-coding	3.38355	3.55483	2.86556	2.83328	-2.72919	0.00490663	0.0356512
Merged-chr2-177784234-1	chr2	177784109	177784359	+	1000	../Oyang/peakIDR/APOE33.idr	intron (NM_001077196, intron 6 of 16)	MER41B|LTR|ERV1	104505	NM_001077196	50940	Hs.570273	NM_016953	ENSG00000128655	PDE11A	PPNAD2	phosphodiesterase 11A	protein-coding	4.87528	4.64199	4.19188	3.95432	-1.52797	0.00793954	0.0499186
Merged-chr14-92530115-2	chr14	92529999	92530249	+	1000	../Oyang/peakIDR/APOE33.idr|../Oyang/peakIDR/APOE33_LD.idr	intron (NM_024832, intron 1 of 9)	intron (NM_024832, intron 1 of 9)	16343	NM_024832	79890	Hs.326822	NM_024832	ENSG00000100599	RIN3	-	Ras and Rab interactor 3	protein-coding	6.30207	6.41729	5.27455	5.57984	-1.33527	9.33e-05	0.00180864
Merged-chr5-137220667-2	chr5	137220528	137220778	+	1000	../Oyang/peakIDR/APOE33.idr|../Oyang/peakIDR/APOE33_LD.idr	intron (NM_004598, intron 3 of 10)	L2c|LINE|L2	92456	NR_134246	105379192	Hs.124611	NR_134246		LOC105379192	-	uncharacterized LOC105379192	ncRNA	5.53634	5.48689	4.79818	4.74857	-1.2888	0.00305736	0.0255057
Merged-chr11-76741039-1	chr11	76740914	76741164	+	1000	../Oyang/peakIDR/APOE33.idr	Intergenic	L1MC4|LINE|L1	-19250	NR_024042	390226	Hs.440026	NR_024042		GUCY2EP	GC-E|GCD|GUCY2E	guanylate cyclase 2E, pseudogene	pseudo	5.04543	4.68072	4.22572	3.98685	-1.65672	0.00363244	0.028846
Merged-chr6-72561100-2	chr6	72560976	72561226	+	877.5	../Oyang/peakIDR/APOE33.idr|../Oyang/peakIDR/APOE33_LD.idr	Intergenic	MER41E|LTR|ERV1	-60742	NM_001160132	56479	Hs.445324	NM_019842	ENSG00000185760	KCNQ5	Kv7.5|MRD46	potassium voltage-gated channel subfamily Q member 5	protein-coding	5.07607	5.04741	4.20375	4.39277	-1.54809	0.00276517	0.0236817
Merged-chr4-77240278-1	chr4	77240153	77240403	+	867	../Oyang/peakIDR/APOE33.idr	Intergenic	Intergenic	83074	NM_004354	901	Hs.740456	NM_004354	ENSG00000138764	CCNG2	-	cyclin G2	protein-coding	3.79153	3.43123	2.85544	2.88183	-3.25332	0.00123828	0.0131334
Merged-chr5-126456582-1	chr5	126456457	126456707	+	1000	../Oyang/peakIDR/APOE33.idr	intron (NR_146195, intron 1 of 15)	HAL1ME|LINE|L1	-8513	NM_001146322	65983	Hs.363558	NM_023927	ENSG00000155324	GRAMD2B	GRAMD3|NS3TP2	GRAM domain containing 2B	protein-coding	3.88424	4.06878	3.3591	3.29191	-2.10547	0.00610687	0.0415803
Merged-chr14-87960190-1	chr14	87960065	87960315	+	1000	../Oyang/peakIDR/APOE33.idr	intron (NM_001201401, intron 9 of 15)	L1MA6|LINE|L1	33081	NM_001201401	2581	Hs.513439	NM_000153	ENSG00000054983	GALC	-	galactosylceramidase	protein-coding	4.52016	4.25686	3.17419	3.14078	-4.43945	9.01e-06	0.000274586
Merged-chr13-64052672-1	chr13	64052547	64052797	+	1000	../Oyang/peakIDR/APOE33.idr	intron (NR_145420, intron 1 of 5)	MER61-int|LTR|ERV1	23339	NR_145420	144766	Hs.719557	NR_145420	ENSG00000227674	LINC00355	-	long intergenic non-protein coding RNA 355	ncRNA	4.18693	4.23559	3.4906	3.5342	-2.02956	0.00396558	0.030709
Merged-chr18-70293341-2	chr18	70293194	70293444	+	810	../Oyang/peakIDR/APOE33.idr|../Oyang/peakIDR/APOE33_LD.idr	intron (NM_004232, intron 1 of 1)	intron (NM_004232, intron 1 of 1)	4418	NM_004232	9306	Hs.44439	NM_004232	ENSG00000170677	SOCS6	CIS-4|CIS4|HSPC060|SOCS-4|SOCS-6|SOCS4|SSI4|STAI4|STATI4	suppressor of cytokine signaling 6	protein-coding	4.57688	4.96668	3.97016	4.02934	-1.78194	0.00240751	0.0213275
Merged-chr15-31301347-2	chr15	31301222	31301472	+	942.5	../Oyang/peakIDR/APOE33.idr|../Oyang/peakIDR/APOE33_LD.idr	Intergenic	Intergenic	-25508	NM_015995	51621	Hs.376443	NM_015995	ENSG00000169926	KLF13	BTEB3|FKLF2|NSLP1|RFLAT-1|RFLAT1	Kruppel like factor 13	protein-coding	5.49822	5.20532	4.42515	4.53856	-1.6416	0.000645011	0.0081029
Merged-chr7-151404379-2	chr7	151404261	151404511	+	1000	../Oyang/peakIDR/APOE33.idr|../Oyang/peakIDR/APOE33_LD.idr	intron (NM_001284262, intron 1 of 5)	intron (NM_001284262, intron 1 of 5)	-4775	NR_034012	100131176	Hs.659231	NR_034012	ENSG00000243836	WDR86-AS1	-	WDR86 antisense RNA 1	ncRNA	6.86544	7.27343	5.57155	5.6598	-1.93579	1.46e-10	2.13e-08
Merged-chr15-68466141-1	chr15	68466016	68466266	+	1000	../Oyang/peakIDR/APOE33.idr	Intergenic	Intergenic	-33988	NM_001004439	22801	Hs.436416	NM_012211	ENSG00000137809	ITGA11	HsT18964	integrin subunit alpha 11	protein-coding	4.69438	4.12078	3.58339	3.73347	-2.03391	0.00306457	0.0255622
Merged-chr3-51242615-1	chr3	51242490	51242740	+	1000	../Oyang/peakIDR/APOE33.idr	intron (NM_004947, intron 21 of 52)	L1PA13|LINE|L1	-142622	NM_006010	7873	Hs.436446	NM_006010	ENSG00000145050	MANF	ARMET|ARP	mesencephalic astrocyte derived neurotrophic factor	protein-coding	6.01706	6.1342	4.49904	4.13953	-3.01564	8.16e-11	1.27e-08
Merged-chr4-14907012-2	chr4	14906879	14907129	+	790	../Oyang/peakIDR/APOE33.idr|../Oyang/peakIDR/APOE33_LD.idr	Intergenic	Intergenic	-18835	NR_126435	201853	Hs.551051	NR_126435	ENSG00000248360	LINC00504	-	long intergenic non-protein coding RNA 504	ncRNA	5.14974	5.37255	4.24092	4.35294	-1.90369	0.000168871	0.00289336
Merged-chr2-12079497-1	chr2	12079372	12079622	+	1000	../Oyang/peakIDR/APOE33.idr	intron (NR_110196, intron 2 of 5)	L2a|LINE|L2	72381	NR_110196	100506457	Hs.197824	NR_110196	ENSG00000224184	MIR3681HG	-	MIR3681 host gene	ncRNA	5.39742	5.34747	4.20991	4.3239	-2.15238	1.67e-05	0.000459389
Merged-chr1-26219481-1	chr1	26219356	26219606	+	580	../Oyang/peakIDR/APOE33.idr	Intergenic	Intergenic	-5839	NR_110698	101928303	Hs.375067	NR_110698	ENSG00000236155	LOC101928303	-	uncharacterized LOC101928303	ncRNA	3.62237	3.45911	2.86532	3.00785	-2.4823	0.00721697	0.0468286
Merged-chr5-67161159-1	chr5	67161034	67161284	+	1000	../Oyang/peakIDR/APOE33.idr	intron (NM_001297651, intron 24 of 25)	intron (NM_001297651, intron 24 of 25)	35630	NM_005582	4064	Hs.87205	NM_005582	ENSG00000134061	CD180	LY64|Ly78|RP105	CD180 molecule	protein-coding	4.65688	4.64041	3.77681	3.72687	-2.23924	0.000380329	0.00541381
Merged-chr22-36180449-2	chr22	36180329	36180579	+	1000	../Oyang/peakIDR/APOE33.idr|../Oyang/peakIDR/APOE33_LD.idr	Intergenic	LTR57-int|LTR|ERVL	-14277	NM_145641	80833	Hs.474737	NM_014349	ENSG00000128284	APOL3	APOLIII|CG121|CG12_1|apoL-III	apolipoprotein L3	protein-coding	5.78114	5.78599	5.113	5.09178	-1.09393	0.00512731	0.0368057
Merged-chr1-14804800-1	chr1	14804675	14804925	+	1000	../Oyang/peakIDR/APOE33.idr	intron (NM_015209, intron 1 of 7)	intron (NM_015209, intron 1 of 7)	-119329	NM_001018000	23254	Hs.368823	NM_015209	ENSG00000189337	KAZN	KAZ	kazrin, periplakin interacting protein	protein-coding	3.96657	3.82419	3.11505	3.20572	-2.6039	0.00182083	0.0174402
Merged-chr4-60866118-1	chr4	60865993	60866243	+	905	../Oyang/peakIDR/APOE33.idr	Intergenic	Intergenic	-56501	NR_039652	100616450		NR_039652	ENSG00000265829	MIR548AG1	-	microRNA 548ag-1	ncRNA	3.70861	3.64246	3.02402	2.87303	-2.95217	0.00180885	0.0173587
Merged-chr5-174512347-1	chr5	174512222	174512472	+	1000	../Oyang/peakIDR/APOE33.idr	intron (NR_125806, intron 2 of 5)	MER63B|DNA|hAT-Blackjack	175993	NR_125806	101928176	Hs.436014	NR_125806	ENSG00000249306	LINC01411	-	long intergenic non-protein coding RNA 1411	ncRNA	4.69457	4.0698	3.37657	3.41872	-2.95383	0.000124374	0.00228571
Merged-chr5-119340739-1	chr5	119340614	119340864	+	1000	../Oyang/peakIDR/APOE33.idr	intron (NM_001286814, intron 1 of 1)	intron (NM_001286814, intron 1 of 1)	7564	NM_001286814	25816	Hs.618488	NM_014350	ENSG00000145779	TNFAIP8	GG2-1|MDC-3.13|NDED|SCC-S2|SCCS2	TNF alpha induced protein 8	protein-coding	5.14025	5.56681	4.3483	4.65316	-1.59679	0.00118549	0.0127132
Merged-chr3-58085864-2	chr3	58085735	58085985	+	817.5	../Oyang/peakIDR/APOE33.idr|../Oyang/peakIDR/APOE33_LD.idr	intron (NM_001164317, intron 4 of 46)	intron (NM_001164317, intron 4 of 46)	77460	NM_001164317	2317	Hs.476448	NM_001457	ENSG00000136068	FLNB	ABP-278|ABP-280|AOI|FH1|FLN-B|FLN1L|LRS1|SCT|TABP|TAP	filamin B	protein-coding	5.7178	5.70785	4.97883	4.54555	-1.56706	0.000330393	0.00486549
Merged-chr1-219716804-1	chr1	219716679	219716929	+	1000	../Oyang/peakIDR/APOE33.idr	Intergenic	MSTD|LTR|ERVL-MaLR	-103659	NM_001355457	643136	Hs.647764	NM_001085394	ENSG00000215817	ZC3H11B	ZC3HDC11B	zinc finger CCCH-type containing 11B	protein-coding	4.49523	4.41129	3.24223	3.34416	-3.69645	1.01e-05	0.000303369
Merged-chr9-98365929-1	chr9	98365804	98366054	+	1000	../Oyang/peakIDR/APOE33.idr	intron (NM_005458, intron 12 of 18)	intron (NM_005458, intron 12 of 18)	-110208	NM_018421	55357	Hs.371016	NM_018421	ENSG00000095383	TBC1D2	PARIS-1|PARIS1|TBC1D2A	TBC1 domain family member 2	protein-coding	5.51463	5.75113	4.43962	4.24601	-2.36699	8.4e-07	3.69e-05
Merged-chr7-132489935-2	chr7	132489814	132490064	+	1000	../Oyang/peakIDR/APOE33.idr|../Oyang/peakIDR/APOE33_LD.idr	intron (NM_001105543, intron 2 of 3)	intron (NM_001105543, intron 2 of 3)	86625	NM_020911	91584	Hs.511454	NM_020911	ENSG00000221866	PLXNA4	FAYV2820|PLEXA4|PLXNA4A|PLXNA4B|PRO34003	plexin A4	protein-coding	7.64259	7.59136	6.73723	6.58701	-1.13339	2.92e-07	1.54e-05
Merged-chr18-55163761-1	chr18	55163636	55163886	+	1000	../Oyang/peakIDR/APOE33.idr	Intergenic	Intergenic	-39455	NR_110743	101927229	Hs.638474	NR_110743	ENSG00000267013	LINC01929	-	long intergenic non-protein coding RNA 1929	ncRNA	4.62523	4.82297	3.96721	3.78303	-2.00626	0.000944595	0.0107885
Merged-chr15-90158304-2	chr15	90158189	90158439	+	1000	../Oyang/peakIDR/APOE33.idr|../Oyang/peakIDR/APOE33_LD.idr	Intergenic	Intergenic	-26606	NM_001324030	10509	Hs.474935	NM_020210	ENSG00000185033	SEMA4B	SEMAC|SemC	semaphorin 4B	protein-coding	8.07037	7.75473	6.54097	6.72498	-1.50941	9.44e-12	1.91e-09
Merged-chr20-50277135-1	chr20	50277010	50277260	+	1000	../Oyang/peakIDR/APOE33.idr	intron (NM_001278655, intron 2 of 3)	L2a|LINE|L2	9649	NM_001278655	100506115	Hs.235484	NM_001278655		SMIM25	LINC01272	small integral membrane protein 25	protein-coding	4.50809	4.3451	3.63666	3.63321	-2.13251	0.00140748	0.0144469
Merged-chr20-11411943-1	chr20	11411818	11412068	+	1000	../Oyang/peakIDR/APOE33.idr	Intergenic	LTR9D|LTR|ERV1	-138560	NR_038972	339593	Hs.434320	NR_038972		LOC339593	-	uncharacterized LOC339593	ncRNA	3.91344	4.14638	3.29899	3.22298	-2.5444	0.00141164	0.0144845
Merged-chr2-24926733-1	chr2	24926608	24926858	+	726	../Oyang/peakIDR/APOE33.idr	Intergenic	MIRb|SINE|MIR	-6716	NM_004036	109	Hs.467898	NM_004036	ENSG00000138031	ADCY3	AC-III|AC3|BMIQ19	adenylate cyclase 3	protein-coding	3.66751	3.38112	2.91194	2.94031	-2.49052	0.00721181	0.0468105
Merged-chr5-165004365-1	chr5	165004240	165004490	+	1000	../Oyang/peakIDR/APOE33.idr	Intergenic	L1ME1|LINE|L1	534086	NR_105065	102546299	Hs.437730	NR_105065	ENSG00000241956	LOC102546299	-	uncharacterized LOC102546299	ncRNA	4.59912	4.69111	3.83294	3.73662	-2.12361	0.000667493	0.00831504
Merged-chr2-20086069-1	chr2	20085944	20086194	+	1000	../Oyang/peakIDR/APOE33.idr	Intergenic	HERVH-int|LTR|ERV1	-34041	NM_014713	9741	Hs.467807	NM_014713	ENSG00000068697	LAPTM4A	HUMORF13|LAPTM4|MBNT|Mtrp	lysosomal protein transmembrane 4 alpha	protein-coding	4.26727	4.13651	3.54819	3.54291	-1.88776	0.00676139	0.0446673
Merged-chr11-114154815-2	chr11	114154666	114154916	+	1000	../Oyang/peakIDR/APOE33.idr|../Oyang/peakIDR/APOE33_LD.idr	intron (NM_001018011, intron 2 of 6)	intron (NM_001018011, intron 2 of 6)	91580	NM_001354752	7704	Hs.591945	NM_006006	ENSG00000109906	ZBTB16	PLZF|ZNF145	zinc finger and BTB domain containing 16	protein-coding	6.33089	6.45342	5.24282	5.16621	-1.74448	5.74e-07	2.68e-05
Merged-chr9-69020004-2	chr9	69019890	69020140	+	951.5	../Oyang/peakIDR/APOE33.idr|../Oyang/peakIDR/APOE33_LD.idr	Intergenic	Charlie8|DNA|hAT-Charlie	-5892	NM_002732	5568	Hs.158029	NM_002732	ENSG00000165059	PRKACG	BDPLT19|KAPG|PKACg	protein kinase cAMP-activated catalytic subunit gamma	protein-coding	5.80718	5.99828	4.65954	4.58482	-2.1607	4.41e-07	2.16e-05
Merged-chr2-198326638-1	chr2	198326513	198326763	+	1000	../Oyang/peakIDR/APOE33.idr	intron (NR_110267, intron 2 of 2)	intron (NR_110267, intron 2 of 2)	48459	NR_110267	101927619	Hs.632942	NR_110267		LINC01923	-	long intergenic non-protein coding RNA 1923	ncRNA	3.62416	3.67306	2.88042	2.9068	-3.26026	0.0010179	0.0113594
Merged-chr2-20596096-2	chr2	20595966	20596216	+	1000	../Oyang/peakIDR/APOE33.idr|../Oyang/peakIDR/APOE33_LD.idr	Intergenic	Intergenic	-3543	NR_046836	100874343	Hs.591546	NR_046836	ENSG00000231948	HS1BP3-IT1	-	HS1BP3 intronic transcript 1	ncRNA	6.22525	6.37853	5.7534	5.2989	-1.08047	0.00193111	0.018165
Merged-chr1-2137528-2	chr1	2137436	2137686	+	1000	../Oyang/peakIDR/APOE33.idr|../Oyang/peakIDR/APOE33_LD.idr	intron (NM_001033581, intron 2 of 14)	MLT1C|LTR|ERVL-MaLR	32845	NM_001033582	5590	Hs.496255	NM_002744	ENSG00000067606	PRKCZ	PKC-ZETA|PKC2	protein kinase C zeta	protein-coding	6.58475	6.6887	5.22182	5.29518	-1.96105	3.35e-09	3.25e-07
Merged-chr12-12477319-2	chr12	12477200	12477450	+	971.5	../Oyang/peakIDR/APOE33.idr|../Oyang/peakIDR/APOE33_LD.idr	exon (NM_030640, exon 7 of 7)	exon (NM_030640, exon 7 of 7)	85189	NM_030640	80824	Hs.536535	NM_030640	ENSG00000111266	DUSP16	MKP-7|MKP7	dual specificity phosphatase 16	protein-coding	5.25409	5.11696	4.53153	4.37918	-1.40838	0.00416215	0.0317895
Merged-chr1-84247671-2	chr1	84247548	84247798	+	868	../Oyang/peakIDR/APOE33.idr|../Oyang/peakIDR/APOE33_LD.idr	Intergenic	MLT1G|LTR|ERVL-MaLR	-50693	NM_001010971	148418	Hs.591445	NM_001010971	ENSG00000203943	SAMD13	HSD-41|HSD-42	sterile alpha motif domain containing 13	protein-coding	5.5968	5.6303	4.54784	4.42158	-2.02542	9.82e-06	0.000295134
Merged-chr16-29641072-1	chr16	29640947	29641197	+	1000	../Oyang/peakIDR/APOE33.idr	Intergenic	Intergenic	-21878	NM_001030288	6693	Hs.632188	NM_003123	ENSG00000197471	SPN	CD43|GALGP|GPL115|LSN	sialophorin	protein-coding	4.98674	4.96117	3.6709	3.72295	-3.11076	1.34e-06	5.52e-05
Merged-chr16-89760084-1	chr16	89759959	89760209	+	1000	../Oyang/peakIDR/APOE33.idr	intron (NM_000135, intron 29 of 42)	intron (NM_000135, intron 29 of 42)	38540	NM_001113525	92822	Hs.290154	NM_152287	ENSG00000158805	ZNF276	CENP-Z|CENPZ|ZADT|ZFP276|ZNF477	zinc finger protein 276	protein-coding	6.29835	6.00448	4.38547	4.32	-3.0854	1.17e-11	2.31e-09
Merged-chr3-138939840-2	chr3	138939706	138939956	+	966.5	../Oyang/peakIDR/APOE33.idr|../Oyang/peakIDR/APOE33_LD.idr	intron (NR_121649, intron 2 of 2)	CpG	4189	NR_121649	103344930	Hs.195033	NR_121649	ENSG00000244578	LINC01391	-	long intergenic non-protein coding RNA 1391	ncRNA	5.19986	5.1194	4.34976	4.29726	-1.66579	0.000980534	0.0110767
Merged-chr3-58000836-1	chr3	58000711	58000961	+	1000	../Oyang/peakIDR/APOE33.idr	Intergenic	Intergenic	-7564	NM_001457	2317	Hs.476448	NM_001457	ENSG00000136068	FLNB	ABP-278|ABP-280|AOI|FH1|FLN-B|FLN1L|LRS1|SCT|TABP|TAP	filamin B	protein-coding	5.14783	5.00543	4.15702	4.38923	-1.63159	0.00179081	0.0172369
Merged-chr5-72437286-1	chr5	72437161	72437411	+	1000	../Oyang/peakIDR/APOE33.idr	Intergenic	ERV3-16A3_I-int|LTR|ERVL	70136	NM_152625	167465	Hs.224794	NM_152625	ENSG00000178175	ZNF366	DC-SCRIPT|DCSCRIPT	zinc finger protein 366	protein-coding	4.18176	4.02269	3.46045	3.28558	-2.24989	0.00291582	0.0246298
Merged-chr2-235669492-1	chr2	235669367	235669617	+	1000	../Oyang/peakIDR/APOE33.idr	intron (NM_001037131, intron 1 of 17)	(CGC)n|Simple_repeat|Simple_repeat	-151571	NR_146582	27321		NR_146582		TNRC17	CAGL234	trinucleotide repeat containing 17	ncRNA	5.28211	5.15185	4.50172	4.11656	-1.75079	0.000711618	0.00872963
Merged-chr11-78935629-2	chr11	78935504	78935754	+	854	../Oyang/peakIDR/APOE33.idr|../Oyang/peakIDR/APOE33_LD.idr	intron (NM_001098816, intron 6 of 33)	intron (NM_001098816, intron 6 of 33)	-360765	NM_024678	79731	Hs.503389	NM_024678	ENSG00000137513	NARS2	DFNB94|SLM5|asnRS	asparaginyl-tRNA synthetase 2, mitochondrial	protein-coding	6.13165	6.23707	4.94428	4.70884	-2.1262	6.18e-08	4.11e-06
Merged-chr1-2063749-2	chr1	2063626	2063876	+	934	../Oyang/peakIDR/APOE33.idr|../Oyang/peakIDR/APOE33_LD.idr	intron (NM_002744, intron 4 of 17)	L1MB3|LINE|L1	-9711	NM_001350804	5590	Hs.496255	NM_002744	ENSG00000067606	PRKCZ	PKC-ZETA|PKC2	protein kinase C zeta	protein-coding	5.42613	5.35667	4.5921	4.48106	-1.57456	0.000740019	0.00899806
Merged-chr15-75178636-2	chr15	75178519	75178769	+	1000	../Oyang/peakIDR/APOE33.idr|../Oyang/peakIDR/APOE33_LD.idr	Intergenic	CpG	-23236	NM_015492	56905	Hs.17936	NM_015492	ENSG00000167173	C15orf39	-	chromosome 15 open reading frame 39	protein-coding	5.95622	5.65283	4.83242	4.88628	-1.57368	0.000152839	0.00267644
Merged-chr10-79092703-2	chr10	79092582	79092832	+	1000	../Oyang/peakIDR/APOE33.idr|../Oyang/peakIDR/APOE33_LD.idr	intron (NM_020338, intron 1 of 24)	intron (NM_020338, intron 1 of 24)	23672	NM_020338	57178	Hs.193118	NM_020338	ENSG00000108175	ZMIZ1	MIZ|RAI17|TRAFIP10|ZIMP10	zinc finger MIZ-type containing 1	protein-coding	7.05055	6.51168	5.9705	5.83076	-1.19652	0.000127056	0.00232537
Merged-chr19-48651455-1	chr19	48651330	48651580	+	1000	../Oyang/peakIDR/APOE33.idr	intron (NR_004401, intron 1 of 4)	MLT1C|LTR|ERVL-MaLR	-5143	NM_001217	770	Hs.428446	NM_001217	ENSG00000063180	CA11	CA-RP|CA-RP II|CA-XI|CARP-2|CARPX1	carbonic anhydrase 11	protein-coding	4.73011	4.47549	3.51142	3.72304	-2.59041	0.000129391	0.00235919
Merged-chr13-97582408-2	chr13	97582286	97582536	+	909	../Oyang/peakIDR/APOE33.idr|../Oyang/peakIDR/APOE33_LD.idr	Intergenic	Arthur1B|DNA|hAT-Tip100	148190	NM_021033	5911	Hs.508480	NM_021033	ENSG00000125249	RAP2A	K-REV|KREV|RAP2|RbBP-30	RAP2A, member of RAS oncogene family	protein-coding	5.34874	5.18013	4.50266	4.61445	-1.32897	0.00513395	0.03682
Merged-chr14-31621073-1	chr14	31620948	31621198	+	843	../Oyang/peakIDR/APOE33.idr	intron (NR_120408, intron 4 of 9)	L1PA7|LINE|L1	43157	NM_001201573	80224	Hs.288981	NM_025152	ENSG00000151413	NUBPL	C14orf127|IND1|huInd1	nucleotide binding protein like	protein-coding	3.25214	3.60321	2.62345	2.57481	-5.20079	0.00123608	0.0131223
Merged-chr8-18854445-1	chr8	18854320	18854570	+	1000	../Oyang/peakIDR/APOE33.idr	intron (NM_015310, intron 4 of 15)	intron (NM_015310, intron 4 of 15)	-45550	NM_206909	23362	Hs.434255	NM_015310	ENSG00000156011	PSD3	EFA6D|EFA6R|HCA67	pleckstrin and Sec7 domain containing 3	protein-coding	4.49348	4.4962	3.50201	3.8076	-2.18457	0.00110434	0.0120752
Merged-chr3-115187278-1	chr3	115187153	115187403	+	1000	../Oyang/peakIDR/APOE33.idr	Intergenic	MER4-int|LTR|ERV1	-39998	NM_001348800	26137	Hs.202577	NM_015642	ENSG00000181722	ZBTB20	DPZF|HOF|ODA-8S|PRIMS|ZNF288	zinc finger and BTB domain containing 20	protein-coding	4.48213	4.6639	3.58525	3.78989	-2.27642	0.000508513	0.00675273
Merged-chr11-72970113-2	chr11	72969973	72970223	+	1000	../Oyang/peakIDR/APOE33.idr|../Oyang/peakIDR/APOE33_LD.idr	intron (NM_014824, intron 8 of 19)	intron (NM_014824, intron 8 of 19)	90178	NR_039664									5.62984	5.70893	4.89754	4.75124	-1.42477	0.000736156	0.00896049
Merged-chr15-26091375-1	chr15	26091250	26091500	+	1000	../Oyang/peakIDR/APOE33.idr	Intergenic	LTR8|LTR|ERV1	-24438	NR_038852	503519	Hs.371380	NR_038851	ENSG00000259150	LINC00929	-	long intergenic non-protein coding RNA 929	ncRNA	4.94657	5.0138	3.99549	3.85396	-2.36513	4.62e-05	0.00103916
Merged-chr9-105127981-2	chr9	105127859	105128109	+	1000	../Oyang/peakIDR/APOE33.idr|../Oyang/peakIDR/APOE33_LD.idr	Intergenic	L2b|LINE|L2	-116621	NM_001330731	23446	Hs.573495	NM_022109	ENSG00000070214	SLC44A1	CD92|CDW92|CHTL1|CTL1	solute carrier family 44 member 1	protein-coding	8.2566	8.40207	7.54199	7.14815	-1.08554	9.56e-09	8.31e-07
Merged-chr19-1829086-1	chr19	1828961	1829211	+	1000	../Oyang/peakIDR/APOE33.idr	intron (NM_020695, intron 1 of 15)	intron (NM_020695, intron 1 of 15)	6997	NR_152847	100288123	Hs.662426	NR_034114	ENSG00000267244	LOC100288123	-	uncharacterized LOC100288123	ncRNA	5.36773	4.87725	4.09578	3.96354	-2.35127	3.54e-05	0.000843122
Merged-chr12-120550282-2	chr12	120550163	120550413	+	1000	../Oyang/peakIDR/APOE33.idr|../Oyang/peakIDR/APOE33_LD.idr	intron (NM_001330474, intron 2 of 16)	L2a|LINE|L2	15958	NM_001330474	9921	Hs.442798	NM_014868	ENSG00000022840	RNF10	RIE2	ring finger protein 10	protein-coding	5.88324	5.94636	5.2809	5.13251	-1.09833	0.00359419	0.0286286
Merged-chr8-58030732-2	chr8	58030600	58030850	+	1000	../Oyang/peakIDR/APOE33.idr|../Oyang/peakIDR/APOE33_LD.idr	intron (NM_147189, intron 1 of 4)	intron (NM_147189, intron 1 of 4)	36171	NM_147189	90362	Hs.154652	NM_147189	ENSG00000169122	FAM110B	C8orf72	family with sequence similarity 110 member B	protein-coding	6.73471	6.70084	6.02427	5.63095	-1.1683	0.000122096	0.00224882
Merged-chr12-6430764-1	chr12	6430639	6430889	+	1000	../Oyang/peakIDR/APOE33.idr	Intergenic	L1ME3G|LINE|L1	-14121	NM_001242	939	Hs.355307	NM_001242	ENSG00000139193	CD27	S152|S152. LPFS2|T14|TNFRSF7|Tp55	CD27 molecule	protein-coding	4.42814	4.35908	3.44042	3.64559	-2.36333	0.000709315	0.00870698
Merged-chr5-124998713-1	chr5	124998588	124998838	+	1000	../Oyang/peakIDR/APOE33.idr	Intergenic	AluJo|SINE|Alu	-38118	NR_109882	101927421	Hs.121305	NR_109882		LOC101927421	-	uncharacterized LOC101927421	ncRNA	4.64046	4.99664	3.95463	3.86666	-2.11331	0.000413492	0.00576551
Merged-chr11-119458895-1	chr11	119458770	119459020	+	1000	../Oyang/peakIDR/APOE33.idr	intron (NR_034160, intron 2 of 3)	LTR39|LTR|ERV1	-33910	NM_001311162	7070	Hs.644697	NM_006288	ENSG00000154096	THY1	CD90|CDw90	Thy-1 cell surface antigen	protein-coding	3.91687	4.04723	3.31228	3.3508	-2.09756	0.00600814	0.0411494
Merged-chr10-29768217-2	chr10	29768088	29768338	+	1000	../Oyang/peakIDR/APOE33.idr|../Oyang/peakIDR/APOE33_LD.idr	Intergenic	MER65A|LTR|ERV1	-31212	NM_001323599	6840	Hs.499209	NM_003174	ENSG00000197321	SVIL	-	supervillin	protein-coding	5.6014	6.06909	5.05484	4.7544	-1.5246	0.00034469	0.00503509
Merged-chr19-6234409-2	chr19	6234280	6234530	+	1000	../Oyang/peakIDR/APOE33.idr|../Oyang/peakIDR/APOE33_LD.idr	intron (NM_005934, intron 3 of 11)	intron (NM_005934, intron 3 of 11)	45543	NM_005934	4298	Hs.10095	NM_005934	ENSG00000130382	MLLT1	ENL|LTG19|YEATS1	MLLT1, super elongation complex subunit	protein-coding	5.99601	5.94236	4.81275	4.79347	-1.89802	2.52e-06	9.5e-05
Merged-chr18-48916061-2	chr18	48915936	48916186	+	1000	../Oyang/peakIDR/APOE33.idr|../Oyang/peakIDR/APOE33_LD.idr	Intergenic	Intergenic	26746	NM_001190823	4092	Hs.465087	NM_005904	ENSG00000101665	SMAD7	CRCS3|MADH7|MADH8	SMAD family member 7	protein-coding	6.40994	6.54452	5.66767	5.8189	-1.0158	0.00119666	0.0128045
Merged-chr20-53725435-1	chr20	53725310	53725560	+	555	../Oyang/peakIDR/APOE33.idr	Intergenic	LTR33|LTR|ERVL	117081	NR_134576	105372672	Hs.259350	NR_134576	ENSG00000235415	LOC105372672	-	uncharacterized LOC105372672	ncRNA	2.87107	2.98868	2.34271	2.29268	-4.69865	0.0048367	0.0353046
Merged-chr20-33640514-2	chr20	33640381	33640631	+	1000	../Oyang/peakIDR/APOE33.idr|../Oyang/peakIDR/APOE33_LD.idr	exon (NM_005093, exon 11 of 12)	exon (NM_005093, exon 11 of 12)	-21780	NM_080825	128864	Hs.324104	NM_080825	ENSG00000149609	C20orf144	dJ63M2.6	chromosome 20 open reading frame 144	protein-coding	7.33072	7.19633	6.29321	6.13161	-1.30932	2.55e-07	1.37e-05
Merged-chr20-51404790-2	chr20	51404666	51404916	+	1000	../Oyang/peakIDR/APOE33.idr|../Oyang/peakIDR/APOE33_LD.idr	intron (NM_001258294, intron 9 of 10)	intron (NM_001258294, intron 9 of 10)	48186	NR_036162	100422889		NR_036162	ENSG00000266761	MIR3194	mir-3194	microRNA 3194	ncRNA	7.66037	7.72069	6.46068	6.45639	-1.4755	4.5e-11	7.49e-09
Merged-chr10-47337488-1	chr10	47337363	47337613	+	969	../Oyang/peakIDR/APOE33.idr	Intergenic	MLT2C2|LTR|ERVL	-10883	NM_002900	5949	Hs.591928	NM_002900	ENSG00000265203	RBP3	D10S64|D10S65|D10S66|IRBP|RBPI|RP66	retinol binding protein 3	protein-coding	3.6837	3.31334	2.77351	2.73362	-3.60626	0.00115741	0.0124673
Merged-chr14-97724615-1	chr14	97724490	97724740	+	1000	../Oyang/peakIDR/APOE33.idr	Intergenic	Intergenic	-37957	NR_033943	100129345	Hs.23632	NR_033943	ENSG00000197176	LINC02291	-	long intergenic non-protein coding RNA 2291	ncRNA	4.54253	4.52299	3.73619	3.68571	-2.11732	0.00100989	0.0112945
Merged-chr17-19370064-2	chr17	19369944	19370194	+	1000	../Oyang/peakIDR/APOE33.idr|../Oyang/peakIDR/APOE33_LD.idr	intron (NM_001243475, intron 1 of 6)	intron (NM_001243475, intron 1 of 6)	-7331	NM_001321218	27077	Hs.309467	NM_015681	ENSG00000108641	B9D1	B9|EPPB9|JBTS27|MKS9|MKSR1	B9 domain containing 1	protein-coding	7.05129	7.04795	5.84996	5.67839	-1.67523	3.01e-09	2.96e-07
Merged-chr18-69980689-1	chr18	69980564	69980814	+	1000	../Oyang/peakIDR/APOE33.idr	Intergenic	Intergenic	-23513	NM_006566	10666	Hs.660130	NM_006566	ENSG00000150637	CD226	DNAM-1|DNAM1|PTA1|TLiSA1	CD226 molecule	protein-coding	5.15465	4.87476	4.27332	4.03281	-1.80936	0.000966399	0.0109598
Merged-chr17-72562926-2	chr17	72562794	72563044	+	1000	../Oyang/peakIDR/APOE33.idr|../Oyang/peakIDR/APOE33_LD.idr	intron (NR_137281, intron 1 of 4)	L1MB5|LINE|L1	29885	NR_137281	100499467	Hs.157726	NR_036488		LINC00673	ERRLR01|HI-LNC75|HILNC75|LUCAIR1|SLNCR|SLNCR1	long intergenic non-protein coding RNA 673	ncRNA	7.27839	7.47279	5.67452	5.33314	-2.41019	7.04e-17	4.7e-14
Merged-chr7-33520692-2	chr7	33520561	33520811	+	1000	../Oyang/peakIDR/APOE33.idr|../Oyang/peakIDR/APOE33_LD.idr	intron (NM_001033604, intron 19 of 21)	intron (NM_001033604, intron 19 of 21)	-384225	NM_133468	168667	Hs.660998	NM_133468	ENSG00000164619	BMPER	CRIM3|CV-2|CV2	BMP binding endothelial regulator	protein-coding	6.46457	6.4414	5.34989	5.31601	-1.61278	1.54e-06	6.22e-05
Merged-chr20-38110267-1	chr20	38110142	38110392	+	1000	../Oyang/peakIDR/APOE33.idr	Intergenic	Intergenic	55162	NM_004613	7052	Hs.517033	NM_004613	ENSG00000198959	TGM2	TG(C)|TGC	transglutaminase 2	protein-coding	4.80595	4.53296	3.78191	3.73194	-2.2745	0.000329873	0.00486026
Merged-chr22-43222370-2	chr22	43222244	43222494	+	872	../Oyang/peakIDR/APOE33.idr|../Oyang/peakIDR/APOE33_LD.idr	intron (NM_173050, intron 12 of 21)	intron (NM_173050, intron 12 of 21)	9695	NR_134632	105373051	Hs.629290	NR_134632	ENSG00000236272	LOC105373051	-	uncharacterized LOC105373051	ncRNA	5.97291	6.14081	4.34046	4.87319	-2.35102	6.65e-08	4.35e-06
Merged-chr22-30740897-1	chr22	30740772	30741022	+	815	../Oyang/peakIDR/APOE33.idr	intron (NM_001282739, intron 1 of 13)	intron (NM_001282739, intron 1 of 13)	9340	NR_036171	100422912		NR_036171	ENSG00000264661	MIR3200	mir-3200	microRNA 3200	ncRNA	3.42474	3.65374	2.84544	2.93093	-2.79486	0.00360562	0.0286999
Merged-chr7-151007714-2	chr7	151007587	151007837	+	1000	../Oyang/peakIDR/APOE33.idr|../Oyang/peakIDR/APOE33_LD.idr	intron (NM_000603, intron 17 of 26)	intron (NM_000603, intron 17 of 26)	13908	NM_001160111	4846	Hs.647092	NM_000603	ENSG00000164867	NOS3	ECNOS|eNOS	nitric oxide synthase 3	protein-coding	8.11986	7.96621	6.83867	7.08036	-1.24512	5.75e-10	7.17e-08
Merged-chr2-71608514-1	chr2	71608389	71608639	+	1000	../Oyang/peakIDR/APOE33.idr	intron (NM_001130983, intron 36 of 55)	intron (NM_001130983, intron 36 of 55)	141812	NM_001130987	8291	Hs.252180	NM_003494	ENSG00000135636	DYSF	FER1L1|LGMD2B|MMD1	dysferlin	protein-coding	4.14391	4.46654	3.64702	3.59533	-1.89298	0.00552456	0.0387967
Merged-chr1-223405691-1	chr1	223405566	223405816	+	1000	../Oyang/peakIDR/APOE33.idr	Intergenic	AluSc8|SINE|Alu	12318	NM_152610	164127	Hs.192090	NM_152610	ENSG00000178395	CCDC185	C1orf65	coiled-coil domain containing 185	protein-coding	3.61618	3.86535	2.96292	3.11011	-2.70165	0.00252063	0.0220667
Merged-chr20-48125138-1	chr20	48125013	48125263	+	1000	../Oyang/peakIDR/APOE33.idr	Intergenic	D20S16|Satellite|Satellite	-135021	NR_110027	101927457	Hs.445823	NR_110027		LINC01522	-	long intergenic non-protein coding RNA 1522	ncRNA	4.98831	4.84256	3.91985	3.82387	-2.40617	5.23e-05	0.00114244
Merged-chr1-216616709-1	chr1	216616584	216616834	+	1000	../Oyang/peakIDR/APOE33.idr	intron (NM_001243505, intron 3 of 6)	intron (NM_001243505, intron 3 of 6)	106763	NM_001243519	2104	Hs.444225	NM_001438	ENSG00000196482	ESRRG	ERR-gamma|ERR3|ERRg|ERRgamma|NR3B3	estrogen related receptor gamma	protein-coding	4.19753	4.53758	3.71501	3.56339	-1.97133	0.00369412	0.0292044
Merged-chr8-65954667-2	chr8	65954544	65954794	+	1000	../Oyang/peakIDR/APOE33.idr|../Oyang/peakIDR/APOE33_LD.idr	Intergenic	MLT1A0|LTR|ERVL-MaLR	-60309	NM_001349432	85479	Hs.491885	NM_033105	ENSG00000147570	DNAJC5B	CSP-beta	DnaJ heat shock protein family (Hsp40) member C5 beta	protein-coding	5.98216	6.12034	5.18933	5.11181	-1.38817	0.000196195	0.00324916
Merged-chr17-81983803-2	chr17	81983677	81983927	+	1000	../Oyang/peakIDR/APOE33.idr|../Oyang/peakIDR/APOE33_LD.idr	intron (NM_001251888, intron 3 of 16)	intron (NM_001251888, intron 3 of 16)	6252	NM_001251888	79058	Hs.298351	NM_024083	ENSG00000169696	ASPSCR1	ASPCR1|ASPL|ASPS|RCC17|TUG|UBXD9|UBXN9	ASPSCR1, UBX domain containing tether for SLC2A4	protein-coding	6.02329	5.79782	5.1339	5.08272	-1.2716	0.00100831	0.0112838
Merged-chr15-91668562-1	chr15	91668437	91668687	+	1000	../Oyang/peakIDR/APOE33.idr	Intergenic	Intergenic	-185146	NM_001145044	28232	Hs.311187	NM_013272	ENSG00000176463	SLCO3A1	OATP-D|OATP-RP3|OATP3A1|OATPD|OATPRP3|SLC21A11	solute carrier organic anion transporter family member 3A1	protein-coding	4.54336	4.09398	3.6629	3.66307	-1.80431	0.0079301	0.0498863
Merged-chr3-52323607-1	chr3	52323482	52323732	+	1000	../Oyang/peakIDR/APOE33.idr	intron (NM_015512, intron 2 of 77)	intron (NM_015512, intron 2 of 77)	7288	NM_015512	25981	Hs.655469	NM_015512	ENSG00000114841	DNAH1	CILD37|DNAHC1|HDHC7|HL-11|HL11|HSRF-1|SPGF18|XLHSRF-1	dynein axonemal heavy chain 1	protein-coding	4.73488	4.46472	3.52099	3.44684	-3.12123	1.75e-05	0.000479954
Merged-chr1-161185527-2	chr1	161185408	161185658	+	1000	../Oyang/peakIDR/APOE33.idr|../Oyang/peakIDR/APOE33_LD.idr	Intergenic	Tigger19a|DNA|TcMar-Tigger	-7565	NM_001199873	8703	Hs.321231	NM_003779	ENSG00000158850	B4GALT3	beta4Gal-T3	beta-1,4-galactosyltransferase 3	protein-coding	6.52795	6.17049	5.73572	5.51015	-1.03498	0.00220799	0.019969
Merged-chr1-6343551-2	chr1	6343441	6343691	+	1000	../Oyang/peakIDR/APOE33.idr|../Oyang/peakIDR/APOE33_LD.idr	intron (NM_181864, intron 2 of 8)	intron (NM_181864, intron 2 of 8)	15378	NM_181866	11332	Hs.126137	NM_007274	ENSG00000097021	ACOT7	ACH1|ACT|BACH|CTE-II|LACH|LACH1|hBACH	acyl-CoA thioesterase 7	protein-coding	8.66536	8.58008	7.32088	7.34977	-1.42967	1.16e-17	9.57e-15
Merged-chr1-120143024-2	chr1	120142912	120143162	+	862.5	../Oyang/peakIDR/APOE33.idr|../Oyang/peakIDR/APOE33_LD.idr	Intergenic	Intergenic	33484	NM_004892	9554	Hs.632438	NM_004892	ENSG00000265808	SEC22B	ERS-24|SEC22L1	SEC22 homolog B, vesicle trafficking protein (gene/pseudogene)	protein-coding	5.08189	5.11154	4.20625	4.35637	-1.6526	0.00135667	0.0140549
Merged-chr8-60228603-2	chr8	60228482	60228732	+	859	../Oyang/peakIDR/APOE33.idr|../Oyang/peakIDR/APOE33_LD.idr	intron (NM_001321839, intron 3 of 7)	MIR|SINE|MIR	52816	NR_135821	767	Hs.654388	NM_004056	ENSG00000178538	CA8	CA-RP|CA-VIII|CALS|CAMRQ3|CARP	carbonic anhydrase 8	protein-coding	5.104	5.09707	4.16628	4.09464	-2.03013	0.000149649	0.00263331
Merged-chr1-17653964-2	chr1	17653836	17654086	+	950.5	../Oyang/peakIDR/APOE33.idr|../Oyang/peakIDR/APOE33_LD.idr	intron (NM_001011722, intron 20 of 26)	intron (NM_001011722, intron 20 of 26)	35648	NM_001319838	55160	Hs.443460	NM_018125	ENSG00000074964	ARHGEF10L	GrinchGEF	Rho guanine nucleotide exchange factor 10 like	protein-coding	5.12175	5.28041	4.41893	4.41349	-1.5297	0.0019183	0.0180768
Merged-chr7-2019766-2	chr7	2019649	2019899	+	1000	../Oyang/peakIDR/APOE33.idr|../Oyang/peakIDR/APOE33_LD.idr	intron (NM_001013836, intron 12 of 18)	intron (NM_001013836, intron 12 of 18)	69278	NR_145797	109623488		NR_145797		SNORA114	-	small nucleolar RNA, H/ACA box 114	snoRNA	7.20579	7.16147	6.47934	6.17357	-1.0545	3.8e-05	0.000893374
Merged-chr3-171470926-2	chr3	171470790	171471040	+	1000	../Oyang/peakIDR/APOE33.idr|../Oyang/peakIDR/APOE33_LD.idr	Intergenic	MIR3|SINE|MIR	-10507	NM_001161562	23043	Hs.34024	NM_015028	ENSG00000154310	TNIK	MRT54	TRAF2 and NCK interacting kinase	protein-coding	6.6166	6.63702	5.58565	5.7399	-1.32146	1.82e-05	0.000494676
Merged-chr16-50685358-2	chr16	50685233	50685483	+	1000	../Oyang/peakIDR/APOE33.idr|../Oyang/peakIDR/APOE33_LD.idr	Intergenic	MIR3|SINE|MIR	-4005	NM_001144972	124460	Hs.460777	NM_153337	ENSG00000167208	SNX20	SLIC1	sorting nexin 20	protein-coding	8.02196	8.34885	7.05989	7.47751	-1.03141	5.38e-07	2.55e-05
Merged-chr6-144560384-2	chr6	144560249	144560499	+	969	../Oyang/peakIDR/APOE33.idr|../Oyang/peakIDR/APOE33_LD.idr	intron (NM_007124, intron 49 of 73)	intron (NM_007124, intron 49 of 73)	154719	NR_132778	106635530		NR_132778		SNORA98	-	small nucleolar RNA, H/ACA box 98	snoRNA	5.49963	5.74427	4.65049	4.58058	-1.77433	7.27e-05	0.00147382
Merged-chr17-8455816-2	chr17	8455693	8455943	+	855.5	../Oyang/peakIDR/APOE33.idr|../Oyang/peakIDR/APOE33_LD.idr	intron (NM_001330129, intron 7 of 7)	intron (NM_001330129, intron 7 of 7)	19966	NM_030808	81565	Hs.372123	NM_030808	ENSG00000166579	NDEL1	EOPA|MITAP1|NDE1L1|NDE2|NUDEL	nudE neurodevelopment protein 1 like 1	protein-coding	5.24294	5.30977	4.69862	4.37469	-1.36123	0.00479261	0.0350883
Merged-chr2-16655208-2	chr2	16655082	16655332	+	1000	../Oyang/peakIDR/APOE33.idr|../Oyang/peakIDR/APOE33_LD.idr	intron (NM_030797, intron 1 of 11)	intron (NM_030797, intron 1 of 11)	10659	NM_030797	81553	Hs.467769	NM_030797	ENSG00000197872	FAM49A	-	family with sequence similarity 49 member A	protein-coding	6.09505	6.1816	5.17963	5.51121	-1.16981	0.00117569	0.0126244
Merged-chr18-57838082-1	chr18	57837957	57838207	+	1000	../Oyang/peakIDR/APOE33.idr	Intergenic	LTR8|LTR|ERV1	-34767	NM_005603	5205	Hs.216623	NM_005603	ENSG00000081923	ATP8B1	ATPIC|BRIC|FIC1|ICP1|PFIC|PFIC1	ATPase phospholipid transporting 8B1	protein-coding	4.62329	4.78198	4.15204	3.81139	-1.62987	0.00640451	0.0429807
Merged-chr20-23305199-1	chr20	23305074	23305324	+	1000	../Oyang/peakIDR/APOE33.idr	Intergenic	Intergenic	-45537	NM_013248	29107	Hs.516933	NM_013248	ENSG00000132661	NXT1	MTR2|P15	nuclear transport factor 2 like export factor 1	protein-coding	4.69401	4.43481	3.5553	3.65694	-2.55695	0.000159888	0.00276479
Merged-chr10-86227058-2	chr10	86226931	86227181	+	1000	../Oyang/peakIDR/APOE33.idr|../Oyang/peakIDR/APOE33_LD.idr	intron (NM_017551, intron 2 of 15)	intron (NM_017551, intron 2 of 15)	37732	NR_029907	442911		NR_029907	ENSG00000199104	MIR346	MIRN346|hsa-mir-346|miR-346|miRNA346	microRNA 346	ncRNA	7.17338	7.02003	5.45382	5.85279	-1.88223	1.64e-10	2.35e-08
Merged-chr16-31292843-2	chr16	31292726	31292976	+	1000	../Oyang/peakIDR/APOE33.idr|../Oyang/peakIDR/APOE33_LD.idr	intron (NM_001145808, intron 12 of 29)	L1PA14|LINE|L1	32884	NM_001145808	3684	Hs.172631	NM_000632	ENSG00000169896	ITGAM	CD11B|CR3A|MAC-1|MAC1A|MO1A|SLEB6	integrin subunit alpha M	protein-coding	5.55094	5.69393	4.90108	4.86061	-1.25624	0.0027879	0.0238366
Merged-chr3-19937777-2	chr3	19937660	19937910	+	1000	../Oyang/peakIDR/APOE33.idr|../Oyang/peakIDR/APOE33_LD.idr	intron (NM_001330688, intron 1 of 14)	intron (NM_001330688, intron 1 of 14)	-3571	NM_144715	151651	Hs.733920	NM_144715	ENSG00000163576	EFHB	CFAP21	EF-hand domain family member B	protein-coding	6.86117	6.58457	5.71738	6.15439	-1.034	0.00076766	0.00924493
Merged-chr11-14224605-1	chr11	14224480	14224730	+	1000	../Oyang/peakIDR/APOE33.idr	intron (NM_006108, intron 6 of 15)	MIRb|SINE|MIR	133880	NM_001177315	22800	Hs.502004	NM_012250	ENSG00000133818	RRAS2	TC21	RAS related 2	protein-coding	5.35794	5.04409	4.10911	3.92211	-2.50604	7.55e-06	0.000236826
Merged-chr8-113046583-1	chr8	113046458	113046708	+	1000	../Oyang/peakIDR/APOE33.idr	intron (NM_198124, intron 6 of 71)	intron (NM_198124, intron 6 of 71)	330570	NM_198124	114788	Hs.91381	NM_052900	ENSG00000164796	CSMD3	-	CUB and Sushi multiple domains 3	protein-coding	3.99657	3.76996	3.23376	3.15783	-2.39171	0.0034718	0.0278991
Merged-chr2-218407285-1	chr2	218407160	218407410	+	1000	../Oyang/peakIDR/APOE33.idr	Intergenic	L2c|LINE|L2	4639	NR_029500	407017		NR_029500	ENSG00000199121	MIR26B	MIRN26B|hsa-mir-26b|miR-26b	microRNA 26b	ncRNA	6.1638	6.02296	5.16518	5.42231	-1.20135	0.000982096	0.0110814
Merged-chr22-39422286-1	chr22	39422161	39422411	+	1000	../Oyang/peakIDR/APOE33.idr	intron (NM_153497, intron 8 of 10)	intron (NM_153497, intron 8 of 10)	-9874	NR_040535	100506472	Hs.729080	NR_040535		LOC100506472	-	uncharacterized LOC100506472	ncRNA	4.02367	3.9408	3.07612	3.22794	-2.93843	0.000584226	0.00749193
Merged-chr5-139426378-2	chr5	139426254	139426504	+	1000	../Oyang/peakIDR/APOE33.idr|../Oyang/peakIDR/APOE33_LD.idr	intron (NM_152686, intron 3 of 7)	intron (NM_152686, intron 3 of 7)	13146	NM_152686	202052	Hs.483537	NM_152686	ENSG00000170464	DNAJC18	-	DnaJ heat shock protein family (Hsp40) member C18	protein-coding	5.39793	5.34356	4.59919	4.56776	-1.44728	0.00173871	0.0168756
Merged-chr9-120030922-1	chr9	120030797	120031047	+	1000	../Oyang/peakIDR/APOE33.idr	Intergenic	Intergenic	95862	NR_132393	106146149	Hs.638938	NR_132393	ENSG00000261432	LINC01613	n341773	long intergenic non-protein coding RNA 1613	ncRNA	4.10998	4.20951	3.4856	3.31046	-2.30692	0.00199585	0.0185639
Merged-chr21-37816036-2	chr21	37815917	37816167	+	1000	../Oyang/peakIDR/APOE33.idr|../Oyang/peakIDR/APOE33_LD.idr	intron (NM_002240, intron 2 of 3)	intron (NM_002240, intron 2 of 3)	100396	NM_002240	3763	Hs.626242	NM_002240	ENSG00000157542	KCNJ6	BIR1|GIRK-2|GIRK2|KATP-2|KATP2|KCNJ7|KIR3.2|KPLBS|hiGIRK2	potassium voltage-gated channel subfamily J member 6	protein-coding	7.06903	7.11103	5.94035	6.09609	-1.37213	3.16e-07	1.64e-05
Merged-chrX-71623987-1	chrX	71623862	71624112	+	1000	../Oyang/peakIDR/APOE33.idr	Intergenic	Intergenic	-5470	NM_001142797	2833	Hs.198252	NM_001504	ENSG00000186810	CXCR3	CD182|CD183|CKR-L2|CMKAR3|GPR9|IP10-R|Mig-R|MigR	C-X-C motif chemokine receptor 3	protein-coding	4.06684	4.11546	3.3447	3.32843	-2.39491	0.00169149	0.0165279
Merged-chr1-229599433-1	chr1	229599308	229599558	+	838	../Oyang/peakIDR/APOE33.idr	3' UTR (NM_001025247, exon 4 of 4)	3' UTR (NM_001025247, exon 4 of 4)	26614	NM_001025247	27097	Hs.270621	NM_014409	ENSG00000135801	TAF5L	PAF65B	TATA-box binding protein associated factor 5 like	protein-coding	3.30066	3.4126	2.72681	2.75025	-2.96441	0.00431033	0.0325651
Merged-chr9-121552141-2	chr9	121552022	121552272	+	1000	../Oyang/peakIDR/APOE33.idr|../Oyang/peakIDR/APOE33_LD.idr	Intergenic	Intergenic	-14955	NM_032552	153090	Hs.522378	NM_032552	ENSG00000136848	DAB2IP	AF9Q34|AIP-1|AIP1|DIP1/2	DAB2 interacting protein	protein-coding	7.32765	7.18347	6.02851	5.7072	-1.75567	1.46e-10	2.13e-08
Merged-chr21-17694024-2	chr21	17693906	17694156	+	1000	../Oyang/peakIDR/APOE33.idr|../Oyang/peakIDR/APOE33_LD.idr	Intergenic	Intergenic	-81081	NM_001130914	10950	Hs.473420	NM_006806	ENSG00000154640	BTG3	ANA|ANA/BTG3|APRO4|TOB5|TOB55|TOFA	BTG anti-proliferation factor 3	protein-coding	6.44862	6.25089	5.02219	5.27162	-1.78517	7.18e-07	3.23e-05
Merged-chr7-6028218-2	chr7	6028090	6028340	+	811	../Oyang/peakIDR/APOE33.idr|../Oyang/peakIDR/APOE33_LD.idr	intron (NM_001134335, intron 13 of 14)	intron (NM_001134335, intron 13 of 14)	-3161	NM_001271700	100310846	Hs.744468	NM_001271700	ENSG00000157999	ANKRD61	-	ankyrin repeat domain 61	protein-coding	5.08733	5.07843	4.40701	4.23712	-1.52542	0.00293046	0.0247348
Merged-chr15-89514983-1	chr15	89514858	89515108	+	1000	../Oyang/peakIDR/APOE33.idr	intron (NR_027076, intron 1 of 2)	intron (NR_027076, intron 1 of 2)	9051	NR_027077	283761	Hs.459288	NR_027074		LINC00928	-	long intergenic non-protein coding RNA 928	ncRNA	4.0602	4.21254	3.44439	3.43375	-2.10642	0.00384148	0.0300378
Merged-chr9-134343868-1	chr9	134343743	134343993	+	1000	../Oyang/peakIDR/APOE33.idr	intron (NM_002957, intron 1 of 9)	intron (NM_002957, intron 1 of 9)	17405	NM_002957	6256	Hs.590886	NM_002957	ENSG00000186350	RXRA	NR2B1	retinoid X receptor alpha	protein-coding	4.34168	4.50973	3.66108	3.7593	-1.87945	0.00391197	0.0303954
Merged-chr7-150556905-2	chr7	150556781	150557031	+	1000	../Oyang/peakIDR/APOE33.idr|../Oyang/peakIDR/APOE33_LD.idr	Intergenic	LTR49-int|LTR|ERV1	-10464	NM_018326	55303	Hs.647101	NM_018326	ENSG00000133574	GIMAP4	IAN-1|IAN1|IMAP4|MSTP062	GTPase, IMAP family member 4	protein-coding	7.05583	7.14256	6.21402	5.83139	-1.35433	9.35e-07	4.05e-05
Merged-chr14-106270668-1	chr14	106270543	106270793	+	1000	../Oyang/peakIDR/APOE33.idr	Intergenic	Intergenic	-17006	NR_033375	338004	Hs.569411	NR_033375		LINC00226	C14orf97|NCRNA00226	long intergenic non-protein coding RNA 226	ncRNA	4.4419	4.12822	3.42118	3.40636	-2.61601	0.000439786	0.00604203
Merged-chr3-8329147-2	chr3	8329024	8329274	+	876.5	../Oyang/peakIDR/APOE33.idr|../Oyang/peakIDR/APOE33_LD.idr	intron (NR_033378, intron 3 of 3)	MER90a|LTR|ERV1	172509	NR_033378	100288428	Hs.651576	NR_033378	ENSG00000227110	LMCD1-AS1	-	LMCD1 antisense RNA 1	ncRNA	4.98978	5.27903	4.24868	4.27444	-1.77824	0.00063611	0.00802412
Merged-chr11-61124085-2	chr11	61123957	61124207	+	1000	../Oyang/peakIDR/APOE33.idr|../Oyang/peakIDR/APOE33_LD.idr	intron (NM_001346456, intron 8 of 10)	intron (NM_001346456, intron 8 of 10)	21624	NM_014207	921	Hs.58685	NM_014207	ENSG00000110448	CD5	LEU1|T1	CD5 molecule	protein-coding	6.046	6.05596	5.25486	5.50354	-1.0024	0.00534284	0.0378915
Merged-chr22-45609080-1	chr22	45608955	45609205	+	1000	../Oyang/peakIDR/APOE33.idr	Intergenic	Intergenic	-3433	NR_131244	100506737	Hs.517692	NR_131244	ENSG00000238120	LINC01589	TCONS_00029353	long intergenic non-protein coding RNA 1589	ncRNA	4.09587	4.39517	3.45108	3.5981	-2.07862	0.00340834	0.0275575
Merged-chr20-137952-1	chr20	137827	138077	+	1000	../Oyang/peakIDR/APOE33.idr	Intergenic	L1PA15-16|LINE|L1	-4601	NM_030931	81623	Hs.124211	NM_030931	ENSG00000125788	DEFB126	C20orf8|DEFB-26|DEFB26|HBD26|bA530N10.1|hBD-26	defensin beta 126	protein-coding	3.72592	3.99544	3.09857	3.18859	-2.57995	0.00225125	0.0202403
Merged-chr19-42271939-1	chr19	42271814	42272064	+	1000	../Oyang/peakIDR/APOE33.idr	exon (NM_001304815, exon 2 of 21)	exon (NM_001304815, exon 2 of 21)	3402	NM_001304815	23152	Hs.388236	NM_015125	ENSG00000079432	CIC	MRD45	capicua transcriptional repressor	protein-coding	4.00962	3.73111	3.18648	2.98113	-2.87729	0.0012172	0.0129597
Merged-chr12-62910720-2	chr12	62910585	62910835	+	1000	../Oyang/peakIDR/APOE33.idr|../Oyang/peakIDR/APOE33_LD.idr	intron (NM_020700, intron 1 of 9)	intron (NM_020700, intron 1 of 9)	24175	NM_020700	57460	Hs.435479	NM_020700	ENSG00000111110	PPM1H	ARHCL1|NERPP-2C|URCC2	protein phosphatase, Mg2+/Mn2+ dependent 1H	protein-coding	6.0462	5.95488	4.9367	4.89371	-1.73305	1e-05	0.000300093
Merged-chr16-78428435-2	chr16	78428312	78428562	+	1000	../Oyang/peakIDR/APOE33.idr|../Oyang/peakIDR/APOE33_LD.idr	intron (NM_016373, intron 7 of 8)	intron (NM_016373, intron 7 of 8)	329024	NM_001291997	51741	Hs.461453	NM_016373	ENSG00000186153	WWOX	D16S432E|EIEE28|FOR|FRA16D|HHCMA56|PRO0128|SCAR12|SDR41C1|WOX1	WW domain containing oxidoreductase	protein-coding	7.30621	7.19436	5.99723	5.83094	-1.6969	2.1e-10	2.97e-08
Merged-chr4-125771054-1	chr4	125770929	125771179	+	1000	../Oyang/peakIDR/APOE33.idr	Intergenic	Intergenic	263795	NR_031746	100302267		NR_031746	ENSG00000283550	MIR2054	hsa-mir-2054	microRNA 2054	ncRNA	4.46486	4.14001	3.18273	3.28226	-3.56892	3.29e-05	0.000798024
Merged-chr11-76187235-1	chr11	76187110	76187360	+	1000	../Oyang/peakIDR/APOE33.idr	exon (NM_004626, exon 5 of 5)	exon (NM_004626, exon 5 of 5)	19295	NM_004626	7481	Hs.108219	NM_004626	ENSG00000085741	WNT11	HWNT11	Wnt family member 11	protein-coding	4.43645	4.50702	3.50947	3.24762	-3.21428	3.51e-05	0.00083743
Merged-chr17-73011272-2	chr17	73011154	73011404	+	1000	../Oyang/peakIDR/APOE33.idr|../Oyang/peakIDR/APOE33_LD.idr	intron (NM_001352693, intron 4 of 9)	L2b|LINE|L2	81435	NM_001352691	201266	Hs.221127	NM_139177	ENSG00000133195	SLC39A11	C17orf26|ZIP-11|ZIP11	solute carrier family 39 member 11	protein-coding	7.95175	7.87124	6.68695	6.71731	-1.4156	9.43e-12	1.91e-09
Merged-chr11-7527240-1	chr11	7527115	7527365	+	1000	../Oyang/peakIDR/APOE33.idr	intron (NR_147792, intron 1 of 24)	intron (NR_147792, intron 1 of 24)	13475	NM_001351854	8495	Hs.655714	NM_003621	ENSG00000166387	PPFIBP2	Cclp1	PPFIA binding protein 2	protein-coding	4.92151	4.96982	4.03891	3.85366	-2.23146	0.000115829	0.00215878
Merged-chr10-49284763-2	chr10	49284622	49284872	+	852.5	../Oyang/peakIDR/APOE33.idr|../Oyang/peakIDR/APOE33_LD.idr	Intergenic	Intergenic	14146	NR_108038	100506769	Hs.562293	NR_108038		C10orf71-AS1	-	C10orf71 antisense RNA 1	ncRNA	5.76195	6.22357	4.73028	4.74223	-2.07845	9.2e-07	3.99e-05
Merged-chr19-56221512-1	chr19	56221387	56221637	+	1000	../Oyang/peakIDR/APOE33.idr	3' UTR (NM_001322065, exon 6 of 6)	3' UTR (NM_001322065, exon 6 of 6)	8887	NM_001322062	79149	Hs.177688	NM_024303	ENSG00000131848	ZSCAN5A	ZNF495|ZSCAN5	zinc finger and SCAN domain containing 5A	protein-coding	3.98515	3.78695	2.9837	3.30506	-2.58405	0.00275033	0.023572
Merged-chr1-228509231-2	chr1	228509109	228509359	+	1000	../Oyang/peakIDR/APOE33.idr|../Oyang/peakIDR/APOE33_LD.idr	Intergenic	MLT1A0|LTR|ERVL-MaLR	3054	NM_001287262	100129094	Hs.730208	NM_001287262		BTNL10	BTN4|BUTR1	butyrophilin like 10	protein-coding	5.99349	6.02945	5.23024	5.30076	-1.1411	0.00180769	0.0173504
Merged-chr6-122985995-1	chr6	122985870	122986120	+	1000	../Oyang/peakIDR/APOE33.idr	Intergenic	L1P3|LINE|L1	-9976	NM_001010852	134829	Hs.486361	NM_001010852	ENSG00000146352	CLVS2	C6orf212|C6orf213|RLBP1L2|bA160A10.4	clavesin 2	protein-coding	3.91795	4.09813	3.2203	3.19755	-2.73273	0.000859898	0.0100915
Merged-chr1-166910582-2	chr1	166910449	166910699	+	1000	../Oyang/peakIDR/APOE33.idr|../Oyang/peakIDR/APOE33_LD.idr	Intergenic	Intergenic	-34157	NM_053053	117143	Hs.435967	NM_053053	ENSG00000152382	TADA1	ADA1|HFI1|STAF42|TADA1L|hADA1	transcriptional adaptor 1	protein-coding	6.18083	6.47146	5.5892	5.65114	-1.01311	0.00233371	0.0208074
Merged-chr12-29103715-1	chr12	29103590	29103840	+	1000	../Oyang/peakIDR/APOE33.idr	Intergenic	L2c|LINE|L2	-45288	NM_001271783	55711	Hs.684482	NM_018099	ENSG00000064763	FAR2	HEL-S-81|MLSTD1|SDR10E2	fatty acyl-CoA reductase 2	protein-coding	4.74684	4.77518	3.57635	3.50321	-3.26547	3.66e-06	0.000130251
Merged-chr11-75797286-2	chr11	75797155	75797405	+	1000	../Oyang/peakIDR/APOE33.idr|../Oyang/peakIDR/APOE33_LD.idr	exon (NM_032564, exon 6 of 8)	exon (NM_032564, exon 6 of 8)	17517	NR_144531	100506113	Hs.720913	NR_144531	ENSG00000255507	LOC100506113	-	uncharacterized LOC100506113	ncRNA	6.78596	6.89081	5.11323	4.93616	-2.5795	3.51e-14	1.34e-11
Merged-chr9-37984979-2	chr9	37984853	37985103	+	1000	../Oyang/peakIDR/APOE33.idr|../Oyang/peakIDR/APOE33_LD.idr	intron (NM_003028, intron 2 of 5)	intron (NM_003028, intron 2 of 5)	-80625	NR_024873	92014	Hs.634120	NM_033412	ENSG00000122696	SLC25A51	CG7943|MCART1	solute carrier family 25 member 51	protein-coding	6.84653	6.88736	5.66398	5.48026	-1.74069	8.03e-09	7.09e-07
Merged-chr3-8357340-2	chr3	8357208	8357458	+	1000	../Oyang/peakIDR/APOE33.idr|../Oyang/peakIDR/APOE33_LD.idr	intron (NR_033378, intron 3 of 3)	MER41E|LTR|ERV1	144325	NR_033378	100288428	Hs.651576	NR_033378	ENSG00000227110	LMCD1-AS1	-	LMCD1 antisense RNA 1	ncRNA	7.47166	7.50341	6.38003	6.28515	-1.40776	2.89e-09	2.87e-07
Merged-chr2-8282606-2	chr2	8282483	8282733	+	827	../Oyang/peakIDR/APOE33.idr|../Oyang/peakIDR/APOE33_LD.idr	intron (NR_152741, intron 8 of 9)	MLT2B2|LTR|ERVL	45811	NR_034135	339789	Hs.565619	NR_034135	ENSG00000236790	LINC00299	C2orf46|NCRNA00299	long intergenic non-protein coding RNA 299	ncRNA	5.96607	5.84735	4.64829	4.48533	-2.27112	1.59e-07	9.27e-06
Merged-chr22-42773432-2	chr22	42773291	42773541	+	1000	../Oyang/peakIDR/APOE33.idr|../Oyang/peakIDR/APOE33_LD.idr	Intergenic	Intergenic	-52115	NM_001318038	53947	Hs.105956	NM_017436	ENSG00000128274	A4GALT	A14GALT|A4GALT1|Gb3S|P(k)|P1|P1PK|PK	alpha 1,4-galactosyltransferase (P blood group)	protein-coding	6.06049	5.84975	5.22267	5.31951	-1.05864	0.00450129	0.0335692
Merged-chr4-60837123-1	chr4	60836998	60837248	+	1000	../Oyang/peakIDR/APOE33.idr	Intergenic	L1PA3|LINE|L1	-85496	NR_039652	100616450		NR_039652	ENSG00000265829	MIR548AG1	-	microRNA 548ag-1	ncRNA	4.40863	4.26067	3.45455	3.80016	-1.88867	0.00608407	0.0414884
Merged-chr6-114014312-1	chr6	114014187	114014437	+	1000	../Oyang/peakIDR/APOE33.idr	intron (NR_125845, intron 4 of 9)	HERVH-int|LTR|ERV1	-43117	NR_033441	3066	Hs.3352	NM_001527	ENSG00000196591	HDAC2	HD2|RPD3|YAF1	histone deacetylase 2	protein-coding	4.7609	4.91441	4.21862	3.98044	-1.60849	0.00432749	0.032648
Merged-chr3-126197982-1	chr3	126197857	126198107	+	1000	../Oyang/peakIDR/APOE33.idr	intron (NR_046383, intron 1 of 1)	MER57A1|LTR|ERV1	-16796	NM_001270364	10840	Hs.434435	NM_012190	ENSG00000144908	ALDH1L1	10-FTHFDH|10-fTHF|FDH|FTHFD	aldehyde dehydrogenase 1 family member L1	protein-coding	4.306	4.35452	3.47235	3.56936	-2.30161	0.00103062	0.0114681
Merged-chr3-24067713-1	chr3	24067588	24067838	+	1000	../Oyang/peakIDR/APOE33.idr	Intergenic	MLT2B4|LTR|ERVL	35534	NR_026834	152024	Hs.385606	NR_026834	ENSG00000224074	LINC00691	-	long intergenic non-protein coding RNA 691	ncRNA	3.63619	3.9367	3.14729	2.94371	-2.79614	0.00197459	0.0184451
Merged-chr1-154808550-1	chr1	154808425	154808675	+	1000	../Oyang/peakIDR/APOE33.idr	intron (NM_002249, intron 2 of 7)	L2c|LINE|L2	51312	NM_170782	3782	Hs.490765	NM_002249	ENSG00000143603	KCNN3	KCa2.3|SK3|SKCA3|hSK3	potassium calcium-activated channel subfamily N member 3	protein-coding	4.44703	4.35542	3.6856	3.35147	-2.41597	0.000753539	0.00911465
Merged-chr22-30943558-1	chr22	30943433	30943683	+	1000	../Oyang/peakIDR/APOE33.idr	intron (NM_001303256, intron 6 of 25)	intron (NM_001303256, intron 6 of 25)	21250	NR_026920	150291	Hs.592202	NM_153044	ENSG00000235989	MORC2-AS1	C22orf27|NCRNA00325	MORC2 antisense RNA 1	ncRNA	4.47011	4.32613	3.74236	3.64592	-1.86176	0.00453432	0.0337472
Merged-chr7-142520567-1	chr7	142520442	142520692	+	1000	../Oyang/peakIDR/APOE33.idr	Intergenic	Intergenic	-145732	NM_001190487	100463482		NM_001190487	ENSG00000270672	MTRNR2L6	HN6	MT-RNR2 like 6	protein-coding	4.26856	4.46209	3.51072	3.70988	-2.05705	0.0025458	0.0222433
Merged-chr3-103024198-1	chr3	103024073	103024323	+	1000	../Oyang/peakIDR/APOE33.idr	Intergenic	Intergenic	499918	NR_039611	100616336		NR_039611	ENSG00000265328	MIR548AB	-	microRNA 548ab	ncRNA	3.72061	3.62679	2.9488	2.85222	-3.30236	0.00091283	0.0105231
Merged-chr7-128237129-2	chr7	128237020	128237270	+	1000	../Oyang/peakIDR/APOE33.idr|../Oyang/peakIDR/APOE33_LD.idr	Intergenic	MLT1H2|LTR|ERVL-MaLR	-4133	NM_000230	3952	Hs.194236	NM_000230	ENSG00000174697	LEP	LEPD|OB|OBS	leptin	protein-coding	9.08291	9.00537	7.93579	8.17123	-1.06533	2.3e-13	7.06e-11
Merged-chr11-20623321-2	chr11	20623197	20623447	+	842.5	../Oyang/peakIDR/APOE33.idr|../Oyang/peakIDR/APOE33_LD.idr	intron (NM_001318369, intron 6 of 14)	L2a|LINE|L2	23922	NM_004211	9152	Hs.136557	NM_004211	ENSG00000165970	SLC6A5	GLYT-2|GLYT2|HKPX3|NET1	solute carrier family 6 member 5	protein-coding	4.86037	4.74232	4.09346	3.82728	-1.90089	0.00124494	0.0131872
Merged-chr18-2889993-2	chr18	2889866	2890116	+	1000	../Oyang/peakIDR/APOE33.idr|../Oyang/peakIDR/APOE33_LD.idr	intron (NM_032048, intron 3 of 7)	intron (NM_032048, intron 3 of 7)	42961	NM_032048	84034	Hs.532815	NM_032048	ENSG00000132205	EMILIN2	EMILIN-2|FOAP-10	elastin microfibril interfacer 2	protein-coding	6.44266	6.55134	5.36918	5.156	-1.77177	2.1e-07	1.16e-05
Merged-chr6-148570743-2	chr6	148570608	148570858	+	1000	../Oyang/peakIDR/APOE33.idr|../Oyang/peakIDR/APOE33_LD.idr	Intergenic	LTR41B|LTR|ERVL	61582	NM_001346509	23328	Hs.193133	NM_015278	ENSG00000111961	SASH1	SH3D6A|dJ323M4.1	SAM and SH3 domain containing 1	protein-coding	5.72784	5.44799	4.67426	4.82563	-1.45923	0.000897297	0.0103895
Merged-chr1-216606177-1	chr1	216606052	216606302	+	1000	../Oyang/peakIDR/APOE33.idr	intron (NM_001243505, intron 3 of 6)	intron (NM_001243505, intron 3 of 6)	117295	NM_001243519	2104	Hs.444225	NM_001438	ENSG00000196482	ESRRG	ERR-gamma|ERR3|ERRg|ERRgamma|NR3B3	estrogen related receptor gamma	protein-coding	5.20095	5.12634	4.10118	3.91487	-2.45418	1.04e-05	0.000310603
Merged-chr1-204461795-2	chr1	204461669	204461919	+	1000	../Oyang/peakIDR/APOE33.idr|../Oyang/peakIDR/APOE33_LD.idr	intron (NM_002646, intron 6 of 33)	intron (NM_002646, intron 6 of 33)	28552	NM_002646	5287	Hs.497487	NM_002646	ENSG00000133056	PIK3C2B	C2-PI3K	phosphatidylinositol-4-phosphate 3-kinase catalytic subunit type 2 beta	protein-coding	5.9479	6.17771	4.85088	4.67996	-2.09153	2.77e-07	1.47e-05
Merged-chr14-73337537-1	chr14	73337412	73337662	+	1000	../Oyang/peakIDR/APOE33.idr	intron (NM_001005743, intron 4 of 12)	L1MEg1|LINE|L1	-91536	NR_135248	101928123	Hs.660593	NR_135248		LOC101928123	-	uncharacterized LOC101928123	ncRNA	5.24544	5.2597	4.22723	3.95581	-2.36531	1.16e-05	0.000340161
Merged-chr8-6532799-2	chr8	6532680	6532930	+	895.5	../Oyang/peakIDR/APOE33.idr|../Oyang/peakIDR/APOE33_LD.idr	intron (NM_001118887, intron 1 of 8)	intron (NM_001118887, intron 1 of 8)	30458	NM_001118887	285	Hs.583870	NM_001147	ENSG00000091879	ANGPT2	AGPT2|ANG2	angiopoietin 2	protein-coding	5.74876	5.99209	4.42631	4.5487	-2.40085	7.85e-08	5.01e-06
Merged-chr17-74019486-1	chr17	74019361	74019611	+	1000	../Oyang/peakIDR/APOE33.idr	Intergenic	Tigger18a|DNA|TcMar-Tigger	-184170	NM_000999	6169	Hs.380953	NM_000999	ENSG00000172809	RPL38	L38	ribosomal protein L38	protein-coding	3.93394	3.70985	2.96156	2.99006	-3.44443	0.000392748	0.0055416
Merged-chr20-47390237-1	chr20	47390112	47390362	+	1000	../Oyang/peakIDR/APOE33.idr	intron (NR_146496, intron 2 of 2)	MLT1J|LTR|ERVL-MaLR	21157	NR_146495	102723442		NR_146494		LINC01754	-	long intergenic non-protein coding RNA 1754	ncRNA	4.87812	4.90635	4.22671	3.9367	-1.7453	0.00195923	0.0183581
Merged-chr3-162135837-1	chr3	162135712	162135962	+	1000	../Oyang/peakIDR/APOE33.idr	Intergenic	Intergenic	639029	NM_001080440	131149	Hs.585021	NM_001080440	ENSG00000182447	OTOL1	C1QTNF15|C1QTNF16	otolin 1	protein-coding	3.75299	4.02391	3.06536	3.32395	-2.37458	0.00427819	0.0323814
Merged-chr12-70050118-2	chr12	70049990	70050240	+	1000	../Oyang/peakIDR/APOE33.idr|../Oyang/peakIDR/APOE33_LD.idr	Intergenic	Intergenic	-192879	NM_014515	4848	Hs.133350	NM_014515	ENSG00000111596	CNOT2	CDC36|HSPC131|NOT2|NOT2H	CCR4-NOT transcription complex subunit 2	protein-coding	6.01096	5.78826	4.9343	5.02475	-1.48332	0.000187108	0.00312727
Merged-chr1-187843019-1	chr1	187842894	187843144	+	1000	../Oyang/peakIDR/APOE33.idr	Intergenic	LTR18A|LTR|ERVL	399391	NR_132374	106144535	Hs.568709	NR_132374		LINC01037	-	long intergenic non-protein coding RNA 1037	ncRNA	4.49621	4.18855	3.60203	3.3128	-2.52633	0.000640454	0.00806138
Merged-chr11-132289787-1	chr11	132289662	132289912	+	1000	../Oyang/peakIDR/APOE33.idr	intron (NM_001048209, intron 4 of 7)	L1MEf|LINE|L1	5485	NR_046820	100874281		NR_046820		NTM-IT	NTM-IT3	NTM intronic transcript	ncRNA	5.14408	5.1373	4.32871	4.18569	-1.78106	0.000559762	0.00726079
Merged-chr6-168274042-1	chr6	168273917	168274167	+	1000	../Oyang/peakIDR/APOE33.idr	Intergenic	Intergenic	31104	NR_110870	101929420	Hs.571211	NR_110870	ENSG00000234647	LOC101929420	-	uncharacterized LOC101929420	ncRNA	4.61405	4.68405	3.7768	3.72685	-2.24036	0.000380506	0.00541401
Merged-chr7-33280682-1	chr7	33280557	33280807	+	1000	../Oyang/peakIDR/APOE33.idr	intron (NM_001033604, intron 9 of 21)	intron (NM_001033604, intron 9 of 21)	151142	NM_001348037	27241	Hs.372360	NM_014451	ENSG00000122507	BBS9	B1|C18|D1|PTHB1	Bardet-Biedl syndrome 9	protein-coding	4.30694	3.96679	3.39102	3.48537	-2.1196	0.00402664	0.031036
Merged-chr15-77156221-1	chr15	77156096	77156346	+	814	../Oyang/peakIDR/APOE33.idr	intron (NM_024776, intron 6 of 7)	L1PA4|LINE|L1	69183	NR_026813	81698	Hs.656938	NM_030944		LINC00597	C15orf5	long intergenic non-protein coding RNA 597	ncRNA	3.81736	3.9767	3.07153	3.32943	-2.37304	0.00405092	0.0311575
Merged-chr15-41634389-2	chr15	41634262	41634512	+	1000	../Oyang/peakIDR/APOE33.idr|../Oyang/peakIDR/APOE33_LD.idr	Intergenic	MIR|SINE|MIR	-26025	NM_001080541	23269	Hs.187569	NM_001080541	ENSG00000174197	MGA	MAD5|MXD5	MGA, MAX dimerization protein	protein-coding	5.62925	5.32979	4.75404	4.73548	-1.30736	0.00342325	0.0276315
Merged-chr11-18668712-1	chr11	18668587	18668837	+	1000	../Oyang/peakIDR/APOE33.idr	Intergenic	Intergenic	-30023	NM_153347	144110	Hs.502100	NM_153347	ENSG00000151117	TMEM86A	-	transmembrane protein 86A	protein-coding	4.16021	4.30875	3.48514	3.47525	-2.21122	0.00198426	0.0185059
Merged-chr4-87559654-2	chr4	87559533	87559783	+	1000	../Oyang/peakIDR/APOE33.idr|../Oyang/peakIDR/APOE33_LD.idr	Intergenic	Intergenic	-30155	NM_004684	8404	Hs.62886	NM_004684	ENSG00000152583	SPARCL1	MAST 9|MAST9|PIG33|SC1	SPARC like 1	protein-coding	6.88122	7.02555	5.33718	6.02325	-1.63406	3.01e-07	1.58e-05
Merged-chr10-47146752-1	chr10	47146627	47146877	+	1000	../Oyang/peakIDR/APOE33.idr	Intergenic	MLT1G3|LTR|ERVL-MaLR	-153472	NM_004962	2662	Hs.2171	NM_004962	ENSG00000266524	GDF10	BIP|BMP-3b|BMP3B	growth differentiation factor 10	protein-coding	4.4176	4.57659	3.48658	3.4121	-3.01142	4.2e-05	0.000967017
Merged-chr16-14640707-1	chr16	14640582	14640832	+	1000	../Oyang/peakIDR/APOE33.idr	intron (NM_016561, intron 1 of 7)	intron (NM_016561, intron 1 of 7)	7896	NM_016561	51283	Hs.435556	NM_016561	ENSG00000103429	BFAR	BAR|RNF47	bifunctional apoptosis regulator	protein-coding	4.1788	4.0991	3.38076	3.42111	-2.26437	0.00221513	0.0200064
Merged-chr17-49217150-2	chr17	49217022	49217272	+	1000	../Oyang/peakIDR/APOE33.idr|../Oyang/peakIDR/APOE33_LD.idr	intron (NM_016428, intron 2 of 7)	intron (NM_016428, intron 2 of 7)	-6573	NM_001198754	2793	Hs.181781	NM_031498	ENSG00000167083	GNGT2	G-GAMMA-8|G-GAMMA-C|GNG8|GNG9|GNGT8	G protein subunit gamma transducin 2	protein-coding	7.34426	7.45667	6.07867	6.43238	-1.40203	2.6e-08	1.98e-06
Merged-chr3-124837207-1	chr3	124837082	124837332	+	1000	../Oyang/peakIDR/APOE33.idr	intron (NM_002213, intron 5 of 14)	intron (NM_002213, intron 5 of 14)	50098	NM_002213	3693	Hs.13155	NM_002213	ENSG00000082781	ITGB5	-	integrin subunit beta 5	protein-coding	5.12098	5.3043	3.77066	3.99289	-2.92272	6.38e-07	2.92e-05
Merged-chr5-77936216-2	chr5	77936089	77936339	+	1000	../Oyang/peakIDR/APOE33.idr|../Oyang/peakIDR/APOE33_LD.idr	intron (NR_105012, intron 1 of 1)	intron (NR_105012, intron 1 of 1)	-22033	NR_105013	101929154	Hs.252895	NR_105012		LOC101929154	-	uncharacterized LOC101929154	ncRNA	6.17653	6.48302	5.60095	5.22377	-1.31222	0.000215532	0.00349353
Merged-chr2-88736058-2	chr2	88735937	88736187	+	1000	../Oyang/peakIDR/APOE33.idr|../Oyang/peakIDR/APOE33_LD.idr	intron (NM_144563, intron 6 of 8)	intron (NM_144563, intron 6 of 8)	-29840	NR_015424	645784	Hs.105323	NR_015424	ENSG00000230006	ANKRD36BP2	-	ankyrin repeat domain 36B pseudogene 2	pseudo	6.4066	6.21323	5.60636	5.60043	-1.01244	0.00218373	0.0197991
Merged-chr2-191404889-1	chr2	191404764	191405014	+	1000	../Oyang/peakIDR/APOE33.idr	intron (NM_001330237, intron 23 of 29)	Tigger1|DNA|TcMar-Tigger	159613	NM_001330237	4430	Hs.439620	NM_012223	ENSG00000128641	MYO1B	MMI-alpha|MMIa|MYH-1c|myr1	myosin IB	protein-coding	4.95715	4.96681	3.86851	4.11874	-2.13053	0.000189489	0.00316158
Merged-chr20-50195508-1	chr20	50195383	50195633	+	1000	../Oyang/peakIDR/APOE33_LD.idr	Intergenic	Intergenic	-3439	NR_125739	101927559	Hs.442486	NR_125739	ENSG00000277449	CEBPB-AS1	-	CEBPB antisense RNA 1	ncRNA	6.87966	6.44972	6.0091	5.77396	-1.04892	0.000789464	0.00945536
Merged-chr9-136046307-2	chr9	136046182	136046432	+	1000	../Oyang/peakIDR/APOE33.idr|../Oyang/peakIDR/APOE33_LD.idr	intron (NM_144653, intron 2 of 5)	intron (NM_144653, intron 2 of 5)	48978	NM_144653	138151	Hs.112895	NM_144653	ENSG00000148411	NACC2	BEND9|BTBD14|BTBD14A|BTBD31|NAC-2|RBB	NACC family member 2	protein-coding	7.23514	6.90243	6.06057	6.23202	-1.18448	1.52e-05	0.000424649
Merged-chr3-196127393-1	chr3	196127268	196127518	+	1000	../Oyang/peakIDR/APOE33.idr	Intergenic	Intergenic	-15243	NR_034088	401109	Hs.280133	NM_001001699	ENSG00000224652	LINC00885	-	long intergenic non-protein coding RNA 885	ncRNA	4.67373	4.42616	3.853	3.71227	-1.92599	0.00239466	0.0212495
Merged-chr1-228369394-2	chr1	228369266	228369516	+	1000	../Oyang/peakIDR/APOE33.idr|../Oyang/peakIDR/APOE33_LD.idr	intron (NM_001098623, intron 90 of 104)	intron (NM_001098623, intron 90 of 104)	27718	NR_106800	102465444		NR_106800	ENSG00000284311	MIR6742	hsa-mir-6742	microRNA 6742	ncRNA	6.97265	7.35426	5.8126	5.97095	-1.64593	6.39e-09	5.75e-07
Merged-chr20-48657047-2	chr20	48656924	48657174	+	804	../Oyang/peakIDR/APOE33.idr|../Oyang/peakIDR/APOE33_LD.idr	exon (NM_020820, exon 18 of 40)	exon (NM_020820, exon 18 of 40)	170834	NM_020820	57580	Hs.153310	NM_020820	ENSG00000124126	PREX1	P-REX1	phosphatidylinositol-3,4,5-trisphosphate dependent Rac exchange factor 1	protein-coding	4.9743	4.83972	4.0413	4.23298	-1.65931	0.00257413	0.0224502
Merged-chr1-207519826-1	chr1	207519701	207519951	+	1000	../Oyang/peakIDR/APOE33.idr	intron (NM_000573, intron 4 of 38)	MER57B1|LTR|ERV1	23698	NM_000573	1378	Hs.334019	NM_000573	ENSG00000203710	CR1	C3BR|C4BR|CD35|KN	complement C3b/C4b receptor 1 (Knops blood group)	protein-coding	4.02487	4.10027	3.36297	3.45542	-2.01476	0.00635091	0.0427348
Merged-chr4-40998864-2	chr4	40998736	40998986	+	1000	../Oyang/peakIDR/APOE33.idr|../Oyang/peakIDR/APOE33_LD.idr	intron (NM_004307, intron 6 of 17)	Tigger7|DNA|TcMar-Tigger	-141669	NM_001166053	323	Hs.479602	NM_004307	ENSG00000163697	APBB2	FE65L|FE65L1	amyloid beta precursor protein binding family B member 2	protein-coding	6.43169	6.58666	4.95072	5.08144	-2.21164	6.23e-10	7.66e-08
Merged-chr12-70645978-2	chr12	70645859	70646109	+	1000	../Oyang/peakIDR/APOE33.idr|../Oyang/peakIDR/APOE33_LD.idr	intron (NR_073474, intron 9 of 10)	intron (NR_073474, intron 9 of 10)	-8544	NM_001109754	5787	Hs.201030	NM_002837	ENSG00000127329	PTPRB	HPTP-BETA|HPTPB|PTPB|R-PTP-BETA|VEPTP	protein tyrosine phosphatase, receptor type B	protein-coding	5.6876	5.82241	4.74382	4.82882	-1.63056	0.000101606	0.0019442
Merged-chr17-41498474-2	chr17	41498362	41498612	+	1000	../Oyang/peakIDR/APOE33.idr|../Oyang/peakIDR/APOE33_LD.idr	Intergenic	MIR|SINE|MIR	7126	NM_002274	3860	Hs.654550	NM_002274	ENSG00000171401	KRT13	CK13|K13|WSN2	keratin 13	protein-coding	6.23057	6.17258	5.5216	5.05956	-1.31577	0.000340483	0.00498495
Merged-chr11-64828538-1	chr11	64828413	64828663	+	743	../Oyang/peakIDR/APOE33.idr	intron (NM_017525, intron 30 of 36)	intron (NM_017525, intron 30 of 36)	16031	NM_017525	55561	Hs.293590	NM_017525	ENSG00000171219	CDC42BPG	DMPK2|HSMDPKIN|KAPPA-200|MRCKG|MRCKgamma	CDC42 binding protein kinase gamma	protein-coding	3.00299	2.98488	2.34748	2.48902	-3.67165	0.00576712	0.0400452
Merged-chr12-72141506-1	chr12	72141381	72141631	+	1000	../Oyang/peakIDR/APOE33.idr	Intergenic	Intergenic	-131243	NM_013381	29953	Hs.199814	NM_013381	ENSG00000072657	TRHDE	PAP-II|PGPEP2|TRH-DE	thyrotropin releasing hormone degrading enzyme	protein-coding	4.09433	4.11691	3.52205	3.30132	-2.09026	0.004964	0.0359371
Merged-chr14-64725483-1	chr14	64725358	64725608	+	1000	../Oyang/peakIDR/APOE33.idr	intron (NM_001308147, intron 1 of 16)	intron (NM_001308147, intron 1 of 16)	21075	NM_001308147	26030	Hs.509637	NM_015549	ENSG00000126822	PLEKHG3	ARHGEF43|KIAA0599	pleckstrin homology and RhoGEF domain containing G3	protein-coding	4.11544	4.00561	3.29353	3.43941	-2.17446	0.00395883	0.0306649
Merged-chr17-46935896-2	chr17	46935774	46936024	+	1000	../Oyang/peakIDR/APOE33.idr|../Oyang/peakIDR/APOE33_LD.idr	3' UTR (NM_001012511, exon 5 of 5)	3' UTR (NM_001012511, exon 5 of 5)	12782	NR_148350	9570	Hs.463278	NM_004287	ENSG00000108433	GOSR2	Bos1|EPM6|GS27	golgi SNAP receptor complex member 2	protein-coding	6.87136	6.71354	5.14931	5.01733	-2.43123	6.64e-13	1.86e-10
Merged-chr4-1234491-1	chr4	1234366	1234616	+	1000	../Oyang/peakIDR/APOE33.idr	intron (NM_001012614, intron 3 of 9)	intron (NM_001012614, intron 3 of 9)	14629	NM_001328	1487	Hs.208597	NM_001328	ENSG00000159692	CTBP1	BARS|HADDTS	C-terminal binding protein 1	protein-coding	4.59952	4.75803	4.05143	3.78674	-1.77102	0.00339068	0.027468
Merged-chr5-93745780-2	chr5	93745655	93745905	+	782.5	../Oyang/peakIDR/APOE33.idr|../Oyang/peakIDR/APOE33_LD.idr	intron (NM_032042, intron 10 of 10)	intron (NM_032042, intron 10 of 10)	-4177	NM_153216	134187	Hs.678995	NM_153216	ENSG00000248483	POU5F2	SPRM-1	POU domain class 5, transcription factor 2	protein-coding	4.4973	4.4988	3.85839	3.82031	-1.64401	0.00792714	0.0498785
Merged-chr20-10519818-2	chr20	10519685	10519935	+	885.5	../Oyang/peakIDR/APOE33.idr|../Oyang/peakIDR/APOE33_LD.idr	intron (NM_001009608, intron 2 of 7)	L1MB7|LINE|L1	84507	NM_001009608	128710	Hs.668782	NM_001009608	ENSG00000149346	SLX4IP	C20orf94|bA204H22.1|bA254M13.1|dJ1099D15.3	SLX4 interacting protein	protein-coding	4.87288	5.00357	4.20921	4.31553	-1.41705	0.00746155	0.0478812
Merged-chr7-6229084-2	chr7	6228972	6229222	+	1000	../Oyang/peakIDR/APOE33.idr|../Oyang/peakIDR/APOE33_LD.idr	intron (NM_004227, intron 1 of 12)	AmnSINE1|SINE|5S-Deu-L2	43514	NM_004227	9265	Hs.487479	NM_004227	ENSG00000008256	CYTH3	ARNO3|GRP1|PSCD3|cytohesin-3	cytohesin 3	protein-coding	6.90784	6.8667	5.76127	5.5475	-1.64113	3.3e-08	2.41e-06
Merged-chr12-46547068-1	chr12	46546943	46547193	+	1000	../Oyang/peakIDR/APOE33.idr	intron (NR_125380, intron 3 of 3)	intron (NR_125380, intron 3 of 3)	162961	NR_125381	100288798	Hs.525922	NR_125377		LOC100288798	-	uncharacterized LOC100288798	ncRNA	4.87438	5.09623	3.93392	4.13524	-2.07325	0.000236797	0.00376081
Merged-chr19-28794473-2	chr19	28794340	28794590	+	1000	../Oyang/peakIDR/APOE33.idr|../Oyang/peakIDR/APOE33_LD.idr	Intergenic	L1MA9|LINE|L1	-66771	NR_110759	100420587	Hs.569956	NR_110759	ENSG00000283403	LOC100420587	-	SHC binding and spindle associated 1 pseudogene	pseudo	5.83303	5.72453	4.82839	4.88187	-1.53502	0.000189881	0.0031663
Merged-chr3-169431302-2	chr3	169431159	169431409	+	1000	../Oyang/peakIDR/APOE33.idr|../Oyang/peakIDR/APOE33_LD.idr	intron (NM_004991, intron 1 of 16)	intron (NM_004991, intron 1 of 16)	-16583	NR_134932	105374205		NR_134932	ENSG00000241479	LOC105374205	-	uncharacterized LOC105374205	ncRNA	6.44607	6.28306	5.27672	4.94096	-1.84838	3.94e-07	1.96e-05
Merged-chr11-18778641-1	chr11	18778516	18778766	+	1000	../Oyang/peakIDR/APOE33.idr	intron (NM_001039970, intron 1 of 14)	MSTA|LTR|ERVL-MaLR	13201	NM_001278238	84867	Hs.79092	NM_006906	ENSG00000110786	PTPN5	PTPSTEP|STEP|STEP61	protein tyrosine phosphatase, non-receptor type 5	protein-coding	4.53842	4.16993	3.67841	3.67885	-1.82973	0.00625433	0.0422517
Merged-chr8-18919306-1	chr8	18919181	18919431	+	1000	../Oyang/peakIDR/APOE33.idr	intron (NM_015310, intron 2 of 15)	L3|LINE|CR1	94380	NM_015310	23362	Hs.434255	NM_015310	ENSG00000156011	PSD3	EFA6D|EFA6R|HCA67	pleckstrin and Sec7 domain containing 3	protein-coding	3.95864	3.95262	3.301	3.33917	-2.06504	0.00701029	0.0458672
Merged-chr5-150783800-1	chr5	150783675	150783925	+	1000	../Oyang/peakIDR/APOE33.idr	intron (NM_032947, intron 1 of 1)	intron (NM_032947, intron 1 of 1)	5854	NM_032947	85027	Hs.29444	NM_032947	ENSG00000256235	SMIM3	C5orf62|MST150|NID67	small integral membrane protein 3	protein-coding	5.24051	4.94838	4.204	4.3545	-1.66436	0.00145655	0.014798
Merged-chr2-11998396-1	chr2	11998271	11998521	+	1000	../Oyang/peakIDR/APOE33.idr	Intergenic	Intergenic	-8720	NR_110197	100506457	Hs.197824	NR_110196	ENSG00000224184	MIR3681HG	-	MIR3681 host gene	ncRNA	4.55437	5.16696	4.01949	4.21272	-1.6678	0.0042434	0.032219
Merged-chr3-10552203-2	chr3	10552069	10552319	+	942.5	../Oyang/peakIDR/APOE33.idr|../Oyang/peakIDR/APOE33_LD.idr	intron (NM_001353564, intron 1 of 20)	intron (NM_001353564, intron 1 of 20)	-46537	NM_001683	491	Hs.268942	NM_001683	ENSG00000157087	ATP2B2	PMCA2|PMCA2a|PMCA2i	ATPase plasma membrane Ca2+ transporting 2	protein-coding	5.87368	6.00125	4.75507	5.01179	-1.6971	2.58e-05	0.00065763
Merged-chr1-157133703-1	chr1	157133578	157133828	+	1000	../Oyang/peakIDR/APOE33.idr	3' UTR (NM_005240, exon 4 of 4)	3' UTR (NM_005240, exon 4 of 4)	4888	NM_005240	2117	Hs.105636	NM_005240	ENSG00000117036	ETV3	METS|PE-1|PE1	ETS variant 3	protein-coding	4.75816	4.90856	3.76741	4.0659	-2.09367	0.000447265	0.00611603
Merged-chr4-54392632-1	chr4	54392507	54392757	+	1000	../Oyang/peakIDR/APOE33.idr	Intergenic	Intergenic	59740	NR_147160	105377656	Hs.157697	NR_147160		LINC02283	-	long intergenic non-protein coding RNA 2283	ncRNA	3.99878	4.07431	3.22544	3.47767	-2.14136	0.00519545	0.0371599
Merged-chr10-3765248-2	chr10	3765130	3765380	+	1000	../Oyang/peakIDR/APOE33.idr|../Oyang/peakIDR/APOE33_LD.idr	Intergenic	Intergenic	20026	NM_001300	1316	Hs.4055	NM_001300	ENSG00000067082	KLF6	BCD1|CBA1|COPEB|CPBP|GBF|PAC1|ST12|ZF9	Kruppel like factor 6	protein-coding	5.82368	5.71188	5.02936	4.9029	-1.30988	0.00119418	0.012785
Merged-chr9-84376123-2	chr9	84375997	84376247	+	1000	../Oyang/peakIDR/APOE33.idr|../Oyang/peakIDR/APOE33_LD.idr	Intergenic	L2|LINE|L2	-7624	NM_022127	64078	Hs.535966	NM_022127	ENSG00000197506	SLC28A3	CNT3	solute carrier family 28 member 3	protein-coding	5.58754	5.78637	4.90099	4.75453	-1.44822	0.000623869	0.00790757
Merged-chr9-2873136-2	chr9	2873020	2873270	+	1000	../Oyang/peakIDR/APOE33.idr|../Oyang/peakIDR/APOE33_LD.idr	Intergenic	Intergenic	-29015	NM_014878	9933	Hs.493309	NM_014878	ENSG00000080608	PUM3	HA-8|HLA-HA8|KIAA0020|PEN|PUF-A|PUF6|XTP5	pumilio RNA binding family member 3	protein-coding	7.61004	7.7267	5.73342	5.98509	-2.23825	9.98e-19	1.05e-15
Merged-chr2-2466753-1	chr2	2466628	2466878	+	1000	../Oyang/peakIDR/APOE33.idr	Intergenic	Intergenic	-135440	NM_001303052	23040	Hs.434418	NM_015025	ENSG00000186487	MYT1L	MRD39|NZF1|ZC2H2C2|ZC2HC4B|myT1-L	myelin transcription factor 1 like	protein-coding	3.83386	3.56199	3.01927	3.10715	-2.40838	0.00564662	0.0394426
Merged-chr1-202018617-2	chr1	202018485	202018735	+	1000	../Oyang/peakIDR/APOE33.idr|../Oyang/peakIDR/APOE33_LD.idr	Intergenic	Intergenic	8048	NM_001114309	1999	Hs.603657	NM_004433	ENSG00000163435	ELF3	EPR-1|ERT|ESE-1|ESX	E74 like ETS transcription factor 3	protein-coding	6.78901	6.65977	5.47752	5.50871	-1.69981	5.5e-08	3.73e-06
Merged-chr18-70301863-1	chr18	70301738	70301988	+	1000	../Oyang/peakIDR/APOE33.idr	intron (NM_004232, intron 1 of 1)	L2|LINE|L2	12962	NM_004232	9306	Hs.44439	NM_004232	ENSG00000170677	SOCS6	CIS-4|CIS4|HSPC060|SOCS-4|SOCS-6|SOCS4|SSI4|STAI4|STATI4	suppressor of cytokine signaling 6	protein-coding	4.74107	4.66259	3.79455	3.74487	-2.29575	0.00023682	0.00376081
Merged-chr9-130690199-1	chr9	130690074	130690324	+	1000	../Oyang/peakIDR/APOE33.idr	Intergenic	MER51A|LTR|ERV1	-3561	NR_104230	23404	Hs.654643	NM_014285	ENSG00000130713	EXOSC2	RRP4|Rrp4p|SHRF|hRrp4p|p7	exosome component 2	protein-coding	4.90751	4.40468	3.99084	3.76399	-1.87887	0.00276592	0.0236846
Merged-chr1-24692926-1	chr1	24692801	24693051	+	1000	../Oyang/peakIDR/APOE33.idr	Intergenic	Intergenic	49367	NM_001303449	10250	Hs.18192	NM_005839	ENSG00000133226	SRRM1	160-KD|POP101|SRM160	serine and arginine repetitive matrix 1	protein-coding	4.9922	4.59163	3.83349	3.83788	-2.29802	0.000193164	0.00320657
Merged-chr14-93009599-1	chr14	93009474	93009724	+	1000	../Oyang/peakIDR/APOE33.idr	intron (NM_001142593, intron 4 of 10)	intron (NM_001142593, intron 4 of 10)	-57853	NR_002808	319085	Hs.612888	NR_002808	ENSG00000258730	ITPK1-AS1	C14orf85|ITPK1-AS|ITPK1AS|NCRNA00203	ITPK1 antisense RNA 1	ncRNA	4.3194	4.508	3.50256	3.60127	-2.39522	0.00055096	0.00717164
Merged-chr20-49610803-2	chr20	49610678	49610928	+	1000	../Oyang/peakIDR/APOE33.idr|../Oyang/peakIDR/APOE33_LD.idr	Intergenic	L2a|LINE|L2	-42633	NM_000961	5740	Hs.302085	NM_000961	ENSG00000124212	PTGIS	CYP8|CYP8A1|PGIS|PTGI	prostaglandin I2 synthase	protein-coding	6.62535	6.55946	5.26979	5.55894	-1.64989	4.86e-07	2.34e-05
Merged-chrX-102595648-1	chrX	102595523	102595773	+	1000	../Oyang/peakIDR/APOE33.idr	Intergenic	Intergenic	-3520	NM_001168479	64860	Hs.522729	NM_022838	ENSG00000125962	ARMCX5	GASP5	armadillo repeat containing, X-linked 5	protein-coding	5.02644	5.30939	4.28028	4.12723	-1.96409	0.000200046	0.00329691
Merged-chr19-45167125-2	chr19	45167006	45167256	+	1000	../Oyang/peakIDR/APOE33.idr|../Oyang/peakIDR/APOE33_LD.idr	intron (NM_001270891, intron 1 of 5)	L2b|LINE|L2	-6981	NM_198478	284353	Hs.299256	NM_198478		NKPD1	-	NTPase KAP family P-loop domain containing 1	protein-coding	7.09097	6.98699	6.00094	5.88313	-1.41646	2.46e-07	1.34e-05
Merged-chr8-125730131-1	chr8	125730006	125730256	+	1000	../Oyang/peakIDR/APOE33.idr	Intergenic	Intergenic	221066	NR_038447	100130231	Hs.729642	NR_038446	ENSG00000245164	LINC00861	-	long intergenic non-protein coding RNA 861	ncRNA	4.86051	5.10606	4.01559	4.29627	-1.74576	0.00149755	0.0150882
Merged-chr7-159197368-1	chr7	159197243	159197493	+	1000	../Oyang/peakIDR/APOE33.idr	Intergenic	L2b|LINE|L2	-52411	NR_130758	7434	Hs.585052	NM_003382	ENSG00000106018	VIPR2	C16DUPq36.3|DUP7q36.3|PACAP-R-3|PACAP-R3|VIP-R-2|VPAC2|VPAC2R|VPCAP2R	vasoactive intestinal peptide receptor 2	protein-coding	5.05561	4.77046	4.0273	3.84171	-2.21141	0.00017095	0.00292294
Merged-chr19-42199305-2	chr19	42199179	42199429	+	973	../Oyang/peakIDR/APOE33.idr|../Oyang/peakIDR/APOE33_LD.idr	non-coding (NR_073046, exon 5 of 5)	non-coding (NR_073046, exon 5 of 5)	18488	NM_001270615	162989	Hs.515432	NM_133328	ENSG00000160570	DEDD2	FLAME-3|FLAME3	death effector domain containing 2	protein-coding	5.68004	5.45228	4.47445	4.59131	-1.86315	4.93e-05	0.00109246
Merged-chr1-22168761-2	chr1	22168642	22168892	+	946	../Oyang/peakIDR/APOE33.idr|../Oyang/peakIDR/APOE33_LD.idr	Intergenic	Intergenic	-25741	NM_030761	54361	Hs.25766	NM_030761	ENSG00000162552	WNT4	SERKAL|WNT-4	Wnt family member 4	protein-coding	5.37701	5.37499	4.57501	4.37863	-1.66843	0.000453988	0.00618437
Merged-chr2-24054853-2	chr2	24054733	24054983	+	942.5	../Oyang/peakIDR/APOE33.idr|../Oyang/peakIDR/APOE33_LD.idr	intron (NM_001322963, intron 3 of 4)	intron (NM_001322963, intron 3 of 4)	5157	NR_136536	2281	Hs.709461	NM_004116	ENSG00000119782	FKBP1B	FKBP12.6|FKBP1L|OTK4|PKBP1L|PPIase	FK506 binding protein 1B	protein-coding	5.27027	5.37081	4.28929	4.59801	-1.64611	0.000743203	0.00901995
Merged-chrX-74118719-2	chrX	74118590	74118840	+	1000	../Oyang/peakIDR/APOE33.idr|../Oyang/peakIDR/APOE33_LD.idr	intron (NR_028379, intron 5 of 6)	L1P4b|LINE|L1	99746	NR_030398	693122		NR_030398	ENSG00000202566	MIR421	MIRN421|hsa-mir-421	microRNA 421	ncRNA	7.21097	7.26705	5.93842	5.85038	-1.7139	1.27e-10	1.9e-08
Merged-chr13-114123149-2	chr13	114123026	114123276	+	1000	../Oyang/peakIDR/APOE33.idr|../Oyang/peakIDR/APOE33_LD.idr	intron (NM_007368, intron 1 of 23)	intron (NM_007368, intron 1 of 23)	9472	NM_001320821	22821	Hs.593075	NM_007368	ENSG00000185989	RASA3	GAP1IP4BP|GAPIII	RAS p21 protein activator 3	protein-coding	6.06694	6.17667	5.10945	5.11483	-1.55053	2.81e-05	0.000705216
Merged-chrX-44253531-2	chrX	44253406	44253656	+	951	../Oyang/peakIDR/APOE33.idr|../Oyang/peakIDR/APOE33_LD.idr	intron (NM_025184, intron 4 of 14)	L1PA7|LINE|L1	90146	NM_025184	80258	Hs.521953	NM_025184	ENSG00000183690	EFHC2	MRX74|dJ1158H2.1	EF-hand domain containing 2	protein-coding	5.20052	5.456	4.37408	4.52623	-1.66686	0.000595259	0.00761313
Merged-chr1-220797801-2	chr1	220797663	220797913	+	1000	../Oyang/peakIDR/APOE33.idr|../Oyang/peakIDR/APOE33_LD.idr	intron (NM_022746, intron 3 of 6)	intron (NM_022746, intron 3 of 6)	11091	NM_022746	64757	Hs.497816	NM_022746	ENSG00000186205	2023-03-01	MOSC1	mitochondrial amidoxime reducing component 1	protein-coding	6.96237	6.97284	5.59308	5.3605	-1.99776	4.37e-11	7.32e-09
Merged-chr10-79152606-1	chr10	79152481	79152731	+	1000	../Oyang/peakIDR/APOE33.idr	intron (NM_020338, intron 3 of 24)	intron (NM_020338, intron 3 of 24)	83571	NM_020338	57178	Hs.193118	NM_020338	ENSG00000108175	ZMIZ1	MIZ|RAI17|TRAFIP10|ZIMP10	zinc finger MIZ-type containing 1	protein-coding	6.49788	6.44938	4.52331	5.14138	-2.43511	4.92e-10	6.24e-08
Merged-chr19-44588034-2	chr19	44587914	44588164	+	1000	../Oyang/peakIDR/APOE33.idr|../Oyang/peakIDR/APOE33_LD.idr	Intergenic	MER41B|LTR|ERV1	-25591	NM_001205280	147710	Hs.512509	NM_001205280	ENSG00000216588	IGSF23	-	immunoglobulin superfamily member 23	protein-coding	6.5095	6.8713	5.5129	5.69271	-1.50128	2.66e-06	9.91e-05
Merged-chr3-194265604-2	chr3	194265481	194265731	+	1000	../Oyang/peakIDR/APOE33.idr|../Oyang/peakIDR/APOE33_LD.idr	Intergenic	Intergenic	-15453	NR_125403	100505920	Hs.436654	NR_125403	ENSG00000225742	LINC02036	-	long intergenic non-protein coding RNA 2036	ncRNA	5.37251	5.63139	4.82522	4.43697	-1.52348	0.00107398	0.0118213
Merged-chr16-85379137-2	chr16	85379013	85379263	+	1000	../Oyang/peakIDR/APOE33.idr|../Oyang/peakIDR/APOE33_LD.idr	Intergenic	Intergenic	-72813	NR_049816	100847022		NR_049816	ENSG00000266307	MIR5093	-	microRNA 5093	ncRNA	6.73345	6.39998	5.55982	5.49615	-1.46225	7.81e-06	0.000243575
Merged-chr7-21361931-2	chr7	21361801	21362051	+	870.5	../Oyang/peakIDR/APOE33.idr|../Oyang/peakIDR/APOE33_LD.idr	Intergenic	Intergenic	-66108	NM_001326543	6671	Hs.88013	NM_003112	ENSG00000105866	SP4	HF1B|SPR-1	Sp4 transcription factor	protein-coding	4.97059	5.11823	4.33874	4.40866	-1.35315	0.00783648	0.0494692
Merged-chr4-122365241-1	chr4	122365116	122365366	+	1000	../Oyang/peakIDR/APOE33.idr	Intergenic	L1P2|LINE|L1	-13725	NM_139243	132612	Hs.518957	NM_139243	ENSG00000164113	ADAD1	Tenr	adenosine deaminase domain containing 1	protein-coding	4.2539	4.44328	3.25543	3.52819	-2.84365	0.000190685	0.00317605
Merged-chr17-49761100-1	chr17	49760975	49761225	+	1000	../Oyang/peakIDR/APOE33.idr	intron (NM_030802, intron 1 of 7)	intron (NM_030802, intron 1 of 7)	3056	NM_030802	81558	Hs.514308	NM_030802	ENSG00000121104	FAM117A	-	family with sequence similarity 117 member A	protein-coding	4.14977	4.22413	3.42906	3.57458	-1.9974	0.00495544	0.0358995
Merged-chr1-46413861-2	chr1	46413738	46413988	+	920	../Oyang/peakIDR/APOE33.idr|../Oyang/peakIDR/APOE33_LD.idr	TTS (NM_001441)	TTS (NM_001441)	19596	NM_001441	2166	Hs.720143	NM_001441	ENSG00000117480	FAAH	FAAH-1|PSAB	fatty acid amide hydrolase	protein-coding	5.51847	5.58225	4.4594	4.4952	-1.95362	2.34e-05	0.000603435
Merged-chr11-75417992-2	chr11	75417873	75418123	+	1000	../Oyang/peakIDR/APOE33.idr|../Oyang/peakIDR/APOE33_LD.idr	intron (NM_001256802, intron 6 of 6)	intron (NM_001256802, intron 6 of 6)	12631	NM_001039548	283212	Hs.292451	NM_173583	ENSG00000149243	KLHL35	-	kelch like family member 35	protein-coding	5.32596	5.33987	4.43379	4.62113	-1.49833	0.00152487	0.0152785
Merged-chr17-74730745-2	chr17	74730619	74730869	+	1000	../Oyang/peakIDR/APOE33.idr|../Oyang/peakIDR/APOE33_LD.idr	intron (NM_175738, intron 2 of 8)	intron (NM_175738, intron 2 of 8)	-5816	NM_001330471	326624	Hs.351413	NM_175738	ENSG00000172794	RAB37	-	RAB37, member RAS oncogene family	protein-coding	8.02975	8.0537	7.10685	7.00124	-1.12967	4.3e-09	4.07e-07
Merged-chr11-63961714-1	chr11	63961589	63961839	+	1000	../Oyang/peakIDR/APOE33.idr	Intergenic	Intergenic	-12893	NM_004074	1351	Hs.743989	NM_004074	ENSG00000176340	COX8A	COX|COX8|COX8-2|COX8L|VIII|VIII-L	cytochrome c oxidase subunit 8A	protein-coding	5.09401	5.22813	3.80257	3.85966	-3.00443	5.27e-07	2.51e-05
Merged-chr9-93650601-1	chr9	93650476	93650726	+	1000	../Oyang/peakIDR/APOE33.idr	intron (NM_005392, intron 5 of 21)	intron (NM_005392, intron 5 of 21)	55760	NR_049853	100847045		NR_049853	ENSG00000283146	MIR548AU	-	microRNA 548au	ncRNA	5.1385	4.80561	3.67721	4.13914	-2.34949	0.000113217	0.00211758
Merged-chr5-7376243-1	chr5	7376118	7376368	+	1000	../Oyang/peakIDR/APOE33.idr	Intergenic	Intergenic	-19987	NM_020546	108	Hs.481545	NM_020546	ENSG00000078295	ADCY2	AC2|HBAC2	adenylate cyclase 2	protein-coding	4.87006	5.13068	4.21342	3.95924	-1.94779	0.00049399	0.0066051
Merged-chr8-124635624-1	chr8	124635499	124635749	+	1000	../Oyang/peakIDR/APOE33.idr	intron (NM_014751, intron 3 of 13)	L2c|LINE|L2	92883	NM_001282971	9788	Hs.336994	NM_014751	ENSG00000170873	MTSS1	MIM|MIMA|MIMB	MTSS1, I-BAR domain containing	protein-coding	5.64505	5.73534	4.44418	4.19872	-2.48968	1.97e-07	1.1e-05
Merged-chr4-67523445-2	chr4	67523328	67523578	+	791	../Oyang/peakIDR/APOE33.idr|../Oyang/peakIDR/APOE33_LD.idr	intron (NM_001812, intron 5 of 18)	L1MC3|LINE|L1	22085	NM_001812	1060	Hs.479867	NM_001812	ENSG00000145241	CENPC	CENP-C|CENPC1|MIF2|hcp-4	centromere protein C	protein-coding	5.10848	5.55493	4.13379	4.24805	-2.28887	1.41e-05	0.000398548
Merged-chr3-4071715-1	chr3	4071590	4071840	+	1000	../Oyang/peakIDR/APOE33.idr	Intergenic	L1PA6|LINE|L1	-231589	NM_001320678	6419	Hs.475300	NM_006515	ENSG00000170364	SETMAR	METNASE|Mar1	SET domain and mariner transposase fusion gene	protein-coding	5.19433	5.3404	3.76005	3.87511	-3.24356	7.75e-08	4.97e-06
Merged-chr18-77822835-1	chr18	77822710	77822960	+	1000	../Oyang/peakIDR/APOE33.idr	Intergenic	Intergenic	170892	NR_104127	101927715	Hs.385670	NR_104127		LINC01029	-	long intergenic non-protein coding RNA 1029	ncRNA	4.70123	5.02681	3.74211	3.90063	-2.46754	6.03e-05	0.0012772
Merged-chr11-32081264-2	chr11	32081137	32081387	+	1000	../Oyang/peakIDR/APOE33.idr|../Oyang/peakIDR/APOE33_LD.idr	Intergenic	MLT1H|LTR|ERVL-MaLR	-9669	NM_002901	5954	Hs.97887	NM_002901	ENSG00000049449	RCN1	HEL-S-84|PIG20|RCAL|RCN	reticulocalbin 1	protein-coding	5.5367	5.66126	4.60562	4.57087	-1.79269	6.23e-05	0.00131014
Merged-chr20-22847108-1	chr20	22846983	22847233	+	1000	../Oyang/peakIDR/APOE33.idr	Intergenic	L1MCb|LINE|L1	-161764	NR_146528	105372566	Hs.555065	NR_146527		LINC01747	-	long intergenic non-protein coding RNA 1747	ncRNA	5.43746	5.55859	4.00567	3.58282	-3.65998	0.000176195	0.00299408
Merged-chr2-98833858-1	chr2	98833733	98833983	+	1000	../Oyang/peakIDR/APOE33.idr	intron (NM_207362, intron 3 of 9)	intron (NM_207362, intron 3 of 9)	-61960	NR_126337	101927070	Hs.469395	NR_126337		LOC101927070	-	uncharacterized LOC101927070	ncRNA	4.09319	3.67858	3.08558	3.11815	-2.88535	0.000996918	0.0111985
Merged-chr8-73103528-1	chr8	73103403	73103653	+	1000	../Oyang/peakIDR/APOE33.idr	Intergenic	L2a|LINE|L2	-10256	NM_153225	157869	Hs.439040	NM_153225	ENSG00000164764	SBSPON	C8orf84|RPESP	somatomedin B and thrombospondin type 1 domain containing	protein-coding	4.46538	4.861	3.78977	3.79298	-2.16181	0.000616651	0.00783817
Merged-chr3-71776709-1	chr3	71776584	71776834	+	1000	../Oyang/peakIDR/APOE33.idr	intron (NM_001126128, intron 2 of 3)	intron (NM_001126128, intron 2 of 3)	8497	NM_001126128	60675	Hs.528665	NM_021935	ENSG00000163421	PROK2	BV8|HH4|KAL4|MIT1|PK2	prokineticin 2	protein-coding	4.53956	4.30749	3.57193	3.61839	-2.26681	0.000868649	0.0101512
Merged-chr5-39177211-2	chr5	39177088	39177338	+	1000	../Oyang/peakIDR/APOE33.idr|../Oyang/peakIDR/APOE33_LD.idr	intron (NM_001349333, intron 3 of 19)	intron (NM_001349333, intron 3 of 19)	42393	NM_199335	2533	Hs.370503	NM_001465	ENSG00000082074	FYB1	ADAP|FYB|PRO0823|SLAP-130|SLAP130|THC3	FYN binding protein 1	protein-coding	5.8725	6.06703	5.13772	5.02297	-1.39712	0.00028267	0.00432992
Merged-chr3-14371962-2	chr3	14371835	14372085	+	1000	../Oyang/peakIDR/APOE33.idr|../Oyang/peakIDR/APOE33_LD.idr	Intergenic	Intergenic	-19392	NR_110135	101927565	Hs.306905	NR_110135	ENSG00000251576	LINC01267	-	long intergenic non-protein coding RNA 1267	ncRNA	6.95481	6.69926	5.72793	5.48058	-1.64784	9.77e-08	6.07e-06
Merged-chr16-69143344-2	chr16	69143218	69143468	+	910	../Oyang/peakIDR/APOE33.idr|../Oyang/peakIDR/APOE33_LD.idr	exon (NM_001318391, exon 6 of 17)	exon (NM_001318391, exon 6 of 17)	10747	NM_032830	84916	Hs.461113	NM_032830	ENSG00000141076	UTP4	CIRH1A|CIRHIN|NAIC|TEX292	UTP4, small subunit processome component	protein-coding	6.72993	6.90038	4.97791	5.04298	-2.58858	4.38e-14	1.63e-11
Merged-chr20-4161571-1	chr20	4161446	4161696	+	1000	../Oyang/peakIDR/APOE33.idr	intron (NM_175839, intron 1 of 6)	intron (NM_175839, intron 1 of 6)	12792	NM_175841	54498	Hs.433337	NM_175839	ENSG00000088826	SMOX	C20orf16|PAO|PAO-1|PAO1|PAOH|PAOH1|SMO	spermine oxidase	protein-coding	5.1372	5.1483	4.50532	4.26617	-1.47579	0.00339413	0.0274807
Merged-chr3-39234909-2	chr3	39234784	39235034	+	865.5	../Oyang/peakIDR/APOE33.idr|../Oyang/peakIDR/APOE33_LD.idr	Intergenic	Intergenic	-42313	NM_001351377	165904	Hs.447868	NM_194293	ENSG00000168334	XIRP1	CMYA1|Xin	xin actin binding repeat containing 1	protein-coding	5.19272	5.22318	4.25571	4.52444	-1.58211	0.00153208	0.0153268
Merged-chrX-9516386-1	chrX	9516261	9516511	+	1000	../Oyang/peakIDR/APOE33.idr	intron (NM_001139467, intron 2 of 16)	intron (NM_001139467, intron 2 of 16)	51225	NM_005647	6907	Hs.495656	NM_005647	ENSG00000101849	TBL1X	EBI|SMAP55|TBL1	transducin beta like 1 X-linked	protein-coding	7.06005	6.93694	5.88227	5.93862	-1.41722	3.28e-07	1.69e-05
Merged-chr3-146626894-1	chr3	146626769	146627019	+	1000	../Oyang/peakIDR/APOE33.idr	Intergenic	L2|LINE|L2	-20678	NM_001321245	389158	Hs.254692	NM_001085420	ENSG00000231213	PLSCR5	-	phospholipid scramblase family member 5	protein-coding	4.47482	4.67349	3.51322	3.43903	-3.08975	2.17e-05	0.000568336
Merged-chr11-106277698-1	chr11	106277573	106277823	+	1000	../Oyang/peakIDR/APOE33.idr	Intergenic	L1PA16|LINE|L1	26291	NR_120551	101928535	Hs.409078	NR_120551	ENSG00000254811	LOC101928535	-	uncharacterized LOC101928535	ncRNA	4.70784	4.53784	3.76722	3.7171	-2.21768	0.00048298	0.00648783
Merged-chr3-105959522-2	chr3	105959395	105959645	+	946	../Oyang/peakIDR/APOE33.idr|../Oyang/peakIDR/APOE33_LD.idr	Intergenic	Intergenic	-90098	NM_001321790	868	Hs.430589	NM_170662	ENSG00000114423	CBLB	Cbl-b|Nbla00127|RNF56	Cbl proto-oncogene B	protein-coding	5.42698	5.32187	4.55996	4.56313	-1.50085	0.00123698	0.0131245
Merged-chr2-70674852-2	chr2	70674720	70674970	+	1000	../Oyang/peakIDR/APOE33.idr|../Oyang/peakIDR/APOE33_LD.idr	TTS (NM_001185055)	TTS (NM_001185055)	92870	NM_001185054	119	Hs.66187	NM_001617	ENSG00000075340	ADD2	ADDB	adducin 2	protein-coding	6.48378	6.52274	4.94285	5.00441	-2.27779	2.23e-10	3.15e-08
Merged-chr9-4293430-1	chr9	4293305	4293555	+	1000	../Oyang/peakIDR/APOE33.idr	intron (NM_001042413, intron 1 of 10)	intron (NM_001042413, intron 1 of 10)	6605	NM_001042413	169792	Hs.162125	NM_152629	ENSG00000107249	GLIS3	NDH|ZNF515	GLIS family zinc finger 3	protein-coding	4.3111	4.43128	3.55339	3.59905	-2.20344	0.00128175	0.0134761
Merged-chr7-85736275-2	chr7	85736156	85736406	+	1000	../Oyang/peakIDR/APOE33.idr|../Oyang/peakIDR/APOE33_LD.idr	Intergenic	L1PBb|LINE|L1	315159	NR_134240	105375380	Hs.679608	NR_134240	ENSG00000225128	LINC00972	-	long intergenic non-protein coding RNA 972	ncRNA	7.17156	7.16749	4.93362	5.07344	-3.00221	3.68e-20	5.33e-17
[truncated: 6,867 more rows]
